# Supplementary material for: Salt forms of amides: protonation of acetanilide
Source: Acta Crystallogr C Struct Chem. 2024 Aug 6;80(Pt 9):514–22. doi: 10.1107/S2053229624007332 (PMC11371003; doi:10.1107/S2053229624007332)
Supplement: Supplementary file 1 [file c-80-00514-sup1.cif]

##############################################################################
#                                                                            #
# This CIF contains the data in a paper accepted for publication in          #
# Acta Crystallographica Section C. It conforms to the requirements of       #
# Notes for Authors for Acta Crystallographica Section C, and has been       #
# peer reviewed under the auspices of the IUCr Commission on Journals.       #
#                                                                            #
# Full details of the Crystallographic Information File format               #
# are given in the paper "The Crystallographic Information File (CIF):       #
# a New Standard Archive File for Crystallography" by S. R. Hall, F. H.      #
# Allen and I. D. Brown [Acta Cryst. (1991), A47, 655-685].                  #
#                                                                            #
# The current version of the core CIF dictionary is obtainable from          #
# ftp://ftp.iucr.org/pub/cif_core.dic.                                       #
#                                                                            #
# Software is freely available for graphical display of the structure(s)     #
# in this CIF. For information consult the CIF software page                 #
# http://www.iucr.org/resources/cif/software.                                #
#                                                                            #
# This file may be used for bona fide research purposes within the           #
# scientific community so long as proper attribution is given to the journal # 
# article from which it was obtained.                                        #
#                                                                            #
##############################################################################
data_ACTHCl
_audit_creation_method     'SHELXL-2018/3'
_chemical_name_systematic
;
<i>N</i>-(1-Hydroxyethylidene)anilinium chloride--<i>N</i>-phenylacetamide
(1/1)
;
_chemical_name_common     ?
_chemical_formula_moiety     'C8 H10 N1 O1 +, Cl-, C8 H9 N1 O1'
_chemical_formula_sum     'C16 H19 Cl N2 O2'
_chemical_formula_iupac     'C8 H10 N1 O1 +, Cl-, C8 H9 N1 O1'
_chemical_formula_weight     306.78
_chemical_melting_point     ?
_space_group_crystal_system     monoclinic
_space_group_name_H-M_alt     'P 21/n'
_space_group_name_Hall     '-P 2yn'
loop_
    _space_group_symop_operation_xyz
    'x, y, z'
    '-x+1/2, y+1/2, -z+1/2'
    '-x, -y, -z'
    'x-1/2, -y-1/2, z-1/2'
_cell_length_a     7.79360(10)
_cell_length_b     18.3639(2)
_cell_length_c     16.39220(10)
_cell_angle_alpha     90
_cell_angle_beta     102.2450(10)
_cell_angle_gamma     90
_cell_volume     2292.69(4)
_cell_formula_units_Z     6
_cell_measurement_reflns_used     17138
_cell_measurement_theta_min     3.6420
_cell_measurement_theta_max     71.4480
_cell_measurement_temperature     100(2)
_exptl_crystal_description     fragment
_exptl_crystal_colour     colourless
_exptl_crystal_size_max     0.20
_exptl_crystal_size_mid     0.15
_exptl_crystal_size_min     0.12
_exptl_crystal_density_diffrn     1.333
_exptl_crystal_density_meas     ?
_exptl_crystal_density_method     ?
_exptl_crystal_F_000     972
_exptl_absorpt_coefficient_mu     2.262
_exptl_absorpt_correction_type     multi-scan
_exptl_absorpt_process_details
;
(CrysAlis PRO; Rigaku OD, 2023)
;
_exptl_absorpt_correction_T_min     0.72502
_exptl_absorpt_correction_T_max     1.00000
_diffrn_ambient_temperature     100(2)
_diffrn_source     'microsource tube'
_diffrn_radiation_type     CuK\a
_diffrn_radiation_wavelength     1.54184
_diffrn_measurement_device_type     'Rigaku Synergy-i'
_diffrn_measurement_method     'omega scans'
_diffrn_detector_area_resol_mean     ?
_diffrn_reflns_number     23203
_diffrn_reflns_av_R_equivalents     0.0327
_diffrn_reflns_av_unetI/netI     0.0216
_diffrn_reflns_theta_min     3.661
_diffrn_reflns_theta_max     71.561
_diffrn_reflns_theta_full     70.000
_diffrn_measured_fraction_theta_max     0.989
_diffrn_measured_fraction_theta_full     1.000
_diffrn_reflns_limit_h_min     -9
_diffrn_reflns_limit_h_max     9
_diffrn_reflns_limit_k_min     -22
_diffrn_reflns_limit_k_max     22
_diffrn_reflns_limit_l_min     -20
_diffrn_reflns_limit_l_max     19
_diffrn_standards_number     0
_diffrn_standards_interval_count     0
_diffrn_standards_decay_%     0
_refine_special_details     ?
_reflns_number_total     4444
_reflns_number_gt     4113
_reflns_threshold_expression     'I > 2\s(I)'
_refine_ls_structure_factor_coef     Fsqd
_refine_ls_matrix_type     full
_refine_ls_R_factor_all     0.0332
_refine_ls_R_factor_gt     0.0308
_refine_ls_wR_factor_gt     0.0862
_refine_ls_wR_factor_ref     0.0882
_refine_ls_goodness_of_fit_ref     1.041
_refine_ls_restrained_S_all     1.042
_refine_ls_number_reflns     4444
_refine_ls_number_parameters     309
_refine_ls_number_restraints     2
_refine_ls_hydrogen_treatment     mixed
_refine_ls_weighting_scheme     calc
_refine_ls_weighting_details
              'w=1/[\s^2^(Fo^2^)+(0.0491P)^2^+0.7515P] where P=(Fo^2^+2Fc^2^)/3'
_atom_sites_solution_hydrogens     mixed
_atom_sites_solution_primary     ?
_atom_sites_solution_secondary     ?
_refine_ls_shift/su_max     0.002
_refine_ls_shift/su_mean     0.000
_refine_diff_density_max     0.262
_refine_diff_density_min     -0.303
_refine_ls_extinction_method     none
_refine_ls_extinction_coef     .
loop_
    _atom_type_symbol
    _atom_type_description
    _atom_type_scat_dispersion_real
    _atom_type_scat_dispersion_imag
    _atom_type_scat_source
    'Cl' 'Cl' 0.3639 0.7018
                         'International Tables Vol C Tables 4.2.6.8 and 6.1.1.4'
    'O' 'O' 0.0492 0.0322
                         'International Tables Vol C Tables 4.2.6.8 and 6.1.1.4'
    'N' 'N' 0.0311 0.0180
                         'International Tables Vol C Tables 4.2.6.8 and 6.1.1.4'
    'C' 'C' 0.0181 0.0091
                         'International Tables Vol C Tables 4.2.6.8 and 6.1.1.4'
    'H' 'H' 0.0000 0.0000
                         'International Tables Vol C Tables 4.2.6.8 and 6.1.1.4'
_computing_data_collection
;
Crysalis PRO (Rigaku OD, 2019)
;
_computing_cell_refinement
;
Crysalis PRO (Rigaku OD, 2019)
;
_computing_data_reduction
;
Crysalis PRO (Rigaku OD, 2019)
;
_computing_structure_solution
;
SHELXT (Sheldrick, 2015<i>a</i>)
;
_computing_structure_refinement
;
SHELXL2018 (Sheldrick, 2015<i>b</i>)
;
_computing_molecular_graphics
;
Mercury (Macrae <i>et al.</i>,  2020)
;
_computing_publication_material
;
SHELXL2018 in WinGX (Farrugia, 2012)
;
loop_
    _atom_site_type_symbol
    _atom_site_label
    _atom_site_fract_x
    _atom_site_fract_y
    _atom_site_fract_z
    _atom_site_U_iso_or_equiv
    _atom_site_adp_type
    _atom_site_calc_flag
    _atom_site_occupancy
    _atom_site_disorder_assembly
    _atom_site_disorder_group
    Cl Cl1 -0.500000 0.500000 0.500000 0.02398(12) Uani d 1 . .
    Cl Cl2 0.48309(4) 0.51388(2) 0.83954(2) 0.01975(10) Uani d 1 . .
    O O1 0.06759(11) 0.55205(5) 0.89225(5) 0.01583(19) Uani d 1 . .
    O O2 -0.07277(11) 0.46451(5) 0.78459(5) 0.01730(19) Uani d 1 . .
    O O3 0.05548(12) 0.54574(5) 0.55287(5) 0.0184(2) Uani d 1 . .
    N N1 0.26521(14) 0.56132(6) 1.01360(6) 0.0138(2) Uani d 1 . .
    N N2 -0.25432(13) 0.43603(6) 0.66144(6) 0.0141(2) Uani d 1 . .
    N N3 0.22695(14) 0.56869(6) 0.67856(6) 0.0152(2) Uani d 1 . .
    C C1 0.26759(15) 0.63949(6) 1.01664(7) 0.0132(2) Uani d 1 . .
    C C2 0.32839(16) 0.67877(7) 0.95615(7) 0.0155(2) Uani d 1 . .
    H H2 0.363096 0.654464 0.911101 0.019 Uiso calc 1 . .
    C C3 0.33770(16) 0.75415(7) 0.96250(7) 0.0176(3) Uani d 1 . .
    H H3 0.378720 0.781593 0.921355 0.021 Uiso calc 1 . .
    C C4 0.28744(16) 0.78985(7) 1.02862(8) 0.0175(3) Uani d 1 . .
    H H4 0.293194 0.841450 1.032342 0.021 Uiso calc 1 . .
    C C5 0.22884(16) 0.74965(7) 1.08915(7) 0.0171(3) Uani d 1 . .
    H H5 0.194935 0.773926 1.134420 0.021 Uiso calc 1 . .
    C C6 0.21946(15) 0.67413(7) 1.08391(7) 0.0154(2) Uani d 1 . .
    H H6 0.180757 0.646587 1.125651 0.018 Uiso calc 1 . .
    C C7 0.17577(15) 0.52162(7) 0.95266(7) 0.0138(2) Uani d 1 . .
    C C8 0.19861(16) 0.44101(7) 0.95723(8) 0.0163(3) Uani d 1 . .
    H H8A 0.087714 0.418050 0.962105 0.024 Uiso calc 1 . .
    H H8B 0.290077 0.428440 1.006073 0.024 Uiso calc 1 . .
    H H8C 0.233041 0.423554 0.906519 0.024 Uiso calc 1 . .
    C C9 -0.23672(15) 0.35903(7) 0.65964(7) 0.0131(2) Uani d 1 . .
    C C10 -0.10451(16) 0.31976(7) 0.71214(7) 0.0154(2) Uani d 1 . .
    H H10 -0.019600 0.344153 0.753194 0.019 Uiso calc 1 . .
    C C11 -0.09841(16) 0.24457(7) 0.70370(7) 0.0173(3) Uani d 1 . .
    H H11 -0.008348 0.217709 0.739280 0.021 Uiso calc 1 . .
    C C12 -0.22177(16) 0.20794(7) 0.64410(7) 0.0172(3) Uani d 1 . .
    H H12 -0.216216 0.156513 0.638978 0.021 Uiso calc 1 . .
    C C13 -0.35313(16) 0.24732(7) 0.59217(7) 0.0171(3) Uani d 1 . .
    H H13 -0.438269 0.222712 0.551424 0.021 Uiso calc 1 . .
    C C14 -0.36067(16) 0.32241(7) 0.59948(7) 0.0154(2) Uani d 1 . .
    H H14 -0.450426 0.349080 0.563465 0.018 Uiso calc 1 . .
    C C15 -0.18110(15) 0.48381(7) 0.71954(7) 0.0138(2) Uani d 1 . .
    C C16 -0.23444(17) 0.56161(7) 0.70313(8) 0.0174(3) Uani d 1 . .
    H H16A -0.291679 0.579119 0.747181 0.026 Uiso calc 1 . .
    H H16B -0.316379 0.565393 0.648967 0.026 Uiso calc 1 . .
    H H16C -0.130206 0.591275 0.702497 0.026 Uiso calc 1 . .
    C C17 0.20133(15) 0.64599(7) 0.67550(7) 0.0139(2) Uani d 1 . .
    C C18 0.23953(16) 0.68648(7) 0.60997(7) 0.0162(3) Uani d 1 . .
    H H18 0.280695 0.663189 0.566039 0.019 Uiso calc 1 . .
    C C19 0.21668(16) 0.76145(7) 0.60961(8) 0.0181(3) Uani d 1 . .
    H H19 0.242217 0.789559 0.565000 0.022 Uiso calc 1 . .
    C C20 0.15684(16) 0.79586(7) 0.67383(8) 0.0176(3) Uani d 1 . .
    H H20 0.140390 0.847137 0.672841 0.021 Uiso calc 1 . .
    C C21 0.12123(16) 0.75474(7) 0.73948(8) 0.0176(3) Uani d 1 . .
    H H21 0.081215 0.778060 0.783725 0.021 Uiso calc 1 . .
    C C22 0.14391(16) 0.67973(7) 0.74066(7) 0.0160(3) Uani d 1 . .
    H H22 0.120315 0.651685 0.785735 0.019 Uiso calc 1 . .
    C C23 0.15859(15) 0.52293(7) 0.61828(7) 0.0145(2) Uani d 1 . .
    C C24 0.20486(17) 0.44421(7) 0.63026(8) 0.0179(3) Uani d 1 . .
    H H24A 0.097099 0.415107 0.621524 0.027 Uiso calc 1 . .
    H H24B 0.272889 0.436418 0.687104 0.027 Uiso calc 1 . .
    H H24C 0.274947 0.429423 0.590004 0.027 Uiso calc 1 . .
    H H1N 0.331(2) 0.5392(10) 1.0543(11) 0.030(5) Uiso d 1 . .
    H H2N -0.324(2) 0.4522(10) 0.6180(11) 0.028(4) Uiso d 1 . .
    H H3N 0.294(2) 0.5535(9) 0.7228(11) 0.027(4) Uiso d 1 . .
    H H1H 0.011(4) 0.5215(13) 0.8525(14) 0.113(11) Uiso d 1 . .
    H H2H 0.011(8) 0.513(3) 0.516(3) 0.066(14) Uiso d 0.5 A -1
loop_
    _atom_site_aniso_label
    _atom_site_aniso_U_11
    _atom_site_aniso_U_22
    _atom_site_aniso_U_33
    _atom_site_aniso_U_12
    _atom_site_aniso_U_13
    _atom_site_aniso_U_23
    Cl1 0.0214(2) 0.0286(2) 0.0187(2) 0.00005(18) -0.00286(17) 0.01083(18)
    Cl2 0.01927(16) 0.02283(18) 0.01485(16) 0.00253(12) -0.00154(11) 0.00524(11)
    O1 0.0179(4) 0.0131(4) 0.0135(4) -0.0002(3) -0.0032(3) -0.0005(3)
    O2 0.0189(4) 0.0157(4) 0.0140(4) -0.0013(4) -0.0037(3) -0.0015(3)
    O3 0.0209(4) 0.0145(5) 0.0158(4) -0.0002(4) -0.0050(3) -0.0029(4)
    N1 0.0159(5) 0.0116(5) 0.0119(5) 0.0005(4) -0.0015(4) 0.0010(4)
    N2 0.0148(5) 0.0133(5) 0.0122(5) 0.0011(4) -0.0013(4) 0.0009(4)
    N3 0.0177(5) 0.0129(5) 0.0125(5) -0.0007(4) -0.0021(4) 0.0014(4)
    C1 0.0131(5) 0.0108(6) 0.0132(5) -0.0004(4) -0.0030(4) -0.0007(4)
    C2 0.0166(6) 0.0159(6) 0.0126(5) -0.0002(5) -0.0003(4) -0.0009(5)
    C3 0.0197(6) 0.0162(6) 0.0154(6) -0.0023(5) 0.0008(5) 0.0029(5)
    C4 0.0186(6) 0.0119(6) 0.0198(6) -0.0008(5) -0.0013(5) -0.0011(5)
    C5 0.0178(6) 0.0168(6) 0.0156(6) 0.0004(5) 0.0006(5) -0.0042(5)
    C6 0.0159(6) 0.0160(6) 0.0132(5) -0.0020(5) 0.0005(4) 0.0002(5)
    C7 0.0142(6) 0.0145(6) 0.0134(5) -0.0003(5) 0.0042(4) -0.0002(4)
    C8 0.0187(6) 0.0128(6) 0.0166(6) -0.0003(5) 0.0020(5) -0.0005(5)
    C9 0.0149(5) 0.0138(6) 0.0110(5) -0.0001(5) 0.0032(4) 0.0002(4)
    C10 0.0149(6) 0.0172(6) 0.0129(5) 0.0004(5) 0.0001(4) 0.0001(5)
    C11 0.0182(6) 0.0182(6) 0.0153(6) 0.0043(5) 0.0027(5) 0.0030(5)
    C12 0.0225(6) 0.0127(6) 0.0178(6) -0.0002(5) 0.0077(5) -0.0008(5)
    C13 0.0177(6) 0.0180(6) 0.0152(6) -0.0031(5) 0.0027(5) -0.0033(5)
    C14 0.0146(5) 0.0180(6) 0.0126(5) 0.0005(5) 0.0004(4) 0.0009(5)
    C15 0.0134(5) 0.0146(6) 0.0142(6) -0.0020(5) 0.0045(4) 0.0000(4)
    C16 0.0199(6) 0.0137(6) 0.0180(6) -0.0005(5) 0.0026(5) -0.0002(5)
    C17 0.0134(5) 0.0129(6) 0.0124(5) -0.0024(5) -0.0037(4) -0.0002(4)
    C18 0.0170(6) 0.0174(6) 0.0132(5) -0.0028(5) 0.0006(4) -0.0015(5)
    C19 0.0208(6) 0.0171(6) 0.0152(6) -0.0043(5) 0.0009(5) 0.0031(5)
    C20 0.0175(6) 0.0124(6) 0.0209(6) -0.0016(5) -0.0004(5) -0.0007(5)
    C21 0.0171(6) 0.0188(6) 0.0163(6) -0.0015(5) 0.0022(5) -0.0034(5)
    C22 0.0161(6) 0.0175(6) 0.0131(5) -0.0038(5) 0.0000(4) 0.0006(5)
    C23 0.0141(6) 0.0143(6) 0.0148(6) -0.0018(5) 0.0026(4) -0.0002(5)
    C24 0.0215(6) 0.0130(6) 0.0187(6) 0.0003(5) 0.0030(5) 0.0001(5)
_geom_special_details
;
 All esds (except the esd in the dihedral angle between two l.s. planes)
 are estimated using the full covariance matrix.  The cell esds are taken
 into account individually in the estimation of esds in distances, angles
 and torsion angles; correlations between esds in cell parameters are only
 used when they are defined by crystal symmetry.  An approximate (isotropic)
 treatment of cell esds is used for estimating esds involving l.s. planes.
;
loop_
    _geom_bond_atom_site_label_1
    _geom_bond_atom_site_label_2
    _geom_bond_site_symmetry_2
    _geom_bond_distance
    _geom_bond_publ_flag
    O1 C7 . 1.2843(15) ?
    O1 H1H . 0.901(10) ?
    O2 C15 . 1.2624(15) ?
    O3 C23 . 1.2670(15) ?
    O3 H2H . 0.879(10) ?
    N1 C7 . 1.3114(16) ?
    N1 C1 . 1.4363(15) ?
    N1 H1N . 0.854(18) ?
    N2 C15 . 1.3312(16) ?
    N2 C9 . 1.4215(16) ?
    N2 H2N . 0.851(18) ?
    N3 C23 . 1.3202(16) ?
    N3 C17 . 1.4329(16) ?
    N3 H3N . 0.844(18) ?
    C1 C2 . 1.3883(17) ?
    C1 C6 . 1.3918(17) ?
    C2 C3 . 1.3889(18) ?
    C2 H2 . 0.9500 ?
    C3 C4 . 1.3922(18) ?
    C3 H3 . 0.9500 ?
    C4 C5 . 1.3893(18) ?
    C4 H4 . 0.9500 ?
    C5 C6 . 1.3904(17) ?
    C5 H5 . 0.9500 ?
    C6 H6 . 0.9500 ?
    C7 C8 . 1.4910(17) ?
    C8 H8A . 0.9800 ?
    C8 H8B . 0.9800 ?
    C8 H8C . 0.9800 ?
    C9 C10 . 1.3950(16) ?
    C9 C14 . 1.3978(16) ?
    C10 C11 . 1.3897(18) ?
    C10 H10 . 0.9500 ?
    C11 C12 . 1.3902(17) ?
    C11 H11 . 0.9500 ?
    C12 C13 . 1.3878(18) ?
    C12 H12 . 0.9500 ?
    C13 C14 . 1.3865(18) ?
    C13 H13 . 0.9500 ?
    C14 H14 . 0.9500 ?
    C15 C16 . 1.4964(17) ?
    C16 H16A . 0.9800 ?
    C16 H16B . 0.9800 ?
    C16 H16C . 0.9800 ?
    C17 C22 . 1.3885(17) ?
    C17 C18 . 1.3897(17) ?
    C18 C19 . 1.3880(18) ?
    C18 H18 . 0.9500 ?
    C19 C20 . 1.3904(18) ?
    C19 H19 . 0.9500 ?
    C20 C21 . 1.3900(18) ?
    C20 H20 . 0.9500 ?
    C21 C22 . 1.3885(18) ?
    C21 H21 . 0.9500 ?
    C22 H22 . 0.9500 ?
    C23 C24 . 1.4928(17) ?
    C24 H24A . 0.9800 ?
    C24 H24B . 0.9800 ?
    C24 H24C . 0.9800 ?
loop_
    _geom_angle_atom_site_label_1
    _geom_angle_atom_site_label_2
    _geom_angle_atom_site_label_3
    _geom_angle_site_symmetry_1
    _geom_angle_site_symmetry_3
    _geom_angle
    _geom_angle_publ_flag
    C7 O1 H1H . . 115(2) ?
    C23 O3 H2H . . 116(4) ?
    C7 N1 C1 . . 125.65(10) ?
    C7 N1 H1N . . 117.7(12) ?
    C1 N1 H1N . . 116.6(12) ?
    C15 N2 C9 . . 129.93(10) ?
    C15 N2 H2N . . 117.9(12) ?
    C9 N2 H2N . . 112.1(12) ?
    C23 N3 C17 . . 124.98(10) ?
    C23 N3 H3N . . 120.7(12) ?
    C17 N3 H3N . . 114.3(12) ?
    C2 C1 C6 . . 121.23(11) ?
    C2 C1 N1 . . 119.89(11) ?
    C6 C1 N1 . . 118.73(11) ?
    C1 C2 C3 . . 118.99(11) ?
    C1 C2 H2 . . 120.5 ?
    C3 C2 H2 . . 120.5 ?
    C2 C3 C4 . . 120.58(12) ?
    C2 C3 H3 . . 119.7 ?
    C4 C3 H3 . . 119.7 ?
    C5 C4 C3 . . 119.68(12) ?
    C5 C4 H4 . . 120.2 ?
    C3 C4 H4 . . 120.2 ?
    C4 C5 C6 . . 120.46(11) ?
    C4 C5 H5 . . 119.8 ?
    C6 C5 H5 . . 119.8 ?
    C5 C6 C1 . . 119.04(11) ?
    C5 C6 H6 . . 120.5 ?
    C1 C6 H6 . . 120.5 ?
    O1 C7 N1 . . 120.10(11) ?
    O1 C7 C8 . . 121.50(11) ?
    N1 C7 C8 . . 118.37(11) ?
    C7 C8 H8A . . 109.5 ?
    C7 C8 H8B . . 109.5 ?
    H8A C8 H8B . . 109.5 ?
    C7 C8 H8C . . 109.5 ?
    H8A C8 H8C . . 109.5 ?
    H8B C8 H8C . . 109.5 ?
    C10 C9 C14 . . 119.74(11) ?
    C10 C9 N2 . . 124.28(11) ?
    C14 C9 N2 . . 115.97(10) ?
    C11 C10 C9 . . 119.25(11) ?
    C11 C10 H10 . . 120.4 ?
    C9 C10 H10 . . 120.4 ?
    C10 C11 C12 . . 121.17(11) ?
    C10 C11 H11 . . 119.4 ?
    C12 C11 H11 . . 119.4 ?
    C13 C12 C11 . . 119.29(12) ?
    C13 C12 H12 . . 120.4 ?
    C11 C12 H12 . . 120.4 ?
    C14 C13 C12 . . 120.29(11) ?
    C14 C13 H13 . . 119.9 ?
    C12 C13 H13 . . 119.9 ?
    C13 C14 C9 . . 120.26(11) ?
    C13 C14 H14 . . 119.9 ?
    C9 C14 H14 . . 119.9 ?
    O2 C15 N2 . . 121.86(11) ?
    O2 C15 C16 . . 122.03(11) ?
    N2 C15 C16 . . 116.11(11) ?
    C15 C16 H16A . . 109.5 ?
    C15 C16 H16B . . 109.5 ?
    H16A C16 H16B . . 109.5 ?
    C15 C16 H16C . . 109.5 ?
    H16A C16 H16C . . 109.5 ?
    H16B C16 H16C . . 109.5 ?
    C22 C17 C18 . . 120.84(12) ?
    C22 C17 N3 . . 118.71(11) ?
    C18 C17 N3 . . 120.41(11) ?
    C19 C18 C17 . . 119.06(11) ?
    C19 C18 H18 . . 120.5 ?
    C17 C18 H18 . . 120.5 ?
    C18 C19 C20 . . 120.72(12) ?
    C18 C19 H19 . . 119.6 ?
    C20 C19 H19 . . 119.6 ?
    C21 C20 C19 . . 119.57(12) ?
    C21 C20 H20 . . 120.2 ?
    C19 C20 H20 . . 120.2 ?
    C22 C21 C20 . . 120.27(12) ?
    C22 C21 H21 . . 119.9 ?
    C20 C21 H21 . . 119.9 ?
    C21 C22 C17 . . 119.53(11) ?
    C21 C22 H22 . . 120.2 ?
    C17 C22 H22 . . 120.2 ?
    O3 C23 N3 . . 120.38(11) ?
    O3 C23 C24 . . 121.57(11) ?
    N3 C23 C24 . . 118.04(11) ?
    C23 C24 H24A . . 109.5 ?
    C23 C24 H24B . . 109.5 ?
    H24A C24 H24B . . 109.5 ?
    C23 C24 H24C . . 109.5 ?
    H24A C24 H24C . . 109.5 ?
    H24B C24 H24C . . 109.5 ?
loop_
    _geom_torsion_atom_site_label_1
    _geom_torsion_atom_site_label_2
    _geom_torsion_atom_site_label_3
    _geom_torsion_atom_site_label_4
    _geom_torsion_site_symmetry_1
    _geom_torsion_site_symmetry_2
    _geom_torsion_site_symmetry_3
    _geom_torsion_site_symmetry_4
    _geom_torsion
    _geom_torsion_publ_flag
    C7 N1 C1 C2 . . . . -61.24(17) ?
    C7 N1 C1 C6 . . . . 123.03(13) ?
    C6 C1 C2 C3 . . . . -1.26(18) ?
    N1 C1 C2 C3 . . . . -176.88(11) ?
    C1 C2 C3 C4 . . . . 0.21(18) ?
    C2 C3 C4 C5 . . . . 0.53(18) ?
    C3 C4 C5 C6 . . . . -0.24(18) ?
    C4 C5 C6 C1 . . . . -0.77(17) ?
    C2 C1 C6 C5 . . . . 1.54(17) ?
    N1 C1 C6 C5 . . . . 177.21(11) ?
    C1 N1 C7 O1 . . . . -6.34(18) ?
    C1 N1 C7 C8 . . . . 175.79(11) ?
    C15 N2 C9 C10 . . . . -15.5(2) ?
    C15 N2 C9 C14 . . . . 165.71(12) ?
    C14 C9 C10 C11 . . . . -0.04(17) ?
    N2 C9 C10 C11 . . . . -178.82(11) ?
    C9 C10 C11 C12 . . . . -0.15(18) ?
    C10 C11 C12 C13 . . . . 0.04(18) ?
    C11 C12 C13 C14 . . . . 0.26(18) ?
    C12 C13 C14 C9 . . . . -0.46(18) ?
    C10 C9 C14 C13 . . . . 0.34(18) ?
    N2 C9 C14 C13 . . . . 179.22(11) ?
    C9 N2 C15 O2 . . . . 2.7(2) ?
    C9 N2 C15 C16 . . . . -177.45(11) ?
    C23 N3 C17 C22 . . . . 127.72(13) ?
    C23 N3 C17 C18 . . . . -54.59(17) ?
    C22 C17 C18 C19 . . . . -1.09(18) ?
    N3 C17 C18 C19 . . . . -178.72(11) ?
    C17 C18 C19 C20 . . . . 0.14(18) ?
    C18 C19 C20 C21 . . . . 0.65(18) ?
    C19 C20 C21 C22 . . . . -0.50(18) ?
    C20 C21 C22 C17 . . . . -0.42(18) ?
    C18 C17 C22 C21 . . . . 1.23(18) ?
    N3 C17 C22 C21 . . . . 178.90(10) ?
    C17 N3 C23 O3 . . . . -3.28(19) ?
    C17 N3 C23 C24 . . . . 177.45(11) ?
loop_
    _geom_hbond_atom_site_label_D
    _geom_hbond_atom_site_label_H
    _geom_hbond_atom_site_label_A
    _geom_hbond_site_symmetry_A
    _geom_hbond_distance_DH
    _geom_hbond_distance_HA
    _geom_hbond_distance_DA
    _geom_hbond_angle_DHA
    _geom_hbond_publ_flag
    N1 H1N Cl2 3_667 0.854(18) 2.237(19) 3.0899(11) 176.6(16) yes
    N2 H2N Cl1 . 0.851(18) 2.297(18) 3.1464(10) 177.0(16) yes
    N3 H3N Cl2 . 0.844(18) 2.275(18) 3.1189(11) 177.6(16) yes
    O1 H1H O2 . 0.901(10) 1.566(10) 2.4650(12) 175(3) yes
    O3 H2H O3 3_566 0.879(10) 1.560(11) 2.4370(16) 176(7) yes
_shelx_space_group_comment
;
The symmetry employed for this shelxl refinement is uniquely defined
by the following loop, which should always be used as a source of
symmetry information in preference to the above space-group names.
They are only intended as comments.
;
_shelx_estimated_absorpt_T_min     ?
_shelx_estimated_absorpt_T_max     ?
_shelx_hkl_file
;
   0   0  -1-1.82707 6.21022  18
   0   0  -1 4.55726 7.51834  17
   0   0  -1-1.45693 5.09295  14
   0   0  -1 3.33048 7.17489  12
   0   0  -1 1.43128 8.09575   5
   0   0  -1-4.56226 7.21284   1
   0   0  -2 440.827 35.4772  12
   0   0  -2 453.621 29.2466  14
   0   0  -2 505.046 37.3026   1
   0   0  -2 435.197 40.9357   5
   0   0   2 459.468 37.9187  37
   0   0  -2 451.037 36.1653  17
   0   0  -2 444.051 32.6232  18
   0   0  -3-6.50593 13.8663  14
   0   0  -3 3.41298 21.0986  12
   0   0  -3 17.4877 21.8713   1
   0   0  -3-8.77554 26.8072   5
   0   0   3 7.68392 22.3270  37
   0   0  -3 8.08904 19.6897  18
   0   0  -3 27.4159 25.6429  17
   0   0  -4 6264.14 239.758  12
   0   0  -4 6222.80 215.259  14
   0   0  -4 6411.18 240.638   1
   0   0  -4 6036.15 252.925   5
   0   0   4 6205.55 246.200  37
   0   0  -4 6237.92 224.217  18
   0   0  -4 6132.70 236.681  17
   0   0  -5 25.9065 18.1301  14
   0   0  -5-6.02783 34.0957  12
   0   0  -5 7.66831 38.9300   5
   0   0  -5-6.13996 35.2090   1
   0   0   5 6.65945 30.7562  37
   0   0  -5 18.2404 24.3189  18
   0   0  -5-11.6528 30.5823  17
   0   0  -6 20184.7 635.761  14
   0   0  -6 21392.5 686.579  12
   0   0  -6 20766.2 709.895   5
   0   0  -6 20017.8 682.756   1
   0   0   6 20734.7 693.031  37
   0   0  -6 20877.8 677.509  17
   0   0  -7-18.5030 34.8861  12
   0   0  -7-18.5605 33.8835   1
   0   0  -7 11.5185 44.7716   5
   0   0   7-9.90754 43.8085  37
   0   0  -7 33.8913 37.4645  17
   0   0  -8 22.1745 34.6763  12
   0   0  -8 55.5365 40.5630   1
   0   0  -8 27.4074 51.6817   5
   0   0   8 23.4614 50.6846  37
   0   0  -8 29.7888 36.2641  17
   0   0  -9-13.1047 34.9431  12
   0   0  -9-26.2180 53.8679   1
   0   0  -9 16.0812 50.2804   5
   0   0  -9 11.4859 37.5097  17
   0   0 -10 279.084 82.6357   5
   0   0 -10 351.484 84.3627   1
   0   0 -10 107.037 61.6504  12
   0   0 -10 293.098 54.0519  34
   0   0 -10 385.490 69.1165   8
   0   0 -10 336.250 63.4348   9
   0   0 -11-34.4013 30.3362  34
   0   0 -11 7.69208 25.1198  30
   0   0 -11 42.4232 59.9894   5
   0   0 -11-8.62674 34.5036   6
   0   0 -11 70.1685 52.2953   1
   0   0 -11-17.5788 46.8722  12
   0   0 -11 7.64657 27.9186  23
   0   0 -11-10.3813 47.9444   9
   0   0 -11 41.7923 41.7882   8
   0   0 -12 2853.47 179.864  34
   0   0 -12 2544.65 160.365  30
   0   0 -12 2329.75 224.695   1
   0   0 -12 2379.48 163.390   6
   0   0 -12 2634.13 258.790   5
   0   0 -12 2141.23 211.979  12
   0   0 -12 2229.40 152.583  23
   0   0 -12 2335.74 177.663   8
   0   0 -12 2467.64 182.180   9
   0   0 -13 19.0191 39.0774  30
   0   0 -13 21.7947 50.3284  12
   0   0 -13-37.9717 59.6613   8
   0   0 -13-12.7174 53.6165   9
   0   0 -13-25.8885 59.7816   5
   0   0 -13 10.5736 45.6795   6
   0   0 -13-27.9450 38.2780  23
   0   0 -14 4824.33 286.402   9
   0   0 -14 4992.47 289.319   8
   0   0 -14 5253.49 274.118   6
   0   0 -14 5334.70 263.507  23
   0   0 -15-40.4196 52.3747   9
   0   0 -15-13.2799 48.4923   8
   0   0 -15-56.5523 48.8678   6
   0   0 -15 19.6060 38.1110  23
   0   0 -16 15859.2 616.582   8
   0   0 -16 15602.4 613.183   9
   0   0 -16 15533.8 588.026   6
   0   0 -16 16470.7 576.829  23
   0   0 -17 55.0108 46.3845   8
   0   0 -17-11.3251 44.0197   9
   0   0 -17 9.66853 44.6526   6
   0   0 -17-24.2934 35.8063  23
   0   0 -18 19270.0 676.290   9
   0   0 -18 19533.3 674.457   8
   0   0 -18 20138.1 663.017   6
   0   0 -19 27.8178 32.1181   9
   0   0 -19-39.6922 31.1821   8
   0   0 -19 6.03445 23.4555   6
   0   1   0 12.9909 8.18998  19
   0   1   0 15.0714 6.17790  16
   0  -1   0 12.4215 7.49067  11
   0  -1  -1 737.849 35.7919   1
   0   1  -1 778.396 36.7614   1
   0   1  -1 717.467 39.0060   5
   0  -1  -1 712.389 38.3274   5
   0  -1  -1 752.958 39.6218  17
   0   1  -1 767.987 36.2093  16
   0   1  -1 766.136 40.8228  19
   0  -1  -1 738.872 38.5432  13
   0  -1  -1 757.647 35.4031  12
   0   1  -1 818.230 37.0625  12
   0  -1  -1 737.081 40.4272  11
   0  -1   2 170.741 21.0149  37
   0   1  -2 101.534 26.7923   5
   0  -1  -2 173.461 28.7600   5
   0  -1  -2 154.757 23.2898   1
   0   1  -2 200.490 24.8384   1
   0   1  -2 150.365 22.9145  18
   0  -1  -2 160.298 24.4465  17
   0   1  -2 201.247 27.6201  19
   0  -1  -2 209.262 24.9332  12
   0   1  -2 204.020 25.1840  12
   0  -1  -2 172.479 24.2869  13
   0  -1  -2 175.494 23.3222  15
   0  -1   3 22737.8 679.292  37
   0   1   3 23543.8 704.860  37
   0  -1  -3 22439.4 697.033   5
   0  -1  -3 22014.9 683.626   1
   0   1  -3 21684.7 696.136   5
   0   1  -3 21110.3 681.508   1
   0  -1  -3 24345.4 692.186  17
   0   1  -3 23684.2 681.937  18
   0   1  -3 21862.8 682.093  12
   0   1  -3 22594.5 665.334  14
   0  -1  -3 23890.5 685.081  13
   0  -1  -3 24479.6 687.495  12
   0  -1  -3 24314.2 670.225  14
   0  -1   4 3402.83 151.486  37
   0   1   4 3446.92 169.421  37
   0   1  -4 3522.24 158.855   1
   0  -1  -4 3471.13 155.588   1
   0  -1  -4 3244.40 165.987   5
   0   1  -4 3111.61 164.475   5
   0   1  -4 3484.32 147.014  18
   0   1  -4 2986.21 147.740  17
   0  -1  -4 3519.28 158.070  17
   0   1  -4 3111.40 131.822  14
   0  -1  -4 3429.71 137.696  14
   0  -1  -4 3407.10 153.033  12
   0   1  -4 3292.57 151.933  12
   0   1   5 2655.60 155.774  37
   0  -1   5 2529.86 137.421  37
   0  -1  -5 2389.24 149.658   5
   0  -1  -5 2348.79 135.804   1
   0   1  -5 2405.61 137.302   1
   0   1  -5 2238.99 146.952   5
   0   1  -5 2195.46 122.690  18
   0  -1  -5 2269.16 134.802  17
   0   1  -5 2438.59 134.239  17
   0  -1  -5 2302.94 133.983  12
   0   1  -5 2595.13 141.195  12
   0   1  -5 2306.14 112.606  14
   0  -1  -5 2557.64 119.087  14
   0   1   6 2119.02 152.293  37
   0  -1   6 2403.04 143.670  37
   0  -1  -6 2246.70 141.920   1
   0   1  -6 2302.72 145.199   1
   0  -1  -6 2106.77 153.873   5
   0   1  -6 1985.12 151.788   5
   0  -1  -6 2175.63 137.862  17
   0   1  -6 2036.84 123.972  18
   0   1  -6 2253.77 138.009  17
   0  -1  -6 2062.33 114.649  14
   0   1  -6 2277.84 143.039  12
   0  -1  -6 2281.70 142.168  12
   0   1  -6 1942.69 109.045  14
   0   1   7 589.834 88.7615  37
   0  -1  -7 765.603 89.3733   1
   0  -1  -7 560.425 89.5716   5
   0   1  -7 635.040 92.9723   5
   0   1  -7 511.123 76.1561   1
   0   1  -7 814.272 88.3341  17
   0  -1  -7 783.587 86.5525  17
   0  -1  -7 797.436 88.8341  12
   0   1  -7 752.828 88.3001  12
   0   1   8 526.125 92.1584  37
   0  -1  -8 462.704 88.8115   5
   0   1  -8 384.485 83.7982   5
   0   1  -8 389.187 72.1553   1
   0  -1  -8 430.596 75.3443   1
   0  -1  -8 559.660 79.4796  17
   0   1  -8 429.803 71.2041  17
   0  -1  -8 472.461 78.4847  12
   0   1  -8 434.203 73.7512  12
   0   1   9 5790.88 325.792  37
   0   1  -9 5721.96 310.438  12
   0  -1  -9 6351.26 321.816  12
   0  -1  -9 5620.27 296.318  17
   0   1  -9 5575.85 307.604   1
   0  -1  -9 5414.08 329.401   5
   0   1  -9 5702.51 335.413   5
   0  -1  -9 5551.10 306.797   1
   0  -1 -10 75.1959 38.2073  34
   0   1 -10 60.7048 34.3431  34
   0   1 -10 55.9606 36.1781  33
   0   1 -10 46.0256 40.9382  12
   0  -1 -10 166.703 62.2941  12
   0  -1 -10 45.1787 42.6201   9
   0   1 -10 82.7414 41.5948   8
   0  -1 -10 100.233 48.6185   8
   0   1 -10 72.7156 44.5527   9
   0   1 -10-18.6303 43.0497   5
   0   1 -10 183.468 59.4479   1
   0  -1 -10 60.7568 47.5174   1
   0  -1 -10-18.4758 55.1015   5
   0   1 -11 1368.27 158.417   1
   0  -1 -11 1011.01 134.320   1
   0  -1 -11 1158.23 162.029   5
   0   1 -11 1125.20 158.316   5
   0   1 -11 1181.88 106.837  34
   0  -1 -11 1371.39 113.421  34
   0   1 -11 1254.67 111.582  33
   0   1 -11 1332.75 106.308  30
   0  -1 -11 1251.88 104.226  30
   0  -1 -11 1062.54 139.161  12
   0   1 -11 969.557 135.753  12
   0  -1 -11 1276.67 104.849  25
   0  -1 -11 1265.80 102.058  23
   0   1 -11 1076.91 98.1126  23
   0  -1 -11 1290.02 110.979   6
   0   1 -11 1159.93 105.917   6
   0   1 -11 1087.88 113.121   8
   0  -1 -11 1057.68 112.642   8
   0  -1 -11 1073.16 111.715   9
   0   1 -11 975.516 106.167   9
   0   1 -12 5841.91 286.071  33
   0   1 -12 6494.10 293.755  34
   0  -1 -12 5907.57 278.771  30
   0   1 -12 6042.48 275.987  30
   0  -1 -12 5675.61 392.031   5
   0   1 -12 5645.13 280.677   6
   0   1 -12 7024.52 394.882   1
   0   1 -12 5839.52 402.781   5
   0  -1 -12 5926.41 283.208   6
   0  -1 -12 5911.10 368.587  12
   0   1 -12 6159.62 374.907  12
   0   1 -12 6210.34 280.202  23
   0  -1 -12 5640.34 264.726  23
   0  -1 -12 6117.62 305.676   9
   0   1 -12 5426.59 294.790   8
   0   1 -12 5918.41 304.314   9
   0  -1 -12 6003.49 305.310   8
   0   1 -13 624.701 90.8935  34
   0   1 -13 773.509 95.0275  33
   0  -1 -13 509.516 76.6563  30
   0   1 -13 593.268 88.1580   6
   0   1 -13 491.639 123.154   5
   0  -1 -13 821.637 155.925   5
   0  -1 -13 773.893 94.0452   6
   0  -1 -13 670.693 121.864  12
   0   1 -13 763.874 131.239  12
   0  -1 -13 608.394 80.4997  23
   0   1 -13 599.856 80.2939  23
   0   1 -13 520.366 91.1471   9
   0  -1 -13 770.229 103.123   9
   0  -1 -13 627.306 99.0122   8
   0   1 -13 493.457 89.2968   8
   0  -1 -14 2752.85 179.389  30
   0   1 -14 2770.89 205.869   8
   0  -1 -14 2406.16 193.569   8
   0  -1 -14 2805.03 205.599   9
   0   1 -14 2524.49 196.621   9
   0  -1 -14 2661.66 182.725   6
   0   1 -14 2718.41 186.517   6
   0   1 -14 2498.79 173.625  23
   0   1 -15 8446.80 414.597   9
   0   1 -15 9241.89 422.738   8
   0  -1 -15 9352.27 427.263   8
   0  -1 -15 8772.39 416.379   9
   0   1 -15 9438.94 406.267   6
   0  -1 -15 9241.79 401.606   6
   0   1 -15 9832.30 397.469  23
   0   1 -16 1672.82 153.337   8
   0  -1 -16 1707.66 154.897   9
   0  -1 -16 1623.43 150.957   8
   0   1 -16 1637.06 151.157   9
   0   1 -16 1615.64 141.039   6
   0  -1 -16 1478.52 134.315   6
   0   1 -16 1617.05 132.651  23
   0   1 -17 5991.08 307.028   9
   0  -1 -17 6163.54 308.845   8
   0  -1 -17 6136.15 309.517   9
   0   1 -17 6293.33 310.291   8
   0   1 -17 6499.28 297.780   6
   0  -1 -17 6742.45 301.436   6
   0   1 -17 6755.50 292.132  23
   0  -1 -18 17329.6 607.146   9
   0  -1 -18 17409.5 603.807   8
   0   1 -18 16524.6 602.175   9
   0   1 -18 17439.7 603.942   8
   0  -1 -18 17682.7 590.459   6
   0   1 -18 16876.0 588.097   6
   0   1 -18 16722.4 571.166  23
   0  -1 -19 1082.60 91.5767   8
   0   1 -19 1155.34 93.9593   8
   0   1 -19 1243.79 99.3248   9
   0  -1 -19 1053.92 93.1831   9
   0  -1 -19 1254.17 91.6471   6
   0   1 -19 1393.23 96.0858   6
   0  -2   0 26580.0 742.922  13
   0  -2   0 25427.3 743.032  11
   0  -2   0 25709.3 750.942  15
   0   2   0 26535.3 740.951  16
   0   2   0 26061.8 753.621  19
   0  -2  -1 780.884 35.6440   1
   0   2  -1 719.786 35.2857   1
   0   2  -1 715.031 38.7608   5
   0  -2  -1 777.833 38.3051   5
   0  -2  -1 790.625 48.8353  11
   0   2  -1 708.404 35.1789  12
   0  -2  -1 658.287 43.0377  13
   0  -2  -1 743.540 34.1278  12
   0  -2   1 706.250 38.0186  11
   0   2  -1 890.907 52.5274  19
   0  -2  -1 793.247 45.9943  17
   0  -2  -1 726.385 44.0163  15
   0   2   1 675.843 37.4542  16
   0   2  -1 837.965 44.8023  16
   0  -2  -2 19.5367 18.4267  13
   0  -2  -2 23.7388 14.1070  12
   0   2  -2 27.4308 14.1429  12
   0  -2   2 24.9547 10.3379  37
   0  -2  -2 20.2127 17.2100   1
   0  -2  -2 13.9280 18.2029   5
   0   2  -2 6.90560 13.7366   1
   0   2  -2-2.89944 18.7479   5
   0  -2  -2 35.6980 20.2313  17
   0   2  -2 30.0832 15.4366  16
   0   2  -2 12.6748 19.1361  19
   0  -2  -2 41.0553 19.8276  15
   0   2  -3 1034.97 65.8330  12
   0  -2  -3 848.670 64.1512  13
   0  -2  -3 1014.54 65.8499  12
   0  -2   3 980.788 56.8261  37
   0   2  -3 977.219 65.6662   1
   0  -2  -3 1063.44 74.7518   5
   0   2  -3 730.534 67.5646   5
   0  -2  -3 971.427 64.8903   1
   0  -2  -3 952.063 69.9989  17
   0   2  -3 1055.90 72.8481  19
   0   2  -3 977.153 60.4424  16
   0   2  -3 946.477 68.1275  18
   0  -2  -3 974.470 67.6178  15
   0  -2  -4 897.127 70.6346  12
   0  -2  -4 966.840 64.8521  14
   0   2  -4 1038.67 75.4208  12
   0  -2  -4 1030.29 75.5773  13
   0  -2   4 872.440 65.2996  37
   0   2   4 917.626 90.3573  37
   0   2  -4 853.987 81.4566   5
   0  -2  -4 908.567 80.0263   5
   0   2  -4 838.761 71.8151   1
   0  -2  -4 954.933 74.2022   1
   0   2  -4 1002.47 64.8756  16
   0   2  -4 1072.95 77.5526  18
   0  -2  -4 1013.65 79.7988  17
   0  -2  -5 228.844 37.9836  14
   0   2  -5 195.559 43.8546  12
   0  -2  -5 189.405 42.4974  12
   0   2   5 212.065 53.3386  37
   0  -2  -5 138.713 38.5485   1
   0   2  -5 226.850 45.4882   1
   0  -2  -5 157.345 48.2325   5
   0   2  -5 199.173 51.8761   5
   0  -2  -5 232.035 48.1707  17
   0   2  -5 220.660 34.6350  16
   0   2  -5 253.694 44.4704  18
   0   2  -6 134413. 3528.29  12
   0  -2  -6 125528. 3516.65  12
   0  -2  -6 126515. 3481.08  14
   0   2   6 125457. 3560.49  37
   0   2  -6 118131. 3543.67   5
   0  -2  -6 119672. 3543.06   5
   0  -2  -6 120246. 3512.61   1
   0   2  -6 124170. 3519.26   1
   0   2  -6 124696. 3496.43  18
   0   2  -6 119693. 3506.68  17
   0  -2  -6 125272. 3521.28  17
   0   2  -6 122531. 3472.92  16
   0   2  -7 27.8875 32.8328  12
   0  -2  -7 63.4006 35.2451  12
   0   2   7 96.3589 49.5235  37
   0  -2  -7 136.965 46.3860   1
   0   2  -7 37.0619 41.9241   1
   0   2  -7 57.6232 44.8270   5
   0  -2  -7 56.5484 43.9921   5
   0   2  -7 33.8252 36.5707  17
   0  -2  -7 109.397 47.8800  17
   0  -2  -8 10.8589 40.9472  12
   0   2  -8-33.3836 43.2530  12
   0   2   8 56.1995 54.6107  37
   0  -2  -8-21.8581 39.9032   1
   0  -2  -8 13.4569 42.0747   5
   0   2  -8 11.0809 36.1866   1
   0   2  -8 41.0943 50.0134   5
   0  -2  -8 31.6425 38.5102  17
   0  -2  -9 64.2035 45.3065  12
   0   2  -9 105.100 47.9790  12
   0   2   9-16.2105 50.6961  37
   0  -2  -9 36.6123 41.4964  17
   0   2  -9 91.4604 53.7011   1
   0  -2  -9-25.7894 40.3320   1
   0  -2  -9 63.1533 55.7012   5
   0   2  -9 80.2921 56.6538   5
   0  -2 -10 3154.60 228.842   1
   0  -2 -10 3176.35 248.243   5
   0   2 -10 2738.40 216.250   1
   0   2 -10 3043.18 247.637   5
   0   2 -10 2927.09 173.844  33
   0   2 -10 3116.36 172.065  34
   0   2  10 2381.41 222.605  37
   0  -2 -10 2771.08 216.610  12
   0   2 -10 3321.89 235.800  12
   0  -2 -10 3030.20 216.189  17
   0  -2 -10 2655.27 172.704   9
   0  -2 -10 2952.46 178.510   8
   0   2 -10 2848.97 178.142   8
   0   2 -10 2649.33 173.215   9
   0  -2 -11 241.088 73.0809   1
   0  -2 -11 353.371 60.9812   6
   0   2 -11 331.262 80.9529   1
   0  -2 -11 291.022 81.2296   5
   0   2 -11 258.939 53.3914   6
   0   2 -11 253.440 87.1881   5
   0   2 -11 315.190 57.1989  34
   0  -2 -11 285.192 53.9848  30
   0   2 -11 350.127 65.4804  33
   0   2 -11 354.621 56.9115  30
   0   2 -11 316.227 83.2299  12
   0  -2 -11 258.012 76.5154  12
   0  -2 -11 436.596 64.9150  25
   0   2 -11 307.561 59.2342  23
   0  -2 -11 224.435 58.3055   8
   0   2 -11 298.989 67.1550   9
   0   2 -11 269.794 61.6595   8
   0  -2 -11 346.756 68.4967   9
   0   2 -12 165.030 83.2602   5
   0   2 -12 144.808 53.2250   6
   0  -2 -12 46.4280 65.7808   5
   0  -2 -12 160.023 51.1416   6
   0   2 -12 126.653 49.6298  34
   0   2 -12 166.127 53.7688  33
   0  -2 -12 213.489 49.0691  30
   0  -2 -12 96.8039 63.3588  12
   0   2 -12 178.248 72.4281  12
   0  -2 -12 143.014 43.9765  25
   0   2 -12 221.835 50.9743  23
   0  -2 -12 113.731 52.6852   8
   0  -2 -12 125.518 51.7520   9
   0   2 -12 104.086 48.9304   8
   0   2 -12 288.239 68.0015   9
   0   2 -13 233.580 61.8810  34
   0  -2 -13 175.396 49.6940  30
   0   2 -13 210.696 64.6164  33
   0  -2 -13 133.657 53.2977   6
   0   2 -13 231.392 61.3048   6
   0   2 -13 127.383 72.2069   5
   0  -2 -13 250.949 91.7466   5
   0  -2 -13 212.470 75.0939  12
   0   2 -13 86.9009 58.1211  12
   0   2 -13 270.965 62.9342  23
   0   2 -13 87.7421 58.0821   8
   0  -2 -13 221.931 64.8880   8
   0  -2 -13 124.302 52.6183   9
   0   2 -13 163.181 60.5237   9
   0   2 -14 10680.0 431.147  34
   0   2 -14 9048.70 412.379  33
   0  -2 -14 10095.6 417.350   6
   0   2 -14 9717.75 415.977   6
   0  -2 -14 9914.80 411.267  30
   0   2 -14 10240.6 415.577  23
   0   2 -14 9137.45 432.074   8
   0   2 -14 9723.13 442.721   9
   0  -2 -14 10021.6 443.585   8
   0  -2 -14 9753.04 439.869   9
   0   2 -15 15675.2 598.257  33
   0  -2 -15 16228.8 599.921   6
   0   2 -15 16178.5 601.834   6
   0  -2 -15 16899.1 601.060  30
   0   2 -15 15961.7 593.564  23
   0  -2 -15 15638.5 620.421   8
   0   2 -15 16093.7 626.162   9
   0   2 -15 16561.7 630.777   8
   0  -2 -15 16019.0 626.107   9
   0   2 -16 655.131 90.5935   6
   0  -2 -16 845.420 99.0698   6
   0   2 -16 742.605 93.4472  23
   0   2 -16 669.187 100.969   9
   0   2 -16 606.290 92.7388   8
   0  -2 -16 788.119 106.860   9
   0  -2 -16 680.995 98.1243   8
   0   2 -16 662.119 89.7789  33
   0  -2 -17 43.3823 46.8936   9
   0   2 -17 21.7789 43.5965   9
   0   2 -17 74.4146 45.9659   8
   0  -2 -17 104.842 49.4560   8
   0  -2 -17 174.133 53.9907   6
   0   2 -17 37.5767 43.4287   6
   0   2 -17 78.3456 39.4041  23
   0  -2 -18 29484.5 947.528   9
   0   2 -18 29057.9 946.166   9
   0   2 -18 29458.1 944.666   8
   0  -2 -18 30057.8 945.370   8
   0   2 -18 30106.0 932.294   6
   0  -2 -18 29999.7 929.854   6
   0   2 -18 28979.1 920.005  23
   0  -2 -19 490.627 61.1616   8
   0   2 -19 473.435 60.3933   8
   0  -2 -19 480.945 63.4881   9
   0   2 -19 454.258 62.5040   9
   0   2 -19 504.638 55.5309  23
   0  -2 -19 489.326 59.3004   6
   0   2 -19 396.537 54.0668   6
   0  -3   0 9.98578 21.7669  15
   0   3   0 21.3282 22.5055  19
   0  -3   0 34.6711 18.5072  11
   0  -3   0-5.14066 15.7404  13
   0  -3  -1 115.487 13.3403   1
   0  -3  -1 129.705 15.9330   5
   0   3  -1 92.5556 13.9455   1
   0   3  -1 96.3912 15.9704   5
   0   3  -1 80.8078 21.6062  16
   0   3   1 107.916 21.8832  16
   0  -3  -1 94.3157 22.9006  17
   0   3  -1 81.6171 28.3560  19
   0  -3  -1 143.267 25.5167  13
   0  -3   1 90.6524 19.8102  11
   0  -3  -1 104.874 12.6972  12
   0  -3  -1 105.569 26.9727  11
   0   3  -1 93.8592 13.4232  12
   0   3  -2 2256.70 93.6234   1
   0  -3  -2 2024.99 89.9925   1
   0   3  -2 2187.96 99.9245   5
   0  -3  -2 2261.22 98.2247   5
   0  -3  -2 2191.50 105.485  15
   0   3  -2 2344.02 103.902  16
   0  -3  -2 2444.64 110.474  17
   0   3  -2 2428.00 117.770  19
   0  -3  -2 2032.58 109.647  11
   0   3  -2 2359.32 94.5636  12
   0  -3  -2 2263.06 91.0656  12
   0  -3  -2 2251.89 107.898  13
   0  -3   2 2228.91 92.0731  11
   0  -3  -3 53081.1 1554.49   5
   0   3  -3 51214.1 1555.18   5
   0  -3  -3 49487.8 1538.33   1
   0   3  -3 47582.6 1537.35   1
   0  -3  -3 56667.9 1567.80  17
   0   3  -3 56674.5 1548.45  16
   0   3  -3 55857.5 1569.86  19
   0  -3  -3 56444.8 1559.69  15
   0  -3  -3 55772.1 1559.59  13
   0   3  -3 62046.8 1554.08  12
   0  -3  -3 56909.9 1545.28  12
   0   3   4 193.858 52.9435  37
   0   3  -4 179.775 36.5657   1
   0  -3  -4 198.376 38.2332   1
   0   3  -4 171.878 42.4699   5
   0  -3  -4 165.681 44.0313   5
   0   3  -4 202.857 35.0801  16
   0   3  -4 200.080 42.8956  19
   0  -3  -4 176.987 42.6648  17
   0   3  -4 198.767 42.3550  18
   0   3  -4 142.322 34.1225  12
   0  -3  -4 185.041 38.5987  15
   0  -3  -4 171.019 33.5005  12
   0  -3  -4 171.114 38.3760  13
   0   3   5 56.5590 41.6908  37
   0   3  -5 38.1458 34.5036   5
   0  -3  -5 44.3136 36.1891   5
   0   3  -5 42.6684 34.9646   1
   0  -3  -5 17.8358 27.4716   1
   0   3  -5 49.4452 27.1941  16
   0   3  -5 44.0100 35.0757  18
   0  -3  -5 55.2306 35.0597  17
   0  -3  -5 34.3426 25.7665  14
   0  -3  -5 19.2439 29.0148  13
   0  -3  -5 23.4346 23.4491  12
   0   3  -5 6.09955 26.3654  12
   0   3   6 134747. 3948.00  37
   0   3  -6 134043. 3886.75   1
   0  -3  -6 138004. 3916.48   5
   0   3  -6 130164. 3913.93   5
   0  -3  -6 141200. 3889.34   1
   0   3  -6 139776. 3860.93  16
   0  -3  -6 141833. 3903.81  17
   0   3  -6 139243. 3883.29  18
   0   3  -6 129728. 3884.13  12
   0  -3  -6 141979. 3863.12  14
   0  -3  -6 138731. 3886.06  12
   0   3   7 805.077 115.388  37
   0  -3  -7 931.242 109.454   5
   0   3  -7 831.822 104.909   5
   0   3  -7 1058.61 101.663   1
   0  -3  -7 811.664 92.5835   1
   0  -3  -7 883.312 99.3889  17
   0   3  -7 897.531 82.6271  16
   0  -3  -7 954.252 97.6056  12
   0   3  -7 1020.47 100.902  12
   0   3   8 597.463 102.799  37
   0   3  -8 759.018 94.0384   1
   0  -3  -8 744.411 94.5153   1
   0   3  -8 690.305 106.096   5
   0  -3  -8 857.373 111.392   5
   0  -3  -8 679.188 93.3858  17
   0  -3  -8 630.763 88.1058  12
   0   3  -8 565.907 85.7364  12
   0   3   9 5895.74 361.924  37
   0  -3  -9 6646.41 328.726  12
   0   3  -9 5917.57 319.678  12
   0  -3  -9 6542.27 328.064  17
   0  -3  -9 6042.49 343.033   5
   0  -3  -9 6252.42 324.677   1
   0   3  -9 6287.60 350.796   5
   0   3  -9 5655.50 313.523   1
   0  -3 -10 1411.13 119.607   9
   0   3 -10 1412.84 121.889   8
   0  -3 -10 1448.91 120.944   8
   0   3 -10 1298.77 118.298   9
   0  -3 -10 1589.18 171.956   5
   0   3 -10 1477.45 153.408   1
   0   3 -10 1371.04 163.588   5
   0  -3 -10 1244.25 144.969   1
   0   3  10 1159.06 161.263  37
   0   3 -10 1372.65 117.483  33
   0   3 -10 1371.56 112.076  34
   0  -3 -10 1495.72 110.102  30
   0   3 -10 1462.64 155.594  12
   0  -3 -10 1487.21 150.709  12
   0  -3 -10 1509.43 110.106  25
   0   3 -10 1555.42 116.935  23
   0  -3 -10 1464.44 151.494  17
   0   3 -11 529.653 84.0156   9
   0  -3 -11 511.868 77.7950   9
   0   3 -11 287.507 65.3173   8
   0  -3 -11 310.699 68.5303   8
   0  -3 -11 478.896 69.3456   6
   0   3 -11 361.870 82.1025   1
   0   3 -11 444.993 67.5951   6
   0  -3 -11 491.329 96.5768   1
   0  -3 -11 426.339 103.760   5
   0   3 -11 269.985 92.6087   5
   0   3  11 491.244 117.813  37
   0   3 -11 490.232 74.2263  34
   0  -3 -11 560.738 72.0492  30
   0   3 -11 477.291 74.7764  33
   0   3 -11 331.508 84.7213  12
   0  -3 -11 472.657 94.9052  12
   0  -3 -11 392.667 68.3908  26
   0  -3 -11 449.150 65.5154  25
   0   3 -11 501.492 69.7194  23
   0  -3 -11 597.396 105.035  17
   0   3 -12 762.986 139.136   5
   0  -3 -12 655.881 132.778   5
   0  -3 -12 561.886 80.8638   6
   0   3 -12 639.678 86.0441   6
   0   3 -12 704.125 88.2345  34
   0  -3 -12 880.870 91.7476  30
   0   3 -12 685.177 94.7398  33
   0  -3 -12 795.999 125.213  12
   0   3 -12 528.478 112.307  12
   0  -3 -12 667.069 82.5347  25
   0   3 -12 670.373 90.4461  23
   0  -3 -12 626.878 91.5101   9
   0   3 -12 692.489 93.9742   9
   0   3 -12 832.777 103.754   8
   0  -3 -12 746.375 95.8059   8
   0   3 -13 134.883 51.8125   6
   0   3 -13 75.1381 70.8739   5
   0  -3 -13 50.0627 40.1170   6
   0  -3 -13 171.594 76.6816   5
   0   3 -13 85.6567 51.5233  34
   0  -3 -13 98.7846 42.7421  30
   0   3 -13 127.296 53.4984  33
   0  -3 -13-20.7252 33.9247  12
   0   3 -13 85.5620 66.9226  12
   0  -3 -13 109.699 47.0670  25
   0   3 -13 144.676 51.6051  23
   0  -3 -13 169.892 57.2496   9
   0   3 -13 86.1819 49.2995   8
   0   3 -13 61.4847 47.8566   9
   0  -3 -13 168.375 57.8607   8
   0   3 -14 6578.08 327.246  34
   0   3 -14 6688.60 337.879  33
   0  -3 -14 7042.63 327.431   6
   0   3 -14 7351.77 334.046   6
   0  -3 -14 6985.60 325.366  30
   0   3 -14 6917.01 326.332  23
   0   3 -14 6645.62 343.820   9
   0   3 -14 7097.25 353.072   8
   0  -3 -14 7410.47 354.714   8
   0  -3 -14 7160.05 351.231   9
   0   3 -15 25035.6 883.138  33
   0   3 -15 29032.3 901.064  34
   0   3 -15 26048.6 876.546   6
   0  -3 -15 26894.2 878.471   6
   0  -3 -15 25689.1 873.183  30
   0   3 -15 25429.8 872.940  23
   0   3 -15 25604.9 902.002   8
   0  -3 -15 26824.4 909.464   9
   0  -3 -15 25831.2 898.408   8
   0   3 -15 24749.1 895.367   9
   0  -3 -16 5731.56 285.684   6
   0   3 -16 6084.39 292.385   6
   0   3 -16 5633.05 286.452  23
   0  -3 -16 6407.30 314.832   8
   0   3 -16 6069.95 310.197   9
   0   3 -16 6198.85 309.515   8
   0  -3 -16 6451.05 314.725   9
   0   3 -16 5815.52 294.497  33
   0   3 -17 1275.69 112.897   6
   0  -3 -17 1272.57 114.295   6
   0   3 -17 1388.14 116.707  23
   0   3 -17 1268.81 121.528   8
   0  -3 -17 1523.73 132.097   9
   0  -3 -17 1291.42 121.716   8
   0   3 -17 1253.64 122.016   9
   0   3 -17 1481.90 121.759  33
   0   3 -18 233.964 53.0641   8
   0  -3 -18 244.696 51.3979   8
   0   3 -18 191.247 54.1038   9
   0  -3 -18 290.122 57.2332   9
   0  -3 -18 175.471 47.6668   6
   0   3 -18 212.069 48.6617   6
   0   3 -18 276.585 52.1645  23
   0   3 -19 4497.79 195.842  23
   0  -3 -19 4761.30 205.163   8
   0   3 -19 4925.41 209.822   8
   0   4   0 437386. 11976.1  16
   0  -4   0 427569. 11993.6  15
   0   4   0 431410. 12000.2  19
   0  -4   0 444145. 11982.4  11
   0  -4   0 435647. 11978.5  13
   0   4  -1 5253.82 165.428   5
   0  -4  -1 5468.13 162.165   5
   0   4  -1 5377.03 216.059  19
   0  -4  -1 5570.92 206.561  15
   0   4  -1 5074.45 197.401  16
   0   4   1 5102.36 190.537  16
   0   4   1 5116.85 212.005  19
   0  -4   1 5111.24 212.461  15
   0  -4   1 5144.89 193.690  11
   0  -4  -1 5373.69 207.392  11
   0  -4  -1 5747.34 205.064  13
   0  -4  -1 5482.26 159.053  12
   0   4  -2 414.866 34.1753   1
   0   4  -2 345.025 35.8320   5
   0  -4  -2 343.112 30.5450   1
   0  -4  -2 382.035 35.3251   5
   0  -4  -2 358.298 45.5546  17
   0   4  -2 429.439 46.0721  16
   0   4  -2 354.414 52.5857  19
   0  -4  -2 414.170 48.7376  15
   0  -4  -2 446.165 53.7235  11
   0  -4  -2 343.877 29.5558  12
   0  -4  -2 421.388 49.2063  13
   0  -4   2 321.187 35.8479  11
   0   4  -2 395.858 34.1172  12
   0   4   3 3239.23 174.610  37
   0   4  -3 3199.50 132.799   1
   0   4  -3 3061.56 141.251   5
   0  -4  -3 3321.03 133.187   1
   0  -4  -3 2949.24 137.282   5
   0   4  -3 3213.27 160.864  19
   0   4  -3 3069.39 143.210  16
   0  -4  -3 3028.57 151.550  17
   0  -4  -3 2986.03 146.388  15
   0   4  -3 3070.56 131.766  12
   0  -4   3 3189.70 128.792  11
   0  -4  -3 2876.01 147.991  13
   0  -4  -3 3054.92 128.849  12
   0   4   4 8.59473 47.2497  37
   0   4  -4 28.0121 24.5151   1
   0   4  -4-5.83959 31.6320   5
   0  -4  -4 31.7496 23.4302   1
   0  -4  -4 5.57848 30.6725   5
   0   4  -4 20.1213 25.9833  16
   0   4  -4 24.8582 34.1681  18
   0  -4  -4 12.6300 32.0668  17
   0   4  -4 54.4556 32.0927  19
   0  -4  -4 46.6802 26.3901  15
   0   4  -4 61.6577 27.5712  12
   0  -4  -4 24.3453 26.9211  13
   0  -4  -4 26.6288 23.6781  12
   0   4   5 6146.39 291.263  37
   0  -4  -5 5556.26 233.900   1
   0  -4  -5 6001.51 255.423   5
   0   4  -5 4804.25 227.395   1
   0   4  -5 5014.25 246.304   5
   0   4  -5 5468.47 247.127  18
   0   4  -5 5840.64 236.164  16
   0  -4  -5 6357.30 262.738  17
   0  -4  -5 6368.47 257.732  15
   0   4  -5 5384.41 234.324  12
   0  -4  -5 5858.94 254.066  13
   0  -4  -5 5715.31 235.205  12
   0   4   6 821.601 106.514  37
   0   4  -6 833.048 85.8003   1
   0  -4  -6 834.090 83.8405   1
   0  -4  -6 888.214 94.2384   5
   0   4  -6 1005.36 102.151   5
   0   4  -6 1171.70 91.1994  16
   0   4  -6 888.969 92.9217  18
   0  -4  -6 893.932 97.4464  17
   0   4  -6 1010.35 93.3064  12
   0  -4  -6 835.828 82.6860  12
   0  -4  -6 846.972 90.2984  13
   0  -4  -6 1240.77 93.4611  14
   0   4   7 100.369 56.0754  37
   0  -4  -7 240.413 53.4491   1
   0   4  -7 282.759 59.2744   1
   0  -4  -7 184.695 60.0413   5
   0   4  -7 326.033 66.4766   5
   0   4  -7 202.535 45.7018  16
   0  -4  -7 236.074 58.3861  17
   0  -4  -7 211.042 54.0792  12
   0   4  -7 295.530 56.0902  12
   0   4   8 2985.63 229.399  37
   0   4  -8 2228.12 184.623   5
   0  -4  -8 2642.85 180.272   1
   0   4  -8 2747.38 183.514   1
   0  -4  -8 2582.09 192.971   5
   0  -4  -8 2714.26 191.389  17
   0  -4  -8 2424.92 171.881  12
   0   4  -8 2446.32 177.461  12
   0   4   9 40175.2 1406.33  37
   0  -4  -9 41426.7 1321.57  12
   0   4  -9 42057.9 1333.93  12
   0  -4  -9 43703.8 1345.04  17
   0  -4  -9 41154.0 1361.48   5
   0   4  -9 42325.0 1371.81   5
   0   4  -9 39711.6 1318.46   1
   0  -4  -9 38430.9 1310.65   1
   0   4 -10 8.92205 40.3503   8
   0   4 -10 72.2424 58.9885   5
   0   4 -10 59.5070 48.5930   1
   0  -4 -10 17.5472 43.7778   5
   0  -4 -10 43.7248 38.8759   1
   0   4  10 64.4932 64.0955  37
   0   4 -10 8.19902 27.8872  34
   0   4 -10 75.1348 36.5195  33
   0  -4 -10 66.8368 32.0983  30
   0  -4 -10 28.9689 33.4626  12
   0   4 -10 45.2193 40.2038  12
   0  -4 -10 24.7858 33.0602  26
   0  -4 -10 52.5086 34.6582  25
   0   4 -10 63.6555 37.5194  23
   0  -4 -10 15.1183 40.3242  17
   0   4 -11 550.678 82.2878   9
   0   4 -11 576.331 83.6124   8
   0  -4 -11 581.138 84.6486   9
   0   4 -11 654.606 119.999   5
   0   4 -11 557.458 72.6387   6
   0   4 -11 661.170 109.622   1
   0  -4 -11 656.612 122.659   5
   0   4 -11 705.378 88.7403  34
   0   4  11 503.286 116.359  37
   0  -4 -11 611.794 75.8991  30
   0   4 -11 612.145 86.2714  33
   0  -4 -11 662.267 109.368  12
   0   4 -11 619.516 106.402  12
   0  -4 -11 482.229 69.6241  25
   0  -4 -11 570.173 80.1927  26
   0   4 -11 688.540 82.4947  23
   0  -4 -11 654.438 107.372  17
   0   4 -12 204.129 85.6497   5
   0   4 -12 103.122 42.6314   6
   0  -4 -12 134.562 44.1817   6
   0   4 -12 222.659 59.7601  34
   0   4  12 130.451 77.9134  37
   0  -4 -12 279.016 55.6413  30
   0   4 -12 146.890 55.5388  33
   0   4 -12 173.033 70.3456  12
   0  -4 -12 187.824 48.7073  25
   0   4 -12 121.930 50.2270  24
   0   4 -12 167.501 51.0816  23
   0   4 -12 188.820 56.5730   9
   0  -4 -12 218.713 62.0248   9
   0   4 -12 178.050 57.6421   8
   0  -4 -12 151.366 56.0144   8
   0  -4 -13 1521.50 126.833   6
   0   4 -13 1174.68 116.266   6
   0   4 -13 1099.77 171.843   5
   0   4 -13 1100.21 125.026  33
   0   4 -13 1313.29 128.345  34
   0  -4 -13 1435.62 125.412  30
   0   4 -13 1588.34 184.398  12
   0  -4 -13 1401.82 126.765  25
   0   4 -13 1564.69 132.253  24
   0   4 -13 1616.37 137.310  23
   0  -4 -13 1472.75 136.179   9
   0   4 -13 1288.39 130.205   8
   0   4 -13 1339.20 134.320   9
   0  -4 -13 1310.09 131.924   8
   0  -4 -14 524.670 81.5107   6
   0   4 -14 652.115 89.3716   6
   0  -4 -14 554.367 84.4019  30
   0   4 -14 510.541 90.7231  33
   0   4 -14 541.974 87.7392  34
   0   4 -14 605.217 84.9643  24
   0   4 -14 546.537 84.3935  23
   0   4 -14 557.001 93.0708   9
   0  -4 -14 463.557 84.2458   9
   0  -4 -14 525.196 88.4161   8
   0   4 -14 491.225 90.1556   8
   0   4 -15 605.364 90.9593  33
   0   4 -15 669.498 95.7934  34
   0   4 -15 636.397 88.7081   6
   0  -4 -15 807.797 94.7962   6
   0  -4 -15 642.415 87.5847  30
   0   4 -15 742.859 96.3642  23
   0   4 -15 619.703 95.4764   9
   0  -4 -15 839.795 106.418   9
   0   4 -15 540.658 93.7612   8
   0  -4 -15 548.841 88.5319   8
   0  -4 -16 3613.78 206.291   6
   0   4 -16 3621.60 211.383   6
   0   4 -16 3420.52 211.052  23
   0  -4 -16 4252.46 236.287   9
   0  -4 -16 3874.75 225.577   8
   0   4 -16 3888.51 230.553   8
   0   4 -16 3648.99 222.393   9
   0   4 -16 3962.71 230.404  33
   0  -4 -17 1125.01 104.843   6
   0   4 -17 1267.58 110.579   6
   0   4 -17 1154.76 109.122  23
   0   4 -17 1271.15 116.831   8
   0  -4 -17 1175.77 114.276   9
   0  -4 -17 1389.49 119.442   8
   0   4 -17 1253.98 118.062   9
   0   4 -17 1199.96 112.100  33
   0   4 -18 5483.28 243.215   6
   0   4 -18 5259.47 242.006  23
   0   4 -18 5690.40 253.074   8
   0   4 -18 5927.59 249.012  33
   0   4 -19 231.795 38.4596  23
   0   4 -19 175.583 37.8394   6
   0   5   0 5.98366 35.2275  19
   0   5   0-4.14395 28.7074  16
   0  -5   0-21.3333 33.3508  15
   0  -5   0 9.06505 25.2789  11
   0  -5   0-8.71523 30.4658  13
   0  -5   1-11.8308 41.7316  15
   0   5  -1 18.3293 38.2068  19
   0   5   1 7.95325 21.2080  16
   0  -5  -1 24.6012 27.0473  15
   0   5  -1 48.4109 27.2071  16
   0   5   1-11.9549 34.7376  19
   0  -5  -1 13.9688 25.5963  13
   0  -5  -1-15.2870 26.3124  11
   0  -5   1 8.27110 24.9647  11
   0   5   2 3059.09 159.983  37
   0  -5   2 3044.70 163.100  15
   0  -5  -2 3334.81 153.152  17
   0  -5  -2 3065.88 150.618  15
   0   5  -2 2852.18 141.629  16
   0   5  -2 3110.34 163.148  19
   0  -5  -2 2940.63 152.483  11
   0  -5  -2 3188.38 151.532  13
   0  -5   2 2841.48 133.910  11
   0   5   3 153611. 4260.31  37
   0   5  -3 150786. 4216.61  16
   0  -5  -3 155194. 4227.26  15
   0   5  -3 150467. 4246.95  19
   0  -5  -3 154827. 4231.67  17
   0  -5  -3 141578. 4223.40  13
   0   5   4 3115.80 191.823  37
   0   5  -4 3191.73 158.197  16
   0   5  -4 2870.15 171.460  19
   0  -5  -4 3086.97 163.982  15
   0  -5  -4 3273.68 173.301  17
   0  -5  -4 2955.01 163.248  13
   0   5   5 224.782 61.0067  37
   0   5  -5 216.458 55.9086  19
   0   5  -5 131.273 47.2307  18
   0   5  -5 120.124 36.9185  16
   0  -5  -5 149.668 45.2205  17
   0  -5  -5 185.859 44.6135  13
   0  -5  -5 115.750 39.3947  15
   0   5   6 36626.9 1188.57  37
   0   5  -6 33570.9 1120.81   5
   0   5  -6 36541.8 1103.25  16
   0   5  -6 35186.8 1123.38  18
   0  -5  -6 38086.6 1139.75  17
   0  -5  -6 35284.1 1096.06  14
   0  -5  -6 35871.0 1130.10  13
   0   5   7 1003.00 132.319  37
   0   5  -7 951.062 109.506   5
   0  -5  -7 746.075 100.282  17
   0   5  -7 880.225 92.0519  16
   0  -5  -7 884.920 101.378  13
   0   5  -8 4392.36 259.893   5
   0   5   8 4129.44 290.072  37
   0  -5  -8 4036.29 249.339  17
   0   5  -8 3836.98 216.922  16
   0   5   9 102540. 3183.42  37
   0   5  -9 102321. 2999.79  33
   0  -5  -9 109849. 3104.62  17
   0   5 -10 1930.45 141.776  34
   0   5  10 2247.68 239.124  37
   0   5 -10 2386.44 160.986  33
   0  -5 -10 2135.91 149.886  26
   0  -5 -10 2215.56 144.869  25
   0  -5 -10 2108.98 140.025  30
   0   5 -10 2076.38 142.053  23
   0  -5 -10 2144.95 194.429  17
   0   5  11 331.093 104.918  37
   0   5 -11 266.445 60.6328  34
   0  -5 -11 270.481 60.1747  26
   0  -5 -11 202.572 48.9784  25
   0  -5 -11 329.614 59.9905  30
   0   5 -11 257.665 62.0087  33
   0   5 -11 275.244 60.9967  23
   0  -5 -11 352.163 86.5714  17
   0   5 -12 239.485 60.8218  34
   0   5  12 275.867 100.910  37
   0   5 -12 148.827 48.0892  24
   0  -5 -12 251.450 60.1014  25
   0   5 -12 220.868 63.2535  33
   0  -5 -12 304.903 61.2320  30
   0   5 -12 241.025 58.6849  23
   0  -5 -12 190.365 67.4294  17
   0   5 -13 2349.38 166.046  24
   0  -5 -13 2299.08 163.536  25
   0   5  13 2094.51 253.969  37
   0   5 -13 2210.69 177.639  33
   0   5 -13 2090.62 164.530  34
   0   5 -13 1794.03 155.419  23
   0  -5 -13 2497.88 168.892  30
   0   5 -14 2333.38 166.862   6
   0  -5 -14 2568.96 177.166  30
   0   5 -14 2563.55 183.374  34
   0   5 -14 2326.10 183.719  33
   0  -5 -14 2756.60 184.745  25
   0   5 -14 2402.42 169.781  24
   0   5 -14 2702.05 182.519  23
   0   5 -14 2723.24 191.754   8
   0   5 -15 5648.05 273.690   6
   0  -5 -15 5939.69 284.113  30
   0   5 -15 4505.86 271.267  33
   0   5 -15 5561.85 286.056  34
   0   5 -15 5428.72 270.112  24
   0   5 -15 5476.14 278.314  23
   0   5 -15 5375.28 282.839   8
   0   5 -16 42.0792 45.4517  33
   0   5 -16 63.6384 41.1084   6
   0  -5 -16 18.9544 38.9502  30
   0   5 -16-19.5580 41.2339  23
   0   5 -16 61.3775 51.9372   8
   0   5 -17 1326.11 108.358   6
   0   5 -17 1285.29 112.540  33
   0   5 -17 1438.06 118.943   8
   0   5 -17 1274.29 111.242  23
   0   5 -18 92.5985 38.4606  23
   0   5 -18 26.6095 28.0786  33
   0   5 -19 463.749 50.7735  23
   0  -6   0 12763.2 428.308  13
   0  -6   0 12881.2 433.266  11
   0  -6   0 12570.9 443.054  15
   0   6   0 12590.8 452.954  19
   0   6   0 12387.0 422.824  16
   0  -6   1 3665.23 169.248  13
   0  -6  -1 3831.69 175.998  13
   0  -6   1 3745.05 171.791  11
   0  -6  -1 3844.58 181.711  11
   0   6   1 3779.74 193.706  19
   0  -6   1 3395.96 187.348  15
   0   6  -1 3858.57 174.009  16
   0   6   1 3321.55 162.022  16
   0  -6  -1 3814.58 181.194  15
   0   6  -1 3944.22 196.929  19
   0   6   1 3982.96 177.513  37
   0  -6  -2 222.672 44.8406  13
   0  -6  -2 177.378 41.6475  11
   0   6   2 191.229 37.4101  16
   0   6  -2 245.869 43.5683  16
   0   6  -2 232.609 55.0509  19
   0  -6   2 219.129 52.2296  15
   0  -6  -2 314.281 50.6930  15
   0   6   2 258.104 52.3936  19
   0   6   2 235.821 50.1829  37
   0  -6  -3 37725.3 1127.79  13
   0  -6  -3 35927.8 1133.93  11
   0   6  -3 35568.7 1143.89  19
   0   6  -3 36210.3 1112.74  16
   0  -6  -3 37022.8 1125.41  15
   0  -6  -3 39479.7 1131.89  17
   0   6   3 37094.4 1152.55  37
   0  -6  -4 474.944 67.0993  13
   0  -6  -4 418.331 59.4238  15
   0   6  -4 570.745 77.6732  19
   0   6  -4 434.628 59.8744  16
   0  -6  -4 445.150 68.2006  17
   0   6   4 470.824 79.3952  37
   0  -6  -5 400.877 62.9684  15
   0  -6  -5 372.003 65.7971  13
   0   6  -5 322.240 62.5914  18
   0   6  -5 314.299 53.9074  16
   0   6  -5 288.019 64.2599  19
   0  -6  -5 477.365 70.3850  17
   0   6   5 230.193 64.2631  37
   0  -6  -6 11013.9 446.185  13
   0   6  -6 10339.5 440.030  18
   0   6  -6 11157.2 426.221  16
   0  -6  -6 12012.7 460.657  17
   0   6   6 10732.5 485.028  37
   0  -6  -7 1468.62 139.865  13
   0   6   7 1432.62 159.357  37
   0   6  -7 1787.69 135.989  16
   0  -6  -7 1867.38 155.997  17
   0   6   8 1362.93 164.451  37
   0   6  -8 1171.79 116.746  16
   0  -6  -8 1429.67 144.417  17
   0  -6  -9 11969.2 434.297  25
   0  -6  -9 11928.5 445.817  26
   0  -6  -9 11720.7 430.332  30
   0   6   9 12370.0 596.169  37
   0   6  -9 11154.5 446.995  33
   0  -6  -9 12861.1 540.671  17
   0   6 -10 2812.63 185.185  33
   0   6 -10 2768.58 176.539  34
   0   6  10 3028.00 279.689  37
   0  -6 -10 3241.65 190.308  26
   0  -6 -10 3101.77 177.790  25
   0  -6 -10 2963.85 173.672  30
   0   6 -10 3266.90 181.608  23
   0  -6 -10 2886.06 230.451  17
   0   6  11 803.162 155.335  37
   0   6 -11 977.583 103.161  34
   0  -6 -11 958.643 103.859  26
   0  -6 -11 864.286 93.9422  25
   0  -6 -11 944.075 95.0704  30
   0   6 -11 704.670 98.0346  33
   0   6 -11 830.081 92.3222  23
   0  -6 -11 796.398 126.917  17
   0   6  12 6138.44 451.551  37
   0   6 -12 6369.29 315.639  34
   0   6 -12 6554.29 329.437  33
   0   6 -12 7020.07 321.199  24
   0  -6 -12 6568.43 308.705  25
   0  -6 -12 6623.89 307.775  30
   0   6 -12 7066.17 320.764  23
   0  -6 -12 6911.91 403.874  17
   0  -6 -13 587.555 82.4530  30
   0   6 -13 627.950 95.9972  33
   0   6 -13 351.546 73.0209  23
   0   6 -13 475.863 82.4944  34
   0  -6 -13 517.041 78.2655  25
   0   6 -13 526.205 83.3831  24
   0  -6 -14 4114.22 230.864  30
   0   6 -14 4052.75 231.775  23
   0   6 -14 3987.26 244.797  33
   0   6 -14 3796.36 234.113  34
   0  -6 -14 4120.04 232.275  25
   0   6 -14 3861.09 225.646  24
   0  -6 -15 1614.04 135.569  30
   0   6 -15 1552.79 133.203  23
   0   6 -15 1517.01 138.762  33
   0   6 -15 1516.12 140.023  34
   0   6 -15 1263.82 125.242  24
   0  -6 -16 860.391 93.7295  30
   0   6 -16 999.914 97.4546  24
   0   6 -16 946.276 101.351  23
   0   6 -16 829.786 100.832  34
   0   6 -16 592.975 88.6517  33
   0   6 -17 465.812 66.1925  23
   0   6 -17 327.061 63.6674  33
   0   6 -18 11714.5 409.338  23
   0   6 -18 11441.2 409.415  33
   0   6 -19 720.622 58.6343  23
   0  -7   0-12.6132 29.7266  13
   0  -7   0-13.0927 33.2338  11
   0   7   0 42.9935 40.5305  19
   0   7   0 6.09164 26.9356  16
   0  -7   0 7.27940 27.4496  15
   0  -7  -1 136.381 42.4035  11
   0  -7   1 66.7643 31.0114  11
   0  -7   1 92.0575 33.9171  13
   0  -7  -1 206.338 41.7694  13
   0   7  -1 140.315 54.3255  19
   0  -7   1 145.730 45.9277  15
   0   7   1 149.071 37.8711  16
   0  -7  -1 119.210 39.8184  15
   0   7   1 164.856 46.4033  19
   0   7  -1 139.365 37.4586  16
   0  -7  -2 2895.22 165.372  11
   0  -7  -2 3021.88 163.120  13
   0   7  -2 2744.44 173.348  19
   0   7  -2 2826.28 153.482  16
   0   7   2 2291.73 135.507  16
   0   7   2 2735.95 170.189  19
   0  -7   2 2357.78 164.866  15
   0  -7  -2 2843.10 161.212  15
   0   7   2 2636.22 158.467  37
   0  -7  -3 20790.9 709.691  13
   0  -7  -3 21823.2 725.044  11
   0  -7  -3 20949.1 709.119  15
   0   7  -3 21236.6 737.767  19
   0  -7   3 23399.4 746.671  15
   0   7   3 21085.9 723.577  19
   0   7  -3 21264.4 700.297  16
   0   7   3 21886.1 732.585  37
   0  -7  -4 3020.24 182.595  13
   0   7  -4 3289.74 203.026  19
   0  -7  -4 3069.22 179.718  15
   0   7  -4 3052.99 176.097  16
   0  -7  -4 3089.35 185.163  17
   0   7   4 3134.52 203.265  37
   0  -7  -5 632.418 86.0301  13
   0  -7  -5 653.373 86.6367  17
   0  -7  -5 618.312 79.4515  15
   0   7  -5 505.069 81.2553  18
   0   7  -5 622.850 78.5050  16
   0   7  -5 549.332 87.6751  19
   0   7   5 780.642 107.537  37
   0  -7  -6 27342.1 987.998  13
   0   7  -6 31748.4 1028.06  19
   0  -7  -6 32189.3 1008.48  17
   0  -7  -6 29172.9 983.156  15
   0   7  -6 30289.4 970.906  16
   0   7   6 29059.0 1040.22  37
   0  -7  -7 427.458 77.8902  13
   0   7  -7 393.320 68.7163  16
   0  -7  -7 550.442 88.8101  17
   0  -7  -8 1342.38 107.707  35
   0   7  -8 1251.10 108.483  33
   0   7   8 1497.34 179.407  37
   0  -7  -8 1689.07 159.768  17
   0   7  -8 1243.77 126.214  16
   0  -7  -9 23276.7 790.333  26
   0  -7  -9 24557.9 782.845  25
   0  -7  -9 23985.2 776.732  30
   0   7  -9 23442.1 795.950  33
   0   7   9 24722.3 977.538  37
   0  -7  -9 23305.9 781.161  35
   0  -7  -9 26027.8 911.468  17
   0   7  -9 24499.0 852.274  16
   0   7  10 202.311 86.2687  37
   0  -7 -10 204.875 51.6015  35
   0  -7 -10 181.619 53.0525  26
   0  -7 -10 290.231 57.3106  25
   0   7 -10 399.749 72.0345  33
   0  -7 -10 289.424 53.1296  30
   0   7 -10 340.776 60.0109  23
   0  -7 -10 287.549 81.5817  17
   0   7  11 2137.48 250.619  37
   0   7 -11 1834.60 156.079  33
   0   7 -11 1851.89 152.329  34
   0  -7 -11 2541.76 170.285  26
   0  -7 -11 2130.32 151.771  25
   0  -7 -11 2132.38 150.495  30
   0   7 -11 1942.33 147.031  23
   0  -7 -11 2320.91 217.202  17
   0   7  12 831.234 169.555  37
   0   7 -12 783.452 102.819  34
   0  -7 -12 802.131 95.4211  25
   0   7 -12 804.383 98.7566  24
   0   7 -12 737.953 99.9759  33
   0  -7 -12 1068.28 108.233  30
   0   7 -12 908.502 101.650  23
   0  -7 -12 1096.23 156.540  17
   0  -7 -13 10.3780 39.1743  30
   0   7 -13 85.6841 46.1917  33
   0   7 -13 209.773 60.1713  23
   0   7 -13 46.2471 46.2766  34
   0   7 -13 87.7431 46.2742  24
   0  -7 -13 74.8603 42.8099  25
   0  -7 -14 2616.96 176.956  30
   0   7 -14 2714.36 181.561  23
   0   7 -14 2371.00 184.199  33
   0   7 -14 2649.83 190.323  34
   0   7 -14 2638.51 182.709  24
   0  -7 -14 2770.37 184.230  25
   0  -7 -15 2754.00 177.614  30
   0   7 -15 2495.12 172.137  23
   0   7 -15 2865.52 190.917  34
   0   7 -15 2619.44 184.293  33
   0   7 -15 2464.45 172.780  24
   0  -7 -16 1679.90 130.798  30
   0   7 -16 1815.11 135.334  24
   0   7 -16 1586.89 127.944  23
   0   7 -16 1605.72 133.925  33
   0   7 -16 1846.60 144.404  34
   0   7 -17 3626.72 188.376  23
   0   7 -17 3746.21 197.278  33
   0   7 -18 1954.25 117.328  23
   0   7 -18 2143.53 122.408  33
   0  -8   0 25770.8 798.816  13
   0  -8   0 24436.7 798.786  11
   0   8   0 24306.9 830.737  19
   0   8   0 24007.4 788.149  16
   0  -8   0 25567.7 813.015  15
   0  -8  -1 531.924 70.9718  11
   0  -8   1 530.914 66.3002  13
   0  -8  -1 465.531 65.6253  13
   0  -8   1 504.442 75.7612  15
   0   8  -1 620.333 84.6884  19
   0   8   1 585.202 81.3062  19
   0  -8  -1 445.571 63.9927  15
   0   8  -1 504.146 65.8735  16
   0   8   1 420.434 59.5584  16
   0  -8   2 7.19058 23.4820  13
   0  -8  -2 9.07996 36.3162  11
   0  -8  -2 16.7755 28.5100  13
   0   8  -2-7.78392 30.2554  16
   0   8  -2 21.1712 38.6492  19
   0   8   2-10.2979 37.5988  19
   0  -8  -2-33.5400 32.5918  15
   0  -8   2 10.1947 34.6518  15
   0  -8  -3 18234.3 618.696  13
   0  -8   3 16581.7 634.911  15
   0   8  -3 17844.3 646.674  19
   0  -8  -3 17740.5 611.158  15
   0   8  -3 16287.6 597.475  16
   0   8   3 17650.0 632.498  19
   0  -8  -4 2300.95 164.993  13
   0   8  -4 2344.80 158.873  16
   0  -8   4 2276.23 178.112  15
   0   8  -4 2518.43 184.059  19
   0  -8  -4 2420.82 163.528  15
   0   8   4 2321.81 177.240  37
   0  -8  -5 2335.04 179.591  13
   0   8  -5 2944.78 183.983  16
   0   8  -5 2959.60 211.098  19
   0  -8   5 3056.66 215.845  15
   0  -8  -5 2881.20 187.807  15
   0   8   5 3106.25 219.382  37
   0  -8  -6 5073.81 285.450  13
   0  -8  -6 5191.69 289.620  17
   0   8  -6 5286.77 305.091  19
   0   8  -6 5064.59 269.102  16
   0  -8  -6 5460.46 286.658  15
   0   8   6 4858.49 307.682  37
   0  -8  -7 1843.39 170.073  13
   0   8   7 2027.26 198.588  37
   0  -8  -7 1769.60 125.459  35
   0   8  -7 1784.75 154.511  16
   0  -8  -7 2109.26 179.080  17
   0  -8  -8 1688.31 120.682  30
   0  -8  -8 2055.41 184.380  13
   0  -8  -8 1848.21 132.382  26
   0  -8  -8 1790.34 130.439  35
   0   8   8 1697.11 198.775  37
   0   8  -8 1799.87 158.425  16
   0  -8  -8 1945.08 181.509  17
   0  -8  -9 564.554 75.7286  26
   0  -8  -9 424.578 66.3151  25
   0  -8  -9 487.790 66.7547  30
   0   8  -9 515.795 76.6422  33
   0   8   9 306.498 92.5542  37
   0  -8  -9 422.595 68.6638  35
   0  -8  -9 421.332 95.9525  17
   0   8  -9 700.254 102.239  16
   0  -8 -10 9.90406 36.1637  26
   0  -8 -10 9.27975 31.5452  25
   0   8 -10 20.6817 40.1964  33
   0  -8 -10 8.90710 33.5905  30
   0  -8 -10 28.4438 39.9751  35
   0   8  10 26.1624 65.2555  37
   0  -8 -10 38.2204 50.9574  17
   0   8 -11 6056.87 303.883  34
   0   8 -11 6524.41 312.544  33
   0  -8 -11 5855.76 289.481  35
   0   8  11 6376.33 447.115  37
   0  -8 -11 6086.59 291.499  25
   0  -8 -11 6314.14 303.915  26
   0  -8 -11 5641.54 282.281  30
   0   8 -11 6221.00 286.634  23
   0  -8 -11 6122.12 381.983  17
   0  -8 -12 13909.3 533.491  30
   0   8 -12 14559.1 535.775  23
   0   8  12 14157.9 743.138  37
   0   8 -12 14159.7 557.055  33
   0   8 -12 13238.7 547.064  34
   0   8 -12 14887.4 553.274  24
   0  -8 -12 14898.4 547.501  25
   0  -8 -13 1726.02 144.611  30
   0   8 -13 2231.57 159.012  23
   0   8 -13 2102.25 169.603  33
   0   8 -13 1951.13 164.466  34
   0   8 -13 2080.49 159.574  24
   0  -8 -13 2129.25 159.270  25
   0  -8 -14 2916.62 189.405  30
   0   8 -14 2857.84 185.917  23
   0   8 -14 3214.04 209.768  33
   0   8 -14 3264.81 208.964  34
   0  -8 -14 2944.37 194.121  25
   0   8 -14 3264.47 202.592  24
   0  -8 -15 12542.6 467.389  30
   0   8 -15 12271.4 464.389  23
   0   8 -15 11247.3 466.388  33
   0   8 -15 11628.6 475.072  34
   0  -8 -15 12453.7 473.715  25
   0   8 -15 11697.8 463.018  24
   0  -8 -16 1159.21 103.083  30
   0   8 -16 1021.41 101.256  24
   0   8 -16 975.125 104.746  34
   0   8 -16 1036.24 104.333  33
   0   8 -16 1024.84 99.3644  23
   0   8 -17 2382.07 144.570  33
   0   8 -17 2365.42 137.376  23
   0   8 -18 647.730 63.1646  24
   0   8 -18 869.374 68.3444  23
   0   8 -18 822.408 68.9809  33
   0  -9   0 26.3829 29.8942  11
   0  -9   0-8.49096 28.8633  13
   0   9   0 11.4937 40.5436  19
   0   9   0 24.9742 27.1883  16
   0  -9  -1 94.8555 38.0406  11
   0  -9  -1 80.5221 42.2638  13
   0  -9   1 107.655 39.1332  13
   0   9  -1 128.776 42.1460  16
   0   9  -1 104.958 49.2453  19
   0   9   1 89.6926 37.7603  16
   0   9   1 115.269 51.0449  19
   0  -9  -2 5444.89 272.382  11
   0  -9  -2 5318.88 264.831  13
   0   9  -2 5014.15 281.808  19
   0   9   2 5517.11 287.558  19
   0  -9   2 5445.57 283.403  15
   0   9  -2 5080.13 254.906  16
   0  -9  -3 143347. 3992.65  13
   0   9  -3 139055. 3972.00  16
   0   9  -3 143843. 4031.16  19
   0  -9   3 131199. 4014.58  15
   0  -9  -4 4626.41 253.627  13
   0  -9   4 3819.78 252.954  15
   0   9  -4 4241.53 264.388  19
   0   9  -4 3845.80 227.566  16
   0  -9  -5-12.7960 29.5536  13
   0  -9   5 15.2620 43.1669  15
   0   9  -5 44.7715 50.7293  19
   0   9  -5 56.1182 39.5935  16
   0   9   5 44.6893 48.6500  37
   0  -9  -6 1121.18 128.009  13
   0   9  -6 1091.80 136.926  19
   0   9  -6 853.235 107.890  16
   0  -9   6 1094.13 138.315  15
   0  -9  -6 1044.64 94.4625  35
   0   9   6 1178.10 147.642  37
   0  -9  -7-15.6837 44.3561  13
   0  -9  -7-8.00014 37.7098  35
   0   9   7-19.4081 63.3806  37
   0  -9   7 36.2834 51.3077  15
   0   9  -7 26.3927 39.3405  16
   0  -9  -8 9144.14 464.187  13
   0  -9  -8 9560.36 377.467  26
   0  -9  -8 9287.86 380.496  35
   0   9  -8 9908.72 445.645  16
   0  -9  -9 30335.9 968.334  26
   0  -9  -9 30694.8 963.423  25
   0  -9  -9 29601.1 952.462  30
   0   9   9 29995.8 1161.86  37
   0  -9  -9 28005.4 959.763  35
   0   9  -9 31881.3 1057.86  16
   0  -9 -10 5718.80 273.213  30
   0   9  10 5550.16 409.013  37
   0  -9 -10 5755.28 281.135  35
   0   9 -10 5323.19 278.379  33
   0  -9 -10 6014.16 283.426  25
   0  -9 -10 5674.72 282.953  26
   0  -9 -11 639.177 86.3166  30
   0   9  11 691.895 150.207  37
   0  -9 -11 731.495 95.5935  35
   0   9 -11 865.558 104.972  33
   0   9 -11 678.967 99.5147  34
   0   9 -11 838.638 100.091  24
   0  -9 -11 722.629 91.9463  25
   0   9 -12 11.4938 39.0679  33
   0  -9 -12 40.6718 38.3424  30
   0   9 -12 36.0554 43.8812  34
   0  -9 -12-10.5413 45.5393  35
   0  -9 -12-10.6755 38.9780  25
   0   9 -12 10.9370 43.7439  24
   0   9 -13 274.391 70.1873  33
   0  -9 -13 253.772 60.1552  30
   0   9 -13 269.898 59.9831  23
   0   9 -13 286.154 67.7901  34
   0  -9 -13 224.547 57.4353  25
   0   9 -13 216.831 59.1136  24
   0  -9 -14 1841.97 144.392  30
   0   9 -14 2061.78 146.848  23
   0   9 -14 1851.16 155.062  34
   0   9 -14 1675.18 147.598  33
   0  -9 -14 1773.04 145.626  25
   0   9 -14 2316.90 161.187  24
   0  -9 -15 2683.17 167.944  30
   0   9 -15 2860.11 170.040  23
   0   9 -15 2658.85 180.405  34
   0   9 -15 2657.55 176.278  33
   0  -9 -15 2799.22 175.150  25
   0   9 -15 2642.35 172.374  24
   0  -9 -16 1014.73 92.4419  30
   0   9 -16 1016.43 93.7374  24
   0   9 -16 949.117 98.7552  34
   0   9 -16 969.354 95.3344  33
   0   9 -16 1087.16 95.1967  23
   0   9 -17 132.425 36.4640  24
   0   9 -17 132.724 38.0777  23
   0   9 -17 74.5857 35.7734  33
   0  10   0 89954.9 2649.56  19
   0  10   0 85677.6 2586.69  16
   0 -10   0 91826.4 2599.25  13
   0  10  -1 453.333 70.0111  16
   0  10  -1 506.677 93.2002  19
   0  10   1 523.948 89.0554  19
   0 -10  -1 482.984 76.0593  11
   0 -10  -1 367.992 66.5275  13
   0  10  -2 592.966 97.5377  19
   0  10  -2 403.626 69.1938  16
   0 -10  -2 606.957 87.2039  11
   0 -10  -2 655.550 88.0397  13
   0  10  -3 30695.6 1022.02  16
   0  10  -3 31267.4 1072.69  19
   0 -10  -3 31628.4 1038.35  13
   0  10  -4 678.039 108.857  19
   0  10  -4 598.939 87.8603  16
   0 -10  -4 478.438 84.1313  13
   0 -10  -5 7793.74 385.103  13
   0 -10  -5 7596.81 312.079  32
   0 -10  -5 7625.34 310.811  35
   0  10  -5 7955.86 413.313  19
   0  10  -5 7298.46 361.209  16
   0 -10  -6 13553.4 588.913  13
   0 -10  -6 14392.6 500.114  32
   0 -10  -6 12624.1 489.177  35
   0  10  -6 14414.0 623.218  19
   0  10  -6 15031.3 578.176  16
   0 -10  -7 2994.12 241.425  13
   0 -10  -7 3433.91 192.697  32
   0 -10  -7 3560.20 197.665  35
   0 -10  -8 2520.82 163.528  35
   0 -10  -8 2708.79 228.992  13
   0 -10  -8 2621.03 162.646  21
   0  10  -8 2400.72 200.631  16
   0  10   9 1605.71 208.164  37
   0 -10  -9 1421.05 125.322  35
   0  10  -9 1406.82 156.347  16
   0 -10  -9 1282.37 116.903  26
   0 -10  -9 1268.86 115.182  25
   0  10   9 1366.22 136.058  27
   0 -10 -10 1850.02 147.376  35
   0  10  10 1658.10 222.829  37
   0 -10 -10 1660.17 134.728  30
   0 -10 -10 1793.01 144.212  25
   0 -10 -10 1902.50 147.826  26
   0  10 -11 2925.17 209.681  34
   0 -10 -11 3440.93 211.154  35
   0  10 -11 3349.61 209.671  33
   0 -10 -11 3326.54 199.996  30
   0 -10 -11 3023.01 197.362  25
   0  10 -12 5185.05 292.660  34
   0  10 -12 5626.02 289.470  33
   0 -10 -12 5292.80 280.065  35
   0 -10 -12 5804.84 282.765  30
   0 -10 -12 5762.41 289.108  25
   0  10 -13 427.915 82.2742  34
   0  10 -13 395.099 75.4163  33
   0 -10 -13 322.752 62.7656  30
   0  10 -13 387.834 69.9905  24
   0 -10 -13 459.096 76.9365  25
   0  10 -14 3461.73 204.546  33
   0  10 -14 3407.53 215.604  34
   0 -10 -14 3635.85 201.847  30
   0 -10 -14 3305.87 200.995  25
   0  10 -14 3402.29 201.124  24
   0  10 -15 3757.13 212.054  34
   0  10 -15 3545.61 196.765  33
   0 -10 -15 3275.21 184.762  30
   0  10 -15 3205.30 190.491  24
   0 -10 -15 3707.25 200.396  25
   0  10 -16 211.573 46.2400  33
   0  10 -16 127.734 45.3381  34
   0 -10 -16 96.6730 36.1724  30
   0  10 -16 189.582 45.0775  24
   0  10 -17 693.138 65.0915  33
   0  10 -17 538.534 60.3945  24
   0  11   0 32.6052 30.7394  16
   0  11   0-14.8058 46.2936  19
   0  11  -1 1474.09 157.732  19
   0  11  -1 1491.93 134.057  16
   0  11   1 1399.74 147.720  19
   0 -11  -1 1757.48 146.150  13
   0  11  -2 1670.63 147.409  16
   0  11  -2 1888.13 174.942  19
   0 -11  -2 1735.16 151.279  13
   0  11  -3 4167.78 254.573  16
   0  11  -3 4720.13 298.359  19
   0 -11  -3 4518.03 217.696  32
   0 -11  -3 5004.68 279.621  13
   0 -11  -4 2642.26 160.066  32
   0 -11  -4 2749.02 159.847  35
   0  11  -4 2896.55 231.764  19
   0  11  -4 2816.61 205.311  16
   0 -11  -4 2731.91 207.198  13
   0 -11  -5 491.887 70.4588  32
   0 -11  -5 549.006 71.8887  35
   0  11  -5 524.014 92.5424  16
   0  11  -5 460.705 94.5432  19
   0 -11  -5 439.135 89.7525  13
   0 -11  -6 1857.99 139.044  32
   0 -11  -6 2033.48 143.950  35
   0  11  -6 2117.10 184.688  16
   0  11  -6 2124.58 214.828  19
   0 -11  -6 2154.54 197.267  13
   0 -11  -7 835.839 95.2348  32
   0 -11  -7 813.683 127.481  13
   0 -11  -7 741.030 91.3515  35
   0  11  -7 701.116 113.394  16
   0 -11  -8 3851.37 221.928  35
   0  11   8 4086.34 245.772  27
   0 -11  -8 3625.96 285.030  13
   0 -11  -8 4275.30 226.379  21
   0  11  -8 3857.96 273.537  16
   0 -11  -9 86859.3 2473.05  35
   0 -11  -9 81804.4 2451.49  21
   0  11   9 84311.5 2499.40  27
   0 -11  -9 83155.3 2456.65  25
   0  11  -9 83754.8 2577.71  16
   0  11 -10 4185.68 228.382  24
   0 -11 -10 3960.75 224.015  25
   0 -11 -10 3501.00 218.506  35
   0  11 -11 2263.54 161.356  24
   0 -11 -11 1868.75 150.147  25
   0  11 -11 1668.70 156.546  34
   0 -11 -11 1868.72 153.507  35
   0 -11 -12 3864.76 223.789  25
   0  11 -12 4034.37 226.383  24
   0 -11 -12 3822.25 224.755  35
   0  11 -12 3601.50 232.213  34
   0 -11 -13 159.210 54.7776  25
   0  11 -13 128.505 44.7889  24
   0 -11 -13 55.1483 36.8807  30
   0  11 -13 155.385 52.6758  33
   0 -11 -13 108.662 43.7797  35
   0  11 -13 92.1754 55.4639  34
   0 -11 -14 3183.16 189.299  25
   0  11 -14 3489.06 194.253  24
   0 -11 -14 3009.39 178.327  30
   0  11 -14 2833.52 191.738  34
   0  11 -14 3427.50 193.131  33
   0  11 -15 916.436 89.8439  33
   0  11 -15 867.312 96.5575  34
   0  11 -15 817.722 88.1039  24
   0 -11 -15 1064.42 96.2261  25
   0  11 -16 76.6603 33.8648  33
   0  11 -16 28.0069 32.3885  34
   0  11 -16 98.9774 33.0403  24
   0  11 -17 488.950 51.1827  24
   0  12   0 14264.6 598.890  19
   0  12   0 13189.0 496.635  22
   0 -12  -1 1768.41 124.760  32
   0  12  -1 1829.51 134.882  22
   0  12   1 2027.27 145.065  22
   0  12  -1 1662.86 173.811  19
   0  12  -1 1568.32 148.796  16
   0 -12  -2 82.3910 41.0531  13
   0 -12  -2 131.777 38.7915  32
   0  12  -2 87.4602 42.9539  22
   0  12   2 118.316 47.8707  22
   0  12  -2 104.174 51.8517  19
   0  12  -2 172.374 53.1232  16
   0 -12  -3 19671.9 732.284  13
   0 -12  -3 18601.8 637.766  32
   0  12   3 18320.5 652.858  22
   0  12  -3 18573.5 764.170  19
   0  12  -3 19175.6 718.171  16
   0 -12  -4 506.882 95.7239  13
   0 -12  -4 635.292 78.7670  32
   0  12   4 558.167 77.7825  22
   0  12  -4 531.633 95.7028  16
   0  12  -4 611.892 123.253  19
   0 -12  -5 2428.97 164.313  32
   0 -12  -5 2715.10 167.782  35
   0  12  -5 2432.37 204.838  16
   0  12  -5 2430.52 230.744  19
   0 -12  -5 2515.83 214.808  13
   0 -12  -6 970.477 101.132  32
   0 -12  -6 830.938 130.450  13
   0 -12  -6 923.790 97.8647  35
   0  12  -6 1078.30 139.594  16
   0  12  -6 863.389 140.358  19
   0 -12  -7 2996.34 193.302  32
   0 -12  -7 3354.29 268.744  13
   0  12   7 3282.31 215.440  27
   0 -12  -7 3579.77 207.737  35
   0  12  -7 3514.64 260.142  16
   0 -12  -8 285.339 64.0995  35
   0 -12  -8 287.613 64.5377  32
   0  12   8 214.207 68.5245  27
   0 -12  -8 125.104 62.4733  13
   0 -12  -8 170.824 56.3914  21
   0  12  -8 415.489 95.0252  16
   0 -12  -9 46399.8 1429.59  35
   0 -12  -9 45029.3 1416.68  21
   0  12  -9 45741.6 1536.45  16
   0 -12  -9 45572.7 1416.19  25
   0  12   9 46295.4 1458.05  27
   0 -12 -10 4410.90 250.355  35
   0  12 -10 4717.88 245.422  24
   0 -12 -10 4511.16 247.037  25
   0  12  10 4700.83 272.448  27
   0  12 -11 5497.99 269.072  24
   0 -12 -11 5479.12 272.474  25
   0 -12 -12 12837.3 506.063  35
   0  12 -12 12096.2 516.297  34
   0 -12 -12 12984.6 501.475  25
   0  12 -13 3330.63 210.306  34
   0 -12 -13 3305.44 199.755  35
   0 -12 -13 3182.75 192.864  25
   0  12 -13 3641.10 200.483  24
   0  12 -14 66.2954 42.8929  34
   0  12 -14 80.7485 43.1357  24
   0 -12 -14 138.168 47.2991  25
   0  12 -15 93.5194 39.6195  34
   0 -12 -15 80.8042 34.2490  25
   0  12 -15 60.9396 33.2342  24
   0  12 -16 427.480 57.3516  34
   0  12 -16 560.893 59.5882  24
   0  13   0 29.7937 35.0401  22
   0 -13  -1 41.4632 34.0961  32
   0  13  -1 28.3320 32.7325  16
   0  13  -1 55.5684 62.9698  19
   0  13  -1 39.3471 34.7170  22
   0  13   1 70.2582 44.3957  22
   0 -13  -2 2746.05 171.598  32
   0  13   2 2995.40 188.304  22
   0  13  -2 2662.28 177.381  22
   0  13  -2 2715.01 234.847  19
   0  13  -2 2763.08 213.871  16
   0 -13  -3 193.651 64.7207  13
   0 -13  -3 180.883 54.1350  32
   0  13   3 123.468 49.6891  22
   0  13  -3 217.370 65.6331  16
   0  13  -3 198.408 72.5986  19
   0 -13  -4 757.980 117.314  13
   0 -13  -4 566.437 81.0509  32
   0  13   4 698.171 94.3428  22
   0  13  -4 640.524 106.485  16
   0  13  -4 625.870 117.686  19
   0 -13  -5 10583.5 426.821  32
   0 -13  -5 9942.28 503.379  13
   0 -13  -5 10271.7 416.639  35
   0  13  -5 10393.8 545.311  19
   0  13  -5 11233.2 512.434  16
   0 -13  -6 61391.2 1854.14  32
   0 -13  -6 59976.9 1986.01  13
   0  13   6 62520.2 1892.04  27
   0 -13  -6 61544.6 1850.86  35
   0  13  -6 63191.0 1977.40  16
   0 -13  -7 297.536 67.7903  32
   0 -13  -7 330.537 89.6916  13
   0  13   7 357.819 83.9414  27
   0 -13  -7 338.001 68.1222  35
   0  13  -7 315.922 93.1311  16
   0 -13  -8 19564.9 708.923  35
   0 -13  -8 19541.0 706.706  32
   0 -13  -8 20191.4 842.431  13
   0  13   8 20133.2 740.393  27
   0 -13  -8 20382.9 710.600  21
   0  13  -8 21105.2 823.028  16
   0  13   9 223.337 71.3720  27
   0 -13  -9 182.949 56.1578  25
   0 -13  -9 203.048 66.3070  32
   0 -13  -9 290.554 74.7097  35
   0 -13  -9 178.526 57.1539  21
   0  13  10 192.580 74.9762  27
   0 -13 -10 324.755 64.6052  25
   0 -13 -10 311.679 70.7830  35
   0 -13 -10 246.581 58.5845  21
   0  13 -11 1365.07 135.920  34
   0 -13 -11 1589.37 138.313  35
   0  13  11 1147.57 126.701  27
   0 -13 -11 1435.83 126.196  25
   0  13 -11 1341.65 119.187  24
   0 -13 -12 983.914 106.911  35
   0  13 -12 1075.82 119.302  34
   0 -13 -12 1242.97 112.801  25
   0  13 -12 1086.19 105.741  24
   0  13 -13 938.722 103.618  34
   0 -13 -13 941.638 93.4627  25
   0  13 -13 958.347 93.5970  24
   0  13 -14 16.5920 33.2017  34
   0 -13 -14 56.2474 33.8178  25
   0  13 -14 56.2182 31.7931  24
   0  13 -15 792.682 79.3550  34
   0  13 -15 1033.44 83.7675  24
   0  13 -16 158.534 33.4223  24
   0  14   0 142.595 51.8493  22
   0 -14  -1 1925.56 139.890  32
   0  14  -1 1799.73 146.221  22
   0 -14  -2 515.893 73.8624  32
   0  14   2 357.726 74.4592  22
   0  14  -2 406.712 74.8307  22
   0  14  -2 311.041 88.0046  19
   0  14  -2 244.449 72.7646  16
   0 -14  -3 396.844 69.2850  32
   0  14   3 281.315 70.1113  22
   0  14  -3 301.965 91.3547  19
   0  14  -3 239.332 77.7843  16
   0  14   3 366.992 77.7057  27
   0 -14  -4 71.9163 43.3556  32
   0  14   4 120.477 60.1288  27
   0  14   4 11.2986 53.2907  22
   0  14  -4 107.029 58.2845  16
   0  14  -4 134.345 70.0340  19
   0 -14  -5 10408.2 421.370  32
   0 -14  -5 9810.29 502.638  13
   0  14   5 9542.84 432.724  27
   0  14   5 10093.7 426.603  22
   0  14  -5 9773.29 494.223  16
   0  14  -5 9501.18 534.488  19
   0 -14  -6 101095. 2910.01  32
   0 -14  -6 91903.4 3034.38  13
   0  14   6 100978. 2942.08  27
   0 -14  -6 100585. 2902.85  35
   0  14  -6 101917. 3041.33  16
   0  14   7 17325.7 673.483  27
   0 -14  -7 17848.6 646.640  32
   0 -14  -7 17766.7 645.164  35
   0  14   8 79.7669 53.2011  27
   0 -14  -8 33.2307 44.3373  32
   0 -14  -8 73.9144 44.5511  21
   0 -14  -8 77.7932 54.4663  35
   0 -14  -9 4773.34 243.556  25
   0  14   9 3852.33 254.377  27
   0 -14  -9 4176.83 240.166  32
   0 -14  -9 4506.64 250.229  35
   0 -14  -9 4703.48 249.357  21
   0 -14 -10 1774.08 138.380  25
   0  14  10 1545.41 153.896  27
   0 -14 -10 1870.87 149.723  35
   0 -14 -10 1590.16 136.254  21
   0 -14 -11 5903.16 282.996  35
   0  14 -11 5308.61 282.406  34
   0  14  11 5448.30 285.677  27
   0 -14 -11 5262.01 260.464  25
   0  14 -12 12156.9 486.138  34
   0 -14 -12 12929.7 480.600  35
   0 -14 -12 13019.2 468.085  25
   0  14 -12 12293.4 456.702  24
   0  14 -13 1088.30 104.002  34
   0  14 -13 1140.50 96.0877  24
   0 -14 -13 1124.16 96.6987  25
   0  14 -14 737.232 79.0201  34
   0 -14 -14 713.423 69.0539  25
   0  14 -14 676.879 68.3396  24
   0  14 -15 1055.55 82.7481  34
   0  14 -15 1272.23 82.8046  24
   0  15   0 23.7237 46.1104  22
   0  15  -1 923.481 112.845  22
   0  15   1 982.992 115.009  22
   0 -15  -1 1012.50 105.508  32
   0  15  -2 1009.94 114.292  22
   0  15   2 1217.75 127.066  22
   0 -15  -2 887.564 104.406  32
   0  15   3 3629.64 233.461  27
   0 -15  -3 4273.78 235.028  32
   0  15   3 4015.14 242.404  22
   0  15  -3 3708.52 276.921  16
   0  15  -3 4250.32 322.612  19
   0  15   4 1235.60 131.434  27
   0 -15  -4 984.568 111.558  32
   0  15   4 910.420 116.185  22
   0  15  -4 890.312 135.223  16
   0  15   5 1850.98 164.722  27
   0  15   5 1874.17 158.956  22
   0 -15  -5 1937.19 156.206  32
   0  15   6 132.984 66.4247  27
   0 -15  -6 159.045 59.2327  35
   0 -15  -6 90.7710 53.5904  32
   0  15   7 894.861 120.048  27
   0 -15  -7 922.958 107.564  35
   0 -15  -7 1105.50 113.989  21
   0 -15  -7 1171.92 121.069  32
   0  15   8 1367.75 142.346  27
   0 -15  -8 1154.07 122.286  35
   0 -15  -8 1265.19 120.519  21
   0 -15  -8 1022.51 113.900  32
   0  15   9 1224.27 134.574  27
   0 -15  -9 1269.24 124.654  35
   0 -15  -9 1106.40 112.799  21
   0 -15  -9 1035.16 109.360  32
   0 -15 -10 2165.88 150.908  25
   0  15  10 2146.88 172.799  27
   0 -15 -10 2484.04 170.716  35
   0 -15 -10 2392.53 161.057  21
   0  15 -11 875.496 100.173  34
   0  15  11 1013.91 109.739  27
   0 -15 -11 813.939 85.5524  25
   0  15 -12 15444.5 562.483  34
   0 -15 -12 16093.1 541.792  25
   0  15 -13 233.307 51.3943  34
   0 -15 -13 244.418 41.2130  25
   0  15 -14 3831.78 178.985  34
   0  16   0 46144.8 1460.70  22
   0  16  -1 4976.45 279.015  22
   0  16   1 5101.37 285.154  22
   0 -16  -2 1200.82 120.313  32
   0  16   2 1326.48 136.411  22
   0  16  -2 1228.17 127.770  22
   0  16   3 1139.78 126.350  27
   0 -16  -3 1277.61 125.005  32
   0  16   3 1304.88 134.446  22
   0  16   4 191.389 64.0222  27
   0  16   4 184.925 61.8855  22
   0  16   5 6530.88 337.704  27
   0 -16  -5 6702.51 324.085  32
   0  16   5 6292.41 322.933  22
   0  16   6 197.901 71.7338  27
   0 -16  -6 261.857 63.8175  32
   0  16   7 299.903 79.3292  27
   0 -16  -7 456.680 76.4343  35
   0 -16  -7 398.961 75.3532  21
   0 -16  -7 299.466 69.2751  32
   0  16   8 1145.06 130.144  27
   0 -16  -8 1359.83 123.494  35
   0 -16  -8 1102.37 111.362  21
   0 -16  -8 1122.34 117.005  32
   0  16   9 436.381 85.7742  27
   0 -16  -9 666.914 88.2909  35
   0 -16  -9 625.190 86.9790  32
   0 -16  -9 377.936 65.3074  21
   0  16  10 4663.25 251.631  27
   0 -16 -10 4786.69 231.573  21
   0 -16 -10 4235.94 224.320  32
   0  16  11 249.040 58.2005  27
   0  16 -11 313.867 63.0761  34
   0 -16 -11 292.332 51.3398  21
   0  16 -12 2467.34 150.614  34
   0  16  12 2608.31 156.260  27
   0  16 -13 711.275 70.7136  34
   0  17   0-37.7618 45.9691  22
   0  17   1 12.7456 49.5486  22
   0  17  -1 61.5045 50.5541  22
   0 -17  -2 2472.38 178.748  32
   0  17  -2 2764.90 193.561  22
   0  17   2 2779.41 201.672  22
   0 -17  -3 1902.97 156.678  32
   0  17   3 2291.26 180.260  22
   0  17   4 1324.12 139.049  27
   0 -17  -4 1712.07 145.422  32
   0  17   4 1428.94 139.777  22
   0  17   5 5040.23 286.437  27
   0 -17  -5 5513.33 281.122  32
   0  17   5 4849.95 272.720  22
   0  17   6 7124.90 353.415  27
   0 -17  -6 7131.31 337.383  32
   0 -17  -6 7421.14 332.550  21
   0  17   7 330.070 75.0773  27
   0 -17  -7 251.518 67.4410  32
   0 -17  -7 268.107 63.0042  21
   0  17   8 5691.51 294.676  27
   0 -17  -8 5534.82 274.474  32
   0 -17  -8 5738.28 271.953  21
   0  17   9 815.829 101.107  27
   0 -17  -9 957.563 97.1113  32
   0 -17  -9 621.630 79.9458  21
   0  17  10 1688.30 135.288  27
   0 -17 -10 1612.23 117.192  21
   0 -17 -10 1692.33 120.348  32
   0  17  11 288.270 55.7534  27
   0  17 -11 223.987 49.9253  34
   0 -17 -11 169.989 37.9234  21
   0  17 -12 9041.20 338.716  34
   0  17  12 9480.45 342.760  27
   0  18   0 145.661 61.7515  22
   0  18  -1 1852.83 155.325  22
   0  18   1 1600.49 149.294  22
   0 -18  -2 3260.62 202.960  32
   0  18  -2 3503.66 217.189  22
   0  18   2 3182.47 215.213  22
   0 -18  -3 2536.29 177.402  32
   0  18   3 2543.15 188.557  22
   0  18   4 319.195 74.9943  27
   0 -18  -4 351.252 69.3738  32
   0  18   4 312.000 69.4786  22
   0  18   5 4499.04 255.089  27
   0 -18  -5 4132.27 238.631  32
   0  18   5 4888.74 256.267  22
   0 -18  -6 1027.26 109.684  32
   0  18   6 990.583 114.416  27
   0 -18  -7 2783.30 177.300  32
   0  18   7 2785.95 188.429  27
   0  18   8 670.073 89.9773  27
   0 -18  -8 756.827 85.0732  32
   0 -18  -8 762.213 84.8856  21
   0  18   9 45.4461 42.0092  27
   0 -18  -9 103.889 37.5433  21
   0 -18  -9 30.1414 36.2591  32
   0  18  10 310.553 57.5645  27
   0  18 -10 263.407 50.2263  34
   0 -18 -10 174.118 38.8957  21
   0 -18 -10 314.930 52.5073  32
   0  18 -11 2412.95 132.279  34
   0  18  11 2255.00 133.513  27
   0  19   0 11.0876 46.7458  22
   0  19   1 878.964 108.253  22
   0  19  -1 998.295 108.725  22
   0  19  -2 4806.79 252.121  22
   0  19   2 4429.20 255.304  22
   0 -19  -3 5242.93 263.478  32
   0  19   3 5230.80 277.372  22
   0 -19  -4 2894.33 186.045  32
   0  19   4 3345.28 204.659  22
   0  19   5 2378.62 166.901  27
   0 -19  -5 2446.50 165.062  32
   0  19   5 2633.67 170.219  22
   0  19   6-9.74136 49.4556  27
   0 -19  -6-8.73698 43.5855  32
   0 -19  -6 95.1949 39.5747  21
   0  19   7 9.23152 36.9271  27
   0 -19  -7 16.1222 37.2335  32
   0 -19  -7 36.5226 33.7399  21
   0  19   8 994.334 97.4371  27
   0 -19  -8 1066.68 91.8168  32
   0  19   9 220.455 50.2151  27
   0  19  -9 206.192 45.7421  34
   0 -19  -9 231.654 42.2300  21
   0 -19  -9 120.559 37.1795  32
   0  19  10 499.221 59.4872  27
   0  19 -10 499.344 56.2001  34
   0 -19 -10 421.490 48.5911  21
   0  20   0 3802.46 213.973  22
   0  20  -1 3726.88 208.501  22
   0  20   1 3718.34 213.275  22
   0  20  -2 1677.96 130.987  22
   0  20   2 1936.57 146.841  22
   0  20   3 93.6853 46.8195  22
   0 -20  -3 97.8128 38.9533  21
   0 -20  -3 120.060 44.7295  32
   0  20   4 8.79053 37.0656  22
   0 -20  -4 29.3178 31.6697  21
   0 -20  -4 31.7421 34.2876  32
   0  20   5 2324.70 148.341  22
   0 -20  -5 2169.74 142.303  32
   0  20   6 2096.21 140.952  27
   0 -20  -6 2112.10 134.877  32
   0  20   7 1429.13 109.938  27
   0 -20  -7 1418.17 103.401  32
   0 -20  -8 159.019 37.2446  21
   0  20   8 180.947 44.2320  27
   0 -20  -8 241.151 46.2106  32
   0 -20  -9 398.538 43.5934  21
   0  20   9 576.737 60.3531  27
   0  21   0 7.68685 31.5874  22
   0 -21  -1 622.101 69.6195  21
   0  21   1 683.506 82.4844  22
   0  21   2 3165.77 177.336  22
   0 -21  -3 462.547 59.7860  21
   0  21   3 600.597 74.5565  22
   0  21   4 2101.69 131.689  22
   0 -21  -4 1761.51 116.459  32
   0 -21  -5 117.772 35.8990  21
   0  21   5 158.044 42.2910  22
   0 -21  -5 161.366 40.4813  32
   0 -21  -6 2930.77 146.902  32
   0  22   0 2273.14 128.191  22
   0  22   1 1572.91 104.626  22
   0  22  -1 1489.14 98.9524  22
   0  22   2 1598.63 106.144  22
   0 -22  -3 74.2733 26.2400  21
   0  22   3 158.384 38.2831  22
   0 -22  -4 550.124 52.9826  21
   0  22   4 1151.63 77.6420  22
   1   0 -20 13.6015 20.9421   6
   1   0 -19 793.978 85.9087   9
   1   0 -19 917.027 88.4432   8
   1   0 -19 845.491 80.5555   6
   1   0 -18 10.0660 42.4429   9
   1   0 -18 58.8837 48.0781   8
   1   0 -18 17.0359 32.1269   6
   1   0 -17 1363.51 136.597   8
   1   0 -17 1311.26 136.076   9
   1   0 -17 1513.19 129.341   6
   1   0 -16-13.1323 55.3651   9
   1   0 -16-13.0148 49.0771   8
   1   0 -16 10.9649 40.0341   6
   1   0 -15 146276. 4031.25   6
   1   0 -15 141352. 4001.51  23
   1   0 -15 135025. 4058.30   8
   1   0 -15 137431. 4058.83   9
   1   0 -14 22.7818 56.8240   1
   1   0 -14 22.1296 37.6121   6
   1   0 -14 47.6090 42.1052  23
   1   0 -14-26.6378 51.7713   9
   1   0 -14-13.3632 48.7929   8
   1   0 -14 68.4872 68.0578  12
   1   0 -13 570.208 124.952   5
   1   0 -13 259.877 64.2197   6
   1   0 -13 340.483 96.6807   1
   1   0 -13 468.459 106.647  12
   1   0 -13 432.043 69.0711  23
   1   0 -13 387.785 82.2555   9
   1   0 -13 240.001 64.8311   8
   1   0 -12-11.5234 42.0746   8
   1   0 -12 56.8984 49.1621   9
   1   0 -12 18.5863 39.1810  34
   1   0 -12-8.50424 31.0519  30
   1   0 -12 71.3576 67.2707   5
   1   0 -12 19.2676 44.4934   1
   1   0 -12 18.9297 36.7906   6
   1   0 -12 57.7883 54.4789  12
   1   0 -12 8.25187 33.0059  23
   1   0 -12-17.9819 44.8516  17
   1   0 -11 22178.5 746.563   6
   1   0 -11 20547.6 762.039   9
   1   0 -11 25646.7 762.460  34
   1   0 -11 23724.1 745.028  30
   1   0 -11 23950.8 878.462  12
   1   0 -11 22131.8 851.542  17
   1   0 -11 21459.6 729.847  23
   1   0 -11 21099.3 899.409   5
   1   0 -11 23069.2 870.069   1
   1   0 -10-14.7044 49.9819  12
   1   0 -10 14.6271 43.6069  17
   1   0 -10-8.85167 36.3752   9
   1   0 -10-29.7328 48.5500   1
   1   0 -10-18.5288 57.9338   5
  -1   0   9 24228.1 864.584  37
   1   0  -9 23038.1 884.105   5
   1   0  -9 23507.7 851.214   1
   1   0  -9 25277.3 859.562  17
   1   0  -9 24701.8 802.550  14
   1   0  -9 23307.5 841.874  12
  -1   0   8-11.7941 47.1725  37
   1   0  -8-27.2304 52.9217   5
   1   0  -8 10.8488 35.4294   1
   1   0  -8 33.9077 39.8686  17
   1   0  -8 15.8156 28.8735  14
   1   0  -8 52.9348 39.9228  12
  -1   0   7 672.681 88.2358  37
   1   0  -7 606.496 92.9495   5
   1   0  -7 473.778 77.0786   1
   1   0  -7 640.901 86.4147  17
   1   0  -7 591.773 76.2147  18
   1   0  -7 590.185 66.2660  14
  -1   0   6-8.42311 37.2478  37
   1   0  -6 15.1606 33.5216   1
   1   0  -6 20.9803 37.8760  18
   1   0  -6 49.3099 39.5078  17
   1   0  -6 17.2690 26.0295  14
  -1   0   5 43805.6 1313.80  37
   1   0  -5 41489.1 1299.80   1
   1   0  -5 44387.5 1297.41  18
   1   0  -5 43050.9 1309.45  17
   1   0  -5 46016.3 1283.81  14
  -1   0   4 5.66432 32.9178  37
   1   0  -4-39.2168 31.3438  18
   1   0  -4 3.97748 21.5412  14
  -1   0   3 28515.0 824.526  37
   1   0  -3 26650.9 799.194  15
   1   0  -3 27200.9 812.860  18
   1   0  -3 27251.6 800.720  14
  -1   0   2-7.19950 23.9959  37
   1   0  -2-9.03182 21.6147  18
   1   0  -2 2.23925 14.6253  15
   1   0  -2 2.44621 15.6406  14
  -1   0   1 6928.81 241.230  37
  -1   0   1 7487.33 247.605   3
   1   0  -1 7059.64 230.535  18
   1   0  -1 7324.87 223.016  15
   1   0  -1 7378.99 226.197  14
  -1   0   0 8.22251 16.7475   3
  -1   0   0-5.25620 16.9876   2
  -1   0   0 8.47973 18.2701   4
   1   0   0 6.96320 9.09232  18
   1   0   0 3.66051 11.0516  15
   1   0   0 24.5967 8.80369  14
  -1   0  -1 6459.05 222.121   2
  -1   0  -1 6685.16 224.812   5
  -1   0  -1 6341.54 223.624   4
  -1   0  -1 6571.88 195.353  19
  -1   0  -1 6246.49 202.047  11
  -1   0  -1 6548.40 195.267  13
  -1   0  -1 6029.88 216.647  12
  -1   0  -2-19.1183 26.2427   2
  -1   0  -2 4.17810 21.9309   4
  -1   0  -2 8.38041 24.6696   5
  -1   0  -2 8.48798 9.42833  16
  -1   0  -2 10.0581 13.1286  19
  -1   0  -2 9.73004 13.4824  17
  -1   0  -2 3.69764 21.2043  12
  -1   0  -2 5.20033 11.4407  13
  -1   0  -2 17.5634 15.8268  11
  -1   0  -3 142770. 4045.72   2
  -1   0  -3 145412. 4052.83   4
  -1   0  -3 147298. 4058.63   5
  -1   0  -3 144226. 4009.82  17
  -1   0  -3 146572. 3989.26  16
  -1   0  -3 145668. 4006.47  13
  -1   0  -3 138294. 4042.94  12
  -1   0  -4-7.10734 34.8154   5
  -1   0  -4 13.4649 32.9791   4
  -1   0  -4-6.19192 33.0205   2
  -1   0  -4 3.84386 22.3381  17
  -1   0  -4 17.9635 29.8698  12
  -1   0  -5 17578.1 603.059   2
  -1   0  -5 18253.7 621.395   5
  -1   0  -5 17222.7 563.245  17
  -1   0  -5 18580.9 605.974  12
  -1   0  -6-17.6897 35.3779  12
  -1   0  -6-10.4986 40.8089   5
  -1   0  -7 1188.16 115.972  12
  -1   0  -7 1273.08 133.646   5
   1   0   7 996.720 114.324  37
  -1   0  -8-12.3719 36.8822  12
  -1   0  -8 14.6867 45.9198   5
  -1   0  -9 95323.2 2811.27  12
  -1   0  -9 92692.4 2845.46   5
  -1   0 -10 29.3315 35.6989   9
  -1   0 -10 48.4519 40.8553   8
  -1   0 -10 39.1904 45.2497   5
  -1   0 -10 8.15984 32.6375   6
  -1   0 -10-31.4090 37.7464  34
  -1   0 -10 39.2701 30.5294  33
  -1   0 -10 7.20286 23.5241  30
  -1   0 -10 50.2847 47.4051  12
  -1   0 -10-8.74711 32.9855  28
  -1   0 -10 21.3357 25.9682  25
  -1   0 -10 29.4065 30.9955  23
  -1   0 -10-7.89806 27.8606  20
  -1   0 -11 4480.75 250.317   8
  -1   0 -11 4385.72 247.370   9
  -1   0 -11 4355.46 225.999  33
  -1   0 -11 4715.40 232.964  34
  -1   0 -11 4219.11 218.991  30
  -1   0 -11 4629.51 233.969   6
  -1   0 -11 4509.09 330.959   5
  -1   0 -11 3976.54 295.221  12
  -1   0 -11 4170.87 217.413  23
  -1   0 -11 4469.28 232.983  20
  -1   0 -12 9.92768 33.7449  20
  -1   0 -12 9.09846 30.9264  30
  -1   0 -12 48.5341 60.5270   5
  -1   0 -12-10.2583 50.2508   6
  -1   0 -12 42.3120 52.7674  12
  -1   0 -12-18.3718 40.6181  23
  -1   0 -12-12.2249 55.2704   9
  -1   0 -12 96.4103 57.9299   8
  -1   0 -13 510.265 78.1025  30
  -1   0 -13 519.771 82.6161   6
  -1   0 -13 413.586 73.2529  23
  -1   0 -13 497.980 91.0182   9
  -1   0 -13 642.871 94.9224   8
  -1   0 -13 570.945 120.683  12
  -1   0 -14-11.4388 44.4626   6
  -1   0 -14-13.1653 51.1729   8
  -1   0 -14-40.4486 50.8427   9
  -1   0 -14 20.2097 38.1049  23
  -1   0 -15 52045.0 1563.15   6
  -1   0 -15 49431.4 1579.91   8
  -1   0 -15 49486.5 1584.43   9
  -1   0 -15 50566.1 1538.96  23
  -1   0 -16-20.7100 42.5507   6
  -1   0 -16 11.5888 47.6207   8
  -1   0 -16-12.0744 53.3894   9
  -1   0 -16 26.7958 40.3822  23
  -1   0 -17 1399.98 117.244   6
  -1   0 -17 1307.38 125.185   9
  -1   0 -17 1171.39 115.368   8
  -1   0 -17 1161.83 101.515  23
  -1   0 -18-8.07019 34.8657   9
  -1   0 -18 7.63723 41.3610   8
  -1   0 -18 49.1442 36.8517   6
  -1   0 -19 457.334 52.3834   6
   1   1 -20 1724.75 98.7587   6
   1  -1 -19 1454.70 112.481   8
   1  -1 -19 1470.93 113.954   9
   1   1 -19 1444.48 112.564   9
   1   1 -19 1246.11 106.004   8
   1   1 -19 1372.10 102.882   6
   1  -1 -19 1411.53 103.529   6
   1   1 -18 10615.2 405.079   6
   1  -1 -18 10533.6 402.620   6
   1   1 -18 10529.6 422.042   9
   1  -1 -18 10811.1 424.721   9
   1  -1 -18 10188.1 417.120   8
   1   1 -18 9916.74 413.664   8
   1   1 -18 9733.95 381.691  23
   1   1 -17 4427.26 236.817   6
   1  -1 -17 4559.90 239.054   6
   1  -1 -17 4601.98 258.881   9
   1  -1 -17 3970.86 244.130   8
   1   1 -17 4314.95 253.434   8
   1   1 -17 4602.78 256.756   9
   1   1 -17 4418.26 229.791  23
   1   1 -16 4722.39 258.003   6
   1  -1 -16 4922.12 259.442   6
   1   1 -16 5291.75 288.190   9
   1  -1 -16 4893.30 279.889   9
   1   1 -16 4309.27 267.206   8
   1  -1 -16 4531.63 272.987   8
   1   1 -16 4836.67 248.631  23
   1   1 -15-11.2877 45.1485   6
   1  -1 -15 11.1668 44.6649   6
   1   1 -15 10.0855 38.0337  23
   1  -1 -15 13.4770 49.2083   9
   1   1 -15 67.6774 54.1383   8
   1   1 -15-13.5125 56.9696   9
   1  -1 -15 80.7385 56.7333   8
   1   1 -14 2066.93 220.546   1
   1  -1 -14 2148.91 222.783   1
   1  -1 -14 2152.07 227.141  12
   1   1 -14 1939.89 214.093  12
   1   1 -14 2357.89 162.435  23
   1  -1 -14 2331.30 167.817   6
   1   1 -14 1986.80 175.342   8
   1  -1 -14 2102.70 180.626   9
   1   1 -14 2017.13 175.042   9
   1   1 -14 1992.00 158.860   6
   1  -1 -14 1801.88 167.496   8
   1   1 -13 4503.13 239.322  34
   1  -1 -13 4219.42 223.837  30
   1   1 -13 3866.25 300.149   1
   1  -1 -13 3784.78 298.946   1
   1  -1 -13 4220.74 341.872   5
   1   1 -13 3572.87 321.302   5
   1  -1 -13 4072.60 309.497  12
   1   1 -13 4432.99 320.477  12
   1   1 -13 4456.89 228.513  23
   1   1 -13 4101.40 232.586   6
   1  -1 -13 3585.10 238.945   8
   1  -1 -13 3990.14 246.193   9
   1   1 -13 4000.83 250.598   8
   1   1 -13 4181.39 252.541   9
   1  -1 -13 4364.20 236.041   6
   1   1 -12 21748.2 800.395   8
   1  -1 -12 23434.1 808.798   9
   1   1 -12 23280.5 808.665   9
   1  -1 -12 22651.7 775.374   6
   1  -1 -12 21766.8 800.064   8
   1   1 -12 21782.7 772.013   6
   1   1 -12 25617.1 791.370  34
   1   1 -12 23275.2 786.952  33
   1  -1 -12 24377.7 774.175  30
   1  -1 -12 22776.3 899.296   1
   1  -1 -12 22363.5 947.653   5
   1   1 -12 26473.5 934.255   1
   1   1 -12 22576.2 950.181   5
   1  -1 -12 24488.1 916.250  12
   1   1 -12 23755.8 912.490  12
   1   1 -12 23068.8 769.233  23
   1  -1 -12 22746.3 890.879  17
   1  -1 -11 4028.02 224.828   9
   1   1 -11 3936.63 224.258   9
   1  -1 -11 4099.69 211.241   6
   1   1 -11 4180.75 214.351   6
   1   1 -11 3667.04 293.984   5
   1   1 -11 4368.26 290.877   1
   1  -1 -11 4005.38 277.810   1
   1  -1 -11 3727.30 296.349   5
   1   1 -11 4135.62 206.140  30
   1  -1 -11 4240.81 208.324  30
   1  -1 -11 4269.75 284.613  12
   1   1 -11 3973.60 277.083  12
   1   1 -11 4027.15 217.423  33
   1  -1 -11 4057.67 211.424  34
   1   1 -11 4027.82 209.744  34
   1   1 -11 3879.96 202.071  23
   1   1 -11 3796.97 268.596  17
   1  -1 -11 3784.59 270.249  17
  -1   1  10 4144.66 283.591  37
   1   1 -10 4209.78 269.338   1
   1  -1 -10 3564.97 253.938   1
   1   1 -10 4081.19 294.756   5
   1  -1 -10 3722.08 281.508   5
   1   1 -10 4565.87 276.265  17
   1  -1 -10 4010.37 264.686  17
   1   1 -10 4086.03 267.836  12
   1  -1 -10 4597.11 277.001  12
  -1   1   9 58.9542 57.3271  37
   1   1  -9 89.6727 43.5947   1
   1  -1  -9 152.837 53.7382   1
   1   1  -9 176.390 69.3069   5
   1  -1  -9 111.476 58.1838   5
   1  -1  -9 77.8310 50.4654  17
   1   1  -9 143.191 53.5333  17
   1   1  -9 32.8808 31.0705  18
   1  -1  -9 102.540 37.3445  14
   1  -1  -9 37.3257 37.1521  12
   1   1  -9 138.045 54.2566  12
   1   1  -9 45.2624 28.3840  14
  -1   1   8 4498.54 265.210  37
   1  -1  -8 4104.27 262.438   5
   1  -1  -8 4492.40 248.101   1
   1   1  -8 4617.13 250.900   1
   1   1  -8 4256.14 264.826   5
   1   1  -8 4605.77 256.919  17
   1   1  -8 4575.83 240.895  18
   1  -1  -8 4840.79 261.986  17
   1  -1  -8 4442.08 223.474  14
   1  -1  -8 4624.75 247.932  12
   1   1  -8 4489.74 221.648  14
   1   1  -8 4560.07 248.229  12
  -1   1   7 11456.2 462.359  37
  -1  -1   7 11924.3 450.657  37
   1  -1  -7 11635.7 444.001   1
   1  -1  -7 10781.2 464.027   5
   1   1  -7 11762.6 448.297   1
   1   1  -7 10767.6 464.620   5
   1  -1  -7 11105.4 449.142  17
   1   1  -7 11867.4 438.053  18
   1   1  -7 11420.7 451.581  17
   1  -1  -7 11149.2 412.439  14
   1   1  -7 11813.6 414.824  14
   1   1  -7 10866.6 435.968  12
   1  -1  -7 11356.6 437.295  12
  -1  -1   6 162153. 4447.73  37
  -1   1   6 161532. 4470.48  37
   1   1  -6 159969. 4443.56   1
   1  -1  -6 158233. 4439.34   1
   1   1  -6 157105. 4435.63  18
   1  -1  -6 157951. 4451.09  17
   1  -1  -6 153580. 4408.92  14
   1   1  -6 154172. 4408.71  14
  -1   1   5 1241.01 107.728  37
  -1  -1   5 1460.73 105.523  37
   1   1  -5 1332.78 99.9070   1
   1  -1  -5 1535.12 105.207   1
   1   1  -5 1466.07 105.009  18
   1  -1  -5 1573.77 112.654  17
   1  -1  -5 1283.82 89.6044  14
   1   1  -5 1359.25 90.7416  14
  -1  -1   4 3451.24 164.600  37
  -1   1   4 3836.67 180.971  37
   1   1  -4 3648.85 167.610  18
   1  -1  -4 3572.82 161.582  18
   1  -1  -4 3217.95 163.478  17
   1  -1  -4 3725.50 162.274  15
   1  -1  -4 3248.99 147.909  14
   1   1  -4 3443.38 150.640  14
  -1   1   3 284810. 7909.59  37
  -1  -1   3 288420. 7896.95  37
   1   1  -3 284559. 7901.22  18
   1  -1  -3 280982. 7897.02  17
   1  -1  -3 291716. 7891.14  18
   1  -1  -3 288364. 7889.00  15
   1  -1  -3 275994. 7880.59  14
   1   1  -3 293561. 7884.38  14
  -1   1   2 4687.43 187.961  37
  -1  -1   2 5142.49 185.877  37
   1  -1  -2 4922.21 176.312  15
   1   1  -2 4710.76 182.746  18
   1  -1  -2 4833.49 172.001  14
   1   1  -2 4922.06 173.021  14
  -1   1   1 2349.78 106.828  37
  -1  -1   1 2457.25 109.479   3
  -1   1   1 2561.32 109.693   3
   1   1  -1 2319.64 78.5002  15
   1   1  -1 2470.70 103.357  18
   1  -1  -1 2417.54 100.153  15
   1   1  -1 2689.96 96.4043  14
   1  -1  -1 2398.32 93.4337  14
  -1   1   0 10834.1 328.372   3
  -1  -1   0 10533.6 325.109   2
  -1  -1   0 10620.8 327.379   3
  -1   1   0 10027.4 326.239   4
  -1  -1   0 10587.5 328.583   4
  -1   1   0 10370.5 324.608   2
   1  -1   0 9852.44 327.859  15
  -1  -1   0 10015.0 317.917  11
  -1  -1  -1 749.966 52.7274   5
  -1  -1  -1 634.599 51.0253   4
  -1   1  -1 674.425 50.9661   2
  -1   1  -1 680.969 51.5261   5
  -1   1  -1 620.512 51.3789   4
  -1  -1  -1 622.419 49.0623   2
  -1   1  -1 705.584 46.5913  19
  -1   1  -1 631.171 39.9672  16
  -1  -1  -1 686.459 43.0498  13
  -1   1  -1 650.404 29.0850  11
  -1  -1  -1 647.373 45.8027  11
  -1   1  -1 676.056 48.0293  12
  -1  -1  -1 721.330 49.5403  12
  -1   1  -2 1872.11 101.902   4
  -1  -1  -2 1903.04 98.6131   2
  -1   1  -2 1654.42 97.7828   5
  -1  -1  -2 1863.70 101.309   4
  -1  -1  -2 1782.16 100.028   5
  -1   1  -2 1826.10 98.0688   2
  -1   1  -2 1840.93 84.7176  19
  -1  -1  -2 1833.56 85.6610  17
  -1   1  -2 1669.86 66.9383  17
  -1   1  -2 1796.31 78.1950  16
  -1   1  -2 1896.50 62.9618  18
  -1  -1  -2 1695.63 85.4027  11
  -1  -1  -2 1852.69 83.6483  13
  -1  -1  -2 1888.03 95.7687  12
  -1   1  -2 1842.68 96.5862  12
  -1  -1  -3 156249. 4337.59   4
  -1  -1  -3 152720. 4339.78   5
  -1   1  -3 147636. 4333.94   4
  -1   1  -3 161623. 4332.10   2
  -1  -1  -3 151246. 4327.67   2
  -1   1  -3 154235. 4340.50   5
  -1  -1  -3 151584. 4304.35  17
  -1   1  -3 160148. 4305.51  19
  -1   1  -3 153763. 4289.44  16
  -1   1  -3 151421. 4285.55  17
  -1  -1  -3 158207. 4327.38  12
  -1  -1  -3 158103. 4303.34  13
  -1   1  -3 156818. 4328.81  12
  -1  -1  -3 161227. 4308.20  11
  -1   1  -4 235.681 48.9168   4
  -1  -1  -4 359.032 54.0016   2
  -1  -1  -4 337.380 58.6201   5
  -1   1  -4 271.035 58.3199   5
  -1  -1  -4 330.030 53.6444   4
  -1   1  -4 297.439 52.1284   2
  -1  -1  -4 261.198 39.8547  17
  -1  -1  -4 222.618 36.3917  13
  -1  -1  -4 242.947 45.3068  12
  -1   1  -4 271.035 47.0707  12
  -1   1  -5 297.248 63.4522   5
  -1   1  -5 351.043 59.1808   2
  -1  -1  -5 405.615 64.7319   5
  -1  -1  -5 266.675 55.0203   2
  -1  -1  -5 290.471 45.9911  17
  -1  -1  -5 471.612 64.4725  12
  -1   1  -5 369.118 59.3739  12
  -1  -1  -6 34127.8 1127.84   5
  -1   1  -6 35271.7 1135.75   5
  -1  -1  -6 35139.8 1074.17  17
  -1   1  -6 34757.3 1108.95  12
  -1  -1  -6 37062.6 1112.35  12
  -1   1  -7 4245.65 238.379  12
  -1  -1  -7 4441.91 239.091  12
  -1  -1  -7 4169.59 252.475   5
  -1   1  -7 3965.83 249.178   5
   1   1   7 4312.97 252.363  37
  -1   1  -8 695.669 95.1149  12
  -1  -1  -8 650.816 96.1654  12
  -1  -1  -8 669.970 104.952   5
  -1   1  -8 529.839 100.435   5
   1   1   8 479.404 88.6957  37
  -1  -1  -9 28.6254 33.0688  12
  -1   1  -9 58.0380 51.1914  12
  -1  -1  -9 67.4697 67.4719   5
  -1   1  -9 34.0710 55.6431   5
  -1   1 -10 9.77532 36.8804   9
  -1  -1 -10 48.5731 34.2870   9
  -1   1 -10 29.1198 42.9363   8
  -1  -1 -10 96.1049 46.2121   8
  -1   1 -10 39.2453 52.3352   5
  -1  -1 -10 19.4381 63.4894   5
  -1  -1 -10 40.3758 32.3192   6
  -1   1 -10 24.5756 37.0552   6
  -1   1 -10 8.25261 37.3297  33
  -1  -1 -10 94.2492 39.1971  34
  -1   1 -10 39.7621 35.9732  34
  -1   1 -10 7.11910 24.2269  30
  -1  -1 -10 51.3828 29.3826  30
  -1  -1 -10 66.3923 41.4157  12
  -1   1 -10 33.6317 44.8534  12
  -1  -1 -10 86.8644 33.4518  25
  -1   1 -10 78.6450 37.7688  28
  -1  -1 -10 78.6669 38.6674  28
  -1  -1 -10 42.9042 34.3933  23
  -1   1 -10 38.0673 28.7338  23
  -1  -1 -10 54.4008 34.3841  20
  -1   1 -10 64.4059 33.9622  20
  -1   1 -11 98.7073 46.2389   8
  -1  -1 -11-10.9740 38.7097   9
  -1  -1 -11-10.7915 41.9464   8
  -1   1 -11-11.0388 47.6890   9
  -1   1 -11 22.1231 58.9894   5
  -1  -1 -11 45.7150 36.5692   6
  -1   1 -11 27.8133 41.9163   6
  -1  -1 -11 21.9233 58.4566   5
  -1   1 -11 9.25461 40.9220  33
  -1   1 -11 8.95143 26.6865  34
  -1   1 -11 8.09157 24.1232  30
  -1  -1 -11 8.32549 31.3952  30
  -1   1 -11 19.0774 53.9542  12
  -1  -1 -11 18.8388 43.5027  12
  -1  -1 -11-8.23001 29.0309  25
  -1   1 -11-8.59663 36.2438  23
  -1  -1 -11 8.06781 34.8543  23
  -1   1 -11-18.2202 34.3539  20
  -1  -1 -11 35.1952 39.7809  20
  -1   1 -12 63863.6 2011.71   9
  -1   1 -12 66174.4 2017.07   8
  -1  -1 -12 64265.9 2011.37   8
  -1  -1 -12 66275.1 2018.17   9
  -1   1 -12 66348.1 1988.56  33
  -1   1 -12 71662.8 1997.06  34
  -1  -1 -12 66755.1 1974.64  30
  -1   1 -12 67133.0 1974.18  30
  -1   1 -12 66582.8 1988.99   6
  -1   1 -12 66239.2 2197.78   5
  -1  -1 -12 67343.0 2200.94   5
  -1  -1 -12 67435.3 1989.23   6
  -1  -1 -12 69081.0 2162.73  12
  -1   1 -12 72834.6 2181.64  12
  -1  -1 -12 62355.8 1967.91  23
  -1   1 -12 65971.8 1976.06  23
  -1  -1 -12 67887.1 1987.17  20
  -1   1 -13 10103.6 424.162  33
  -1   1 -13 10754.4 421.694  30
  -1  -1 -13 10379.2 421.159  30
  -1  -1 -13 10283.4 429.970   6
  -1   1 -13 11099.2 439.075   6
  -1  -1 -13 9736.51 535.715  12
  -1   1 -13 10883.1 562.730  12
  -1   1 -13 10234.6 420.771  23
  -1  -1 -13 10181.6 414.013  23
  -1  -1 -13 10466.7 454.947   9
  -1  -1 -13 9930.91 446.240   8
  -1   1 -13 10326.6 453.947   9
  -1   1 -13 9432.03 440.488   8
  -1   1 -14 1480.80 133.014  33
  -1  -1 -14 1185.51 123.981   6
  -1   1 -14 1533.57 139.994   6
  -1  -1 -14 1515.64 130.670  30
  -1  -1 -14 1275.70 118.530  23
  -1   1 -14 1221.18 121.576  23
  -1  -1 -14 1764.04 161.503   9
  -1   1 -14 1393.09 141.056   8
  -1   1 -14 1208.85 138.276   9
  -1  -1 -14 1002.72 122.628   8
  -1  -1 -15 9546.32 378.725  23
  -1   1 -15 9318.44 382.973  23
  -1   1 -15 8631.18 406.861   9
  -1  -1 -15 8408.56 405.641   9
  -1   1 -15 8886.08 410.953   8
  -1  -1 -15 8388.47 400.633   8
  -1   1 -15 8975.45 391.970   6
  -1  -1 -15 8477.53 382.911   6
  -1   1 -16 323.812 67.8404  23
  -1  -1 -16 594.320 89.9132   8
  -1  -1 -16 632.695 95.8241   9
  -1   1 -16 484.354 83.9369   8
  -1   1 -16 563.332 92.8256   9
  -1   1 -16 568.167 85.4588   6
  -1  -1 -16 519.598 84.8593   6
  -1   1 -17 6698.27 295.512  23
  -1  -1 -17 7364.04 324.343   8
  -1   1 -17 6920.69 324.108   9
  -1  -1 -17 6646.29 318.635   9
  -1   1 -17 7203.78 321.198   8
  -1  -1 -17 6959.28 307.716   6
  -1   1 -17 7733.98 317.983   6
  -1   1 -18 20439.4 647.668  23
  -1  -1 -18 20882.0 673.158   8
  -1   1 -18 19598.9 672.450   9
  -1  -1 -18 19589.8 673.550   9
  -1   1 -18 20299.9 671.369   8
  -1  -1 -18 20460.4 663.732   6
  -1   1 -18 20126.8 660.849   6
   1   2 -19 1991.23 117.934  23
   1   2 -19 1881.97 127.682   8
   1   2 -19 1808.52 126.114   9
   1  -2 -19 1755.57 125.112   9
   1  -2 -19 1938.69 128.588   8
   1   2 -19 1959.76 123.788   6
   1  -2 -19 2104.48 124.637   6
   1   2 -18 5600.38 248.647  23
   1   2 -18 5209.37 264.900   9
   1  -2 -18 5405.66 265.764   8
   1   2 -18 4947.28 258.633   8
   1  -2 -18 5753.29 272.297   9
   1  -2 -18 5503.03 252.189   6
   1   2 -18 5345.94 252.585   6
   1   2 -17 81.0472 41.7233  23
   1  -2 -17 137.380 58.2152   9
   1   2 -17 192.900 60.6036   8
   1   2 -17 126.050 53.0272   9
   1  -2 -17 112.396 55.1584   8
   1   2 -17 145.933 48.6460   6
   1  -2 -17 104.816 45.9256   6
   1   2 -16 10.0197 42.2455  23
   1   2 -16-25.4611 61.1967   9
   1  -2 -16 76.1291 56.1057   9
   1   2 -16 101.300 55.9924   8
   1  -2 -16 75.1670 54.1231   8
   1   2 -16-10.7234 44.0673   6
   1  -2 -16 42.0063 45.3700   6
   1   2 -15 2375.85 176.430  33
   1  -2 -15 2101.93 162.951   6
   1   2 -15 2503.36 176.233   6
   1   2 -15 2351.54 169.268  23
   1   2 -15 2361.34 187.817   9
   1   2 -15 2182.87 183.717   8
   1  -2 -15 2078.25 177.100   8
   1  -2 -15 2625.95 196.225   9
   1   2 -14 2306.74 171.756  34
   1   2 -14 2142.18 172.970  33
   1  -2 -14 2502.99 169.728  30
   1  -2 -14 2602.04 245.039   1
   1   2 -14 2466.48 240.496   1
   1  -2 -14 2399.46 239.373  12
   1   2 -14 2693.94 250.945  12
   1   2 -14 2722.37 176.816  23
   1   2 -14 2146.09 183.696   9
   1   2 -14 2133.23 177.906   8
   1   2 -14 2234.45 167.641   6
   1  -2 -14 2405.15 188.718   8
   1  -2 -14 2368.48 171.262   6
   1  -2 -14 2482.30 191.817   9
   1   2 -13 1238.18 133.295   8
   1   2 -13 1323.25 123.028   6
   1  -2 -13 1526.86 130.706   6
   1  -2 -13 1419.06 139.147   8
   1   2 -13 1185.82 133.310   9
   1  -2 -13 1421.41 139.685   9
   1   2 -13 1285.45 127.884  33
   1   2 -13 1467.37 129.270  34
   1  -2 -13 1549.26 126.862  30
   1   2 -13 1077.77 174.999   5
   1  -2 -13 1191.83 181.094   5
   1   2 -13 1220.31 166.501   1
   1  -2 -13 1334.25 169.671   1
   1  -2 -13 1680.95 187.203  12
   1   2 -13 1587.13 185.464  12
   1   2 -13 1207.67 114.835  23
   1  -2 -13 1294.67 164.627  17
   1  -2 -12 15940.5 568.815   6
   1  -2 -12 15902.1 593.408   9
   1  -2 -12 14999.2 590.116   8
   1   2 -12 15167.5 564.693   6
   1   2 -12 15163.4 591.157   8
   1   2 -12 15784.4 594.505   9
   1   2 -12 14398.8 712.319   5
   1   2 -12 16058.8 687.651   1
   1  -2 -12 16619.5 695.755   1
   1  -2 -12 14567.7 713.097   5
   1   2 -12 15924.6 572.150  34
   1   2 -12 14995.2 576.789  33
   1  -2 -12 16398.1 562.921  30
   1  -2 -12 16361.4 690.049  12
   1   2 -12 15041.4 676.472  12
   1   2 -12 16609.3 569.161  23
   1  -2 -12 16815.4 691.298  17
   1   2 -11 50.3273 41.3643   9
   1  -2 -11-39.8817 37.6008   9
   1   2 -11-21.1030 52.6374   5
   1   2 -11-8.42781 30.7754   6
   1  -2 -11 62.4938 65.1338   5
   1   2 -11 33.9499 35.7866   1
   1  -2 -11 67.1938 54.8605   1
   1  -2 -11-8.24054 28.0146   6
  -1   2  11 40.8234 57.7295  37
   1   2 -11 50.1069 36.9302  34
   1  -2 -11-7.61266 25.8808  30
   1   2 -11 66.5072 40.0592  33
   1   2 -11 17.0320 42.4844  12
   1  -2 -11 50.0565 41.6201  12
   1  -2 -11 38.6749 29.1723  25
   1   2 -11 40.5546 32.4447  23
   1  -2 -11 50.3062 49.9924  17
   1   2 -10 2608.74 207.956   1
   1  -2 -10 2697.78 209.246   1
   1   2 -10 2885.46 243.631   5
   1  -2 -10 2409.23 222.197   5
   1   2 -10 3079.64 222.629  12
   1  -2 -10 2900.25 217.311  12
   1   2 -10 3001.11 165.627  34
   1   2 -10 2909.47 174.085  33
  -1   2  10 2689.28 236.089  37
   1  -2 -10 2865.23 174.819   9
   1   2 -10 2902.65 177.583   9
   1   2 -10 2878.96 218.181  17
   1  -2 -10 3309.65 232.693  17
  -1   2   9 61178.9 1925.18  37
   1   2  -9 60042.7 1921.55   5
   1  -2  -9 61551.5 1877.84   1
   1  -2  -9 60861.8 1919.92   5
   1   2  -9 64021.1 1892.19   1
   1   2  -9 59780.9 1879.80  17
   1   2  -9 61645.1 1856.67  18
   1  -2  -9 62263.6 1886.21  17
   1  -2  -9 61809.0 1829.37  14
   1   2  -9 57177.7 1864.21  12
   1  -2  -9 61587.1 1872.02  12
  -1   2   8 2127.15 181.482  37
   1   2  -8 1798.95 166.398   5
   1  -2  -8 2197.74 162.426   1
   1  -2  -8 1908.24 169.624   5
   1   2  -8 2060.82 158.271   1
   1  -2  -8 2222.68 168.807  17
   1   2  -8 1931.51 159.511  17
   1   2  -8 1873.19 149.787  18
   1  -2  -8 1953.94 136.070  14
   1   2  -8 2362.24 167.777  12
   1  -2  -8 2039.79 154.547  12
  -1   2   7 4427.13 258.021  37
   1  -2  -7 4163.07 225.935   1
   1   2  -7 4605.08 234.115   1
   1   2  -7 4263.17 251.344   5
   1  -2  -7 4145.56 245.595   5
   1   2  -7 4509.76 232.339  18
   1  -2  -7 4135.34 233.066  17
   1  -2  -7 4282.35 209.237  14
   1   2  -7 4906.38 236.924  12
   1  -2  -7 4785.16 232.192  12
  -1   2   6 1819.68 144.133  37
  -1  -2   6 2085.14 134.450  37
   1  -2  -6 1891.76 129.580   1
   1   2  -6 1931.05 131.558   1
   1   2  -6 1814.55 130.852  18
   1  -2  -6 1966.53 138.507  17
   1  -2  -6 1683.31 113.468  14
   1   2  -6 1890.01 116.474  14
  -1   2   5 59375.4 1814.01  37
  -1  -2   5 61310.3 1778.26  37
   1  -2  -5 60352.6 1778.98   1
   1   2  -5 62664.6 1784.61   1
   1   2  -5 58508.9 1786.15  18
   1  -2  -5 62734.6 1787.01  15
   1  -2  -5 60608.0 1792.98  17
   1  -2  -5 62435.8 1767.32  14
   1   2  -5 63109.2 1767.24  14
  -1  -2   4 3073.64 145.495  37
  -1   2   4 2956.01 163.374  37
   1   2  -4 3039.80 155.850  18
   1  -2  -4 3083.32 150.146  15
   1  -2  -4 2716.38 147.882  17
   1   2  -4 2761.61 135.295  14
   1  -2  -4 2891.87 137.350  14
  -1   2   3 34108.0 1053.57  37
  -1  -2   3 35579.1 1031.11  37
   1   2  -3 35575.0 1047.65  18
   1  -2  -3 37814.4 1039.34  15
   1  -2  -3 35388.9 1038.45  17
   1  -2  -3 33445.4 1022.32  14
  -1   2   2 3694.48 160.801  37
  -1  -2   2 3717.95 148.804  37
   1  -2  -2 3666.26 147.989  17
   1  -2  -2 3895.22 153.483  15
   1   2  -2 3508.63 155.581  18
  -1   2   1 1836.70 94.4314  37
  -1   2   1 2060.82 92.9411   3
  -1  -2   1 1779.98 90.1996   3
   1  -2  -1 1811.32 80.0530  17
   1  -2  -1 1854.07 95.8180  15
   1  -2  -1 1922.36 80.7124  13
  -1   2   0 157030. 4304.23  37
  -1  -2   0 150621. 4305.68   4
  -1   2   0 147920. 4304.13   4
  -1   2   0 148152. 4301.60   2
  -1  -2   0 154032. 4305.41   3
  -1   2   0 150552. 4304.32   3
  -1  -2   0 148510. 4301.75   2
   1  -2   0 135831. 4320.99  15
   1  -2   0 153250. 4275.37  17
   1   2   0 168593. 4286.14  19
   1  -2   0 172838. 4279.92  13
  -1  -2   0 149565. 4309.27  11
  -1  -2  -1 1945.28 89.9193   5
  -1  -2  -1 1828.62 88.6385   2
  -1   2  -1 1718.09 86.5927   2
  -1   2  -1 1621.46 87.0201   5
  -1  -2  -1 1764.97 91.0061   4
  -1   2  -1 1773.93 90.3499   4
   1   2   1 1856.37 61.6305  16
  -1   2  -1 1828.28 96.7894  19
   1   2   1 1865.98 61.0140  19
  -1   2  -1 1836.82 86.5607  16
  -1  -2  -1 1833.38 88.3960  13
  -1  -2  -1 1664.33 90.5220  11
  -1  -2  -1 1726.98 84.4668  12
  -1   2  -1 1715.51 85.6382  12
  -1  -2  -2 6879.77 236.662   2
  -1   2  -2 6601.50 240.167   4
  -1  -2  -2 6482.63 239.291   4
  -1   2  -2 5962.79 230.282   2
  -1  -2  -2 6309.18 234.361   5
  -1   2  -2 6517.08 239.039   5
  -1   2  -2 6384.59 221.463  16
  -1   2  -2 6269.72 190.980  17
  -1   2  -2 6540.72 233.239  19
  -1  -2  -2 6543.60 226.417  13
  -1   2  -2 6795.29 235.132  12
  -1  -2  -2 6453.55 229.964  12
  -1  -2  -2 6404.24 234.097  11
  -1  -2  -3 215070. 5825.03   5
  -1  -2  -3 211538. 5814.80   2
  -1   2  -3 202062. 5822.43   5
  -1  -2  -3 211483. 5822.60   4
  -1   2  -3 213507. 5823.63   4
  -1   2  -3 199083. 5814.25   2
  -1   2  -3 207756. 5788.46  16
  -1  -2  -3 209992. 5801.55  17
  -1   2  -3 215034. 5804.20  19
  -1  -2  -3 210074. 5798.40  13
  -1   2  -3 200785. 5808.50  12
  -1  -2  -3 202546. 5803.26  11
  -1  -2  -3 226290. 5815.48  12
  -1   2  -4 1277.52 103.573   5
  -1   2  -4 1423.97 105.146   4
  -1  -2  -4 1265.81 103.385   4
  -1   2  -4 1264.10 95.9096   2
  -1  -2  -4 1662.21 112.897   5
  -1  -2  -4 1152.70 95.1601   2
  -1  -2  -4 1200.96 86.9592  17
  -1   2  -4 1361.56 91.4368  19
  -1   2  -4 1224.00 78.8085  16
  -1  -2  -4 1798.28 107.728  12
  -1  -2  -4 1241.09 86.9826  13
  -1   2  -4 1573.36 104.407  12
  -1  -2  -5 14788.3 518.039   5
  -1   2  -5 14298.2 514.772   5
  -1   2  -5 13593.0 496.604   2
  -1  -2  -5 14120.1 479.884  17
  -1   2  -5 12953.3 487.802  12
  -1  -2  -5 14365.3 494.542  12
  -1  -2  -5 14434.9 477.098  13
  -1  -2  -6 10119.8 421.774   5
  -1   2  -6 10696.1 431.223   5
  -1  -2  -6 9742.51 383.973  17
  -1   2  -6 10681.0 411.229  12
  -1  -2  -6 10423.0 404.356  12
   1   2   7 7353.43 362.047  37
  -1  -2  -7 6821.82 345.137   5
  -1   2  -7 7654.00 358.919   5
  -1  -2  -7 7021.62 312.234  17
  -1  -2  -7 7304.44 330.880  12
  -1   2  -7 7158.80 333.009  12
  -1   2  -8 559.502 89.4326  12
  -1  -2  -8 520.193 82.4649  12
  -1  -2  -8 428.342 87.1518   5
  -1   2  -8 524.498 93.0390   5
   1   2   8 353.574 81.7186  37
  -1   2  -9 30311.8 1016.76  12
  -1  -2  -9 28851.6 1001.16  12
   1   2   9 27448.4 1037.10  37
  -1   2  -9 28487.2 1037.71   5
  -1  -2  -9 28759.1 1034.50   5
  -1   2 -10 125.600 48.5121   8
  -1  -2 -10 239.795 57.4557   9
  -1   2 -10 184.414 55.1780   9
  -1  -2 -10 161.112 55.3519   8
  -1  -2 -10 270.814 52.8522   6
  -1   2 -10 174.623 77.7994   5
  -1   2 -10 212.444 50.8132   6
  -1  -2 -10 476.234 104.859   5
  -1   2 -10 242.037 55.1240  34
  -1   2 -10 220.012 46.2009  30
  -1  -2 -10 181.024 43.6045  30
  -1   2 -10 210.417 53.8491  33
  -1  -2 -10 277.890 74.1109  12
  -1   2 -10 234.673 69.1017  12
  -1   2 -10 165.751 44.6320  28
  -1  -2 -10 209.068 52.8736  28
  -1   2 -10 269.294 51.6424  24
  -1  -2 -10 178.601 45.2601  25
  -1   2 -10 134.158 39.7533  23
  -1   2 -10 214.205 50.6372  20
  -1  -2 -11 10.8299 36.8259   9
  -1  -2 -11 21.2601 37.5102   8
  -1   2 -11 10.8298 39.5549   8
  -1   2 -11 54.7590 51.6327   9
  -1   2 -11-21.9892 62.1975   5
  -1  -2 -11 64.8128 61.1089   5
  -1   2 -11 36.9368 40.8445   6
  -1  -2 -11 62.9302 35.9717   6
  -1   2 -11 19.4296 38.8695  33
  -1   2 -11 54.5786 41.1392  34
  -1  -2 -11 42.5701 35.0015  30
  -1   2 -11 16.1083 26.3229  30
  -1   2 -11 94.9833 56.6411  12
  -1  -2 -11 18.5413 39.0985  12
  -1  -2 -11 92.3787 37.9829  25
  -1   2 -11 17.7767 35.5652  23
  -1   2 -11 213.876 56.1413  20
  -1  -2 -12 3275.95 197.413   6
  -1   2 -12 2938.02 275.798   5
  -1   2 -12 3547.23 206.448   6
  -1  -2 -12 2911.88 275.231   5
  -1   2 -12 3346.25 206.748  33
  -1   2 -12 3090.43 195.807  34
  -1  -2 -12 3284.66 193.263  30
  -1  -2 -12 2755.86 249.791  12
  -1   2 -12 3897.02 293.914  12
  -1  -2 -12 3455.81 197.385  25
  -1   2 -12 3007.99 190.216  23
  -1  -2 -12 3084.97 208.505   9
  -1   2 -12 2634.42 196.960   9
  -1  -2 -12 3206.61 210.354   8
  -1   2 -12 3158.58 210.609   8
  -1   2 -13 4260.17 235.474  34
  -1   2 -13 4158.59 236.988  33
  -1  -2 -13 3756.32 218.030  30
  -1  -2 -13 3968.82 227.309   6
  -1   2 -13 3865.14 226.161   6
  -1  -2 -13 3764.91 304.088  12
  -1   2 -13 3535.82 301.388  12
  -1   2 -13 3914.20 225.430  23
  -1  -2 -13 3570.98 233.311   8
  -1   2 -13 3806.85 245.123   9
  -1   2 -13 4156.49 249.449   8
  -1  -2 -13 3909.24 244.028   9
  -1   2 -14 1195.55 121.823  33
  -1   2 -14 1074.03 119.563   6
  -1  -2 -14 1608.03 139.449   6
  -1  -2 -14 1251.21 119.699  30
  -1   2 -14 1232.77 121.249  23
  -1  -2 -14 1099.69 128.826   8
  -1   2 -14 1162.68 133.692   9
  -1   2 -14 1256.57 134.613   8
  -1  -2 -14 1203.99 130.769   9
  -1   2 -15 6008.70 296.159  33
  -1   2 -15 6026.49 300.160   6
  -1  -2 -15 5768.77 289.106  30
  -1   2 -15 6131.34 296.576  23
  -1  -2 -15 6373.40 321.268   8
  -1  -2 -15 5912.14 316.217   9
  -1   2 -15 5791.22 310.386   8
  -1   2 -15 6426.25 324.848   9
  -1   2 -16 2210.31 157.010  33
  -1   2 -16 2457.68 170.554   6
  -1  -2 -16 2331.57 162.680   6
  -1  -2 -16 2557.62 183.402   9
  -1   2 -16 2110.80 169.633   9
  -1   2 -16 2331.33 174.934   8
  -1  -2 -16 2246.56 170.389   8
  -1   2 -16 2306.88 160.761  23
  -1   2 -17 1987.78 139.921   6
  -1  -2 -17 1932.51 136.563   6
  -1   2 -17 1939.72 134.573  23
  -1  -2 -17 1696.79 141.743   9
  -1   2 -17 1893.92 147.810   9
  -1   2 -17 1679.21 138.015   8
  -1  -2 -17 2057.68 147.697   8
  -1   2 -18 1922.99 133.059   9
  -1   2 -18 1803.83 117.516  23
  -1  -2 -18 1992.74 130.450   8
  -1   2 -18 1999.71 131.557   8
  -1   2 -18 1788.22 122.756   6
  -1  -2 -18 1824.17 120.725   6
  -1   2 -19 4203.26 179.074   6
   1   3 -19 62.3105 35.0724  23
   1  -3 -19 67.5145 36.6151   9
   1   3 -19 80.9823 36.0421   9
   1  -3 -19 19.2388 34.2554   8
   1   3 -19 137.634 42.4037   8
   1   3 -19 53.4188 33.1612   6
   1  -3 -19 107.562 35.0511   6
   1   3 -18 940.507 92.5859  23
   1   3 -18 1002.27 103.334   8
   1   3 -18 1134.89 106.529   9
   1  -3 -18 962.059 100.148   8
   1  -3 -18 1089.53 105.820   9
   1   3 -18 974.274 94.0647   6
   1  -3 -18 955.262 91.0600   6
   1   3 -17 28.6416 39.2404  33
   1   3 -17 9.15347 35.5887  23
   1   3 -17 32.7708 48.3085   9
   1  -3 -17 52.9699 43.5409   8
   1  -3 -17 21.7832 44.7637   9
   1   3 -17 10.7639 40.5979   8
   1   3 -17 27.9531 38.2976   6
   1  -3 -17 72.1773 40.7988   6
   1   3 -16 142.503 53.8889  33
   1   3 -16 145.343 51.9874   6
   1  -3 -16 211.255 57.8653   6
   1   3 -16 132.991 50.3185  23
   1  -3 -16 168.029 55.6165   8
   1  -3 -16 109.546 52.7795   9
   1   3 -16 244.119 66.2578   8
   1   3 -16 257.060 70.3409   9
   1   3 -15 568.221 86.0667  34
   1   3 -15 569.575 92.1716  33
   1  -3 -15 661.207 89.8229   6
   1   3 -15 487.458 82.5012   6
   1   3 -15 579.234 88.3372  23
   1   3 -15 476.190 86.3113   8
   1  -3 -15 530.904 91.2730   8
   1  -3 -15 497.791 94.4658   9
   1   3 -15 759.135 105.471   9
   1   3 -14 6684.59 341.808  33
   1   3 -14 7717.07 344.136  34
   1  -3 -14 7517.03 330.226  30
   1   3 -14 7284.98 434.061   1
   1  -3 -14 7418.02 333.526   6
   1  -3 -14 6937.80 424.040   1
   1  -3 -14 7367.48 434.966  12
   1   3 -14 6462.14 416.723  12
   1   3 -14 6898.65 328.791  23
   1  -3 -14 7098.74 353.174   9
   1   3 -14 7121.25 332.516   6
   1  -3 -14 6950.71 348.407   8
   1   3 -14 6632.97 345.439   8
   1   3 -14 6683.60 347.585   9
   1   3 -13 1731.97 137.753   6
   1  -3 -13 1371.35 124.720   6
   1   3 -13 1552.81 142.743   9
   1  -3 -13 1346.72 136.024   8
   1   3 -13 1385.77 137.538   8
   1  -3 -13 1643.30 148.324   9
   1   3 -13 1363.91 187.061   5
   1  -3 -13 1613.96 185.888   1
   1  -3 -13 1405.54 192.889   5
   1   3 -13 1842.42 197.143   1
   1   3 -13 1408.77 128.132  34
   1   3 -13 1063.61 121.552  33
   1  -3 -13 1446.09 125.193  30
   1   3 -13 1379.75 176.238  12
   1  -3 -13 1564.69 179.910  12
   1   3 -13 1404.25 129.681  23
   1  -3 -13 1290.43 165.998  17
   1   3 -12 23275.2 806.771   9
   1  -3 -12 22912.8 802.206   9
   1   3 -12 23193.2 779.160   6
   1   3 -12 22177.1 801.917   8
   1  -3 -12 23731.5 777.655   6
   1  -3 -12 22154.8 800.648   8
   1   3 -12 23235.2 959.509   5
   1  -3 -12 23060.4 899.919   1
   1   3 -12 24822.2 917.582   1
   1  -3 -12 23634.1 960.466   5
  -1   3  12 22693.4 961.080  37
   1   3 -12 23385.3 785.074  34
   1   3 -12 21975.3 797.517  33
   1  -3 -12 24849.1 779.449  30
   1  -3 -12 23934.2 905.034  12
   1   3 -12 24982.9 921.196  12
   1  -3 -12 23994.9 778.465  25
   1   3 -12 22982.4 779.566  23
   1  -3 -12 22851.3 901.568  17
   1  -3 -11 3391.05 202.018   9
   1   3 -11 3381.06 188.423   6
   1  -3 -11 3637.43 190.420   6
   1   3 -11 2977.71 194.619   9
   1   3 -11 3596.69 284.980   5
   1  -3 -11 3711.00 262.415   1
   1  -3 -11 3345.78 272.183   5
   1   3 -11 3547.70 262.031   1
  -1   3  11 3006.03 272.170  37
   1   3 -11 3343.12 190.776  34
   1   3 -11 3254.05 199.898  33
   1  -3 -11 3356.85 182.851  30
   1  -3 -11 3627.75 257.538  12
   1   3 -11 3162.33 244.851  12
   1  -3 -11 3437.68 186.699  25
   1   3 -11 3770.33 197.252  23
   1  -3 -11 3153.06 247.647  17
   1   3 -10 2350.64 193.961   1
   1  -3 -10 2181.21 207.459   5
   1  -3 -10 2068.84 183.887   1
   1   3 -10 1985.05 200.949   5
   1  -3 -10 2576.82 198.458  12
   1   3 -10 2390.83 195.244  12
  -1   3  10 2294.73 220.989  37
   1   3 -10 2389.15 147.722  34
   1   3 -10 2088.13 154.033  33
   1   3 -10 2329.75 156.103   9
   1  -3 -10 2600.42 161.475   9
   1  -3 -10 2669.83 207.636  17
   1   3  -9 38932.6 1247.59  12
   1  -3  -9 39046.1 1242.30  12
   1  -3  -9 38047.9 1204.18  14
  -1   3   9 38551.6 1311.80  37
   1  -3  -9 39704.8 1294.86   5
   1  -3  -9 38577.8 1245.82   1
   1   3  -9 35823.6 1275.31   5
   1   3  -9 40237.5 1254.58   1
   1   3  -9 36941.9 1251.41  17
   1   3  -9 37784.5 1234.59  18
   1   3  -9 37293.1 1192.35  16
   1  -3  -9 39091.1 1261.25  17
   1   3  -8 829.499 96.5587  12
   1  -3  -8 586.795 82.3586  12
   1  -3  -8 713.717 83.9264  14
  -1   3   8 769.049 116.248  37
   1  -3  -8 732.783 91.0866   1
   1  -3  -8 676.117 101.856   5
   1   3  -8 676.684 103.118   5
   1   3  -8 669.433 91.9767   1
   1  -3  -8 689.628 96.7642  17
   1   3  -8 805.329 96.9300  18
   1   3  -8 725.733 80.6457  16
   1  -3  -7 2217.66 142.130  14
   1   3  -7 2041.79 145.327  12
   1  -3  -7 2404.09 152.877  12
  -1   3   7 1933.50 171.127  37
   1   3  -7 2009.17 161.076   5
   1  -3  -7 1921.99 158.101   5
   1   3  -7 2049.81 148.441   1
   1  -3  -7 1934.45 142.854   1
   1   3  -7 2145.20 153.757  18
   1  -3  -7 2122.92 157.386  17
   1  -3  -6 43542.1 1374.78  14
  -1   3   6 46725.9 1448.40  37
   1   3  -6 46819.3 1395.70   1
   1  -3  -6 45659.8 1391.22   1
   1   3  -6 48121.6 1417.32  18
   1  -3  -6 47159.2 1412.58  17
   1  -3  -6 48657.2 1410.80  15
   1  -3  -5 20.6722 31.8401  15
   1  -3  -5 63.3641 30.2524  14
  -1   3   5 93.0335 48.8423  37
   1   3  -5 6.19632 29.2247   1
   1  -3  -5 60.7605 34.8570   1
   1   3  -5-15.2768 34.5490  18
   1  -3  -5 86.6684 43.0737  17
   1  -3  -4 4049.75 172.295  14
  -1   3   4 3450.39 190.544  37
  -1  -3   4 3697.96 162.965  37
   1   3  -4 3506.68 183.056  18
   1  -3  -4 3799.49 178.993  17
   1  -3  -4 3467.26 172.650  15
   1  -3  -3 637.462 60.2058  13
  -1  -3   3 553.881 52.4171  37
  -1   3   3 675.590 72.4470  37
   1  -3  -3 644.829 62.2238  17
   1   3  -3 631.184 67.0805  18
   1  -3  -3 549.245 59.3716  15
   1  -3  -2 1763.33 92.2066  13
  -1   3   2 1713.27 104.413  37
   1  -3  -2 1569.73 96.5720  15
   1  -3  -2 1613.90 88.3336  17
   1  -3  -1 471.550 37.9723  13
  -1  -3   1 386.665 44.3725  11
  -1   3   1 485.218 51.2325  37
  -1  -3   1 466.813 43.0353   3
  -1   3   1 456.261 40.4381   3
   1  -3  -1 443.662 36.5184  17
   1   3  -1 406.662 41.4647  19
  -1  -3   1 422.947 31.7805  15
   1  -3  -1 513.010 56.4143  15
   1  -3   0 880.324 45.2274  13
  -1  -3   0 837.013 64.9591  11
  -1   3   0 867.383 55.4953  37
  -1   3   0 798.493 52.7901   4
  -1  -3   0 776.570 50.9355   2
  -1   3   0 891.007 54.6332   2
  -1   3   0 893.821 55.0882   3
  -1  -3   0 788.561 53.0729   4
  -1  -3   0 799.366 52.7313   3
  -1   3   0 760.101 58.3581  16
   1  -3   0 861.762 43.8559  17
   1   3   0 822.310 50.6514  19
  -1  -3   0 899.784 39.7008  15
  -1   3   0 698.688 67.4708  19
   1  -3   0 953.713 78.4917  15
   1   3   0 893.264 47.8073  16
  -1  -3  -1 3805.64 142.411   5
  -1   3  -1 3679.94 141.916   2
  -1   3  -1 3395.48 140.502   5
  -1   3  -1 3836.96 146.618   4
  -1  -3  -1 3447.90 143.958   4
  -1  -3  -1 3314.61 140.321   2
  -1   3  -1 3503.99 140.319  12
   1  -3   1 3544.42 117.074  13
  -1  -3  -1 3530.99 152.407  13
  -1  -3  -1 3361.82 137.457  12
  -1  -3  -1 3540.97 159.384  11
  -1   3  -1 3420.57 147.236  16
   1   3   1 3780.34 129.872  19
  -1   3  -1 3490.13 164.056  19
  -1  -3  -1 3642.61 126.628  15
   1  -3   1 4357.35 179.733  15
   1   3   1 3817.40 122.439  16
  -1  -3  -2 9323.29 324.211   4
  -1  -3  -2 9692.65 320.898   2
  -1  -3  -2 9357.38 319.407   5
  -1   3  -2 9497.81 323.601   5
  -1   3  -2 9375.56 318.822   2
  -1   3  -2 9333.28 323.812   4
  -1  -3  -2 9111.45 312.447  12
  -1  -3  -2 9205.28 331.552  11
  -1   3  -2 10356.9 322.695  12
  -1  -3  -2 9799.22 326.177  13
  -1   3  -2 9667.60 321.789  16
  -1   3  -2 9555.45 335.995  19
  -1   3  -3 37411.6 1138.39   4
  -1  -3  -3 38499.1 1140.65   4
  -1   3  -3 38890.3 1141.90   5
  -1  -3  -3 37623.9 1131.83   2
  -1  -3  -3 38461.0 1138.55   5
  -1   3  -3 36984.9 1128.03  12
  -1  -3  -3 37706.4 1130.41  13
  -1  -3  -3 37104.9 1138.61  11
  -1  -3  -3 41396.0 1131.87  12
  -1   3  -3 37274.2 1121.43  16
  -1   3  -3 37885.9 1139.94  19
  -1  -3  -3 38477.1 1135.08  17
  -1  -3  -4 2037.07 129.541   5
  -1  -3  -4 1999.64 129.534   4
  -1   3  -4 1931.54 126.301   4
  -1  -3  -4 1767.08 118.827   2
  -1   3  -4 1970.85 129.990   5
  -1   3  -4 2316.32 134.167   2
  -1   3  -4 2301.77 128.818  12
  -1  -3  -4 2120.67 122.639  12
  -1  -3  -4 2003.03 119.242  13
  -1  -3  -4 2027.00 124.867  11
  -1  -3  -4 2002.00 121.761  17
  -1   3  -4 1873.51 119.686  19
  -1   3  -4 2159.26 115.255  16
  -1  -3  -5 4922.76 236.273   5
  -1   3  -5 4089.58 223.455   5
  -1   3  -5 4752.10 221.903  12
  -1  -3  -5 4905.36 220.201  12
  -1  -3  -5 4450.14 211.297  13
  -1  -3  -5 4350.23 212.017  17
  -1   3  -5 4759.80 200.653  16
  -1   3  -6 50996.8 1595.71   5
  -1  -3  -6 52352.2 1593.10   5
  -1   3  -6 55288.8 1581.81  12
  -1  -3  -6 50926.5 1564.25  12
  -1  -3  -6 51818.1 1558.22  13
  -1  -3  -6 52289.9 1562.22  17
  -1   3  -7 1439.30 132.720  12
  -1  -3  -7 1727.64 140.140  12
   1   3   7 1856.42 171.518  37
  -1  -3  -7 1826.08 154.383   5
  -1   3  -7 1843.51 157.684   5
  -1  -3  -7 1978.38 144.390  17
  -1  -3  -8 6626.44 329.343  12
  -1   3  -8 6115.38 324.924  12
   1   3   8 6524.64 373.192  37
  -1  -3  -8 7512.34 334.428  17
  -1  -3  -8 6970.86 357.062   5
  -1   3  -8 7156.15 362.499   5
  -1   3  -9 57942.3 1704.25  34
  -1   3  -9 56780.9 1715.02  33
   1   3   9 55678.3 1869.35  37
  -1   3  -9 55631.8 1803.87  12
  -1   3  -9 61092.7 1727.92  10
  -1  -3  -9 59918.6 1813.75  12
  -1  -3  -9 58588.1 1725.15  10
  -1  -3  -9 57192.2 1718.16   9
  -1   3  -9 59120.4 1724.54   9
  -1   3  -9 57933.0 1721.55   8
  -1  -3  -9 56059.8 1714.17   8
  -1  -3  -9 59201.0 1849.21   5
  -1   3  -9 56395.3 1844.85   5
  -1   3 -10 134.314 47.2703   9
  -1  -3 -10 141.632 49.8206   9
  -1   3 -10 133.946 47.1424   8
  -1  -3 -10 316.615 63.5088   8
  -1  -3 -10 299.515 86.6035   5
  -1   3 -10 227.435 49.2946   6
  -1  -3 -10 203.226 48.0248   6
  -1   3 -10 153.707 67.9626   5
   1   3  10 362.237 102.552  37
  -1   3 -10 132.117 45.6745  34
  -1  -3 -10 203.054 46.8413  30
  -1   3 -10 184.061 53.0181  33
  -1   3 -10 166.211 62.8821  12
  -1  -3 -10 353.055 83.0191  12
  -1   3 -10 139.979 45.4778  24
  -1  -3 -10 215.647 45.6266  25
  -1  -3 -10 157.364 45.8110  26
  -1  -3 -10 199.036 52.4842  28
  -1   3 -10 179.976 47.8122  23
  -1   3 -10 194.678 48.8030  20
  -1  -3 -11 1959.25 143.007   6
  -1  -3 -11 2217.76 222.254   5
  -1   3 -11 2059.44 220.184   5
  -1   3 -11 2336.55 154.956   6
  -1   3 -11 2422.78 159.545  34
  -1   3 -11 1941.14 153.306  33
  -1  -3 -11 2162.37 148.157  30
  -1   3 -11 2593.63 222.796  12
  -1  -3 -11 1980.16 198.177  12
  -1  -3 -11 2458.55 155.538  25
  -1  -3 -11 1982.30 147.430  26
  -1   3 -11 2108.80 147.795  24
  -1   3 -11 2010.42 149.048  23
  -1  -3 -11 2104.48 159.306   9
  -1   3 -11 2535.75 174.936   9
  -1   3 -11 2011.11 158.600   8
  -1  -3 -11 2167.47 161.772   8
  -1   3 -12 36427.2 1359.60   5
  -1  -3 -12 37981.7 1362.92   5
  -1  -3 -12 35019.7 1165.77   6
  -1   3 -12 37669.8 1181.04   6
  -1   3 -12 37509.8 1186.52  34
  -1   3 -12 37019.4 1196.55  33
  -1  -3 -12 37226.8 1176.69  30
  -1  -3 -12 36767.4 1321.98  12
  -1   3 -12 38503.6 1335.60  12
  -1   3 -12 38551.9 1174.42  24
  -1  -3 -12 39710.7 1182.11  25
  -1   3 -12 36835.9 1181.06  23
  -1  -3 -12 37352.1 1203.01   8
  -1  -3 -12 37348.9 1204.14   9
  -1   3 -12 37373.6 1206.33   8
  -1   3 -12 36836.3 1205.46   9
  -1  -3 -13 1552.17 139.317   6
  -1   3 -13 1497.88 133.228   6
  -1   3 -13 1799.40 145.697  34
  -1   3 -13 1407.78 133.874  33
  -1  -3 -13 1687.10 138.005  30
  -1   3 -13 1826.34 207.017  12
  -1  -3 -13 1444.48 177.760  12
  -1  -3 -13 1743.01 138.157  25
  -1   3 -13 1424.11 132.853  23
  -1  -3 -13 1639.67 148.788   8
  -1   3 -13 1446.62 142.119   8
  -1  -3 -13 1617.94 151.387   9
  -1   3 -13 1539.07 147.165   9
  -1  -3 -14 501.117 77.6192   6
  -1   3 -14 485.319 82.2221   6
  -1   3 -14 503.097 85.1618  33
  -1   3 -14 316.288 68.6351  34
  -1   3 -14 490.753 81.9651  23
  -1   3 -14 388.344 80.2564   8
  -1   3 -14 500.639 84.8207   9
  -1  -3 -14 671.914 96.5246   8
  -1  -3 -14 456.260 83.7685   9
  -1  -3 -14 510.443 80.2108  30
  -1  -3 -15 11881.6 484.265   6
  -1   3 -15 12545.2 497.067  33
  -1   3 -15 12635.5 492.416  23
  -1  -3 -15 12986.8 515.859   9
  -1   3 -15 11965.2 503.360   8
  -1   3 -15 12709.7 514.466   9
  -1  -3 -15 12499.4 505.432   8
  -1  -3 -15 12970.1 491.635  30
  -1   3 -16 419.417 74.5388   6
  -1  -3 -16 572.134 81.4869   6
  -1   3 -16 637.092 85.4437  23
  -1   3 -16 626.209 87.0900   8
  -1  -3 -16 507.630 81.9941   9
  -1   3 -16 579.879 89.8668   9
  -1  -3 -16 536.822 86.1235   8
  -1   3 -16 595.214 80.5993  33
  -1   3 -17 8.22190 38.7578   6
  -1  -3 -17 15.8102 28.8668   6
  -1   3 -17-7.98969 33.6879  23
  -1   3 -17 17.8942 38.6552   8
  -1  -3 -17 9.25403 41.8414   9
  -1  -3 -17 34.8706 40.2642   8
  -1   3 -17 27.9908 40.3104   9
  -1   3 -17 54.0263 35.6481  33
  -1   3 -18 335.296 53.6845  23
  -1   3 -18 322.455 53.0109   6
  -1  -3 -18 342.896 53.5970   6
  -1   3 -18 310.908 51.3058   8
  -1   3 -18 290.883 58.5625   9
  -1  -3 -18 254.132 55.1525   9
  -1  -3 -18 348.037 55.3514   8
   1   4 -19 1445.12 99.3733  23
   1   4 -19 1452.15 98.0191   6
   1   4 -19 1548.64 103.728   8
   1  -4 -18 3365.16 178.735   6
   1   4 -18 3942.79 192.084   6
   1   4 -18 3739.45 191.565  23
   1  -4 -18 3584.61 195.735   9
   1   4 -18 3685.59 199.250   9
   1   4 -18 3328.10 190.380   8
   1  -4 -18 3760.37 197.200   8
   1   4 -18 3403.13 187.912  33
   1   4 -17 1803.05 131.987   6
   1  -4 -17 1353.08 115.007   6
   1   4 -17 1555.22 128.533  33
   1   4 -17 1410.87 124.283  23
   1  -4 -17 1252.21 122.049   8
   1   4 -17 1545.75 133.164   8
   1   4 -17 1591.98 135.753   9
   1  -4 -17 1581.67 134.954   9
   1  -4 -16 80.5688 48.6202   9
   1  -4 -16 135.017 58.1760   8
   1   4 -16 104.488 54.8080   9
   1   4 -16 138.285 55.4774   8
   1   4 -16 112.930 51.3027  23
   1  -4 -16 151.584 52.1668   6
   1   4 -16 59.3199 42.8193   6
   1   4 -16 146.277 53.1247  33
   1  -4 -15 18382.1 660.299   6
   1   4 -15 17611.6 683.091  33
   1   4 -15 19770.4 687.024  34
   1   4 -15 18865.8 675.347  23
   1  -4 -15 18987.1 691.886   9
   1   4 -15 19005.2 696.579   9
   1  -4 -15 18579.8 689.614   8
   1   4 -15 18331.7 691.454   8
   1  -4 -15 19345.4 670.568  30
   1   4 -14 177.322 57.4806   6
   1  -4 -14 100.100 50.0985   6
   1   4 -14 166.182 60.1342  34
   1   4 -14 136.846 61.0750  33
   1  -4 -14 110.142 42.4087  30
   1   4 -14 228.739 57.3157  23
   1   4 -14 160.759 65.0342   9
   1   4 -14 199.056 64.3668   8
   1  -4 -14 171.022 58.8610   9
   1  -4 -14 109.236 50.0399   8
   1   4 -13 827.570 94.6915   6
   1   4 -13 742.592 102.935   8
   1  -4 -13 654.104 99.2663   8
   1  -4 -13 782.290 104.580   9
   1   4 -13 698.195 97.3733   9
   1   4 -13 707.940 129.453   1
   1   4 -13 662.677 136.375   5
   1  -4 -13 612.512 82.6261   6
  -1   4  13 605.170 138.656  37
   1   4 -13 820.484 101.628  34
   1   4 -13 628.948 95.4316  33
   1  -4 -13 809.811 91.1134  30
   1   4 -13 634.676 120.631  12
   1  -4 -13 780.523 94.7882  25
   1   4 -13 794.241 97.5703  23
   1  -4 -13 865.979 141.572  17
   1  -4 -12 12209.7 487.482   9
   1   4 -12 12657.7 493.637   9
   1   4 -12 12755.4 471.425   6
   1   4 -12 12431.1 493.320   8
   1  -4 -12 11957.5 485.770   8
   1  -4 -12 12040.8 462.296   6
   1   4 -12 13584.8 589.613   1
   1  -4 -12 12753.9 575.778   1
   1   4 -12 12331.9 614.246   5
   1   4 -12 11642.8 470.108  34
  -1   4  12 11460.4 629.204  37
   1   4 -12 11107.4 482.555  33
   1  -4 -12 11943.1 460.436  30
   1  -4 -12 12819.3 576.644  12
   1   4 -12 13092.6 585.668  12
   1  -4 -12 12556.1 470.591  25
   1   4 -12 12770.8 480.937  23
   1  -4 -12 11952.6 572.850  17
   1   4 -11 5538.25 250.313   6
   1  -4 -11 5570.63 268.116   9
   1   4 -11 4869.87 257.433   9
   1  -4 -11 5473.70 353.983   5
   1   4 -11 5871.88 335.699   1
   1  -4 -11 5263.03 319.966   1
   1   4 -11 5440.58 355.354   5
   1   4 -11 4602.41 257.911  33
  -1   4  11 5239.03 374.884  37
   1   4 -11 5114.37 251.950  34
   1  -4 -11 5209.93 244.141  30
   1   4 -11 4983.79 313.952  12
   1  -4 -11 5500.88 321.750  12
   1  -4 -11 4899.36 241.504  25
   1   4 -11 5350.02 254.902  23
   1  -4 -11 5038.44 322.134  17
   1  -4 -10-17.6706 44.0737   5
   1   4 -10-18.1052 59.1255   5
   1  -4 -10 14.2785 40.3817   1
   1   4 -10 14.5417 45.4666   1
   1   4 -10 7.81356 28.5282  34
  -1   4  10-21.1279 66.0592  37
   1   4 -10 9.33558 43.1148  33
   1  -4 -10 14.2864 26.9360  25
   1   4 -10-15.5831 35.9840  23
   1  -4 -10 15.6652 41.7697  17
   1  -4 -10-14.0939 32.5452  12
   1   4 -10 14.6452 39.0500  12
  -1   4   9 93.4663 63.7419  37
   1  -4  -9 260.418 72.3849   5
   1   4  -9 188.493 66.4182   5
   1  -4  -9 234.288 64.9226   1
   1   4  -9 113.103 43.0175   1
   1  -4  -9 264.089 70.7461  17
   1   4  -9 164.993 61.2203  18
   1   4  -9 188.582 51.5012  16
   1   4  -9 249.590 68.1133  17
   1  -4  -9 96.5772 44.3697  12
   1  -4  -9 314.036 60.2413  14
   1   4  -9 276.324 63.9666  12
  -1   4   8 4369.39 292.225  37
   1  -4  -8 4657.67 274.731   5
   1   4  -8 4753.73 278.767   5
   1  -4  -8 4619.13 250.972   1
   1   4  -8 4260.87 244.924   1
   1  -4  -8 4711.10 264.852  17
   1   4  -8 4913.88 237.828  16
   1   4  -8 4497.27 255.796  18
   1   4  -8 4229.82 240.018  12
   1  -4  -8 4587.78 245.889  12
   1  -4  -8 4720.45 241.680  14
  -1   4   7 1074.45 133.103  37
   1   4  -7 1181.27 107.746   1
   1  -4  -7 1181.79 121.320   5
   1   4  -7 783.158 103.935   5
   1  -4  -7 1077.31 102.683   1
   1   4  -7 1109.84 114.106  18
   1  -4  -7 1005.46 110.862  17
   1   4  -7 1097.78 96.0307  16
   1  -4  -7 900.991 92.9268  14
   1   4  -7 1166.04 106.458  12
   1  -4  -7 1184.15 105.037  12
  -1   4   6 5496.66 299.377  37
   1   4  -6 6100.49 262.750   1
   1  -4  -6 5452.84 251.367   1
   1  -4  -6 5817.52 275.844   5
   1   4  -6 5374.43 271.597   5
   1   4  -6 5357.29 271.510  18
   1  -4  -6 6588.46 281.231  15
   1  -4  -6 5411.31 268.914  17
   1   4  -6 5991.23 250.680  16
   1  -4  -6 5811.37 251.748  12
   1  -4  -6 5685.05 254.527  14
  -1   4   5 10.2386 44.2341  37
   1   4  -5 49.0391 28.8978   1
   1  -4  -5 47.8521 28.1985   1
   1   4  -5 5.89648 24.2347  16
   1  -4  -5 15.3983 30.7974  17
   1   4  -5 8.49698 39.2449  18
   1  -4  -5 7.56882 31.9135  15
   1  -4  -5 6.42316 26.3985  14
  -1   4   4 15973.8 583.672  37
   1  -4  -4 16593.0 532.839   1
   1   4  -4 17389.4 538.202   1
   1  -4  -4 17360.3 557.794  17
   1   4  -4 15617.3 565.733  18
   1  -4  -4 15874.1 556.528  15
   1   4  -4 16204.2 536.262  16
   1  -4  -4 18292.2 560.923  13
  -1   4   3 9783.96 379.692  37
   1  -4  -3 9935.37 367.044  15
   1  -4  -3 10550.7 359.728  17
   1   4  -3 10465.5 368.399  19
   1   4  -3 10619.2 351.270  16
   1  -4  -3 10089.7 357.277  13
  -1   4   2 587.309 67.3194  37
   1   4  -2 557.930 51.1490  16
   1  -4  -2 541.841 63.1947  15
   1   4  -2 612.762 60.8682  19
   1  -4  -2 485.527 49.6540  17
   1  -4  -2 564.416 53.2020  13
  -1  -4   2 500.259 56.4144  11
  -1   4   1 665.025 62.6216  37
  -1  -4   1 666.969 49.3977   3
  -1  -4   1 728.712 51.9194   4
  -1   4   1 748.214 49.2171   3
  -1   4   1 668.443 49.2758   4
   1   4  -1 705.117 52.1620  16
   1   4  -1 613.250 56.8297  19
   1  -4  -1 595.072 48.1099  17
   1  -4  -1 806.237 75.6945  15
  -1  -4   1 549.866 47.4755  15
   1  -4  -1 692.946 53.3399  13
  -1  -4   1 720.911 65.2993  11
  -1   4   0 24.1251 22.4044  37
  -1  -4   0 31.0013 17.1465   2
  -1  -4   0 27.9103 18.2405   3
  -1   4   0 26.4740 17.3043   2
  -1   4   0 22.8937 19.3560   4
  -1  -4   0 25.9789 19.7671   4
  -1   4   0 22.4515 17.9344   3
  -1   4   0 56.2104 30.2442  16
  -1  -4   0 96.3026 19.9091  15
   1   4   0 42.5568 17.5768  16
  -1   4   0 6.14604 34.7763  19
   1   4   0 54.8143 24.4011  19
   1  -4   0 31.7785 34.9493  15
  -1  -4   0 29.3672 26.9210  11
   1  -4   0 19.6950 17.0802  13
  -1  -4  -1 615.159 50.5105   4
  -1   4  -1 639.791 48.1594   2
  -1   4  -1 557.197 47.7548   4
  -1   4  -1 646.792 49.4933   5
  -1  -4  -1 686.570 49.2667   2
   1   4   1 706.221 53.0761  19
   1   4   1 584.616 41.6963  16
  -1  -4  -1 599.423 43.7802  15
   1  -4   1 655.742 74.3608  15
  -1   4  -1 600.186 57.3497  16
  -1   4  -1 516.921 66.5632  19
  -1  -4  -1 627.382 45.4327  12
  -1  -4  -1 611.266 59.5572  13
  -1  -4  -1 694.168 66.5173  11
  -1   4  -1 689.914 49.2019  12
  -1   4  -2 628.906 55.6916   5
  -1  -4  -2 763.124 63.0969   4
  -1   4  -2 629.841 55.2644   2
  -1  -4  -2 695.153 57.6309   2
  -1   4  -2 789.509 62.9010   4
  -1  -4  -2 611.681 53.2671   5
  -1   4  -2 666.412 62.3016  16
  -1  -4  -2 634.541 50.6163  15
  -1   4  -2 581.130 66.3741  19
  -1  -4  -2 628.265 51.7564  12
  -1  -4  -2 658.677 63.6080  13
  -1   4  -2 680.038 54.6692  12
  -1  -4  -2 698.285 70.4414  11
  -1   4  -3 98736.3 2651.77   4
  -1  -4  -3 95327.0 2648.33   4
  -1   4  -3 102095. 2648.68   2
  -1  -4  -3 95268.7 2643.87   5
  -1  -4  -3 81220.6 2629.44   2
  -1   4  -3 93093.6 2647.54   5
  -1   4  -3 95116.6 2647.03  16
  -1   4  -3 89700.1 2664.35  19
  -1   4  -3 96216.4 2639.80  12
  -1  -4  -3 92155.0 2652.56  13
  -1  -4  -3 91534.9 2632.08  12
  -1  -4  -3 94217.6 2667.06  11
  -1   4  -4 12620.4 445.073   5
  -1  -4  -4 12522.5 439.448   5
  -1   4  -4 11504.4 431.719   2
  -1   4  -4 12236.8 447.343  19
  -1  -4  -4 13334.7 448.031  17
  -1   4  -4 13146.0 432.906  16
  -1   4  -4 11884.3 426.443  12
  -1  -4  -4 12448.0 427.060  12
  -1  -4  -4 11985.4 445.144  11
  -1  -4  -4 12933.6 443.070  13
  -1  -4  -5 24.3796 33.3982   5
  -1   4  -5 58.9325 35.4981   5
  -1   4  -5 16.2625 32.5265  19
  -1   4  -5-6.30138 25.2092  16
  -1  -4  -5 23.3272 29.3265  17
  -1   4  -5 21.9028 27.5364  12
  -1  -4  -5 27.8725 30.1079  12
  -1  -4  -5 22.8575 28.7362  13
  -1   4  -6 120047. 3388.52   5
  -1  -4  -6 115800. 3377.83   5
  -1  -4  -6 118194. 3364.58  17
  -1   4  -6 120278. 3361.82  12
  -1  -4  -6 117582. 3354.57  12
  -1  -4  -6 113177. 3355.61  13
   1   4   7 15.5994 50.9438  37
  -1  -4  -7 58.8405 40.0015   5
  -1   4  -7-12.1719 36.2878   5
  -1  -4  -7 30.8172 33.5482  17
  -1   4  -7 31.2442 31.0498  12
  -1  -4  -7-10.0228 36.5962  12
  -1  -4  -7 20.0769 31.3886  13
   1   4   8 1876.89 192.536  37
  -1  -4  -8 2118.82 181.349   5
  -1   4  -8 2090.79 182.981   5
  -1  -4  -8 2034.84 163.512  17
  -1   4  -8 2402.83 178.188  12
  -1  -4  -8 2028.34 161.688  12
  -1  -4  -9 71427.3 2098.40  12
  -1   4  -9 70965.8 2106.57  12
   1   4   9 65118.0 2173.56  37
  -1   4  -9 65730.4 2005.52  33
  -1   4  -9 67788.5 1993.25  34
  -1  -4  -9 70828.1 2134.52   5
  -1   4  -9 68278.5 2132.00   5
  -1  -4 -10 6205.05 364.041   5
  -1   4 -10 5728.03 355.123   5
  -1   4 -10 5802.23 261.119   6
  -1   4 -10 5563.62 265.315  34
  -1   4 -10 5657.55 274.826  33
   1   4  10 5356.78 373.800  37
  -1  -4 -10 5590.37 259.309  30
  -1   4 -10 6124.71 346.250  12
  -1  -4 -10 5779.70 332.030  12
  -1  -4 -10 5725.90 269.431  26
  -1   4 -10 5972.40 272.082  24
  -1  -4 -10 6062.97 264.931  25
  -1   4 -10 5704.05 263.675  23
  -1   4 -10 5354.23 269.396   8
  -1  -4 -10 5770.73 273.721   9
  -1   4 -10 5120.05 264.805   9
  -1   4 -11 3850.47 209.819   6
  -1  -4 -11 4129.42 211.087   6
  -1   4 -11 4070.98 304.827   5
   1   4  11 3845.93 321.190  37
  -1   4 -11 3705.26 213.792  34
  -1   4 -11 3892.04 227.136  33
  -1  -4 -11 3600.04 205.583  30
  -1   4 -11 4162.26 289.933  12
  -1  -4 -11 4190.33 286.279  12
  -1  -4 -11 3695.22 206.171  25
  -1   4 -11 3695.85 211.353  24
  -1  -4 -11 3717.45 214.907  26
  -1   4 -11 3854.26 213.816  23
  -1   4 -11 3947.20 225.786   9
  -1  -4 -11 3682.00 217.190   8
  -1   4 -11 3934.74 224.227   8
  -1  -4 -11 3944.97 223.542   9
  -1   4 -12 733.995 137.645   5
  -1   4 -12 643.418 84.9112   6
  -1  -4 -12 624.863 80.8496   6
  -1   4 -12 457.970 83.6678  33
  -1   4 -12 567.158 85.0686  34
  -1  -4 -12 551.216 79.7304  30
  -1   4 -12 467.890 109.602  12
  -1  -4 -12 601.560 83.7867  25
  -1  -4 -12 672.441 89.6816  26
  -1   4 -12 420.252 73.6317  24
  -1   4 -12 699.175 91.2332  23
  -1  -4 -12 511.708 86.5054   9
  -1   4 -12 536.711 90.7738   8
  -1   4 -12 612.151 89.1609   9
  -1  -4 -12 593.923 87.5295   8
  -1   4 -13 82.3036 49.6460  33
  -1   4 -13 54.1156 47.9360  34
  -1  -4 -13 135.096 50.0293  30
  -1  -4 -13 70.3184 42.4406   6
  -1   4 -13 126.043 47.5673   6
  -1  -4 -13 92.0355 39.8434  25
  -1   4 -13 101.184 46.8114  24
  -1   4 -13 108.498 49.1304  23
  -1   4 -13 97.4989 51.4550   9
  -1   4 -13 95.9614 55.4662   8
  -1  -4 -13 96.0755 54.3656   9
  -1  -4 -13 209.468 64.9606   8
  -1   4 -14 54.4939 44.8218  34
  -1   4 -14 151.636 57.1660  33
  -1  -4 -14 52.4852 44.2920  30
  -1   4 -14 42.6449 42.6791   6
  -1  -4 -14 132.445 51.7532   6
  -1   4 -14 90.4300 48.3328  24
  -1   4 -14 65.7643 47.3856  23
  -1  -4 -14 36.3906 39.6545   9
  -1   4 -14 86.1040 49.2307   9
  -1  -4 -14 35.0591 44.1048   8
  -1   4 -14 48.1900 46.8626   8
  -1   4 -15 820.860 100.655  33
  -1   4 -15 552.724 92.4353   6
  -1  -4 -15 722.560 91.6983   6
  -1  -4 -15 734.302 91.4163  30
  -1   4 -15 848.263 102.385  23
  -1   4 -15 834.829 106.627   8
  -1  -4 -15 848.034 105.431   8
  -1   4 -15 715.580 103.522   9
  -1  -4 -15 960.894 110.076   9
  -1   4 -16 38.4219 41.5015  33
  -1  -4 -16-8.77323 39.6701   6
  -1   4 -16 18.3948 38.7814   6
  -1  -4 -16 36.1464 36.1488  30
  -1   4 -16 37.5487 37.5507  23
  -1   4 -16 10.0948 42.5642   8
  -1  -4 -16 41.3467 41.3478   9
  -1   4 -16 31.3868 47.3055   9
  -1  -4 -16 58.6360 46.9810   8
  -1   4 -17 46.3788 32.6586  33
  -1   4 -17 140.649 43.6317  23
  -1  -4 -17 51.1147 40.2124   9
  -1   4 -17 51.6506 39.8142   9
  -1  -4 -17 119.421 44.4537   8
  -1   4 -17 107.758 44.9401   8
  -1  -4 -17 72.3727 39.8402   6
  -1   4 -17 76.6007 40.2631   6
  -1   4 -18 218.396 41.5095  33
  -1   4 -18 129.717 35.9136  23
  -1   4 -18 189.162 41.7582   8
  -1   4 -18 184.792 45.6058   9
  -1   4 -18 172.346 38.9731   6
   1   5 -19 84.1665 30.9987  23
   1   5 -19 30.8354 23.7731  33
   1   5 -18 4537.65 211.608  23
   1   5 -18 3950.01 204.283  33
   1   5 -17 133.571 45.2598  33
   1   5 -17 256.796 54.3400  23
   1   5 -17 138.649 48.7840   8
   1   5 -17 243.718 50.4792   6
   1   5 -16 1591.87 144.995  33
   1   5 -16 1864.55 147.559  34
   1   5 -16 1581.53 132.697   6
   1   5 -16 1758.18 142.464  23
   1   5 -16 1704.93 145.208   8
   1   5 -15 3759.51 239.564  33
   1   5 -15 4322.22 242.079  34
   1  -5 -15 3773.02 219.549  30
   1   5 -15 4143.30 225.576   6
   1   5 -15 4058.18 226.026  24
   1   5 -15 4160.63 233.896  23
   1   5 -15 3664.10 231.760   8
   1   5 -14 78.4943 46.1646  34
   1   5 -14 88.3732 53.2999  33
   1  -5 -14 119.820 46.2002  30
   1   5 -14 100.390 43.4609   6
   1   5 -14 83.1470 47.0741  24
   1   5 -14 208.249 62.0599  23
   1   5 -14 83.6067 50.4334   8
   1   5 -13 96.6972 48.5964  34
  -1   5  13 28.9611 61.0659  37
   1  -5 -13 80.2003 38.9928  25
   1   5 -13 24.7467 43.6682  33
   1  -5 -13 57.5984 36.2276  30
   1   5 -13 95.5318 49.0429  23
   1  -5 -13-21.1077 59.7127  17
   1   5 -12 35106.3 1139.78  33
   1   5 -12 34541.0 1114.22  34
  -1   5  12 32985.5 1323.07  37
   1  -5 -12 35319.1 1106.09  25
   1  -5 -12 35444.8 1100.44  30
   1   5 -12 34816.9 1112.76  23
   1  -5 -12 35258.5 1250.93  17
  -1   5  11 50.2748 82.1682  37
   1   5 -11 145.879 47.9896  34
   1  -5 -11 100.363 39.5849  25
   1  -5 -11 144.568 44.2940  30
   1   5 -11 204.870 58.5029  33
   1   5 -11 144.545 49.0547  23
   1  -5 -11 108.761 56.7892  17
   1   5 -10 163.903 46.5882  34
  -1   5  10 158.536 80.0228  37
   1   5 -10 106.541 44.0371  33
   1  -5 -10 178.307 44.5412  25
   1   5 -10 193.588 48.3184  23
   1   5 -10 229.715 59.4075  16
   1  -5 -10 210.692 71.8149  17
  -1   5   9 983.048 152.099  37
   1   5  -9 900.148 96.7016  33
   1   5  -9 741.158 105.576  18
   1  -5  -9 866.322 118.063  17
   1   5  -9 949.505 103.627  16
   1  -5  -9 968.396 107.376  14
  -1   5   8 8263.81 422.107  37
   1   5  -8 7521.75 368.438   5
   1  -5  -8 7994.15 372.650  17
   1   5  -8 7180.20 358.273  18
   1   5  -8 7100.84 326.836  16
   1  -5  -8 7325.18 335.387  14
  -1   5   7 4429.91 280.225  37
   1   5  -7 4190.29 244.596   5
   1   5  -7 3979.54 213.717  16
   1  -5  -7 4434.39 246.324  15
   1  -5  -7 4350.80 247.295  17
   1   5  -7 3950.68 240.322  18
   1  -5  -7 4666.55 233.675  14
  -1   5   6 137730. 3901.17  37
   1  -5  -6 140018. 3844.62  15
   1   5  -6 127096. 3797.12  16
   1  -5  -6 140577. 3846.74  17
   1   5  -6 129200. 3849.16  18
   1  -5  -6 135370. 3814.72  14
  -1   5   5 12524.6 510.719  37
   1  -5  -5 13639.6 485.838  15
   1   5  -5 12109.0 488.220  18
   1  -5  -5 13417.0 481.353  17
   1   5  -5 13371.7 460.598  16
   1  -5  -5 13249.1 477.317  13
  -1   5   4 6969.71 318.526  37
   1   5  -4 6340.97 301.945  18
   1  -5  -4 7563.15 305.622  15
   1  -5  -4 7338.28 295.368  17
   1   5  -4 7469.50 283.260  16
   1  -5  -4 7231.57 292.880  13
  -1   5   3 13169.6 499.391  37
   1  -5  -3 13954.4 476.725  17
   1  -5  -3 14665.0 500.241  15
   1   5  -3 14154.9 491.634  19
   1   5  -3 14383.6 472.908  16
   1  -5  -3 15070.9 484.218  13
  -1  -5   3 14503.0 477.616  11
  -1   5   2 1606.02 111.486  37
   1  -5  -2 1487.05 108.465  15
   1   5  -2 1601.85 94.7078  16
   1  -5  -2 1481.66 93.1674  17
   1   5  -2 1422.43 102.095  19
   1  -5  -2 1642.02 100.223  13
  -1  -5   2 1607.57 103.065  11
  -1   5   1 804.256 69.7392  37
   1  -5  -1 1095.54 94.0588  15
   1   5  -1 796.461 63.7573  16
   1   5  -1 806.957 72.2166  19
   1  -5  -1 868.571 62.5639  17
  -1   5   1 879.770 89.6442  19
  -1  -5   1 834.691 75.6916  11
   1  -5  -1 922.827 65.6185  13
   1   5   0 28512.9 810.934  16
   1  -5   0 28971.5 875.531  15
  -1   5   0 25082.1 830.949  16
   1   5   0 28382.8 829.673  19
  -1   5   0 27178.5 869.624  19
   1  -5   0 26707.9 805.041  13
  -1  -5   0 27568.8 842.359  13
  -1  -5   0 28024.7 847.933  11
   1  -5   1 3203.82 185.024  15
  -1   5  -1 3312.78 163.366  16
  -1   5  -1 3284.80 181.436  19
  -1  -5  -1 3612.50 170.916  13
  -1  -5  -1 3566.92 175.431  11
   1  -5   2 2743.86 169.271  15
  -1   5  -2 2601.05 141.935  16
  -1   5  -2 2817.87 162.322  19
  -1  -5  -2 2534.81 150.734  11
  -1  -5  -2 2781.52 148.278  13
  -1   5  -3 42692.2 1260.73  16
  -1   5  -3 40755.2 1284.30  19
  -1  -5  -3 42139.6 1281.18  11
  -1  -5  -3 43699.1 1272.87  13
  -1   5  -4 9394.58 375.573  19
  -1   5  -4 9582.98 352.466  16
  -1  -5  -4 9237.42 369.964  11
  -1  -5  -4 8891.44 359.825  13
  -1   5  -5 2305.88 153.539   5
  -1   5  -5 2623.35 151.758  16
  -1  -5  -5 2574.50 163.657  17
  -1   5  -5 2265.00 161.289  19
  -1  -5  -5 2463.69 158.340  13
  -1   5  -6 3025.50 191.303   5
  -1   5  -6 2784.47 168.989  16
  -1  -5  -6 2871.25 186.561  17
  -1  -5  -6 3397.00 197.102  13
   1   5   7 11207.7 529.196  37
  -1   5  -7 11134.3 481.071   5
  -1  -5  -7 12863.2 490.671  17
  -1  -5  -7 12028.4 482.194  13
  -1   5  -8 2195.19 184.243   5
   1   5   8 2095.74 207.445  37
  -1  -5  -8 2324.78 179.968  17
   1   5   9 1879.10 204.977  37
  -1   5  -9 1860.16 131.793  34
  -1   5  -9 1688.68 134.256  33
  -1  -5  -9 1757.38 133.166  26
  -1  -5  -9 1931.48 129.432  25
  -1   5  -9 1818.09 133.742  24
  -1  -5  -9 2029.24 133.935  30
  -1   5  -9 1880.68 128.646  23
  -1  -5  -9 2172.99 182.053  17
  -1  -5 -10 1030.80 99.1939  30
  -1   5 -10 1027.76 99.1229  23
  -1   5 -10 1223.34 114.532  33
   1   5  10 942.372 160.364  37
  -1   5 -10 1108.54 105.397  34
  -1  -5 -10 924.736 98.4962  26
  -1   5 -10 1062.34 105.773  24
  -1  -5 -10 1003.70 96.3417  25
  -1   5 -11 65.8899 46.3560  33
  -1  -5 -11 46.8976 42.4690  30
  -1   5 -11 86.2986 43.4135  23
  -1   5 -11 107.726 46.2192  34
   1   5  11 159.275 79.1705  37
  -1   5 -11 67.5928 41.7793  24
  -1  -5 -11 141.501 50.4718  26
  -1  -5 -11 74.1455 41.0468  25
  -1  -5 -12 8409.63 365.024  30
  -1  -5 -12 8312.67 363.470  25
  -1  -5 -12 8342.53 373.551  26
  -1   5 -12 8883.35 374.219  24
  -1   5 -12 8452.83 367.666  23
  -1   5 -12 8689.72 390.393  33
   1   5  12 7233.71 499.490  37
  -1   5 -12 8649.80 374.432  34
  -1   5 -13 132.617 54.5207  33
  -1   5 -13 32.9201 43.9066  34
  -1  -5 -13 42.1689 44.4627  30
  -1   5 -13 80.8377 45.7012   6
  -1  -5 -13 62.3772 33.9731  25
  -1   5 -13-10.5460 46.6478  24
  -1   5 -13 86.8652 50.1619  23
  -1   5 -13 22.8816 47.0289   8
  -1   5 -14 142.041 52.5461  34
  -1   5 -14 23.4442 48.1951  33
  -1  -5 -14 73.8181 41.0206  30
  -1   5 -14 60.8309 45.8652   6
  -1  -5 -14 124.633 48.9819  25
  -1   5 -14 41.3618 37.7883  24
  -1   5 -14 10.8529 45.7833  23
  -1   5 -14 22.7106 45.4450   8
  -1   5 -15 7350.38 346.614  33
  -1   5 -15 8086.92 354.081  34
  -1  -5 -15 7570.73 341.895  30
  -1   5 -15 7573.56 336.923  24
  -1   5 -15 7901.67 348.548  23
  -1   5 -15 7818.94 352.035   8
  -1   5 -16 132.477 46.4584  33
  -1   5 -16 161.960 47.6442   6
  -1   5 -16 72.5819 38.3782  23
  -1  -5 -16 115.168 43.5091  30
  -1   5 -16 111.627 48.1336   8
  -1   5 -17 822.071 83.1836  33
  -1   5 -17 811.890 83.4189  23
  -1   5 -18 2643.26 139.434  33
  -1   5 -18 2895.44 146.046  23
   1   6 -19 100.938 30.8680  33
   1   6 -19 110.141 29.7438  23
   1   6 -18 10779.3 398.697  33
   1   6 -18 10634.5 390.515  23
   1   6 -17 331.030 66.2300  33
   1   6 -17 412.495 66.7001  23
   1   6 -16 63.9081 38.5226  24
   1   6 -16 48.7098 40.0626  23
   1   6 -16 41.4328 44.7757  34
   1   6 -16 75.8433 44.5499  33
   1   6 -15 10133.7 416.017  24
   1  -6 -15 10586.7 417.215  30
   1   6 -15 10221.3 421.886  23
   1   6 -15 9952.44 425.885  34
   1   6 -15 9250.55 429.075  33
   1  -6 -14 492.849 78.3381  25
   1   6 -14 439.143 78.6836  24
   1  -6 -14 475.545 75.3077  30
   1   6 -14 555.512 92.3776  33
   1   6 -14 423.762 75.0457  23
   1   6 -14 565.193 88.2276  34
   1  -6 -13 1848.57 145.817  25
   1  -6 -13 1850.10 141.025  30
   1   6 -13 2002.09 155.007  23
   1   6 -13 1938.88 170.237  33
  -1   6  13 1655.73 230.867  37
   1   6 -13 1720.90 148.047  34
   1   6 -12 4126.52 235.654  34
   1   6 -12 3875.73 239.791  33
  -1   6  12 3408.56 329.820  37
   1   6 -12 4399.43 237.885  23
   1  -6 -12 5126.95 335.614  17
   1  -6 -12 4377.46 229.890  25
   1   6 -11 2270.11 160.477  34
   1   6 -11 2006.53 161.048  33
  -1   6  11 2065.40 239.260  37
   1   6 -11 2400.29 158.880  23
   1  -6 -11 2528.59 225.244  17
   1  -6 -11 2095.24 146.435  25
   1   6 -10 2084.22 158.400  33
  -1   6  10 2444.39 249.431  37
   1   6 -10 2319.87 154.349  34
   1  -6 -10 2330.63 147.236  25
   1   6 -10 2215.71 148.615  23
   1   6 -10 2587.07 191.842  16
   1  -6 -10 2599.78 216.525  17
   1  -6  -9 16047.0 593.425  14
   1  -6  -9 16523.3 633.484  17
   1   6  -9 15925.8 586.658  16
   1  -6  -9 14965.0 523.456  35
  -1   6   9 15128.2 683.278  37
   1  -6  -8 2325.84 166.639  14
   1  -6  -8 1632.41 158.743  17
   1   6  -8 2098.81 155.661  16
   1   6  -8 1944.41 173.592  18
  -1   6   8 1765.14 189.987  37
   1  -6  -7 3340.06 205.497  14
   1   6  -7 3619.93 235.120  18
   1  -6  -7 3597.92 223.790  15
   1   6  -7 3581.69 205.769  16
   1  -6  -7 3604.33 225.638  17
  -1   6   7 3856.54 266.062  37
   1  -6  -6 50264.1 1534.00  14
   1  -6  -6 49714.5 1551.33  13
   1  -6  -6 51700.9 1562.00  15
   1   6  -6 49069.9 1573.24  18
   1  -6  -6 54153.8 1564.82  17
   1   6  -6 49708.6 1523.50  16
  -1   6   6 51128.1 1611.08  37
   1  -6  -5 6027.99 287.467  13
   1  -6  -5 6810.62 296.314  17
   1   6  -5 6466.20 278.523  16
   1  -6  -5 6816.46 303.689  15
   1   6  -5 5846.24 302.931  18
  -1   6   5 6268.11 321.952  37
   1  -6  -4 4264.97 213.020  13
  -1  -6   4 4158.99 200.192  11
   1  -6  -4 4306.97 212.444  17
   1   6  -4 4251.67 203.738  16
   1  -6  -4 4549.51 227.232  15
   1   6  -4 4741.15 233.196  19
  -1   6   4 3865.86 228.822  37
   1  -6  -3 38323.2 1197.26  13
  -1  -6   3 41789.6 1203.37  11
   1  -6  -3 39051.9 1222.69  15
   1  -6  -3 41350.3 1198.80  17
   1   6  -3 40769.8 1222.75  19
   1   6  -3 39202.2 1189.51  16
  -1   6   3 39031.3 1226.71  37
  -1  -6   2 5233.64 231.060  11
   1  -6  -2 5349.52 223.302  13
   1  -6  -2 5083.11 242.351  15
   1  -6  -2 5007.28 214.135  17
   1   6  -2 5483.64 239.260  19
   1   6  -2 5362.96 219.579  16
  -1   6   2 5207.00 234.335  37
  -1  -6   1 59.9260 35.5144  11
   1  -6  -1 43.7785 24.7034  13
  -1   6   1 17.7139 40.0488  19
   1  -6  -1 31.6076 35.7315  15
   1   6  -1-4.79574 24.7716  16
   1   6  -1 12.6016 29.7067  19
  -1  -6   0 358.947 54.3389  13
  -1  -6   0 447.484 60.9905  11
   1  -6   0 482.134 74.2860  15
  -1   6   0 363.051 54.0920  16
   1   6   0 380.788 53.4676  19
   1   6   0 342.059 43.3576  16
  -1   6   0 480.074 71.4203  19
  -1  -6  -1 33.9159 29.3093  13
  -1  -6  -1 7.40138 34.1868  11
   1  -6   1 9.18720 39.6934  15
  -1   6  -1 13.1891 27.1043  16
  -1   6  -1 53.4528 41.9961  19
  -1  -6  -2 2212.85 138.094  13
  -1  -6  -2 2078.50 143.295  11
   1  -6   2 2394.89 166.901  15
  -1   6  -2 2413.60 142.033  16
  -1   6  -2 2192.60 153.032  19
  -1  -6  -3 37043.1 1161.24  13
  -1  -6  -3 39133.8 1180.11  11
  -1   6  -3 38603.0 1157.61  16
   1  -6   3 39533.3 1210.65  15
  -1   6  -3 35512.0 1180.43  19
  -1  -6  -4-9.49272 35.7957  11
  -1  -6  -4 17.4029 28.4160  13
  -1   6  -4-7.72973 25.2427  16
  -1   6  -4 9.99271 37.6811  19
  -1  -6  -5 685.285 87.2457  13
  -1   6  -5 816.635 86.9137  16
  -1   6  -5 873.305 106.110  19
  -1  -6  -6 1638.84 141.284  13
  -1   6  -6 1556.66 125.804  16
  -1   6  -6 1717.99 150.441  19
  -1  -6  -7 12.4407 37.1060  13
  -1  -6  -7 87.6654 56.6328  17
   1   6   7 70.7300 57.7569  37
  -1  -6  -8 4068.55 259.411  13
  -1   6  -8 3812.61 203.894  33
   1   6   8 3789.08 289.553  37
  -1  -6  -8 4194.81 262.641  17
  -1   6  -9 8949.79 380.025  33
   1   6   9 10747.2 541.487  37
  -1  -6  -9 9644.97 372.610  25
  -1   6  -9 9435.68 379.398  24
  -1  -6  -9 9283.54 380.497  26
  -1  -6  -9 9443.67 371.162  30
  -1   6  -9 8761.27 361.174  23
  -1  -6  -9 9884.45 457.805  17
  -1   6 -10 1382.79 123.311  24
  -1  -6 -10 1367.73 121.162  26
  -1  -6 -10 1567.60 122.258  25
  -1  -6 -10 1700.24 129.816  30
  -1   6 -10 1374.99 116.691  23
  -1   6 -10 1388.04 126.097  33
   1   6  10 1419.24 193.682  37
  -1   6 -10 1345.36 120.217  34
  -1  -6 -11-31.5684 34.3640  26
  -1   6 -11-20.2408 41.5868  24
  -1  -6 -11 9.66972 32.8676  25
  -1  -6 -11-19.4872 35.5752  30
  -1   6 -11 9.65338 34.0506  23
  -1   6 -11 20.4117 40.8194  34
   1   6  11-27.7170 78.3876  37
  -1   6 -11 44.3429 46.7369  33
  -1  -6 -12 6055.61 294.141  26
  -1   6 -12 6018.52 290.149  24
  -1  -6 -12 5496.32 275.915  25
  -1  -6 -12 5457.60 276.461  30
  -1   6 -12 5789.84 281.591  23
  -1   6 -12 5090.23 276.069  34
  -1   6 -12 5131.37 283.427  33
   1   6  12 4779.44 395.703  37
  -1  -6 -13 116.305 45.8249  25
  -1   6 -13 119.318 53.2615  24
  -1  -6 -13 138.883 47.3818  30
  -1   6 -13 256.987 63.9485  23
  -1   6 -13 119.266 55.2039  33
  -1   6 -13 100.339 51.6200  34
  -1   6 -14 94.6505 48.6435  24
  -1  -6 -14 104.127 49.1542  25
  -1  -6 -14 136.749 53.4693  30
  -1   6 -14 31.6881 42.3313  23
  -1   6 -14 175.363 56.6559  34
  -1   6 -14 104.235 48.9009  33
  -1   6 -15 8060.32 351.529  24
  -1  -6 -15 8044.83 353.064  30
  -1   6 -15 7933.12 350.913  23
  -1   6 -15 7860.36 359.880  33
  -1   6 -15 8687.29 365.719  34
  -1   6 -16 8.25310 38.1195  24
  -1  -6 -16 17.1632 31.3371  30
  -1   6 -16 27.3276 40.2820  33
  -1   6 -16 25.6978 30.2196  23
  -1   6 -17 830.186 84.5428  33
  -1   6 -17 1028.46 89.2372  23
  -1   6 -18 557.885 57.5625  33
  -1   6 -18 516.315 55.9344  23
   1   7 -19 324.806 42.3030  23
   1   7 -18 2739.07 154.946  33
   1   7 -18 3216.47 159.857  23
   1   7 -17 7.40762 29.6321  24
   1   7 -17 17.1161 35.1705  33
   1   7 -17 39.0069 36.0332  23
   1   7 -16 27.1007 39.0338  24
   1   7 -16 9.19568 36.7878  23
   1   7 -16 93.2020 51.6648  33
   1   7 -16 20.1563 41.4208  34
   1   7 -15 4404.21 241.250  24
   1  -7 -15 4351.21 231.539  30
   1   7 -15 4574.54 243.572  23
   1   7 -15 4062.49 250.856  33
   1   7 -15 4467.50 249.679  34
   1   7 -14 281.754 66.5714  24
   1  -7 -14 374.730 69.0417  25
   1   7 -14 135.893 65.2155  33
   1   7 -14 212.069 58.7002  23
   1   7 -14 297.340 70.2148  34
   1  -7 -13-10.2437 40.9709  25
   1   7 -13 62.4681 52.6727  33
   1   7 -13-10.5553 41.0280  23
   1   7 -13 22.6873 50.1588  34
  -1   7  12 206.908 92.6736  37
   1   7 -12 259.897 65.7285  34
   1  -7 -12 243.179 54.6845  25
   1   7 -12 301.299 74.8197  33
   1   7 -12 232.177 56.7184  23
   1  -7 -12 271.751 79.1254  17
   1   7 -11 2625.02 186.042  33
  -1   7  11 2944.77 287.563  37
   1   7 -11 2652.02 176.990  34
   1  -7 -11 2678.92 173.394  35
   1  -7 -11 2819.92 173.032  25
   1   7 -11 2407.04 167.240  23
   1  -7 -11 2709.80 237.954  17
  -1   7  10-24.9950 70.7025  37
   1  -7 -10 53.3432 44.3701  35
   1   7 -10-10.3112 43.4929  33
   1  -7 -10 57.0636 35.2431  25
   1   7 -10 76.3355 37.5285  23
   1   7 -10 112.785 49.7473  16
   1  -7 -10 88.7454 62.6213  17
   1  -7  -9-8.18497 36.1949  35
  -1   7   9 111.902 63.2967  37
   1   7  -9 18.4652 41.7444  33
   1  -7  -9 73.1310 35.1568  25
   1   7  -9 7.56298 30.2527  23
   1  -7  -9 26.7907 33.4140  14
   1  -7  -9-16.0852 45.4938  17
   1   7  -9 12.8487 32.0507  16
   1  -7  -8 380.478 76.3368  14
   1   7  -8 262.547 73.2803  18
   1   7  -8 325.738 66.3376  16
   1  -7  -8 272.714 75.8059  17
  -1   7   8 217.938 89.9683  37
   1  -7  -8 335.669 58.1704  35
   1  -7  -7 1813.16 150.960  14
   1  -7  -7 2139.64 173.627  15
   1  -7  -7 2264.10 177.135  17
   1   7  -7 2169.30 185.029  18
   1   7  -7 2087.01 156.281  16
  -1   7   7 2026.80 193.904  37
   1  -7  -6 4581.84 255.203  13
   1   7  -6 4417.47 272.068  18
   1   7  -6 4796.81 245.991  16
   1  -7  -6 4923.86 261.309  17
   1  -7  -6 4542.90 260.781  15
  -1   7   6 4973.63 296.589  37
   1  -7  -5 3915.41 223.591  13
   1   7  -5 3500.78 233.580  18
   1   7  -5 4165.08 214.716  16
   1  -7  -5 4140.07 223.901  17
   1  -7  -5 4449.64 238.897  15
  -1   7   5 3582.16 238.676  37
   1  -7  -4 4203.33 219.316  13
   1   7  -4 4063.99 229.037  19
   1  -7  -4 4085.60 228.098  15
   1  -7  -4 4447.69 218.619  17
   1   7  -4 4038.05 207.756  16
  -1   7   4 3661.31 228.209  37
  -1  -7   3 39088.4 1237.40  11
   1  -7  -3 39764.8 1237.19  13
   1   7  -3 42891.2 1238.76  16
   1  -7  -3 43434.6 1239.03  17
   1  -7  -3 39952.1 1265.63  15
   1   7  -3 40759.3 1264.56  19
  -1   7   3 39863.0 1262.04  37
   1  -7  -2 12591.1 450.268  13
  -1  -7   2 12625.8 464.074  11
   1   7  -2 13540.1 454.123  16
   1   7  -2 13816.9 480.860  19
   1  -7  -2 12478.5 478.953  15
  -1   7   2 12246.2 495.225  19
  -1  -7   1 3964.34 197.207  13
  -1  -7   1 3334.87 188.633  11
   1  -7  -1 3852.67 179.195  13
  -1   7   1 3642.81 188.842  16
   1   7  -1 3933.42 198.177  19
   1  -7  -1 4254.10 216.826  15
  -1   7   1 3547.68 215.237  19
   1   7  -1 3587.81 173.401  16
  -1  -7   0 35857.6 1103.68  11
  -1  -7   0 35932.0 1096.53  13
  -1   7   0 35414.4 1136.88  19
  -1   7   0 33483.9 1088.25  16
   1  -7   0 38033.8 1133.52  15
   1   7   0 36527.3 1092.74  19
   1   7   0 34893.0 1057.71  16
  -1  -7  -1 5835.71 267.422  11
  -1  -7  -1 5574.15 255.862  13
  -1   7  -1 5120.01 275.811  19
  -1   7  -1 5683.75 255.711  16
   1  -7   1 5796.61 286.553  15
  -1  -7  -2 19609.1 636.566  13
  -1  -7  -2 18246.0 641.192  11
   1  -7   2 17813.4 666.717  15
  -1   7  -2 17840.9 622.602  16
  -1   7  -2 18352.0 664.123  19
  -1  -7  -3 8792.95 362.800  13
  -1  -7  -3 8791.06 377.000  11
  -1   7  -3 8906.89 357.032  16
   1  -7   3 8825.18 397.618  15
  -1   7  -3 8324.32 379.449  19
  -1  -7  -4 32.3170 41.8773  11
  -1  -7  -4 19.8118 29.5395  13
   1  -7   4 64.8565 48.9182  15
  -1   7  -4 8.86013 32.3574  16
  -1   7  -4 46.0944 42.0802  19
  -1  -7  -5 1104.17 116.605  13
  -1   7  -5 1395.02 119.425  16
  -1   7  -5 1198.78 129.063  19
  -1  -7  -6 17186.3 646.136  13
  -1   7  -6 16752.5 614.881  16
  -1   7  -6 17371.0 665.665  19
   1   7   6 16622.7 687.349  37
  -1  -7  -7 27.6220 41.1796  13
   1   7   7 18.6928 49.8484  37
  -1   7  -7 33.5715 34.9971  16
  -1  -7  -8 645.070 75.2449  30
  -1  -7  -8 761.467 109.983  13
  -1  -7  -8 679.964 81.8702  26
  -1   7  -8 607.690 76.1714  24
  -1  -7  -8 700.361 77.4509  21
   1   7   8 720.784 127.764  37
  -1   7  -8 720.028 84.1154  33
  -1  -7  -8 695.570 82.2595  35
  -1   7  -9 551.489 75.9023  24
  -1  -7  -9 460.649 70.9864  26
  -1  -7  -9 527.198 71.5161  25
  -1  -7  -9 378.519 61.7986  30
  -1   7  -9 330.118 63.3241  33
  -1  -7  -9 383.065 61.3057  21
   1   7   9 428.532 110.567  37
  -1   7 -10 117.060 51.2622  24
  -1  -7 -10 122.482 47.0641  25
  -1  -7 -10 70.7495 40.5001  26
  -1   7 -10 72.6252 44.8892  33
  -1  -7 -10 65.8791 37.7229  30
  -1   7 -10 129.591 48.8937  34
   1   7  10 79.0453 70.2991  37
  -1  -7 -11 1343.95 123.411  25
  -1   7 -11 1299.15 126.435  24
  -1  -7 -11 1130.35 117.701  26
  -1  -7 -11 1234.35 117.516  30
  -1   7 -11 1209.83 114.969  23
  -1   7 -11 1407.64 134.180  33
  -1   7 -11 1517.95 133.830  34
   1   7  11 1343.96 204.815  37
  -1  -7 -12 18457.6 667.777  26
  -1  -7 -12 18424.8 656.195  25
  -1   7 -12 19513.0 672.181  24
  -1  -7 -12 18587.7 656.677  30
  -1   7 -12 16989.5 637.549  23
  -1   7 -12 17822.6 668.479  33
  -1   7 -12 17673.0 657.639  34
  -1   7 -13-10.9750 41.3855  24
  -1  -7 -13 10.7034 33.4659  25
  -1  -7 -13 10.7464 39.2365  30
  -1   7 -13-10.3860 40.3696  23
  -1   7 -13 11.2626 46.2803  34
  -1   7 -13 11.7370 51.8980  33
  -1  -7 -14 445.865 73.8485  25
  -1   7 -14 251.908 69.2995  24
  -1  -7 -14 322.887 65.1813  30
  -1   7 -14 453.803 76.1361  23
  -1   7 -14 314.527 69.3734  33
  -1   7 -14 500.739 81.4370  34
  -1   7 -15 17565.8 612.922  24
  -1  -7 -15 16593.6 607.342  30
  -1   7 -15 17140.1 616.100  34
  -1   7 -15 16087.4 609.035  33
  -1   7 -15 17844.1 608.142  23
  -1  -7 -16 1446.44 114.963  30
  -1   7 -16 1422.85 117.629  33
  -1   7 -16 1261.14 108.310  23
  -1   7 -17 2005.45 127.914  24
  -1   7 -17 2333.57 136.340  33
  -1   7 -17 2272.46 132.056  23
  -1   7 -18 3603.96 156.748  23
   1   8 -18 3015.89 153.328  33
   1   8 -18 2843.25 146.096  23
   1   8 -17 644.279 77.8692  33
   1   8 -17 598.914 71.3495  23
   1   8 -16 8.68705 36.6247  24
   1   8 -16 19.4043 38.8052  34
   1   8 -16-19.3910 45.7008  33
   1   8 -16 42.5303 40.8884  23
   1   8 -15 2370.41 163.914  24
   1   8 -15 2123.53 165.127  33
   1   8 -15 2087.28 162.323  34
   1   8 -15 1829.04 144.661  23
   1  -8 -14 2587.48 175.449  25
   1   8 -14 2700.00 185.315  24
   1   8 -14 2869.64 181.687  23
   1   8 -14 2894.73 193.932  34
   1  -8 -13 102.553 46.4945  25
   1   8 -13 159.069 56.6164  33
   1   8 -13 219.951 64.6562  34
   1   8 -13 82.4307 45.6921  23
   1  -8 -12 1030.39 106.040  25
   1   8 -12 980.816 105.798  23
   1  -8 -12 1106.24 112.085  35
   1   8 -12 847.584 106.040  34
  -1   8  12 867.341 164.081  37
   1   8 -12 879.891 109.187  33
   1  -8 -11 10.0222 34.0730  35
   1   8 -11 10.7144 40.4089  34
  -1   8  11 28.1361 59.3143  37
   1  -8 -11 18.5890 31.6001  25
   1   8 -11 22.8088 43.0103  33
   1   8 -11 37.5988 38.6318  23
   1  -8 -11 20.2052 57.1475  17
   1   8 -11 81.2952 45.9884  16
   1   8 -10 829.972 99.6089  33
   1  -8 -10 880.176 99.4904  35
  -1   8  10 826.266 151.726  37
   1  -8 -10 863.189 90.3593  25
   1   8 -10 766.145 85.3720  23
   1  -8 -10 934.219 136.014  17
   1   8 -10 698.854 108.568  16
   1   8  -9 113.935 47.4396  33
   1  -8  -9 43.7431 36.4680  14
   1   8  -9 111.889 60.4810  16
   1  -8  -9 118.940 57.8169  17
   1  -8  -9 140.655 47.6835  35
  -1   8   9 139.657 79.1617  37
   1  -8  -8 2080.10 173.366  14
   1  -8  -8 2081.79 185.532  17
   1   8  -8 2232.89 174.622  16
   1   8  -8 1862.28 184.686  18
  -1   8   8 1922.46 207.926  37
   1  -8  -8 1867.91 135.135  35
   1  -8  -7 1378.75 135.558  14
   1  -8  -7 1226.15 140.610  15
   1  -8  -7 1751.42 158.456  17
   1   8  -7 1610.30 168.678  18
   1   8  -7 1582.73 142.180  16
   1  -8  -7 1454.37 112.656  35
  -1   8   7 1532.11 170.714  37
   1  -8  -6 431.086 78.5942  13
   1  -8  -6 339.915 72.2369  17
   1   8  -6 424.182 88.6606  18
   1   8  -6 321.937 65.6221  16
   1  -8  -6 366.974 77.8702  15
  -1   8   6 509.414 98.9673  37
   1  -8  -5 4572.15 255.273  13
   1  -8  -5 4497.30 259.638  15
   1   8  -5 4636.25 279.008  18
   1  -8  -5 4762.76 253.182  17
   1   8  -5 4787.12 247.098  16
  -1   8   5 4412.25 272.207  37
   1  -8  -4 743.834 89.6889  13
   1  -8  -4 772.705 88.6673  17
   1   8  -4 1001.97 97.1050  16
   1  -8  -4 750.740 96.5481  15
   1   8  -4 697.547 96.1043  19
   1  -8  -3 60457.5 1803.50  13
  -1  -8   3 59915.6 1806.45  11
   1   8  -3 63453.2 1802.07  16
   1  -8  -3 60817.2 1836.97  15
   1   8  -3 60332.5 1834.08  19
  -1   8   3 59147.9 1858.09  19
  -1  -8   2 11234.3 432.318  11
   1  -8  -2 11318.1 417.376  13
   1   8  -2 11085.4 412.981  16
   1   8  -2 11111.9 441.824  19
   1  -8  -2 11562.8 453.021  15
  -1   8   2 10499.2 462.255  19
  -1  -8   1 1925.46 141.172  11
  -1  -8   1 2025.77 142.059  13
   1  -8  -1 1984.27 151.384  15
  -1   8   1 2252.64 173.994  19
   1   8  -1 1968.24 142.499  19
   1   8  -1 1797.65 121.336  16
  -1  -8   0 188969. 5582.39  13
  -1  -8   0 192055. 5592.10  11
   1  -8   0 203366. 5623.03  15
  -1   8   0 202996. 5588.66  16
  -1   8   0 212376. 5652.96  19
  -1  -8  -1 959.985 96.9891  13
  -1  -8  -1 984.310 105.113  11
  -1   8  -1 992.280 116.295  19
  -1   8  -1 1069.63 103.018  16
   1  -8   1 1006.42 114.843  15
  -1  -8  -2 22266.4 753.894  11
  -1  -8  -2 21591.1 737.245  13
  -1   8  -2 21873.8 733.456  16
   1  -8   2 19907.0 768.297  15
  -1   8  -2 22241.1 776.036  19
  -1  -8  -3 15336.5 560.797  11
  -1   8  -3 15139.1 538.467  16
  -1   8  -3 15363.4 582.087  19
   1  -8   3 14048.6 581.501  15
  -1  -8  -4 1443.91 142.363  11
  -1  -8  -4 1735.08 146.169  13
  -1   8  -4 1713.09 139.054  16
  -1   8  -4 1894.87 162.391  19
   1  -8   4 1932.11 176.262  15
  -1  -8  -5 1176.50 123.566  13
  -1   8  -5 1085.53 113.426  16
   1  -8   5 1079.34 135.110  15
  -1   8  -5 1162.03 132.494  19
   1   8   5 1160.65 136.290  37
  -1  -8  -6 288.962 70.2112  13
   1   8   6 226.134 75.4780  37
   1  -8   6 335.021 92.8193  15
  -1   8  -6 254.936 60.2491  16
  -1   8  -6 215.408 69.9201  19
   1   8   7 197.213 77.0431  37
  -1  -8  -7 276.508 53.2262  35
  -1  -8  -7 350.831 77.8212  13
  -1  -8  -7 265.902 52.7014  26
  -1  -8  -7 268.033 50.7160  21
  -1   8  -7 375.082 74.0107  16
  -1  -8  -8 1776.27 128.406  30
  -1  -8  -8 1502.02 165.896  13
  -1   8  -8 1489.92 120.845  24
  -1  -8  -8 1592.91 130.027  26
  -1  -8  -8 1666.54 123.824  21
  -1  -8  -8 1637.87 128.409  35
  -1  -8  -9 3560.12 207.292  26
  -1   8  -9 3653.95 207.792  24
  -1  -8  -9 3404.38 199.205  25
  -1  -8  -9 3799.99 205.754  30
  -1  -8  -9 3791.42 201.365  21
  -1  -8  -9 3254.67 197.677  35
  -1   8  -9 3234.44 196.874  33
   1   8   9 3785.32 319.080  37
  -1  -8 -10 2389.94 165.619  26
  -1   8 -10 2555.36 172.103  24
  -1  -8 -10 2440.40 165.098  25
  -1  -8 -10 2170.37 156.161  30
  -1   8 -10 2101.25 160.729  34
  -1  -8 -10 2271.89 161.779  35
   1   8  10 1925.50 235.268  37
  -1   8 -10 1902.76 154.781  33
  -1   8 -11 128.303 50.7257  24
  -1  -8 -11 211.061 61.3339  26
  -1  -8 -11 231.369 58.0964  25
  -1  -8 -11 208.948 57.7171  30
  -1   8 -11 233.540 61.4020  33
  -1   8 -11 279.375 66.8769  34
   1   8  11 262.060 102.869  37
  -1  -8 -12 3755.13 225.160  25
  -1  -8 -12 3759.87 230.174  26
  -1   8 -12 3987.22 234.599  24
  -1  -8 -12 3790.76 223.152  30
  -1   8 -12 4182.96 223.494  23
  -1   8 -12 4152.81 240.256  33
  -1   8 -12 3231.14 218.985  34
  -1  -8 -13 86.0941 48.6644  25
  -1   8 -13 10.8962 35.5960  24
  -1  -8 -13 10.7089 36.4122  30
  -1   8 -13 49.4762 40.6728  23
  -1   8 -13 68.2883 49.1776  34
  -1   8 -13 22.7022 42.8140  33
  -1  -8 -14 163.455 52.0081  25
  -1   8 -14 71.7808 47.5173  24
  -1  -8 -14 152.359 48.9796  30
  -1   8 -14 150.688 52.6692  23
  -1   8 -14 192.224 62.1807  33
  -1   8 -14 150.759 56.6550  34
  -1  -8 -15 20096.4 689.406  25
  -1   8 -15 19791.5 687.842  24
  -1  -8 -15 19765.8 688.172  30
  -1   8 -15 19802.8 677.004  23
  -1   8 -15 20242.6 698.673  34
  -1   8 -15 20980.2 698.527  33
  -1   8 -16 6404.26 285.396  24
  -1  -8 -16 6941.98 292.457  30
  -1   8 -16 7112.97 294.778  33
  -1   8 -16 6784.05 283.292  23
  -1   8 -17 1413.62 100.495  24
  -1   8 -17 1478.61 100.675  33
  -1   8 -17 1429.70 95.8667  23
   1   9 -18 25912.5 797.289  24
   1   9 -18 27365.2 806.991  33
   1   9 -18 26303.9 796.799  23
   1   9 -17 792.502 78.6235  33
   1   9 -17 618.326 68.1019  23
   1   9 -16 40.7126 39.1620  24
   1   9 -16 63.9402 41.3176  34
   1   9 -16 35.1760 35.1965  33
   1   9 -16 53.6841 35.4426  23
   1   9 -15 7649.82 330.074  24
   1   9 -15 7334.65 335.654  33
   1   9 -15 7411.79 338.869  34
   1   9 -15 6927.06 313.286  23
   1  -9 -14 3435.46 205.203  25
   1   9 -14 3804.34 219.277  24
   1   9 -14 3244.18 198.200  23
   1   9 -14 3189.57 213.038  33
   1   9 -14 3482.48 219.866  34
   1  -9 -13 528.398 79.4738  25
   1   9 -13 534.865 87.5624  33
   1   9 -13 565.203 90.9341  34
   1  -9 -13 647.334 88.4095  35
   1   9 -13 683.433 88.5715  23
   1  -9 -12 4542.84 245.581  25
   1   9 -12 4858.89 248.280  23
   1   9 -12 4766.06 266.976  33
   1  -9 -12 4696.35 253.163  35
   1   9 -12 4780.73 266.202  34
   1   9 -11 579.073 91.3890  33
   1   9 -11 610.263 91.5936  34
   1  -9 -11 461.395 77.3492  35
  -1   9  11 455.266 129.485  37
   1   9 -11 499.297 95.7818  16
   1  -9 -11 545.678 116.305  17
   1  -9 -11 592.579 79.9197  25
   1   9 -10 42.4061 39.9922  33
   1   9 -10 48.7527 48.4586  16
   1  -9 -10-19.6071 48.9164  17
   1  -9 -10 80.2537 44.3713  35
  -1   9  10 105.564 78.6826  37
   1  -9  -9 807.676 114.857  14
   1  -9  -9 753.434 90.1857  35
   1  -9  -9 976.935 137.158  17
   1   9  -9 1134.73 134.100  16
   1  -9  -8 607.771 98.1569  14
   1  -9  -8 832.998 120.193  15
   1  -9  -8 445.795 72.2354  35
   1   9  -8 649.052 116.359  18
   1   9  -8 590.174 97.7821  16
   1  -9  -8 724.667 109.878  17
  -1   9   8 555.801 84.0446  27
   1  -9  -7 2337.67 189.607  14
   1  -9  -7 2060.52 185.325  13
   1  -9  -7 2180.03 147.023  35
   1   9  -7 2536.82 189.542  16
   1  -9  -7 2786.68 211.671  17
   1   9  -7 2612.08 226.429  18
   1  -9  -7 2554.65 208.103  15
  -1   9   7 2280.79 163.098  27
   1  -9  -6 8509.92 414.776  13
   1   9  -6 9342.88 462.524  18
   1  -9  -6 9564.45 425.845  17
   1   9  -6 9071.90 406.177  16
   1  -9  -6 8752.66 427.843  15
  -1   9   6 9628.77 460.821  37
   1  -9  -6 9171.04 355.973  35
   1  -9  -5 9341.31 415.131  13
   1   9  -5 9820.66 409.296  16
   1   9  -5 9593.05 443.502  19
   1  -9  -5 9708.17 433.643  15
   1  -9  -4 264.302 60.9557  13
  -1   9   4 231.142 71.1254  19
   1   9  -4 305.138 61.8117  16
   1  -9  -4 368.822 75.2143  15
   1   9  -4 170.854 59.8475  19
   1  -9  -3 15994.9 579.415  13
   1   9  -3 16638.2 578.642  16
   1  -9  -3 15408.4 601.984  15
   1   9  -3 15509.0 603.180  19
  -1   9   3 15729.4 628.754  19
  -1  -9   2 457.840 73.4988  13
  -1  -9   2 535.203 82.0536  11
  -1   9   2 520.100 95.9054  19
   1   9  -2 552.514 73.9815  16
   1  -9  -2 560.403 89.4211  15
   1   9  -2 553.805 87.3021  19
  -1  -9   1 1520.09 133.250  11
  -1  -9   1 1413.83 124.631  13
   1   9  -1 1348.37 109.491  16
   1  -9  -1 1648.36 141.940  15
  -1   9   1 1382.59 146.372  19
  -1  -9   0 75938.7 2215.82  11
  -1  -9   0 75594.5 2205.19  13
   1  -9   0 75747.1 2232.63  15
  -1   9   0 76574.0 2262.90  19
  -1   9   0 70017.2 2193.26  16
  -1  -9  -1 16812.5 648.408  11
  -1  -9  -1 19082.7 653.767  13
  -1   9  -1 17840.9 688.824  19
   1  -9   1 19341.8 688.055  15
  -1   9  -1 17636.1 640.894  16
  -1  -9  -2 4558.57 259.119  11
  -1  -9  -2 4591.12 250.582  13
  -1   9  -2 4718.67 250.949  16
  -1   9  -2 4989.02 286.308  19
   1  -9   2 4486.71 278.331  15
  -1  -9  -3 3828.70 241.127  11
  -1  -9  -3 4310.90 246.210  13
  -1   9  -3 4514.95 272.068  19
   1  -9   3 3685.33 260.487  15
  -1   9  -3 3849.13 227.918  16
  -1  -9  -4 25.1195 33.4947  13
  -1  -9  -4 13.5843 36.2260  11
  -1   9  -4 22.6892 33.8249  16
   1  -9   4 16.7793 47.4581  15
  -1   9  -4-14.8968 46.5807  19
   1   9   4 86.2994 54.2404  37
  -1  -9  -5 4084.71 261.904  13
   1   9   5 4426.92 292.546  37
  -1   9  -5 4566.25 259.809  16
   1  -9   5 4266.35 300.015  15
  -1   9  -5 4641.51 291.124  19
   1   9   6 3841.62 281.908  37
  -1  -9  -6 3942.41 202.121  35
  -1  -9  -6 3731.81 196.359  31
  -1  -9  -6 3859.69 202.625  32
  -1  -9  -6 3834.72 259.699  13
  -1  -9  -6 4154.79 203.389  21
   1  -9   6 3993.74 296.596  15
  -1   9  -6 3828.17 243.522  16
  -1   9  -6 3613.40 266.441  19
  -1  -9  -7 6476.42 290.647  35
  -1  -9  -7 6409.45 366.785  13
  -1  -9  -7 6535.32 287.834  26
  -1   9  -7 6730.35 285.926  24
  -1  -9  -7 6318.40 284.885  21
  -1   9  -7 6487.82 341.281  16
   1  -9   7 6651.83 412.274  15
  -1  -9  -8 599.545 81.3375  35
  -1  -9  -8 525.738 72.1052  30
  -1  -9  -8 453.808 96.2647  13
  -1  -9  -8 535.953 76.3920  26
  -1   9  -8 590.467 75.3904  24
  -1  -9  -8 500.053 72.4598  21
   1  -9   8 671.829 133.553  15
   1   9   9 536.102 125.655  37
  -1  -9  -9 513.805 79.9904  35
  -1  -9  -9 472.779 75.8647  25
  -1   9  -9 389.901 70.5237  24
  -1  -9  -9 347.592 65.3527  26
  -1  -9  -9 501.342 74.3022  30
  -1  -9  -9 445.532 69.4395  21
   1  -9   9 599.053 133.677  15
  -1  -9 -10 62.2032 47.9339  35
   1   9  10 138.400 82.5489  37
  -1   9 -10 71.9988 49.4947  33
  -1   9 -10 71.6398 45.3109  24
  -1  -9 -10 31.3646 38.2405  25
  -1  -9 -10 117.473 46.1922  26
  -1  -9 -10 112.868 44.3859  30
  -1  -9 -10 135.425 47.4393  21
   1  -9  10 53.1910 70.9511  15
  -1   9 -11 504.656 81.1002  24
  -1  -9 -11 481.789 81.8267  26
  -1  -9 -11 542.634 81.3003  25
  -1  -9 -11 533.901 80.0369  30
  -1   9 -11 756.306 98.3124  33
  -1  -9 -11 656.326 89.9574  35
  -1   9 -11 442.556 82.7913  34
  -1   9 -12 2146.11 162.901  24
  -1  -9 -12 2071.37 161.071  26
  -1  -9 -12 1676.72 144.374  25
  -1  -9 -12 1952.98 153.631  30
  -1   9 -12 1918.08 154.395  33
  -1   9 -12 1930.29 159.845  34
  -1  -9 -13 639.688 88.2170  25
  -1   9 -13 783.950 98.4004  24
  -1  -9 -13 608.681 88.0097  30
  -1   9 -13 587.961 92.1279  34
  -1   9 -13 607.012 88.1206  33
  -1  -9 -14 108.850 45.8147  25
  -1   9 -14 167.054 53.3143  24
  -1  -9 -14 106.922 45.0072  30
  -1   9 -14 137.528 48.2284  33
  -1   9 -14 83.4604 47.2772  34
  -1   9 -15 3114.53 180.194  24
  -1  -9 -15 2832.41 173.174  25
  -1  -9 -15 2801.31 172.498  30
  -1   9 -15 2928.75 180.740  34
  -1   9 -15 3093.48 178.533  33
  -1   9 -16 41.7826 37.7181  24
  -1  -9 -16 34.4476 31.1554  30
  -1   9 -16 34.0914 31.4962  33
  -1   9 -16-7.31212 31.5959  34
  -1   9 -17 2044.80 112.070  33
  -1   9 -17 1775.60 108.855  24
   1  10 -17 1029.24 83.2374  24
   1  10 -17 938.773 81.9446  33
   1  10 -17 993.078 78.0150  23
   1  10 -16 29.7515 34.3634  24
   1  10 -16 46.6359 31.9531  33
   1  10 -16 33.5529 39.5496  34
   1  10 -16 26.8704 31.0383  23
   1  10 -15 186.972 54.0739  24
   1  10 -15 218.490 60.2450  34
   1  10 -15 234.362 57.5830  33
   1  10 -15 230.715 47.8075  23
   1  10 -14 1095.18 115.037  34
   1  10 -14 997.304 110.139  33
   1  10 -14 1009.76 108.766  24
   1 -10 -14 883.415 95.9363  25
   1 -10 -13 3668.87 217.106  35
   1  10 -13 3535.38 226.944  34
   1  10 -13 3815.60 231.900  33
   1  10 -13 3720.66 221.168  24
   1 -10 -13 3917.94 218.124  25
   1  10 -12 646.253 96.1603  34
   1 -10 -12 532.765 84.6508  35
   1  10 -12 741.513 99.0993  33
   1 -10 -12 797.700 92.4899  25
   1  10 -11 33.3986 37.8407  33
   1 -10 -11 43.5011 49.1681  35
  -1  10  11 84.9160 70.5988  37
   1  10 -11-53.9102 56.1857  16
  -1  10  10 133.196 79.5552  37
   1 -10 -10 242.678 66.1484  35
   1  10 -10 137.769 60.9279  16
   1 -10  -9 8273.67 424.676  14
  -1  10   9 7876.37 479.958  37
   1 -10  -9 8019.28 353.890  35
   1  10  -9 8069.23 415.202  16
  -1  10   9 7803.38 370.872  27
   1 -10  -8 1116.66 140.093  14
  -1  10   8 1235.28 128.521  27
   1 -10  -8 1343.99 120.436  35
   1  10  -8 1163.05 139.833  16
   1 -10  -7-7.98699 38.3942  32
   1 -10  -7 17.0747 35.9944  15
   1 -10  -7 45.4211 45.1364  14
   1 -10  -7 49.1047 34.5053  13
  -1  10   7 21.7213 43.4393  27
   1 -10  -7-8.72633 37.6996  35
   1  10  -7 42.9716 42.7025  16
   1  10  -7-40.2094 56.8599  18
   1 -10  -6 1014.26 92.9108  32
   1 -10  -6 1120.04 130.358  13
  -1  10   6 883.147 102.661  27
   1 -10  -6 1088.62 99.3542  35
   1  10  -6 974.559 117.843  16
   1 -10  -6 916.633 124.059  15
   1  10  -6 950.296 142.559  18
   1 -10  -5 9481.93 439.597  13
   1 -10  -5 9733.32 371.187  32
   1  10  -5 10092.2 434.896  16
   1  10  -5 9569.59 465.539  19
   1 -10  -5 10367.9 465.845  15
  -1  10   5 9638.08 474.005  19
   1 -10  -5 9591.64 371.164  35
   1 -10  -4 28264.6 968.162  15
   1  10  -4 28622.3 935.308  16
   1  10  -4 27451.7 972.839  19
  -1  10   4 26073.5 983.009  19
   1 -10  -4 27143.6 938.531  13
   1  10  -3 30352.1 983.953  16
   1 -10  -3 28912.5 1014.51  15
   1  10  -3 30053.4 1027.74  19
  -1  10   3 28739.0 1047.30  19
  -1 -10   3 31151.5 1000.99  13
   1  10  -2 6791.74 311.426  16
   1 -10  -2 6911.33 343.682  15
   1  10  -2 6874.82 342.015  19
  -1  10   2 7170.77 373.505  19
  -1 -10   2 6541.69 323.267  13
  -1  10   1 30.1656 44.9640  19
   1 -10  -1 37.5991 37.3628  15
  -1 -10   1-11.5569 40.7650  11
  -1 -10   1-11.1068 44.4231  13
   1 -10   0 12124.9 509.560  15
  -1  10   0 11486.8 480.004  16
  -1  10   0 12686.6 540.955  19
  -1 -10   0 12046.4 497.060  11
  -1 -10   0 12814.5 496.641  13
   1 -10   1 494.897 91.4220  15
  -1  10  -1 420.100 78.0119  16
  -1  10  -1 453.880 89.7875  19
  -1 -10  -1 348.235 75.9232  11
  -1 -10  -1 391.437 74.4774  13
  -1  10  -2 1838.69 155.336  16
  -1  10  -2 2372.26 199.115  19
   1 -10   2 2059.39 183.103  15
  -1 -10  -2 1912.77 161.112  13
  -1 -10  -2 2288.78 181.221  11
  -1  10  -3 24818.2 883.766  16
  -1  10  -3 25541.2 936.086  19
   1 -10   3 26194.7 953.895  15
  -1 -10  -3 25478.7 893.046  13
  -1 -10  -3 26266.5 914.931  11
  -1 -10  -4 6646.44 353.153  13
  -1 -10  -4 6823.34 294.947  32
  -1 -10  -4 7001.77 289.874  35
  -1  10  -4 7244.53 388.152  19
   1 -10   4 6217.37 384.257  15
  -1  10  -4 7642.33 358.379  16
  -1 -10  -5 1495.78 152.717  13
  -1 -10  -5 997.924 91.6105  31
  -1 -10  -5 1236.55 108.227  32
  -1 -10  -5 1115.98 100.372  35
   1 -10   5 1108.35 159.699  15
  -1  10  -5 1072.64 124.676  16
  -1  10  -5 1139.36 145.747  19
  -1 -10  -6 8.50028 33.9977  35
   1  10   6-19.5848 55.3886  37
  -1 -10  -6 16.6938 38.5489  13
  -1 -10  -6-16.2100 29.5923  31
  -1 -10  -6-8.78441 48.9921  32
  -1 -10  -6 108.949 43.2735  21
   1 -10   6 65.2923 71.0741  15
  -1  10  -6-14.4490 47.1854  16
  -1  10  -6-19.0623 40.1827  19
  -1 -10  -7 183.259 49.1248  35
   1  10   7 43.6019 82.3635  37
  -1 -10  -7 194.818 51.9860  32
  -1 -10  -7 218.316 72.9401  13
  -1 -10  -7 161.177 49.4798  21
   1 -10   7 257.391 91.0908  15
  -1  10  -7 243.584 69.0144  16
   1  10   8 360.594 104.398  37
  -1 -10  -8 334.108 65.7163  35
  -1 -10  -8 490.668 73.5875  30
  -1 -10  -8 488.388 106.330  13
  -1 -10  -8 376.668 64.2857  26
  -1  10  -8 480.728 71.0199  24
  -1 -10  -8 294.220 62.2583  21
   1 -10   8 326.354 100.970  15
  -1  10  -8 420.049 86.8118  16
  -1 -10  -9 1910.72 151.928  35
   1  10   9 2067.15 237.705  37
  -1 -10  -9 1882.49 147.720  26
  -1  10  -9 2299.62 160.800  24
  -1 -10  -9 1826.50 149.303  25
  -1 -10  -9 1811.74 145.410  30
  -1 -10  -9 2275.13 158.035  21
   1 -10   9 1943.34 236.350  15
  -1 -10 -10 1087.45 114.574  35
   1  10  10 1174.01 185.206  37
  -1 -10 -10 1137.99 116.626  25
  -1  10 -10 1273.55 121.067  24
  -1 -10 -10 1197.63 119.218  26
  -1 -10 -10 1158.49 116.144  30
  -1 -10 -10 1028.56 108.416  21
   1 -10  10 1061.28 183.168  15
  -1  10 -11 148.653 55.8480  24
  -1 -10 -11 77.3311 40.4946  25
  -1 -10 -11 133.647 48.2473  26
  -1 -10 -11 150.413 52.7506  30
  -1 -10 -11 192.876 55.0916  21
  -1  10 -11 119.580 55.3428  34
  -1 -10 -11 140.610 56.8852  35
  -1  10 -12 10822.5 428.136  33
  -1  10 -12 9421.14 426.921  34
  -1 -10 -12 10050.2 422.482  30
  -1 -10 -12 10336.1 427.231  25
  -1  10 -12 10156.2 423.041  24
  -1  10 -13 1440.17 127.591  33
  -1  10 -13 1256.86 127.386  34
  -1 -10 -13 1379.27 125.068  30
  -1 -10 -13 1242.81 121.100  25
  -1  10 -14 4379.13 243.584  34
  -1  10 -14 5322.32 249.115  33
  -1 -10 -14 4456.98 237.162  30
  -1  10 -14 5224.54 250.794  24
  -1 -10 -14 4685.89 244.928  25
  -1  10 -15 25199.8 834.142  34
  -1  10 -15 27654.5 829.107  33
  -1 -10 -15 25342.6 825.439  30
  -1  10 -15 25576.7 829.474  24
  -1 -10 -15 25133.0 829.387  25
  -1  10 -16 733.924 75.7235  34
  -1  10 -16 808.961 73.1330  33
  -1 -10 -16 661.027 69.2088  30
  -1  10 -16 704.286 71.2317  24
  -1  10 -17 1678.42 96.4448  24
   1  11 -17 4497.63 186.851  33
   1  11 -17 4297.58 186.662  24
   1  11 -16 624.445 68.2161  33
   1  11 -16 559.909 71.8642  34
   1  11 -16 583.540 68.6722  24
   1  11 -15 15637.3 541.219  33
   1  11 -15 14129.7 542.291  34
   1  11 -15 15462.1 537.570  24
   1 -11 -14 449.186 71.6676  35
   1  11 -14 430.678 76.9293  34
   1  11 -14 363.882 68.5277  33
   1 -11 -14 443.569 67.5978  25
   1  11 -14 420.360 70.8385  24
   1  11 -13 3397.02 207.705  24
   1 -11 -13 3476.84 201.679  25
   1  11 -13 3188.96 210.676  34
   1 -11 -13 3353.82 205.503  35
   1  11 -13 3401.19 208.518  33
   1  11 -12 1056.00 120.718  34
   1 -11 -12 1275.21 126.486  35
   1 -11 -11 4479.96 250.809  35
  -1  11  10 1080.75 127.794  27
   1  11 -10 992.398 140.065  16
   1 -11 -10 1042.20 115.436  35
  -1  11   9 10091.9 452.076  27
   1 -11  -9 10587.4 435.513  35
   1  11  -9 10604.1 506.021  16
   1 -11  -8 953.065 99.0223  32
   1 -11  -8 996.663 132.180  14
  -1  11   8 799.388 110.386  27
   1 -11  -8 912.051 104.363  35
   1  11  -8 928.445 127.513  16
   1 -11  -7 87.9289 38.9678  32
   1 -11  -7 36.4782 54.4360  15
   1 -11  -7 176.563 66.6310  13
  -1  11   7 70.0247 52.8297  27
   1 -11  -7 93.9334 45.2289  35
   1  11  -7 155.445 72.5660  18
   1  11  -7 109.910 49.1623  16
   1 -11  -6 22691.2 742.140  32
   1 -11  -6 22708.3 845.935  13
  -1  11   6 21614.1 770.490  27
   1 -11  -6 22109.6 744.514  35
   1  11  -6 21001.4 886.730  18
   1  11  -6 21204.2 817.186  16
   1 -11  -5 11298.8 423.867  32
   1 -11  -5 11330.7 504.045  13
  -1  11   5 11029.0 450.021  27
   1 -11  -5 11313.2 425.007  35
   1  11  -5 10592.3 482.721  16
   1 -11  -5 11847.6 522.820  15
   1 -11  -4 2171.40 140.013  32
  -1  11   4 2062.43 153.728  27
  -1  11   4 1987.15 147.992  22
   1 -11  -4 2043.26 184.188  15
   1  11  -4 2019.15 167.760  16
   1  11  -4 2418.81 204.452  19
  -1  11   4 2120.76 201.544  19
  -1  11   3 17.4535 52.0348  19
   1  11  -3 15.3007 35.3377  19
   1 -11  -3 14.5634 36.3295  15
   1  11  -3 11.9480 29.8072  16
  -1 -11   3 38.3500 41.7508  13
   1 -11  -3 43.7105 32.9427  32
   1  11  -2 8719.60 393.972  16
  -1  11   2 8938.88 456.267  19
   1 -11  -2 9668.79 437.564  15
  -1 -11   2 9723.84 422.861  13
   1 -11  -2 9325.45 354.716  32
   1 -11  -1 12197.9 530.596  15
  -1  11   1 12994.0 574.968  19
  -1 -11   1 13252.4 526.789  13
   1 -11   0 32291.9 1086.92  15
  -1  11   0 30085.6 1050.02  16
  -1  11   0 33999.7 1133.95  19
  -1 -11   0 31829.6 1060.01  13
  -1 -11   0 30937.8 1067.42  11
  -1  11  -1 6203.38 327.494  16
   1 -11   1 7041.64 362.464  15
  -1  11  -1 6928.91 380.450  19
  -1 -11  -1 7028.75 342.264  13
   1 -11   2 11585.8 526.730  15
  -1  11  -2 11014.5 484.572  16
  -1  11  -2 12168.2 543.366  19
  -1 -11  -2 11163.3 490.661  13
  -1 -11  -2 11525.0 508.406  11
  -1 -11  -2 11416.6 423.687  32
  -1 -11  -3 3277.49 237.636  11
  -1 -11  -3 3142.45 226.600  13
  -1 -11  -3 3291.45 182.035  32
  -1 -11  -3 3063.03 171.182  35
  -1  11  -3 3528.89 230.878  16
  -1  11  -3 2693.01 233.937  19
   1 -11   3 3363.81 256.170  15
  -1 -11  -4 293.963 75.4365  13
  -1 -11  -4 426.025 67.4306  32
  -1 -11  -4 484.222 66.4498  35
   1 -11   4 549.779 111.777  15
  -1  11  -4 557.810 89.3148  16
  -1  11  -4 628.505 110.936  19
  -1 -11  -5 301.381 80.8055  13
  -1 -11  -5 181.212 52.4529  32
  -1 -11  -5 300.721 54.2774  31
  -1 -11  -5 273.695 58.5874  35
  -1  11  -5 347.625 78.3728  16
   1 -11   5 217.227 82.2293  15
  -1  11  -5 275.620 91.2067  19
  -1 -11  -6 220.357 57.9771  35
  -1 -11  -6 471.425 95.5103  13
  -1 -11  -6 353.268 66.0204  32
  -1 -11  -6 246.412 56.9897  21
  -1  11  -6 301.046 78.0312  16
   1 -11   6 327.513 96.4667  15
  -1  11  -6 292.503 90.6181  19
  -1 -11  -7 1205.47 116.448  35
  -1 -11  -7 1036.04 145.953  13
  -1 -11  -7 1030.59 106.473  32
  -1 -11  -7 1246.83 113.498  21
  -1  11  -7 915.520 130.126  16
   1 -11   7 1282.44 178.419  15
  -1 -11  -8 1440.50 130.824  35
  -1 -11  -8 1478.14 124.960  30
  -1 -11  -8 1575.89 181.093  13
  -1 -11  -8 1318.34 122.427  21
  -1  11  -8 1256.13 152.880  16
   1 -11   8 1332.52 195.119  15
  -1 -11  -9 5600.67 283.639  35
   1  11   9 5820.54 412.694  37
  -1 -11  -9 5798.75 281.873  26
  -1  11  -9 5460.09 273.367  24
  -1 -11  -9 5487.52 283.203  25
  -1 -11  -9 5345.12 274.623  30
  -1 -11  -9 5543.66 277.746  21
   1 -11   9 4976.10 401.254  15
  -1 -11 -10 923.119 106.187  26
  -1 -11 -10 772.093 98.5326  25
  -1  11 -10 888.463 103.354  24
  -1 -11 -10 986.561 106.900  30
  -1 -11 -10 927.708 103.446  21
  -1 -11 -10 1035.34 114.128  35
  -1 -11 -11 3247.96 201.123  26
  -1 -11 -11 2761.60 187.918  25
  -1  11 -11 2860.25 187.386  24
  -1 -11 -11 3152.78 196.184  30
  -1 -11 -11 2832.23 184.301  21
  -1  11 -11 2512.83 189.978  34
  -1 -11 -11 2787.35 189.611  35
  -1  11 -12 1181.24 125.581  34
  -1 -11 -12 1314.44 122.952  30
  -1  11 -12 1333.04 122.214  24
  -1 -11 -12 1399.09 129.043  25
  -1  11 -13 1446.12 135.029  34
  -1 -11 -13 1636.10 131.439  30
  -1 -11 -13 1686.90 137.379  25
  -1  11 -13 1834.96 138.172  24
  -1  11 -14 54.6144 42.9269  34
  -1  11 -14 61.0201 38.0738  33
  -1 -11 -14 57.5793 32.9280  30
  -1  11 -14 66.6051 44.4203  24
  -1 -11 -14 25.8842 31.5322  25
  -1  11 -15 51.6876 35.5404  34
  -1  11 -15 56.4085 32.9476  33
  -1 -11 -15 134.551 41.6279  30
  -1 -11 -15 49.9404 33.6773  25
  -1  11 -15 62.2910 32.6742  24
  -1  11 -16 2114.32 112.560  33
  -1 -11 -16 1920.37 111.641  30
   1  12 -17 402.788 44.8355  24
   1  12 -16 857.660 75.6435  24
   1  12 -16 715.355 75.8707  34
   1  12 -15 5188.78 238.024  24
   1  12 -15 5325.25 249.766  34
   1  12 -14 5037.26 241.978  24
   1  12 -14 4787.74 249.344  34
   1 -12 -14 4691.19 237.383  35
   1  12 -13 284.230 62.8852  24
   1  12 -13 207.218 58.5517  34
   1 -12 -13 256.306 64.7389  35
   1  12 -12 20665.9 690.932  24
   1 -12 -12 19856.8 692.726  35
   1 -12 -11 2954.06 196.923  35
  -1  12  10 399.130 85.6862  27
   1 -12 -10 358.789 75.4464  35
  -1  12   9 14112.0 581.358  27
   1 -12  -9 14831.9 560.995  35
   1  12  -9 15194.3 650.146  16
   1 -12  -8 49.3866 41.6574  32
   1 -12  -8 37.2501 46.4679  14
  -1  12   8 38.7564 55.8213  27
   1 -12  -8 42.2153 41.0371  35
   1  12  -8 35.3220 44.0642  16
   1 -12  -7 268.505 61.8919  32
   1 -12  -7 428.528 89.4686  14
  -1  12   7 471.065 85.4956  27
   1 -12  -7 219.917 58.7014  35
   1  12  -7 238.662 87.5466  18
   1  12  -7 372.757 86.4300  16
   1 -12  -6 7371.55 327.563  32
   1 -12  -6 7490.04 407.214  13
  -1  12   6 7347.96 354.831  27
   1 -12  -6 7939.27 338.195  35
   1  12  -6 7994.66 404.756  16
   1  12  -6 7370.31 450.961  18
   1 -12  -5 2488.78 161.671  35
   1 -12  -5 2431.89 161.646  32
  -1  12   5 2654.85 177.462  22
   1  12  -5 2368.24 237.405  18
   1  12  -5 2663.21 211.253  16
  -1  12   5 2366.80 176.743  27
   1 -12  -4 584.574 77.5722  32
  -1  12   4 558.540 81.9758  22
   1  12  -4 586.774 94.6044  16
   1  12  -4 454.286 99.4820  19
  -1  12   4 464.127 81.4875  27
   1 -12  -3 31153.8 1004.52  32
  -1  12   3 32417.0 1035.15  27
  -1  12   3 33061.2 1039.18  22
   1  12  -3 32406.3 1082.48  16
  -1  12   3 31394.9 1152.57  19
  -1 -12   2 10676.0 469.140  13
   1 -12  -2 10569.7 400.068  32
  -1  12   2 10696.2 424.528  22
   1  12  -2 10293.6 408.254  22
  -1  12   2 9513.52 500.027  19
  -1 -12   1 1494.54 149.687  13
   1 -12  -1 1679.31 119.343  32
   1 -12  -1 1526.22 157.571  15
  -1  12   1 1239.40 163.035  19
  -1  12   1 1375.72 125.334  22
   1  12  -1 1465.93 122.836  22
  -1 -12   0 12057.4 525.353  13
  -1  12   0 12715.1 481.276  22
   1  12   0 12428.1 472.178  22
   1 -12   0 12707.3 548.778  15
  -1  12   0 12421.9 576.996  19
  -1 -12  -1 1556.87 152.087  13
  -1 -12  -1 1356.39 146.995  11
  -1 -12  -1 1201.00 106.609  32
   1  12   1 1393.92 119.577  22
  -1  12  -1 1348.60 119.587  22
   1 -12   1 1294.14 148.447  15
  -1  12  -1 1243.57 138.152  16
  -1  12  -1 1471.53 170.558  19
  -1 -12  -2 9283.20 456.849  11
  -1 -12  -2 9916.64 456.427  13
  -1 -12  -2 9831.31 379.991  32
   1  12   2 8767.37 379.408  22
   1 -12   2 9776.35 476.763  15
  -1  12  -2 8845.87 475.875  19
  -1  12  -2 9459.99 442.712  16
  -1 -12  -3 5344.31 324.015  13
  -1 -12  -3 5663.18 268.190  32
   1  12   3 5883.14 276.470  22
   1 -12   3 5865.29 362.604  15
  -1  12  -3 5541.32 323.410  16
  -1  12  -3 5874.29 368.447  19
  -1 -12  -4 1260.18 112.009  35
  -1 -12  -4 1271.14 147.096  13
  -1 -12  -4 1218.00 113.096  32
   1  12   4 1018.78 104.388  22
   1 -12   4 950.816 150.340  15
  -1  12  -4 1039.75 155.661  19
  -1  12  -4 1110.50 137.305  16
  -1 -12  -5 435.983 96.1534  13
  -1 -12  -5 421.972 74.4695  32
  -1 -12  -5 480.783 73.4573  35
  -1  12  -5 499.702 98.8440  16
  -1  12  -5 428.750 105.742  19
  -1 -12  -6 64692.9 1974.29  35
  -1 -12  -6 66334.3 2121.10  13
  -1 -12  -6 66481.6 1983.57  32
  -1 -12  -6 66777.2 1976.02  21
  -1  12  -6 68924.0 2099.22  16
  -1  12  -6 66275.9 2171.43  19
  -1 -12  -7 10536.7 442.505  35
  -1 -12  -7 11177.2 557.522  13
  -1 -12  -7 11821.4 458.884  32
  -1 -12  -7 11757.5 453.487  21
  -1  12  -7 9844.75 510.721  16
  -1 -12  -8 2369.23 175.597  35
  -1 -12  -8 2757.51 177.338  30
  -1 -12  -8 2520.05 176.799  32
  -1 -12  -8 2812.41 251.330  13
  -1 -12  -8 2345.28 170.704  21
  -1  12  -8 2022.50 205.314  16
  -1 -12  -9 12140.6 484.287  30
  -1 -12  -9 11977.0 484.827  21
  -1 -12  -9 12813.8 499.173  35
  -1 -12  -9 12568.3 494.306  25
  -1 -12 -10 104.293 49.1629  30
  -1 -12 -10 21.3139 43.7954  21
  -1 -12 -10 33.1758 45.4457  35
  -1 -12 -10 10.4658 41.8631  26
  -1 -12 -10-10.9582 43.8324  25
  -1  12 -10 29.1662 38.8887  24
  -1 -12 -11 3671.91 215.733  30
  -1 -12 -11 3653.82 215.012  21
  -1  12 -11 4036.45 221.041  24
  -1  12 -11 3374.17 224.504  34
  -1 -12 -12 23753.5 795.414  25
  -1  12 -12 24164.6 789.570  24
  -1 -12 -12 24226.7 790.786  30
  -1  12 -12 21426.9 793.378  34
  -1 -12 -13 234.185 54.1869  25
  -1  12 -13 287.527 57.3901  24
  -1 -12 -13 255.163 54.8604  30
  -1  12 -13 289.619 64.1152  34
  -1 -12 -14 3179.11 176.847  25
  -1  12 -14 3215.49 173.408  24
  -1 -12 -14 3012.02 169.257  30
  -1  12 -14 3215.38 182.043  34
  -1  12 -15 1426.31 100.795  24
  -1 -12 -15 1352.00 93.8882  30
  -1  12 -15 1212.81 96.5436  34
  -1  12 -16 2189.52 112.951  24
   1  13 -16 4.69216 21.6701  24
   1  13 -16-10.3258 25.2906  34
   1  13 -15 9632.13 354.469  24
   1  13 -15 9567.99 364.732  34
   1  13 -14 2106.85 135.032  24
   1 -13 -14 1695.79 126.318  35
   1  13 -14 1703.37 132.835  34
   1  13 -13 710.942 85.1618  24
   1  13 -13 833.847 99.6918  34
   1 -13 -13 534.993 82.2684  35
   1  13 -12 1144.38 111.354  24
   1  13 -12 979.463 115.520  34
  -1  13  11-25.2491 49.0725  27
   1 -13 -11-10.9257 54.5034  35
  -1  13  10 3157.36 223.880  27
   1 -13 -10 3516.93 218.187  35
  -1  13   9 54123.0 1710.89  27
   1 -13  -9 55447.7 1678.25  35
   1 -13  -9 54352.8 1662.88  32
   1 -13  -8 157.087 55.9342  32
   1 -13  -8 136.265 60.9440  14
  -1  13   8 26.6795 59.0668  27
   1 -13  -8 163.525 58.2198  35
   1  13  -8 112.279 63.6824  16
   1 -13  -7 11277.0 450.581  32
   1 -13  -7 10784.5 534.560  14
  -1  13   7 10784.5 478.024  27
   1 -13  -7 11680.9 458.036  35
   1  13  -7 11547.0 541.765  16
  -1  13   6 237.656 70.6060  27
   1 -13  -6 441.178 73.4180  32
   1 -13  -6 446.004 73.7834  35
   1  13  -6 546.335 128.688  18
   1  13  -6 455.998 94.1611  16
   1 -13  -5 2256.81 161.592  32
  -1  13   5 2680.52 183.735  22
   1  13  -5 2539.82 211.844  16
   1  13  -5 2129.83 236.847  18
  -1  13   5 2212.57 176.447  27
   1 -13  -4 2202.29 155.365  32
  -1  13   4 2367.23 171.452  22
   1  13  -4 2253.23 195.761  16
  -1  13   4 2276.24 170.169  27
  -1  13   3 1511.10 135.397  22
   1  13  -3 1520.53 130.137  22
   1 -13  -3 1478.49 124.631  32
  -1  13   3 1597.64 139.450  27
   1 -13  -2 459.590 70.3312  32
  -1  13   2 579.355 86.3994  22
   1  13  -2 532.808 79.8344  22
  -1  13   2 546.970 115.463  19
  -1 -13   1 7912.68 394.763  13
   1 -13  -1 7081.02 317.364  32
  -1  13   1 8359.87 451.201  19
   1  13  -1 7533.74 338.440  22
  -1  13   1 7900.66 352.000  22
  -1 -13   0 22364.4 834.731  13
   1  13   0 21498.7 759.517  22
  -1  13   0 23524.9 780.433  22
  -1  13   0 22093.8 891.426  19
  -1 -13  -1 10610.2 496.129  13
  -1 -13  -1 10507.4 414.096  32
  -1  13  -1 11092.6 442.020  22
   1  13   1 10431.1 429.146  22
  -1  13  -1 10904.1 544.507  19
  -1 -13  -2 546.634 100.415  13
  -1 -13  -2 620.299 115.969  11
  -1 -13  -2 701.731 87.1929  32
   1  13   2 783.438 95.7135  22
  -1  13  -2 647.398 91.6511  22
  -1  13  -2 594.879 102.162  16
  -1  13  -2 745.057 130.683  19
  -1 -13  -3 364.823 88.5405  13
  -1 -13  -3 289.665 62.8907  32
   1  13   3 256.099 60.8134  22
  -1  13  -3 334.514 80.7784  16
  -1  13  -3 213.666 83.4174  19
  -1 -13  -4 1928.35 141.051  35
  -1 -13  -4 1653.51 179.168  13
  -1 -13  -4 1714.46 140.242  32
   1  13   4 1851.09 146.570  22
  -1  13  -4 1754.69 180.871  16
  -1  13  -4 1769.53 204.868  19
  -1 -13  -5 2318.34 217.932  13
  -1 -13  -5 2393.41 170.518  32
  -1 -13  -5 2355.70 163.368  35
  -1  13  -5 2117.36 203.785  16
  -1  13  -5 2265.19 235.077  19
  -1 -13  -6 4579.84 252.058  35
  -1 -13  -6 4689.90 332.416  13
  -1 -13  -6 5071.84 265.064  32
  -1 -13  -6 5004.62 259.061  21
  -1  13  -6 4832.03 323.412  16
  -1  13  -6 4929.91 362.226  19
  -1 -13  -7 14252.5 541.799  35
  -1 -13  -7 13959.4 655.815  13
  -1 -13  -7 15007.3 547.356  21
  -1  13  -7 12665.3 611.307  16
  -1 -13  -7 13951.0 542.235  32
  -1 -13  -8 4491.69 245.025  32
  -1 -13  -8 3701.79 218.112  30
  -1 -13  -8 3734.57 225.267  21
  -1 -13  -8 3925.96 232.106  35
  -1 -13  -9 56022.5 1722.08  25
   1  13   9 54954.1 1748.04  27
  -1 -13  -9 57260.9 1713.76  30
  -1 -13  -9 58696.2 1725.76  21
  -1 -13  -9 55537.2 1723.22  35
  -1 -13 -10 156.924 53.3953  21
   1  13  10 208.125 64.4954  27
  -1 -13 -10 222.135 59.2513  25
  -1 -13 -10 229.046 58.1337  30
  -1  13 -11 256.773 58.0972  24
  -1 -13 -11 330.859 64.3458  25
  -1 -13 -11 235.522 55.0296  30
  -1 -13 -11 146.116 53.8347  21
  -1  13 -11 100.151 52.7468  34
  -1 -13 -12 4495.39 232.109  25
  -1  13 -12 4883.35 230.667  24
  -1 -13 -12 4356.69 224.595  30
  -1 -13 -12 4141.22 219.495  21
  -1  13 -12 3965.40 231.583  34
  -1  13 -13 1021.51 100.386  34
  -1 -13 -13 926.393 91.8159  25
  -1  13 -13 1069.04 97.8269  24
  -1 -13 -13 1073.33 96.1835  30
  -1  13 -14 1641.30 116.983  34
  -1  13 -14 1782.20 116.852  24
  -1 -13 -14 1772.26 117.728  25
  -1 -13 -14 1697.10 110.557  30
  -1  13 -15 25.3194 22.3919  34
  -1  13 -15 38.3142 23.8915  24
  -1 -13 -15-17.5512 23.4000  30
   1  14 -15 1933.45 118.089  34
   1  14 -15 2039.43 114.556  24
   1  14 -14 571.253 70.2820  34
   1 -14 -14 527.731 65.7847  35
   1  14 -14 451.916 60.1275  24
   1  14 -13 250.053 58.7900  34
   1 -14 -13 242.293 56.1781  35
   1  14 -13 312.839 56.2179  24
   1 -14 -12 3132.78 193.077  35
   1  14 -12 3336.30 202.407  34
   1  14 -12 3254.72 184.553  24
   1 -14 -11 592.603 87.2237  35
  -1  14  11 706.433 101.219  27
   1 -14 -10 21.7719 43.5396  35
  -1  14  10-25.7562 59.4754  27
   1 -14  -9 46011.2 1411.38  35
  -1  14   9 45142.7 1442.83  27
   1 -14  -9 44033.9 1395.59  32
   1 -14  -8 4597.59 247.892  35
  -1  14   8 4103.67 258.660  27
   1 -14  -8 3843.82 232.266  32
   1 -14  -7 1142.87 116.784  35
  -1  14   7 1069.78 129.220  27
   1 -14  -7 1184.01 120.384  32
  -1  14   6 6448.16 333.899  27
   1 -14  -6 6591.21 313.678  32
   1 -14  -6 6289.79 303.633  35
   1  14  -6 6388.40 380.789  16
   1 -14  -5 6494.19 303.369  32
  -1  14   5 6197.27 311.250  22
   1  14  -5 6164.52 365.934  16
   1  14  -5 5251.96 398.929  18
  -1  14   5 5739.41 312.405  27
  -1  14   4 6493.24 327.693  22
   1 -14  -4 7049.82 317.482  32
  -1  14   4 6408.89 328.362  27
  -1  14   3 12204.2 494.552  22
   1  14  -3 11480.7 471.694  22
   1 -14  -3 12361.0 473.759  32
  -1  14   3 12231.5 491.080  27
   1 -14  -2 12990.6 486.873  32
   1  14  -2 12617.3 497.582  22
  -1  14   2 12529.9 508.249  22
   1 -14  -1 504.188 74.2615  32
   1  14  -1 570.851 84.3797  22
  -1  14   1 517.868 83.8979  22
  -1  14   1 558.553 115.486  19
  -1  14   0 466.960 82.5502  22
   1  14   0 349.962 70.8362  22
  -1  14   0 476.091 110.444  19
  -1 -14  -1 451.260 94.9234  13
  -1 -14  -1 459.050 72.7789  32
  -1  14  -1 450.532 81.2547  22
   1  14   1 586.722 90.7491  22
  -1  14  -1 504.979 112.248  19
  -1 -14  -2 2997.60 242.989  13
  -1 -14  -2 3190.79 196.538  32
  -1  14  -2 3591.55 214.500  22
   1  14   2 2877.86 199.086  22
  -1  14  -2 3781.56 297.830  19
  -1 -14  -3 6040.51 366.457  13
  -1 -14  -3 6683.46 306.200  32
   1  14   3 5544.45 295.189  22
  -1  14  -3 6606.31 418.568  19
  -1  14  -3 5412.01 345.849  16
  -1 -14  -4 8459.68 461.247  13
  -1 -14  -4 8879.76 382.245  32
   1  14   4 8639.78 385.681  22
  -1  14  -4 9184.96 510.891  19
  -1  14  -4 8234.01 450.750  16
  -1 -14  -5 245.883 79.7506  13
  -1 -14  -5 103.130 47.8079  35
  -1  14  -5 192.609 70.4449  16
  -1 -14  -5 144.104 50.2859  32
  -1 -14  -6 5987.24 301.130  32
  -1 -14  -6 5867.27 294.346  35
  -1 -14  -6 5796.82 291.901  21
  -1 -14  -7 1072.33 116.750  32
  -1 -14  -7 1146.20 118.278  21
  -1 -14  -7 893.128 109.187  35
   1  14   8 78.4322 57.8516  27
  -1 -14  -8 89.5932 51.7781  32
  -1 -14  -8 39.3818 42.6018  30
  -1 -14  -8 97.2128 52.9660  21
  -1 -14  -8 188.571 61.0222  35
  -1 -14  -9 17517.1 646.573  21
   1  14   9 18107.1 675.472  27
  -1 -14  -9 19292.8 654.457  25
  -1 -14  -9 16604.3 640.163  32
  -1 -14  -9 18561.2 640.980  30
  -1 -14 -10 6178.17 294.744  21
   1  14  10 6019.04 310.342  27
  -1 -14 -10 6274.95 296.521  25
  -1 -14 -10 6147.64 286.180  30
  -1 -14 -11 3060.26 180.745  25
  -1 -14 -11 2843.40 172.172  30
  -1 -14 -11 2715.90 172.961  21
  -1  14 -11 2694.57 183.409  34
  -1 -14 -12 1266.26 107.336  25
  -1 -14 -12 1393.86 108.097  30
  -1 -14 -12 1433.75 111.233  21
  -1  14 -12 1055.76 105.659  34
  -1  14 -13 12.2494 27.6933  24
  -1 -14 -13 27.1732 30.0408  25
  -1 -14 -13 12.3198 25.9730  30
  -1  14 -13 7.33990 33.1869  34
  -1 -14 -14 4971.43 211.130  25
  -1  14 -14 5001.97 208.900  24
  -1  14 -14 5245.53 218.100  34
   1  15 -14 2049.90 116.420  24
   1  15 -14 2110.39 126.584  34
   1  15 -13 7122.90 294.971  34
   1 -15 -13 6632.45 284.917  35
   1  15 -12 26.9647 38.8481  34
   1 -15 -12 68.4361 47.0387  35
  -1  15  11 4066.94 240.075  27
   1  15 -11 3983.09 231.591  34
  -1  15  10 558.116 95.9437  27
   1 -15 -10 440.190 79.5299  35
  -1  15   9 244.957 73.9894  27
   1 -15  -9 104.443 55.7771  32
   1 -15  -9 115.321 45.3957  21
   1 -15  -9 63.6325 41.3297  35
  -1  15   8-26.6129 63.9631  27
   1 -15  -8 10.9345 41.2326  32
   1 -15  -8 21.4345 37.8032  35
  -1  15   7-13.4241 61.9992  27
   1 -15  -7 44.5678 50.3764  32
   1 -15  -7 31.7113 45.6677  35
   1 -15  -6 7161.36 337.546  32
  -1  15   6 7012.26 356.406  27
  -1  15   5 1686.12 150.320  22
   1 -15  -5 1615.75 142.162  32
  -1  15   5 1690.24 158.749  27
  -1  15   4 184.567 61.9235  22
   1 -15  -4 365.755 70.0058  32
  -1  15   4 414.320 83.2555  27
   1 -15  -3 283.629 64.7758  32
   1  15  -3 322.045 69.9946  22
  -1  15   3 370.555 75.9717  22
   1 -15  -2 897.278 103.942  32
   1  15  -2 1009.97 117.387  22
  -1  15   2 1098.02 122.214  22
  -1  15   1 7466.43 356.591  22
   1  15  -1 7131.44 346.175  22
  -1  15   0 7383.15 446.148  19
   1  15   0 7054.31 344.780  22
  -1  15   0 7154.25 348.372  22
  -1 -15  -1 3573.66 209.246  32
  -1  15  -1 3376.69 220.338  22
   1  15   1 3361.69 220.173  22
  -1  15  -1 3543.81 298.406  19
  -1 -15  -2 84.8845 46.9221  32
  -1  15  -2 58.3882 46.7110  22
   1  15   2 11.9821 55.3416  22
  -1  15  -2-23.6109 66.7785  19
  -1 -15  -2 19.0917 40.2508  13
  -1 -15  -3 7961.84 445.489  13
  -1 -15  -3 8179.61 368.551  32
   1  15   3 8466.47 384.236  22
  -1 -15  -4 4792.17 261.784  32
   1  15   4 4643.59 265.267  22
  -1 -15  -5 2460.63 181.848  32
  -1 -15  -5 2350.72 170.308  21
   1  15   6 266.851 73.5220  27
  -1 -15  -6 184.288 60.6729  32
  -1 -15  -6 149.449 52.5420  21
   1  15   7 3162.03 221.379  27
  -1 -15  -7 3591.57 217.715  32
  -1 -15  -7 3217.11 205.275  21
   1  15   8 269.260 73.9924  27
  -1 -15  -8 293.585 64.5519  32
  -1 -15  -8 343.655 67.8142  21
   1  15   9 2521.90 192.131  27
  -1 -15  -9 2923.25 182.677  25
  -1 -15  -9 2681.20 180.571  32
  -1 -15  -9 3056.98 188.698  21
   1  15  10 2287.51 169.120  27
  -1 -15 -10 2402.00 159.352  25
  -1 -15 -10 2425.22 161.014  21
   1  15  11 7738.35 337.612  27
  -1  15 -11 7093.81 325.798  34
  -1 -15 -11 7751.72 320.694  21
  -1 -15 -12 4620.58 214.305  25
  -1  15 -12 4286.71 218.416  34
  -1 -15 -12 4840.72 214.959  21
  -1 -15 -13 2788.36 143.983  25
  -1  15 -13 2771.19 149.415  34
  -1 -15 -14 712.906 57.7574  25
   1  16 -13 949.442 82.9272  34
  -1  16  12 113.432 40.5239  27
   1  16 -12 75.9948 41.8771  34
   1 -16 -12 139.086 46.8968  35
  -1  16  11 3542.85 209.211  27
   1  16 -11 3564.61 203.121  34
   1 -16 -11 3905.09 204.930  35
  -1  16  10 309.409 72.2066  27
   1 -16 -10 414.486 69.1951  35
   1 -16 -10 434.412 67.7038  32
  -1  16   9 3081.90 212.543  27
   1 -16  -9 3290.11 198.549  35
   1 -16  -9 3245.73 192.532  21
   1 -16  -9 3508.32 203.314  32
  -1  16   8 1143.13 132.361  27
   1 -16  -8 1294.19 120.946  35
   1 -16  -8 1296.04 123.179  32
   1 -16  -8 1005.89 108.617  21
   1 -16  -7 4393.45 248.141  32
  -1  16   7 4257.04 261.895  27
  -1  16   6 17421.9 674.547  27
   1 -16  -6 18439.1 657.905  32
  -1  16   6 17736.4 658.296  22
  -1  16   5 5749.75 307.007  27
   1 -16  -5 5662.16 289.945  32
  -1  16   5 5339.72 293.720  22
  -1  16   4 2902.61 210.173  27
   1 -16  -4 3315.52 208.610  32
  -1  16   4 3403.41 223.503  22
   1 -16  -3 2787.48 185.788  32
  -1  16   3 2880.44 203.466  22
   1 -16  -2 6562.30 314.490  32
   1  16  -2 6668.30 328.162  22
  -1  16   2 6465.84 334.983  22
  -1  16   1 914.552 116.559  22
   1  16  -1 992.482 115.367  22
   1  16   0 641.601 98.8226  22
  -1  16   0 915.695 114.086  22
  -1 -16  -1 1346.16 126.691  32
   1  16   1 1673.32 152.414  22
  -1  16  -1 1264.86 133.001  22
  -1  16  -2 1227.63 127.737  22
   1  16   2 1026.83 120.821  22
   1  16   3 2642.92 194.045  27
  -1 -16  -3 2475.26 181.542  32
   1  16   3 2701.89 195.177  22
   1  16   4 4726.39 272.578  27
  -1 -16  -4 4343.48 250.865  32
   1  16   4 4607.94 264.688  22
   1  16   5 841.703 114.716  27
  -1 -16  -5 779.263 102.738  32
   1  16   5 695.038 102.072  22
  -1 -16  -5 657.051 91.2576  21
   1  16   6 1115.54 127.892  27
  -1 -16  -6 804.178 102.514  32
  -1 -16  -6 830.395 100.823  21
   1  16   7 3021.35 210.602  27
  -1 -16  -7 2584.13 185.582  32
  -1 -16  -7 3183.93 195.047  21
  -1 -16  -8 2053.26 148.253  25
   1  16   8 2235.07 176.068  27
  -1 -16  -8 1976.18 152.479  32
  -1 -16  -8 1761.84 142.632  21
  -1 -16  -9 10383.8 410.780  25
   1  16   9 10451.4 441.335  27
  -1 -16  -9 10591.1 415.191  21
  -1 -16  -9 10579.0 419.194  32
   1  16  10 491.638 78.7466  27
  -1 -16 -10 477.195 66.3181  25
  -1  16 -10 486.936 73.0832  34
  -1 -16 -10 543.850 72.8184  21
  -1 -16 -11 4634.80 207.239  25
   1  16  11 3825.43 209.462  27
  -1  16 -11 4148.70 210.617  34
  -1 -16 -11 4290.17 201.745  21
  -1 -16 -12 120.383 33.9889  25
  -1  16 -12 183.697 40.1303  34
  -1 -16 -12 85.0974 31.0856  21
  -1 -16 -13 20.6545 19.8650  25
  -1  17  12 144.798 41.7458  27
   1  17 -12 96.9667 35.8231  34
  -1  17  11 190.077 50.7049  27
   1  17 -11 155.129 44.8340  34
  -1  17  10 2265.24 161.388  27
   1 -17 -10 2480.69 154.160  35
   1 -17 -10 2436.44 152.214  32
  -1  17   9 4078.73 240.099  27
   1 -17  -9 4544.36 227.748  35
   1 -17  -9 4438.37 230.109  32
  -1  17   8-11.6664 45.3523  27
   1 -17  -8 26.8288 37.7100  35
   1 -17  -8 79.1007 49.3285  32
   1 -17  -8 26.4109 41.5030  21
   1 -17  -7 3702.10 219.650  32
  -1  17   7 3687.87 233.705  27
  -1  17   6 623.027 97.7611  27
   1 -17  -6 422.669 76.9109  32
  -1  17   6 452.722 81.7043  22
  -1  17   5 1641.08 153.834  27
   1 -17  -5 1636.80 142.208  32
  -1  17   5 1752.41 153.660  22
  -1  17   4 389.162 78.0650  27
   1 -17  -4 143.192 58.2281  32
  -1  17   4 306.961 72.6174  22
   1 -17  -3 2801.17 186.326  32
  -1  17   3 2691.66 197.048  22
   1  17  -3 2277.37 175.783  22
   1 -17  -2 2330.57 169.398  32
  -1  17   2 2454.14 189.573  22
   1  17  -2 2206.59 173.720  22
   1  17  -1 4054.78 247.173  22
  -1  17   1 4376.13 259.127  22
   1  17   0 1335.38 139.446  22
  -1  17   0 1599.42 150.139  22
   1  17   1 2095.98 173.907  22
  -1  17  -1 2030.35 168.534  22
  -1 -17  -2 43.7553 48.3885  32
   1  17   2 50.4277 50.4419  22
  -1  17  -2 58.4502 48.0568  22
   1  17   3 15026.9 590.297  27
  -1 -17  -3 16004.1 586.523  32
   1  17   3 15081.7 594.423  22
   1  17   4 3845.73 244.565  27
  -1 -17  -4 3991.89 234.114  32
   1  17   4 4068.06 242.223  22
  -1 -17  -4 3794.60 220.553  21
   1  17   5 1168.53 131.363  27
  -1 -17  -5 1258.24 125.877  32
  -1 -17  -5 1292.97 120.713  21
   1  17   5 1167.00 123.825  22
   1  17   6 1597.88 149.486  27
  -1 -17  -6 1610.47 138.728  32
  -1 -17  -6 1419.03 128.252  21
   1  17   7 7404.73 354.189  27
  -1 -17  -7 7310.81 332.504  32
  -1 -17  -7 7318.70 324.932  21
   1  17   8 1293.11 130.247  27
  -1 -17  -8 1343.35 109.701  25
  -1 -17  -8 1323.15 117.701  32
  -1 -17  -8 1168.06 108.330  21
   1  17   9 693.128 93.7975  27
  -1 -17  -9 821.633 82.0307  25
  -1 -17  -9 725.581 81.5726  21
  -1 -17  -9 788.464 86.4833  32
   1  17  10 279.339 58.2994  27
  -1 -17 -10 158.373 40.3579  25
  -1  17 -10 126.155 42.8328  34
  -1 -17 -10 201.854 45.1170  21
  -1 -17 -11 1760.49 108.575  25
   1  17  11 2092.99 130.141  27
  -1  17 -11 1789.25 116.103  34
  -1 -17 -11 1864.09 112.210  21
  -1 -17 -12 398.970 44.1836  25
  -1  18  11 928.730 83.9142  27
   1  18 -11 957.183 79.6243  34
  -1  18  10 1050.99 98.9326  27
   1  18 -10 998.045 91.9863  34
   1 -18 -10 1133.97 93.2389  32
   1 -18  -9 1552.67 118.427  32
  -1  18   9 1560.76 130.678  27
   1 -18  -8 1655.19 129.035  32
  -1  18   8 1729.71 144.376  27
   1 -18  -7 2722.26 177.083  32
  -1  18   7 2799.47 189.344  27
  -1  18   6 7821.50 358.488  27
   1 -18  -6 7979.02 346.347  32
  -1  18   6 7379.68 339.177  22
  -1  18   5 249.097 68.7351  27
   1 -18  -5 267.719 63.3306  32
  -1  18   5 283.169 68.4948  22
   1 -18  -4 1671.82 139.516  32
  -1  18   4 1534.71 142.787  22
   1 -18  -3 20.6818 42.4934  32
  -1  18   3-23.8741 45.0135  22
   1  18  -3-21.7439 39.6953  22
   1 -18  -2 2407.39 168.493  32
   1  18  -2 2375.19 177.149  22
  -1  18   2 2401.79 182.191  22
   1  18  -1 2000.30 162.552  22
  -1  18   1 1634.67 150.423  22
  -1  18   0 8190.82 376.682  22
   1  18   0 8064.91 377.756  22
   1  18   1 1475.07 142.423  22
  -1  18  -1 1504.63 140.833  22
  -1 -18  -2 2769.20 183.706  32
  -1  18  -2 2557.13 181.752  22
   1  18   2 2873.14 200.069  22
  -1 -18  -3 199.336 58.7969  32
   1  18   3 236.369 67.0978  22
  -1 -18  -3 205.268 53.0905  21
   1  18   4 2803.57 194.635  27
  -1 -18  -4 2495.83 173.232  21
   1  18   4 2952.53 196.523  22
   1  18   5 239.733 64.7485  27
  -1 -18  -5 172.481 55.9764  32
  -1 -18  -5 118.025 48.6515  21
   1  18   5 207.081 58.7605  22
   1  18   6 1246.90 127.447  27
  -1 -18  -6 1246.54 118.848  32
  -1 -18  -6 1393.27 117.746  21
  -1 -18  -7 651.202 73.2288  25
   1  18   7 652.116 94.3577  27
  -1 -18  -7 758.307 88.1853  32
  -1 -18  -7 684.709 81.2961  21
  -1 -18  -8 3025.77 166.920  25
   1  18   8 3336.94 200.447  27
  -1 -18  -8 3445.81 183.552  21
  -1 -18  -8 3564.02 188.609  32
  -1 -18  -9 1920.77 116.009  25
   1  18   9 2108.68 140.576  27
  -1  18  -9 1720.83 124.114  34
  -1 -18  -9 1725.71 118.357  21
  -1 -18  -9 1676.08 118.331  32
  -1 -18 -10 6708.25 252.568  25
   1  18  10 6781.27 278.460  27
  -1  18 -10 6324.48 262.231  34
  -1 -18 -10 6695.20 257.951  21
  -1 -18 -11 482.904 48.7101  21
   1  18  11 566.974 59.2024  27
  -1  19  10 397.513 57.7795  27
   1  19 -10 409.311 50.4132  34
   1 -19 -10 387.943 50.1495  32
   1 -19  -9 2416.80 137.613  32
  -1  19   9 2242.13 144.690  27
  -1  19   8 42.4321 43.8215  27
   1 -19  -8 14.6174 33.0463  32
   1 -19  -8 6.42714 28.4225  21
   1 -19  -7 1094.16 102.256  32
  -1  19   7 1312.41 115.796  27
  -1  19   6 2568.23 170.783  27
   1 -19  -6 2554.38 163.737  32
  -1  19   6 2283.83 155.584  22
  -1  19   5 1028.69 108.147  27
   1 -19  -5 944.255 100.125  32
  -1  19   5 835.128 98.6780  22
   1 -19  -4 2396.23 162.986  32
  -1  19   4 2507.58 172.493  22
   1 -19  -3 2175.40 155.215  32
   1  19  -3 2225.69 159.237  22
  -1  19   3 2089.38 161.181  22
  -1  19   2-10.9898 45.1690  22
   1  19  -2 103.280 49.6545  22
   1  19  -1 1225.63 124.001  22
  -1  19   1 1425.76 131.266  22
   1  19   0 66.2849 52.1365  22
  -1  19   0 117.948 48.5456  22
  -1  19  -1 4070.36 225.827  22
   1  19   1 3539.57 222.443  22
  -1 -19  -2 167.221 49.6755  32
  -1 -19  -2 99.5607 43.6997  21
  -1  19  -2 125.694 50.0567  22
   1  19   2 154.963 57.2690  22
  -1 -19  -3 18.7270 43.2586  32
  -1 -19  -3 58.0941 38.3449  21
   1  19   3 42.7428 50.3805  22
   1  19   4 1908.83 149.243  27
  -1 -19  -4 2070.39 149.789  32
   1  19   4 2293.77 160.688  22
  -1 -19  -4 2007.60 141.151  21
   1  19   5 1556.42 132.598  27
  -1 -19  -5 1728.63 132.745  32
   1  19   5 1618.03 131.053  22
   1  19   6 151.084 55.0552  27
  -1 -19  -6 181.585 50.0220  32
  -1 -19  -6 155.482 45.9859  21
   1  19   7 3163.79 184.527  27
  -1 -19  -7 2950.15 167.830  32
  -1 -19  -7 2966.25 161.492  21
   1  19   8 658.123 78.2570  27
  -1 -19  -8 596.586 65.6057  21
  -1 -19  -8 614.783 68.9437  32
   1  19   9-26.4306 32.3689  27
  -1  19  -9-16.4221 26.8162  34
  -1 -19  -9 4.99908 24.0321  21
  -1 -19  -9-15.7372 25.2177  32
  -1  20   9 4584.10 200.350  27
  -1  20   8 3311.93 166.605  27
   1 -20  -8 3146.51 154.361  32
  -1  20   7 1491.28 112.131  27
   1 -20  -7 1367.77 103.824  32
   1 -20  -6 298.735 55.3939  21
  -1  20   6 442.181 62.5806  22
  -1  20   6 431.652 64.2941  27
   1 -20  -6 368.664 60.3023  32
   1 -20  -5 14.0432 33.0977  21
  -1  20   5-7.99279 37.6753  22
   1 -20  -5 22.5855 30.1119  32
  -1  20   4 679.911 86.3324  22
   1 -20  -4 711.267 82.4038  32
  -1  20   3 432.182 72.0168  22
   1 -20  -3 465.689 66.9939  32
   1  20  -2 1559.79 125.508  22
  -1  20   2 1550.88 129.643  22
  -1  20   1 140.538 49.2482  22
   1  20  -1 64.8302 41.9553  22
   1  20   0 1356.22 121.840  22
  -1  20   0 1366.98 118.671  22
  -1  20  -1 511.611 74.3688  22
   1  20   1 675.371 87.2599  22
   1  20   2 285.209 62.5416  22
  -1 -20  -2 264.436 54.6111  21
  -1 -20  -3 103.779 40.4713  21
  -1 -20  -3 186.147 49.8063  32
  -1 -20  -4 901.525 85.3446  21
   1  20   4 963.131 96.1703  22
  -1 -20  -4 931.289 90.1978  32
   1  20   5 169.190 48.6354  22
  -1 -20  -5 114.888 35.7237  21
   1  20   5 70.1662 41.0309  27
  -1 -20  -5 100.525 40.1584  32
   1  20   6 1962.60 132.313  27
  -1 -20  -6 2017.85 127.034  32
   1  20   7 996.922 89.6616  27
  -1 -20  -7 971.076 81.6166  32
   1  20   8 3583.41 172.631  27
   1 -21  -7 257.360 37.9875  21
   1 -21  -6 2262.02 125.061  32
   1 -21  -5 146.164 38.2774  21
  -1  21   5 240.040 46.7694  22
   1 -21  -5 262.597 43.0966  32
  -1  21   4 763.268 78.5467  22
   1 -21  -4 573.470 66.3054  21
   1 -21  -4 816.769 74.4212  32
  -1  21   3 117.186 42.6831  22
   1  21  -2 41.8696 32.9504  22
  -1  21   2 112.914 38.9176  22
   1  21  -1 141.188 46.6201  22
  -1  21   1 134.826 43.1170  22
  -1  21   0 7.23609 29.7405  22
   1  21   0 38.5277 33.2938  22
  -1  21  -1 481.806 62.7816  22
   1  21   1 490.172 69.6919  22
   1  21   2 15.2365 37.3203  22
   1  21   3 2075.78 134.292  22
   1  21   4 4947.87 213.926  22
  -1 -21  -4 4162.54 196.439  32
  -1 -21  -5 3075.06 151.199  32
  -1  22   4 2327.79 122.677  22
  -1  22   3 1097.25 82.8805  22
  -1  22   2-5.49702 28.3848  22
   1 -22  -2 21.7151 22.0496  21
   1  22  -1 225.979 42.1198  22
  -1  22   1 207.425 41.4646  22
   1 -22  -1 141.414 31.6827  21
  -1  22   0 192.630 37.1228  22
   1  22   0 203.331 41.2535  22
   1  22   1 1032.21 84.5939  22
   1  22   2 77.2559 32.1378  22
   1  22   3 319.158 48.5495  22
   2   0 -20 109.488 30.2527   6
   2   0 -19 7.87913 39.3084   8
   2   0 -19 16.1512 38.8230   9
   2   0 -19 41.0281 36.4705   6
   2   0 -18 13942.2 526.549   9
   2   0 -18 13272.7 521.393   8
   2   0 -18 14098.3 506.965   6
   2   0 -17-24.2702 56.0482   9
   2   0 -17-60.4274 54.6439   8
   2   0 -17 10.1097 34.3699   6
   2   0 -16 5238.67 273.572   6
   2   0 -16 4788.59 288.634   8
   2   0 -16 5315.76 297.473   9
   2   0 -15-13.6941 53.2302   9
   2   0 -15 27.6621 53.7623   8
   2   0 -15 45.5496 44.2645   6
   2   0 -14 24833.9 883.220   9
   2   0 -14 23031.1 875.830   8
   2   0 -14 25735.6 856.494   6
   2   0 -14 26566.6 1018.51   1
   2   0 -14 25899.5 1014.32  12
   2   0 -13 21.4440 45.2035   1
   2   0 -13 53.2608 75.3146   5
   2   0 -13 10.4924 31.2794   6
   2   0 -13-21.3814 57.0114  12
   2   0 -13-12.6161 46.0631   9
   2   0 -13-21.3399 60.3524  17
   2   0 -12 3389.49 185.909  34
   2   0 -12 2696.05 238.998   1
   2   0 -12 2612.04 258.835   5
   2   0 -12 2474.62 231.594  12
   2   0 -12 2602.27 187.132   9
   2   0 -12 2489.74 171.340   6
   2   0 -12 2661.80 236.766  17
   2   0 -11 23.8286 29.0009  34
   2   0 -11 108.941 74.0581   5
   2   0 -11 17.4141 43.4344   1
   2   0 -11-17.0175 48.1283  12
   2   0 -11 13.3958 33.4120  14
   2   0 -11-20.5746 44.4421   9
   2   0 -11 18.2802 57.1557  17
  -2   0  10 8296.29 421.876  37
   2   0 -10 7162.10 421.360   5
   2   0 -10 8008.78 406.148   1
   2   0 -10 7656.67 364.320  14
   2   0 -10 7494.85 390.774  12
   2   0 -10 7812.93 335.603   9
   2   0 -10 7984.05 413.049  17
   2   0  -9 13.3357 39.7583   1
   2   0  -9 10.4583 31.1812  14
  -2   0   9 29.6056 50.3171  37
   2   0  -9 29.1652 47.6242  17
   2   0  -8 34.8234 39.5066   1
   2   0  -8 64.1818 38.7080  14
  -2   0   8 90.8791 59.9926  37
   2   0  -8 132.309 53.0381  18
   2   0  -8 90.3555 53.0796  17
   2   0  -7 10.1313 39.3804   1
   2   0  -7 8.00864 27.2228  14
   2   0  -7-22.4030 39.5122  17
   2   0  -7 48.3615 34.1184  18
  -2   0   7 11.3490 40.0324  37
   2   0  -6 11984.2 426.997  14
   2   0  -6 11432.4 441.677  18
  -2   0   6 12058.1 465.096  37
   2   0  -5-6.01858 27.7968  14
   2   0  -5-7.28641 32.2193  18
  -2   0   5-17.3489 54.2442  37
   2   0  -4 44859.5 1333.98  14
   2   0  -4 46952.1 1354.42  18
   2   0  -4 44529.2 1328.61  15
  -2   0   4 47195.6 1379.21  37
   2   0  -3 43.5717 25.6679  14
  -2   0   3 33.4732 39.9255  37
   2   0  -3 72.2405 36.7370  18
   2   0  -3 15.1612 20.2333  15
  -2   0   2 21444.5 685.189   3
   2   0  -2 20614.5 641.278  14
  -2   0   2 20768.3 679.721  37
   2   0  -2 21293.9 652.306  18
   2   0  -2 22371.3 637.553  15
   2   0  -1 6.32762 20.8806  18
   2   0  -1 36.5653 19.1238  15
   2   0  -1 8.38039 18.0570  14
  -2   0   1-5.98554 31.4187   4
  -2   0   1-5.76675 33.0700   3
   2   0   0 284118. 8114.38  15
  -2   0   0 303421. 8146.89   2
  -2   0   0 293644. 8151.94   4
  -2   0   0 302049. 8150.86   3
  -2   0  -1-22.9032 34.5627   2
  -2   0  -1 12.0396 29.4880   3
  -2   0  -1-6.15902 30.7235   4
  -2   0  -1 13.0912 21.3757  11
  -2   0  -1 5.53829 31.3261  12
  -2   0  -2 131771. 3740.18   4
  -2   0  -2 139689. 3738.05   5
  -2   0  -2 129447. 3729.95   2
  -2   0  -2 129453. 3727.04  12
  -2   0  -3-7.33802 30.9385   2
  -2   0  -3 22.9457 36.7675   5
  -2   0  -3-8.02071 32.0814   4
  -2   0  -3 49.5391 32.6857  12
  -2   0  -4 3373.77 200.079   4
  -2   0  -4 3612.80 200.713   5
  -2   0  -4 3415.16 195.900   2
  -2   0  -4 3783.45 200.373  12
  -2   0  -5 19.7278 36.0177   2
  -2   0  -5 21.3162 36.2303   5
  -2   0  -5 21.5165 40.5707   4
  -2   0  -5 9.64517 38.5800  12
  -2   0  -6 3544.67 228.739   4
  -2   0  -6 3030.49 213.970   5
  -2   0  -6 3520.46 218.013   2
  -2   0  -6 3583.89 218.210  12
  -2   0  -7-14.4452 54.4719   5
  -2   0  -7 53.1724 41.5639   2
  -2   0  -7 12.9186 38.5133  12
  -2   0  -8 82.8386 51.9393   5
  -2   0  -8 137.677 51.4435  10
  -2   0  -8 162.975 57.7122  12
  -2   0  -8 146.605 48.9255   9
  -2   0  -8 134.826 46.4749   8
  -2   0  -8 169.748 52.7313   7
  -2   0  -9-9.77376 41.2057   9
  -2   0  -9 18.9700 45.5936   8
  -2   0  -9 61.5063 34.7595  33
  -2   0  -9-9.74190 43.0760  10
  -2   0  -9-33.7382 52.7435  12
  -2   0  -9 18.8650 50.3015   5
  -2   0  -9-8.29707 30.2936   6
  -2   0  -9 26.5192 33.3334  28
  -2   0  -9-7.49764 28.2725  23
  -2   0  -9-15.9846 33.6951  20
  -2   0 -10 613.283 88.2776   9
  -2   0 -10 468.306 77.8735   8
  -2   0 -10 644.153 79.9221  33
  -2   0 -10 524.825 86.3125  10
  -2   0 -10 664.284 118.284  12
  -2   0 -10 784.234 89.2833   6
  -2   0 -10 608.376 119.605   5
  -2   0 -10 553.663 82.1009  28
  -2   0 -10 361.973 64.2632  23
  -2   0 -10 531.485 76.4877  20
  -2   0 -11 35.2449 42.8991   8
  -2   0 -11 48.3604 44.1468   9
  -2   0 -11-9.31418 36.2088  33
  -2   0 -11 12.0712 42.5835  10
  -2   0 -11-21.0314 56.0815  12
  -2   0 -11 69.7498 49.0143   5
  -2   0 -11 10.3050 40.0596   6
  -2   0 -11 21.7985 39.7994  28
  -2   0 -11 83.6027 42.9052  23
  -2   0 -11 19.9311 36.3908  20
  -2   0 -12 3151.64 213.416   8
  -2   0 -12 2793.16 208.862   9
  -2   0 -12 3160.57 202.745   6
  -2   0 -12 3214.65 193.744  33
  -2   0 -12 2701.48 256.821  12
  -2   0 -12 3304.33 195.971  23
  -2   0 -12 2754.30 189.705  20
  -2   0 -13 12.9446 45.6617   8
  -2   0 -13-26.9670 47.5625   9
  -2   0 -13 19.9520 44.1133  33
  -2   0 -13-10.3300 40.1542  23
  -2   0 -13 11.5523 43.5643   6
  -2   0 -13-56.0775 44.8596  20
  -2   0 -14 2477.30 195.989   9
  -2   0 -14 2379.06 187.499   8
  -2   0 -14 2534.99 183.074   6
  -2   0 -14 2437.54 170.813  23
  -2   0 -15 37.2030 45.2990   9
  -2   0 -15 70.7182 50.9369   8
  -2   0 -15 64.3861 49.5791   6
  -2   0 -15 37.4827 46.7652  23
  -2   0 -16 12718.6 489.567   8
  -2   0 -16 11940.6 488.461   9
  -2   0 -16 12676.9 478.353   6
  -2   0 -16 12625.3 460.477  23
  -2   0 -17 56.7699 35.0394   8
  -2   0 -17 7.54985 34.1375   6
  -2   0 -17 6.27452 27.1112  23
  -2   0 -18 2645.58 138.031   6
  -2   0 -18 2630.15 142.020   8
   2   1 -20 65.9048 29.4835   6
   2  -1 -20 55.2614 28.5157   6
   2   1 -19 2282.27 138.311   6
   2  -1 -19 2141.29 133.594   6
   2  -1 -19 2408.54 148.786   8
   2  -1 -19 2221.44 146.055   9
   2   1 -19 2253.39 145.375   8
   2   1 -19 1969.20 139.234   9
   2   1 -18 3976.79 204.574   6
   2  -1 -18 3379.90 192.262   6
   2   1 -18 3411.70 207.571   8
   2   1 -18 3462.74 208.859   9
   2  -1 -18 3564.40 211.085   9
   2  -1 -18 3405.74 207.934   8
   2   1 -17 1898.20 148.878   6
   2  -1 -17 1893.43 145.452   6
   2   1 -17 1867.21 160.606   8
   2  -1 -17 1828.43 157.183   8
   2   1 -17 1835.49 159.740   9
   2  -1 -17 1899.46 159.640   9
   2   1 -16 1727.65 145.601   6
   2  -1 -16 1371.06 148.583   9
   2  -1 -16 1867.59 149.663   6
   2   1 -16 1561.95 154.765   8
   2   1 -16 1790.85 164.670   9
   2  -1 -16 1532.51 154.994   8
   2   1 -16 1994.55 145.296  23
   2  -1 -15 176.803 64.2737   9
   2   1 -15 149.570 62.9685   9
   2   1 -15 151.264 59.5876   8
   2  -1 -15 260.644 70.9850   8
   2   1 -15 170.344 50.2003  23
   2  -1 -15 112.650 51.1417   6
   2   1 -15 215.663 60.7089   6
   2  -1 -14 3227.48 285.906  12
   2   1 -14 3201.68 282.582  12
   2  -1 -14 3559.30 236.206   9
   2   1 -14 3388.13 231.258   9
   2  -1 -14 3249.78 232.307   8
   2  -1 -14 3679.86 218.722   6
   2   1 -14 3496.73 216.301   6
   2   1 -14 3272.78 233.566   8
   2   1 -14 3917.82 215.958  23
   2  -1 -14 3350.13 284.975   1
   2   1 -14 4197.64 316.736   1
   2  -1 -13 62.7637 60.3400   9
   2   1 -13 12.5693 51.6496   9
   2  -1 -13 42.6737 56.8926   1
   2  -1 -13-26.4883 74.9127   5
   2  -1 -13-10.4059 40.4468   6
   2   1 -13 31.4623 39.5467   6
   2   1 -13-53.1023 50.0604   5
   2   1 -13 21.3720 49.3517   1
   2   1 -13 39.2289 45.2932  34
   2   1 -13-21.3613 49.3270  12
   2  -1 -13 84.8881 60.0189  12
   2   1 -13 9.45475 33.3500  23
   2   1 -13 42.7948 63.7883  17
   2  -1 -13 64.2252 57.0834  17
   2   1 -12 22627.3 807.226   9
   2   1 -12 23090.2 784.881   6
   2  -1 -12 23099.2 784.030   6
   2  -1 -12 23582.9 812.151   9
   2  -1 -12 24030.2 977.790   5
   2  -1 -12 24839.0 927.645   1
   2   1 -12 22884.5 914.957   1
   2   1 -12 23024.9 967.155   5
   2   1 -12 25147.5 785.587  34
   2   1 -12 21007.3 888.437  12
   2  -1 -12 23284.0 906.222  12
   2   1 -12 22919.0 771.539  23
   2  -1 -12 24455.2 927.803  17
   2   1 -12 22557.9 911.898  17
   2  -1 -11 420.063 75.2831   9
   2   1 -11 441.548 77.2886   9
   2   1 -11 591.250 107.009   1
   2  -1 -11 325.466 90.0731   5
   2   1 -11 413.512 103.380   5
   2  -1 -11 381.615 91.9407   1
   2   1 -11 589.314 73.9032  34
  -2   1  11 493.690 116.961  37
   2   1 -11 442.837 97.1843  12
   2  -1 -11 558.114 102.888  12
   2  -1 -11 564.072 91.3174  14
   2   1 -11 462.325 67.7034  23
   2  -1 -11 380.172 97.3856  17
   2   1 -11 497.029 100.508  17
   2  -1 -10 325.201 90.4539   5
   2  -1 -10 228.439 70.6998   1
   2   1 -10 122.168 54.3425   1
   2   1 -10 211.087 81.2211   5
   2  -1 -10 385.170 82.9333  12
   2  -1 -10 298.367 65.0300  14
   2   1 -10 298.413 72.0813  12
   2   1 -10 322.965 65.1752  14
  -2   1  10 212.100 78.4832  37
   2  -1 -10 270.981 60.6390   9
   2   1 -10 253.550 55.7881   9
   2  -1 -10 376.551 84.8397  17
   2   1 -10 265.178 73.6351  17
   2  -1  -9 22487.3 788.936  14
   2   1  -9 22626.4 792.037  14
  -2   1   9 21805.5 850.551  37
   2   1  -9 23763.4 834.990   1
   2  -1  -9 23138.0 829.265   1
   2   1  -9 25067.0 836.517  18
   2  -1  -9 23046.2 846.987  17
   2   1  -9 23278.5 852.811  17
   2  -1  -8 9095.11 365.579  14
   2   1  -8 8535.24 362.047  14
  -2   1   8 8240.87 403.834  37
  -2  -1   8 9150.63 405.604  37
   2   1  -8 8768.95 388.288   1
   2  -1  -8 8409.47 383.919   1
   2   1  -8 8961.64 390.011  18
   2   1  -8 7562.47 390.005  17
   2  -1  -8 9001.47 409.383  17
   2  -1  -7 3967.43 209.197  14
   2   1  -7 3969.72 209.209  14
  -2  -1   7 4278.86 239.103  37
  -2   1   7 4378.50 253.044  37
   2   1  -7 4400.98 237.336   1
   2  -1  -7 4380.58 235.760   1
   2   1  -7 3932.53 226.675  18
   2  -1  -7 4302.62 243.122  17
   2  -1  -6 3682.83 188.755  14
   2   1  -6 3821.37 190.999  14
  -2  -1   6 3921.08 217.534  37
  -2   1   6 3572.67 216.794  37
   2   1  -6 3769.04 206.655  18
   2  -1  -6 3743.83 213.014  17
   2  -1  -5 19.4220 30.5298  15
   2   1  -5 24.6105 27.2211  14
   2  -1  -5 12.1305 26.2188  14
  -2  -1   5 91.7319 43.0695  37
  -2   1   5 9.11080 39.3702  37
   2  -1  -5 78.4535 36.8382  18
   2   1  -5 54.0631 37.8439  18
   2  -1  -5 32.0602 33.8038  17
   2  -1  -4 15580.5 495.851  14
   2   1  -4 14343.7 490.841  14
  -2  -1   4 15753.9 526.852  37
  -2   1   4 15166.5 532.092  37
   2  -1  -4 14736.8 495.084  15
   2  -1  -4 15236.3 506.680  18
   2   1  -4 14607.9 511.378  18
   2  -1  -3 964084. 26034.4  14
   2   1  -3 947517. 26035.2  14
  -2  -1   3 949706. 26068.6  37
  -2   1   3 939317. 26075.3  37
   2  -1  -3 953570. 26043.6  18
   2   1  -3 953149. 26054.9  18
   2  -1  -3 932719. 26034.3  15
   2   1  -2 51927.9 1407.27  14
   2  -1  -2 46897.5 1399.78  14
  -2   1   2 49044.9 1443.66  37
  -2   1   2 47542.4 1440.36   3
  -2  -1   2 47919.2 1442.57   3
   2  -1  -2 49902.8 1409.81  18
   2   1  -2 49062.5 1419.18  18
   2  -1  -2 49249.9 1408.98  15
  -2  -1   1 1501.68 105.441   3
  -2   1   1 1608.94 107.997   3
  -2  -1   1 1644.05 111.901   4
  -2   1   1 1703.69 111.993   4
   2   1  -1 1816.79 95.3442  18
   2  -1  -1 1714.86 96.9269  15
   2  -1  -1 1776.40 85.6212  14
  -2   1   0 28684.9 838.952   2
  -2  -1   0 27894.3 841.730   3
  -2  -1   0 26436.2 839.830   4
  -2  -1   0 28057.2 837.623   2
  -2   1   0 26047.8 837.244   4
  -2   1   0 27199.0 838.126   3
   2   1   0 27525.0 795.983  18
   2  -1   0 25451.7 824.296  15
  -2  -1   0 28534.7 814.702  11
  -2   1  -1 156.153 41.7677   3
  -2  -1  -1 110.751 39.0829   4
  -2   1  -1 110.541 44.2435   4
  -2   1  -1 177.301 42.2708   2
  -2  -1  -1 96.2555 35.6075   3
  -2  -1  -1 114.181 36.2900   2
  -2   1  -1 154.844 32.2529  19
   2  -1   1 162.465 37.1541  15
  -2  -1  -1 157.045 33.7155  11
  -2  -1  -1 151.211 27.8746  13
  -2  -1  -1 120.904 36.4513  12
  -2   1  -1 89.1596 35.0393  12
  -2  -1  -2 257715. 7261.45  11
  -2  -1  -2 269838. 7293.52  12
  -2   1  -2 257816. 7290.99  12
  -2  -1  -2 264213. 7298.71   2
  -2   1  -2 261494. 7304.25   4
  -2  -1  -2 263357. 7305.77   4
  -2  -1  -2 265247. 7297.72   5
  -2   1  -2 264125. 7300.19   2
  -2   1  -2 263505. 7298.77   5
  -2   1  -3 164168. 4403.42  12
  -2  -1  -3 156348. 4395.87  12
  -2   1  -3 151256. 4409.02   4
  -2  -1  -3 151112. 4409.65   4
  -2   1  -3 157486. 4406.30   2
  -2  -1  -3 155541. 4404.28   2
  -2  -1  -3 160406. 4406.89   5
  -2   1  -3 154218. 4406.94   5
  -2   1  -4 457.125 70.8812  12
  -2  -1  -4 595.836 76.9380  12
  -2   1  -4 458.203 69.1281   2
  -2  -1  -4 592.634 76.0100   2
  -2   1  -4 598.869 81.2495   5
  -2  -1  -4 696.862 85.6108   5
  -2  -1  -4 576.165 79.3649   4
  -2   1  -4 592.811 81.0203   4
  -2   1  -5 484.752 73.9230  12
  -2  -1  -5 352.680 65.7058  12
  -2  -1  -5 421.905 75.2015   5
  -2   1  -5 320.846 67.0035   5
  -2  -1  -5 430.344 77.3424   4
  -2  -1  -5 335.131 68.5180   2
  -2   1  -5 375.110 68.6165   2
  -2   1  -5 527.185 79.3144   4
  -2   1  -6 1293.80 125.447  12
  -2  -1  -6 1338.16 128.626  12
  -2   1  -6 1150.87 122.029   2
  -2   1  -6 1260.31 130.057   4
  -2  -1  -6 1248.04 130.078   4
  -2  -1  -6 896.720 107.576   2
  -2  -1  -6 1016.76 118.822   5
  -2   1  -6 1192.92 125.918   5
  -2   1  -7 389.151 81.6899  12
  -2  -1  -7 332.203 70.8971  12
  -2  -1  -7 329.115 75.7271   5
  -2   1  -7 376.459 84.6966   5
  -2   1  -8 9812.28 390.166  10
  -2  -1  -8 9692.74 389.088  10
  -2   1  -8 10306.3 465.384  12
  -2  -1  -8 9073.32 444.681  12
  -2  -1  -8 9726.51 398.162   7
  -2   1  -8 9580.98 388.027   9
  -2   1  -8 9953.89 401.008   7
  -2  -1  -8 9907.90 388.207   9
  -2  -1  -8 9751.56 386.120   8
  -2   1  -8 9830.62 387.383   8
  -2  -1  -8 9882.78 473.587   5
  -2   1  -8 10160.1 480.292   5
  -2   1  -9 947.769 101.082   9
  -2  -1  -9 657.898 87.2021   8
  -2  -1  -9 640.575 88.4736   9
  -2   1  -9 722.232 89.0195   8
  -2   1  -9 1039.33 144.122   5
  -2  -1  -9 654.363 117.551   5
  -2  -1  -9 869.709 88.7639   6
  -2   1  -9 783.127 85.1216   6
  -2   1  -9 888.958 89.7993  33
  -2   1  -9 768.640 90.3355  28
  -2  -1  -9 807.706 93.3182  10
  -2   1  -9 759.272 93.3441  10
  -2  -1  -9 683.576 112.096  12
  -2   1  -9 795.539 123.403  12
  -2  -1  -9 635.612 84.7270  28
  -2   1  -9 807.159 81.6864  24
  -2   1  -9 739.165 83.6281  23
  -2  -1  -9 905.091 86.8003  23
  -2  -1  -9 958.011 91.5991  20
  -2   1  -9 762.813 86.3193  20
  -2  -1 -10 73.8159 47.6839   8
  -2   1 -10 74.6037 43.8035   8
  -2   1 -10 32.8287 44.9754   9
  -2  -1 -10 54.3695 49.1700   9
  -2   1 -10 21.0047 56.0139   5
  -2   1 -10 46.8445 35.3400   6
  -2  -1 -10-18.4637 31.3918   6
  -2  -1 -10 20.7912 51.8647   5
  -2   1 -10 35.7448 42.1309  33
  -2  -1 -10 24.2244 32.3083  30
  -2  -1 -10 37.5622 50.0858  12
  -2   1 -10 32.7660 41.1949  10
  -2  -1 -10 32.7403 39.8562  10
  -2   1 -10 19.0336 47.4816  12
  -2   1 -10 29.6328 36.0753  28
  -2  -1 -10 19.7331 33.5484  28
  -2   1 -10 17.2874 32.6063  23
  -2  -1 -10 65.9255 34.7537  23
  -2  -1 -10 71.7152 36.8472  20
  -2   1 -10 18.1031 35.1938  20
  -2   1 -11 210.157 60.4640   8
  -2  -1 -11 336.014 74.3299   9
  -2   1 -11 253.514 70.3078   9
  -2  -1 -11 196.460 65.5316   8
  -2   1 -11 139.582 72.8848   5
  -2  -1 -11 193.551 54.5228   6
  -2   1 -11 186.001 53.5579   6
  -2  -1 -11 230.370 81.3914   5
  -2   1 -11 107.882 48.2660  33
  -2  -1 -11 151.752 43.1601  30
  -2   1 -11 156.680 62.4048  10
  -2   1 -11 210.769 77.0942  12
  -2  -1 -11 84.2491 54.6120  10
  -2  -1 -11 62.4224 55.6751  12
  -2  -1 -11 249.923 61.6377  28
  -2   1 -11 141.479 60.0031  28
  -2   1 -11 143.122 50.2963  23
  -2  -1 -11 181.402 50.0734  23
  -2   1 -11 160.509 44.6005  20
  -2  -1 -11 207.934 54.6262  20
  -2  -1 -12 7805.33 383.078   8
  -2   1 -12 8473.31 392.887   8
  -2  -1 -12 8054.75 390.786   9
  -2   1 -12 8838.54 400.863   9
  -2   1 -12 8641.65 372.132  33
  -2  -1 -12 8560.25 361.469  30
  -2   1 -12 8963.83 384.576   6
  -2  -1 -12 8025.92 370.177   6
  -2   1 -12 8683.35 488.130  12
  -2  -1 -12 8463.29 485.290  12
  -2   1 -12 8346.69 365.078  23
  -2  -1 -12 8727.25 364.681  23
  -2  -1 -12 8167.61 369.489  20
  -2   1 -12 8946.21 380.659  20
  -2  -1 -13 2035.37 172.379   8
  -2  -1 -13 2082.11 176.580   9
  -2   1 -13 2321.23 187.059   9
  -2   1 -13 2481.94 188.606   8
  -2  -1 -13 2452.95 165.601  30
  -2   1 -13 2458.60 169.446  33
  -2  -1 -13 2357.18 174.802   6
  -2   1 -13 2238.90 164.641  23
  -2  -1 -13 1903.98 152.472  23
  -2  -1 -13 2314.03 172.398  20
  -2   1 -14 202.604 58.9799  33
  -2   1 -14 80.2531 51.9584   6
  -2  -1 -14 90.7313 51.4022   6
  -2   1 -14 229.839 63.1658  23
  -2  -1 -14 88.2899 45.4491  23
  -2   1 -14 50.7534 52.2634   8
  -2   1 -14 185.525 62.5670   9
  -2  -1 -14 226.169 68.1408   8
  -2  -1 -14 131.854 63.4835   9
  -2  -1 -14 153.912 47.2588  30
  -2   1 -15 53806.9 1586.26  33
  -2  -1 -15 51924.2 1578.22  23
  -2   1 -15 50964.1 1587.53  23
  -2   1 -15 52174.4 1628.23   9
  -2   1 -15 52432.4 1623.43   8
  -2  -1 -15 52443.0 1629.70   9
  -2  -1 -15 53240.4 1626.68   8
  -2  -1 -16 2065.43 157.290   9
  -2   1 -16 1699.99 146.886   9
  -2   1 -16 1974.50 138.102  23
  -2  -1 -16 1901.73 131.916  23
  -2   1 -16 1787.52 140.172   6
  -2  -1 -16 2018.91 145.805   6
  -2  -1 -16 1947.18 148.685   8
  -2   1 -16 1764.27 145.381   8
  -2   1 -17 45.7799 30.8861  23
  -2  -1 -17 51.7106 36.2369   6
  -2   1 -17 45.0579 36.8358   6
  -2  -1 -17 103.457 39.0302   8
  -2   1 -17 152.808 47.9899   8
  -2   1 -18 175.373 36.4347  23
  -2   1 -18 370.830 49.3845   6
  -2  -1 -18 279.088 43.8685   6
  -2   1 -18 330.266 48.8433   8
  -2  -1 -18 236.267 43.3544   8
   2   2 -20 14438.2 465.955   6
   2   2 -19 442.620 60.9557   6
   2  -2 -19 546.716 63.3969   6
   2   2 -19 401.587 63.6705   9
   2  -2 -19 545.374 69.7025   8
   2  -2 -19 486.542 68.5274   9
   2   2 -19 505.755 70.3193   8
   2   2 -18 4800.31 227.721  23
   2  -2 -18 5033.71 237.932   6
   2   2 -18 5114.69 240.225   6
   2   2 -18 4883.90 253.405   9
   2  -2 -18 4569.83 246.846   8
   2  -2 -18 4873.49 255.983   9
   2   2 -18 4671.82 248.792   8
   2   2 -17 1138.91 108.188  23
   2  -2 -17 1157.01 113.858   6
   2   2 -17 1212.81 116.476   6
   2  -2 -17 1214.88 126.391   8
   2   2 -17 1185.60 124.549   8
   2  -2 -17 1118.58 124.350   9
   2   2 -17 1011.69 116.630   9
   2   2 -16 280.029 61.6151  23
   2   2 -16 355.489 70.8047   6
   2  -2 -16 243.876 58.8239   6
   2   2 -16 258.506 73.5393   8
   2  -2 -16 334.207 76.0909   9
   2  -2 -16 308.661 78.9736   8
   2   2 -16 282.438 74.0447   9
   2   2 -15 4071.56 250.934  33
   2   2 -15 4759.01 251.503  23
   2   2 -15 4943.89 282.462   9
   2   2 -15 4627.99 276.611   8
   2  -2 -15 4319.47 247.667   6
   2   2 -15 4890.31 258.426   6
   2  -2 -15 4280.28 266.840   8
   2  -2 -15 4955.14 282.087   9
   2   2 -14 4137.72 323.632   1
   2  -2 -14 5269.98 357.668   1
   2   2 -14 5167.34 256.603  34
   2   2 -14 4300.64 254.369  33
   2   2 -14 3863.91 313.608  12
   2  -2 -14 4818.56 342.070  12
   2   2 -14 4508.17 244.463  23
   2   2 -14 4163.62 262.067   9
   2  -2 -14 4297.64 242.643   6
   2  -2 -14 4171.65 261.709   8
   2   2 -14 4079.32 258.537   8
   2  -2 -14 4142.57 261.380   9
   2   2 -14 4444.52 245.847   6
   2  -2 -13 1993.87 165.700   9
   2  -2 -13 2056.88 152.534   6
   2   2 -13 1934.01 151.905   6
   2   2 -13 2087.11 171.054   9
   2  -2 -13 1567.89 207.780   5
   2   2 -13 1629.12 216.083   5
   2   2 -13 2008.27 208.374   1
   2  -2 -13 2063.67 211.376   1
   2   2 -13 1959.46 147.695  34
   2   2 -13 1704.60 149.789  33
   2  -2 -13 1525.23 185.271  12
   2   2 -13 1503.62 188.668  12
   2   2 -13 1692.06 139.575  23
   2  -2 -13 1876.77 207.466  17
   2   2 -13 1704.98 197.333  17
   2  -2 -12 6516.12 295.597   6
   2   2 -12 6024.32 308.835   9
   2   2 -12 6602.53 299.714   6
   2  -2 -12 5806.71 304.411   9
   2   2 -12 7369.06 302.976  34
  -2   2  12 5477.12 389.905  37
   2   2 -12 5419.35 299.806  33
   2   2 -12 6353.14 383.683   1
   2  -2 -12 6610.99 386.910   1
   2   2 -12 6407.65 420.254   5
   2  -2 -12 7232.78 441.942   5
   2   2 -12 6236.72 380.482  12
   2  -2 -12 6168.74 372.871  12
   2   2 -12 6053.78 285.869  23
   2   2 -12 6503.33 396.905  17
   2  -2 -12 6304.80 386.715  17
   2   2 -11 10.2052 39.6666   9
   2  -2 -11-20.3122 42.8176   9
   2   2 -11 8.01878 28.2848  34
  -2   2  11-21.0031 65.6689  37
   2   2 -11-9.74600 38.9801  33
   2   2 -11 16.9690 47.9907  12
   2  -2 -11-16.7254 38.6217  12
   2  -2 -11 27.2822 31.4996  14
   2   2 -11 37.3185 60.9347  17
   2  -2 -11 18.1823 45.3501  17
   2   2 -11 41.0977 32.8748  23
   2   2 -11 34.5745 51.5354   1
   2   2 -11-21.6444 49.9805   5
   2  -2 -11-21.4993 73.0761   5
   2  -2 -11 17.1929 39.7013   1
   2   2 -10 114.667 62.4268   5
   2  -2 -10 37.9558 53.6912   5
   2  -2 -10 30.2270 37.7229   1
   2   2 -10 60.8120 49.6683   1
   2   2 -10 29.7736 42.1261  12
   2  -2 -10 73.3442 49.8798  12
   2  -2 -10 48.7404 36.3533  14
  -2   2  10 112.900 58.8499  37
   2  -2 -10 53.7982 42.2877   9
   2   2 -10 90.1419 45.7843   9
   2   2 -10 43.7047 47.5963  18
   2  -2 -10 16.2727 43.4128  17
   2   2 -10 101.772 63.9772  17
   2  -2  -9 12955.6 522.811  14
  -2   2   9 13742.3 596.911  37
   2  -2  -9 14015.8 562.163   1
   2   2  -9 13664.8 558.240   1
   2   2  -9 15014.0 571.945  18
   2  -2  -9 13730.6 572.052  17
   2   2  -9 13348.7 579.667  17
   2  -2  -8 8564.69 370.717  14
  -2   2   8 8950.80 430.662  37
   2   2  -8 9700.53 408.648   1
   2  -2  -8 8667.01 394.823   1
   2   2  -8 8848.00 398.539  18
   2  -2  -8 9304.19 415.867  17
   2   2  -7 1298.67 109.463  14
   2  -2  -7 1235.34 108.713  14
  -2   2   7 1467.43 146.450  37
  -2  -2   7 1223.78 121.260  37
   2  -2  -7 1160.85 116.449   1
   2   2  -7 1187.46 117.043   1
   2   2  -7 1295.87 124.073  18
   2  -2  -7 1301.55 126.780  17
   2  -2  -6 431.335 65.7737  15
   2  -2  -6 325.970 53.4630  14
   2   2  -6 405.913 61.5292  14
  -2   2   6 500.979 85.8876  37
  -2  -2   6 439.385 71.3884  37
   2   2  -6 348.256 66.0191  18
   2  -2  -6 291.133 61.5707  17
   2  -2  -5 16649.4 560.278  14
   2   2  -5 17345.6 565.730  14
  -2  -2   5 17097.8 585.935  37
  -2   2   5 16854.2 606.494  37
   2  -2  -5 16615.5 571.255  15
   2   2  -5 17238.0 591.398  18
   2  -2  -5 16882.7 584.716  17
   2  -2  -4 154980. 4489.49  14
   2   2  -4 168924. 4498.91  14
  -2   2   4 158919. 4538.82  37
  -2  -2   4 166752. 4520.75  37
   2  -2  -4 154705. 4504.06  17
   2   2  -4 161296. 4521.24  18
   2  -2  -4 160503. 4499.18  15
   2  -2  -3 10954.1 365.103  14
  -2   2   3 10431.6 397.713  37
  -2  -2   3 10551.0 385.533  37
   2   2  -3 10063.6 380.498  18
   2  -2  -3 9991.91 366.564  17
   2  -2  -3 11334.8 375.631  15
   2  -2  -2 7378.96 253.358  14
  -2   2   2 6763.52 278.578  37
  -2   2   2 6660.66 273.753   3
  -2  -2   2 6697.55 276.822   3
   2   2  -2 6863.04 267.836  18
   2  -2  -2 6775.20 260.134  15
   2  -2  -2 6912.34 250.028  17
   2  -2  -1 50.6457 21.8438  14
  -2   2   1 22.8178 33.5981  37
   2  -2  -1 58.0046 34.0943  15
   2   2  -1 32.4499 30.2934  18
  -2   2   1 5.57082 30.1849   3
  -2  -2   1 40.3998 28.2885   3
  -2   2   1 46.3872 32.3539   4
  -2  -2   1 17.8421 33.1844   4
  -2  -2   1 21.9430 30.1710   2
  -2   2   1 64.7784 37.7537   2
  -2  -2   0 134063. 3652.48  11
   2   2   0 129492. 3636.10  18
   2  -2   0 123228. 3670.26  15
  -2  -2   0 131954. 3667.79   3
  -2   2   0 127118. 3658.82   2
  -2  -2   0 135363. 3664.46   2
  -2  -2   0 133733. 3670.66   4
  -2   2   0 132145. 3667.95   4
  -2   2   0 127955. 3663.34   3
  -2   2  -1 83.8231 31.2261  12
  -2  -2  -1 119.922 36.3876  12
  -2  -2  -1 45.3454 27.3534  11
  -2  -2  -1 42.1635 27.8906  13
  -2   2  -1 35.9457 28.2932  19
   2  -2   1 83.4566 37.8438  15
  -2  -2  -1 107.701 36.2943   2
  -2   2  -1 125.396 35.6947   2
  -2   2  -1 41.8675 31.4528   3
  -2  -2  -1 85.7769 39.2218   4
  -2   2  -1 67.2745 34.6469   4
  -2  -2  -1 77.7814 37.4642   3
  -2  -2  -2 63170.8 1816.42  12
  -2  -2  -2 62776.5 1804.92  11
  -2  -2  -2 63596.2 1786.92  13
  -2   2  -2 58499.0 1812.89  12
  -2   2  -2 61437.1 1793.43  19
  -2   2  -2 62512.0 1822.52   5
  -2   2  -2 62505.4 1828.59   4
  -2  -2  -2 63944.2 1831.24   4
  -2   2  -2 59636.4 1816.67   2
  -2  -2  -2 68271.6 1829.01   2
  -2  -2  -2 64079.0 1822.06   5
  -2  -2  -3 49243.0 1449.71   5
  -2   2  -3 48948.2 1457.13   4
  -2  -2  -3 49012.1 1457.39   4
  -2   2  -3 49242.6 1452.89   5
  -2  -2  -3 48505.3 1449.10   2
  -2   2  -3 46412.2 1442.17   2
  -2   2  -3 48665.8 1444.10  12
  -2  -2  -3 48222.2 1439.77  12
  -2  -2  -3 48121.1 1418.57  11
  -2   2  -4 2652.01 172.478   4
  -2  -2  -4 2462.24 165.924   4
  -2  -2  -4 2747.93 170.686   5
  -2   2  -4 2677.79 164.448   2
  -2  -2  -4 2639.03 163.199   2
  -2   2  -4 2707.01 172.102   5
  -2   2  -4 2607.51 161.942  12
  -2  -2  -4 2509.56 157.685  12
  -2   2  -5 6243.42 304.593   4
  -2  -2  -5 6485.06 309.923   4
  -2   2  -5 6297.21 303.799   5
  -2  -2  -5 6381.63 303.796   5
  -2  -2  -5 5797.70 291.287   2
  -2   2  -5 6036.57 290.668  12
  -2  -2  -5 6354.49 290.724  12
  -2  -2  -6 1820.39 161.889   4
  -2   2  -6 1797.02 158.561   4
  -2  -2  -6 2026.34 165.602   5
  -2   2  -6 1740.34 151.808   2
  -2   2  -6 2258.52 174.565   5
  -2   2  -6 2106.73 160.078  12
  -2  -2  -6 2014.44 157.069  12
  -2   2  -7-43.2410 47.0705   5
  -2  -2  -7 28.2059 39.8857   5
  -2   2  -7 64.6660 43.9605  12
  -2  -2  -7 12.5652 37.4591  12
  -2   2  -8 287.360 54.4968  33
  -2   2  -8 237.187 68.9949  12
  -2  -2  -8 360.356 78.5266  12
  -2   2  -8 240.518 53.1718  10
  -2  -2  -8 205.939 51.2356  10
  -2  -2  -8 440.190 72.7741   7
  -2  -2  -8 384.164 60.2953   8
  -2   2  -8 313.406 64.5068   7
  -2   2  -8 392.490 64.0429   8
  -2  -2  -8 304.494 59.7488   9
  -2   2  -8 334.080 61.0327   9
  -2  -2  -8 355.958 86.7066   5
  -2   2  -8 396.560 88.5292   5
  -2  -2  -9 37.0371 39.0380   8
  -2   2  -9 9.45463 32.1381   8
  -2  -2  -9 38.3258 37.2438   9
  -2   2  -9 9.70037 35.4188   9
  -2   2  -9 18.5570 39.1190   5
  -2  -2  -9 18.1839 41.9910   5
  -2  -2  -9-8.09567 33.2684   6
  -2   2  -9 24.9162 33.2199   6
  -2   2  -9-8.44372 30.8308  33
  -2  -2  -9 29.6081 26.1114  30
  -2   2  -9 19.4275 37.7580  10
  -2  -2  -9 9.69662 39.8467  10
  -2   2  -9 16.8428 38.8943  12
  -2  -2  -9 49.2271 46.4083  12
  -2   2  -9 8.81758 34.2748  28
  -2  -2  -9-8.79393 33.1623  28
  -2   2  -9 29.8742 29.8731  24
  -2   2  -9 7.93472 35.0867  23
  -2  -2  -9-7.28735 28.3272  23
  -2   2  -9-8.08738 31.4367  20
  -2  -2  -9 15.9856 30.1415  20
  -2   2 -10 254.192 64.0520   8
  -2  -2 -10 439.702 75.0633   9
  -2   2 -10 358.116 70.2090   9
  -2  -2 -10 477.440 78.3991   8
  -2  -2 -10 429.876 104.472   5
  -2   2 -10 563.632 118.562   5
  -2  -2 -10 435.482 69.7835   6
  -2   2 -10 466.452 73.8362   6
  -2   2 -10 489.994 74.5640  33
  -2  -2 -10 381.380 60.4822  30
  -2  -2 -10 336.539 70.9767  10
  -2   2 -10 378.873 93.4126  12
  -2   2 -10 489.836 82.7906  10
  -2  -2 -10 572.591 106.458  12
  -2  -2 -10 343.401 62.2834  28
  -2   2 -10 314.986 67.1303  28
  -2   2 -10 306.898 57.3968  24
  -2  -2 -10 438.566 64.0398  23
  -2   2 -10 409.312 67.9580  23
  -2  -2 -10 321.851 61.1366  20
  -2   2 -10 428.786 68.5638  20
  -2  -2 -11 5189.92 279.367   8
  -2   2 -11 5524.49 288.417   8
  -2   2 -11 5102.68 282.316   9
  -2  -2 -11 5849.42 294.274   9
  -2   2 -11 4683.32 258.733   6
  -2  -2 -11 5617.86 374.461   5
  -2  -2 -11 5487.29 268.952   6
  -2   2 -11 5632.54 382.387   5
  -2   2 -11 5137.49 268.503  33
  -2   2 -11 5259.34 274.626  28
  -2  -2 -11 5385.95 260.892  30
  -2  -2 -11 5205.87 273.456  28
  -2  -2 -11 5205.17 286.569  10
  -2  -2 -11 4997.72 343.096  12
  -2   2 -11 4933.64 342.808  12
  -2   2 -11 5261.06 285.602  10
  -2  -2 -11 5841.08 265.269  23
  -2   2 -11 4996.87 262.462  23
  -2  -2 -11 5499.50 269.484  20
  -2   2 -11 5833.60 279.559  20
  -2   2 -12 27474.6 931.060   8
  -2  -2 -12 27374.0 931.946   9
  -2   2 -12 26051.9 926.739   9
  -2  -2 -12 27745.7 929.018   8
  -2  -2 -12 26485.2 901.180   6
  -2   2 -12 28229.9 913.639   6
  -2   2 -12 26475.8 901.302  33
  -2  -2 -12 27396.4 891.557  30
  -2  -2 -12 27836.7 1054.93  12
  -2   2 -12 27135.7 1057.01  12
  -2   2 -12 27898.3 891.898  24
  -2   2 -12 25818.6 894.826  23
  -2  -2 -12 25138.4 879.058  23
  -2   2 -12 28284.7 911.624  20
  -2  -2 -12 26356.6 896.846  20
  -2   2 -13 2046.50 175.365   9
  -2  -2 -13 1964.13 166.301   8
  -2  -2 -13 2117.73 175.978   9
  -2   2 -13 2180.00 177.443   8
  -2  -2 -13 2224.26 156.755  30
  -2   2 -13 2017.17 159.262  33
  -2  -2 -13 2255.28 166.973   6
  -2   2 -13 1897.01 155.791  23
  -2  -2 -13 2160.05 156.595  23
  -2  -2 -13 1814.80 150.655  20
  -2   2 -14 2436.54 172.553  33
  -2   2 -14 2332.27 178.215   6
  -2  -2 -14 2788.33 188.502   6
  -2  -2 -14 2551.96 172.175  30
  -2   2 -14 2437.49 176.795  23
  -2  -2 -14 2629.28 171.019  23
  -2  -2 -14 2947.66 200.600   8
  -2   2 -14 2568.44 195.893   9
  -2  -2 -14 2480.00 194.284   9
  -2   2 -14 2455.44 190.308   8
  -2   2 -15 3690.73 208.489  33
  -2   2 -15 3442.11 212.128   6
  -2  -2 -15 3480.67 209.117   6
  -2   2 -15 3400.03 206.576  23
  -2   2 -15 3822.00 228.134   8
  -2   2 -15 3649.41 229.025   9
  -2  -2 -15 4009.68 235.519   9
  -2  -2 -15 3242.61 212.216   8
  -2   2 -16 23538.3 754.265  33
  -2   2 -16 22463.6 783.795   9
  -2  -2 -16 22604.2 784.822   9
  -2   2 -16 22934.9 758.872  23
  -2  -2 -16 23251.6 777.382   8
  -2   2 -16 23397.3 781.709   8
  -2  -2 -16 22553.4 764.390   6
  -2   2 -17 239.136 46.4342  23
  -2   2 -17 225.029 51.0594   8
  -2  -2 -17 243.128 52.5124   8
  -2   2 -17 312.511 54.7344   6
  -2  -2 -17 147.988 44.9954   6
  -2   2 -18 3480.79 155.950  23
  -2  -2 -18 3457.62 163.398   8
  -2   2 -18 3445.01 164.826   8
   2   3 -19 189.214 39.9630  23
   2  -3 -19 182.060 46.4165   9
   2   3 -19 131.367 42.4693   8
   2   3 -19 210.139 47.8198   9
   2  -3 -19 223.652 43.5552   8
   2  -3 -19 151.248 40.1650   6
   2   3 -19 73.1186 37.9224   6
   2   3 -18 2341.58 148.914  23
   2  -3 -18 2435.92 162.318   8
   2   3 -18 2768.79 170.921   8
   2  -3 -18 2422.52 162.863   9
   2   3 -18 2279.59 159.556   9
   2   3 -18 2479.19 152.778   6
   2  -3 -18 2231.18 145.609   6
   2   3 -17 4280.04 237.952  33
   2   3 -17 4155.13 227.301  23
   2   3 -17 4458.02 248.892   9
   2  -3 -17 4631.23 252.937   8
   2   3 -17 3825.19 236.516   8
   2  -3 -17 4518.53 249.987   9
   2  -3 -17 4669.29 234.848   6
   2   3 -17 4406.16 231.791   6
   2   3 -16 295.342 72.4408  33
   2   3 -16 440.645 76.0277  23
   2  -3 -16 282.259 70.9901   8
   2   3 -16 348.321 77.4677   8
   2  -3 -16 271.243 71.3145   9
   2   3 -16 530.451 89.0585   9
   2   3 -16 415.634 73.2450   6
   2  -3 -16 263.329 61.1048   6
   2   3 -15 428.160 84.6029  33
   2   3 -15 369.052 72.3849   6
   2  -3 -15 476.515 78.6620   6
   2   3 -15 355.626 69.6889  23
   2   3 -15 426.025 83.2001   9
   2   3 -15 365.475 85.8875   8
   2  -3 -15 322.812 74.7760   8
   2  -3 -15 334.962 76.5609   9
   2   3 -14 786.501 96.8497  34
   2   3 -14 697.058 103.517  33
   2  -3 -14 655.904 125.227   1
   2   3 -14 656.766 90.6535   6
   2   3 -14 729.451 108.157   8
   2  -3 -14 695.291 104.865   8
   2  -3 -14 765.761 111.371   9
   2  -3 -14 787.759 95.9821   6
   2   3 -14 628.009 100.843   9
   2   3 -14 730.702 94.3706  23
   2  -3 -14 824.431 137.092  12
   2  -3 -13 9762.73 426.100   9
   2   3 -13 9660.25 425.154   9
   2  -3 -13 9780.41 402.871   6
   2   3 -13 10117.4 408.999   6
   2   3 -13 9275.92 504.014  12
   2  -3 -13 10350.0 520.085  12
   2   3 -13 8232.58 405.273  33
  -2   3  13 9435.02 555.400  37
   2   3 -13 9365.25 395.235  34
   2  -3 -13 10187.1 561.506   5
   2   3 -13 8633.94 530.131   5
   2   3 -13 9517.71 511.149   1
   2  -3 -13 9698.62 507.754   1
   2   3 -13 9407.96 402.311  23
   2  -3 -13 9975.27 520.732  17
   2  -3 -12 624.691 91.3105   9
   2   3 -12 685.178 96.0892   9
  -2   3  12 614.665 134.550  37
   2   3 -12 901.174 97.5006  34
   2   3 -12 820.297 102.346  33
   2   3 -12 778.633 129.313  12
   2  -3 -12 761.843 122.898  12
   2  -3 -12 706.514 141.743   5
   2   3 -12 737.978 139.691   5
   2   3 -12 533.935 108.101   1
   2  -3 -12 775.519 123.772   1
   2   3 -12 678.411 86.0076   6
   2  -3 -12 652.644 83.1156   6
   2   3 -12 635.957 86.1467  23
   2  -3 -12 809.778 130.880  17
   2   3 -12 781.802 134.370  17
   2  -3 -11 4934.75 256.196   9
   2   3 -11 4668.50 235.634   6
   2   3 -11 4862.22 254.282   9
   2  -3 -11 4918.21 237.079   6
  -2   3  11 5053.70 358.908  37
   2   3 -11 4720.14 234.746  34
   2   3 -11 4280.31 299.579  12
   2  -3 -11 5228.21 296.167  14
   2  -3 -11 4910.66 307.529  12
   2   3 -11 5193.89 352.278   5
   2   3 -11 4865.16 316.587   1
   2  -3 -11 5059.27 319.919   1
   2  -3 -11 5538.18 363.474   5
   2  -3 -11 5540.14 244.056  25
   2   3 -11 4443.28 234.699  23
   2   3 -11 5100.23 311.023  18
   2   3 -11 4994.27 330.849  17
   2  -3 -11 5073.25 328.869  17
   2   3 -11 4842.26 281.081  16
   2   3 -10 447.638 69.8700   9
   2  -3 -10 434.735 70.2579   9
   2   3 -10 398.267 96.8455   5
   2  -3 -10 374.858 92.4051   5
   2   3 -10 332.039 77.3305   1
   2  -3 -10 373.707 82.8318   1
  -2   3  10 342.372 95.5030  37
   2   3 -10 385.506 82.1713  12
   2  -3 -10 347.788 77.9823  12
   2  -3 -10 427.190 77.4706  14
   2   3 -10 374.139 60.6988  23
   2   3 -10 436.400 84.5753  18
   2  -3 -10 312.148 81.1525  17
   2   3 -10 312.071 88.6344  17
   2  -3  -9 4278.51 246.744  14
  -2   3   9 4469.75 306.886  37
   2   3  -9 4325.83 289.351   5
   2  -3  -9 4319.74 262.054   1
   2   3  -9 4679.81 272.204   1
   2  -3  -9 4127.51 288.616   5
   2   3  -9 4527.22 274.869  18
   2  -3  -9 4684.64 282.845  17
   2  -3  -8 919.248 99.7487  14
  -2   3   8 989.914 130.494  37
   2  -3  -8 919.688 105.959   1
   2   3  -8 768.576 99.6395   1
   2   3  -8 775.941 104.939  18
   2  -3  -8 934.422 114.822  17
   2  -3  -7 9547.00 380.540  14
  -2   3   7 9891.16 439.976  37
   2   3  -7 9262.16 391.766   1
   2  -3  -7 9278.97 390.345   1
   2   3  -7 9514.44 408.974  18
   2  -3  -7 9392.09 398.074  15
   2  -3  -7 9197.04 401.873  17
   2  -3  -6-17.7322 31.2736  15
   2  -3  -6 15.6193 31.2357  14
  -2   3   6 47.8269 55.2203  37
   2   3  -6-20.2801 33.1141  18
   2  -3  -6 9.45654 35.6594  17
   2  -3  -5 4939.21 225.229  14
  -2  -3   5 5227.62 239.330  37
  -2   3   5 4699.15 257.456  37
   2   3  -5 4976.01 247.517  18
   2  -3  -5 4543.64 231.056  17
   2  -3  -5 5142.94 236.275  15
   2  -3  -4 11743.3 412.190  14
  -2  -3   4 12081.9 428.190  37
  -2   3   4 11577.8 451.212  37
   2   3  -4 11864.3 440.631  18
   2  -3  -4 11633.6 419.761  17
   2  -3  -4 11433.8 422.642  15
   2  -3  -3 354500. 9148.80  14
  -2   3   3 320793. 9180.35  37
  -2   3   3 349737. 9177.88   3
   2   3  -3 320656. 9169.97  18
   2  -3  -3 315750. 9154.76  15
   2  -3  -3 323574. 9139.75  17
   2  -3  -2 15914.6 479.679  14
  -2   3   2 14776.7 505.746  37
  -2   3   2 14595.0 492.116   3
  -2  -3   2 14705.9 496.813   3
   2   3  -2 13697.6 491.656  18
   2  -3  -2 15165.5 497.861  15
   2  -3  -2 13819.1 462.744  17
  -2  -3   1 1690.31 105.862  11
  -2   3   1 1668.09 110.221  37
   2  -3  -1 1483.67 108.097  15
  -2  -3   1 1436.39 102.027   4
  -2  -3   1 1393.46 96.7619   2
  -2   3   1 1739.98 105.100   2
  -2  -3   1 1427.83 101.565   3
  -2   3   1 1500.28 102.144   4
  -2   3   1 1579.10 102.707   3
  -2  -3   0 570.040 61.6850  11
  -2   3   0 455.464 62.5954  19
   2  -3   0 708.537 79.4355  15
  -2  -3   0 491.481 58.5339   2
  -2   3   0 527.764 58.2483   2
  -2   3   0 542.966 62.7708   3
  -2  -3   0 518.897 61.1396   3
  -2   3   0 550.963 62.9314   4
  -2  -3   0 650.212 66.4565   4
  -2  -3  -1 11.9861 28.2490  11
  -2  -3  -1-20.7900 24.4993  13
  -2   3  -1-12.9005 33.3058  19
   2  -3   1-7.67549 37.5986  15
  -2  -3  -1-5.60852 30.3732   2
  -2   3  -1-5.67053 27.2581   2
  -2  -3  -1-12.1713 30.8952   4
  -2   3  -1 24.3626 34.4508   4
  -2  -3  -2 41283.7 1214.67  13
  -2   3  -2 41721.3 1231.72  12
  -2  -3  -2 39438.0 1228.15  11
  -2  -3  -2 40616.4 1224.00  12
   2  -3   2 41198.5 1262.00  15
  -2   3  -2 40033.9 1226.76  19
  -2   3  -2 40461.1 1238.72   4
  -2  -3  -2 41050.9 1239.18   4
  -2  -3  -2 42510.2 1231.67   2
  -2  -3  -2 43088.4 1232.82   5
  -2   3  -2 41043.2 1232.52   5
  -2   3  -2 41943.3 1231.55   2
  -2   3  -3 18247.8 641.549  12
  -2  -3  -3 20415.7 647.981  12
  -2  -3  -3 19966.7 645.625  11
  -2  -3  -3 19221.6 626.195  13
  -2   3  -3 17906.0 611.977  16
  -2   3  -3 20235.2 663.318   4
  -2  -3  -3 19748.6 661.340   4
  -2  -3  -3 20357.8 655.407   2
  -2   3  -3 20392.0 656.437   2
  -2  -3  -3 20806.9 655.839   5
  -2   3  -3 20170.4 658.735   5
  -2   3  -4 55.5742 40.9814   4
  -2  -3  -4 68.6917 41.3000   5
  -2   3  -4 17.7604 37.4666   5
  -2  -3  -4 67.2322 36.3350   2
  -2   3  -4 84.7565 39.9770   2
  -2  -3  -4 55.5206 37.0386   4
  -2  -3  -4 47.6136 33.4876  12
  -2   3  -4 32.9846 33.0133  12
  -2  -3  -4 63.5935 28.7880  13
  -2  -3  -4 51.4464 33.2596  11
  -2  -3  -5 434.980 72.7337   5
  -2   3  -5 354.671 72.9976   5
  -2  -3  -5 275.992 60.3876   2
  -2   3  -5 549.507 84.3937   4
  -2  -3  -5 375.921 73.0420   4
  -2   3  -5 307.792 61.5315   2
  -2  -3  -5 434.005 67.6574  12
  -2   3  -5 392.823 65.9446  12
  -2  -3  -6 4777.18 273.526   4
  -2  -3  -6 4929.66 269.955   5
  -2   3  -6 5062.38 276.747   5
  -2   3  -6 4456.94 255.323  12
  -2  -3  -6 4889.74 258.423  12
  -2  -3  -7 3645.06 241.713   5
  -2   3  -7 3707.27 246.415   5
  -2   3  -7 3997.33 241.443  12
  -2  -3  -7 3264.64 220.751  12
  -2   3  -8 10463.9 408.986  33
  -2   3  -8 11301.1 422.504  10
  -2  -3  -8 10964.5 419.236  10
  -2   3  -8 10306.5 479.811  12
  -2  -3  -8 9907.28 470.738  12
  -2  -3  -8 10583.6 410.503   8
  -2   3  -8 10945.0 416.482   8
  -2  -3  -8 10934.4 429.612   7
  -2   3  -8 10840.6 417.199   9
  -2  -3  -8 11038.6 416.447   9
  -2   3  -8 10814.6 427.743   7
  -2  -3  -8 11421.3 505.681   5
  -2   3  -8 11212.3 506.985   5
  -2  -3  -9 873.287 94.2704   8
  -2   3  -9 907.571 97.5894   8
  -2  -3  -9 819.199 95.7362   9
  -2   3  -9 947.050 102.065   9
  -2   3  -9 1120.32 149.866   5
  -2  -3  -9 1064.96 95.4405   6
  -2   3  -9 850.521 89.6116   6
  -2  -3  -9 1018.30 140.939   5
  -2   3  -9 856.082 92.5347  33
   2   3   9 839.131 141.116  37
  -2  -3  -9 976.438 98.1232  28
  -2  -3  -9 830.498 84.5324  30
  -2   3  -9 1008.83 96.2417  28
  -2   3  -9 958.413 102.412  10
  -2  -3  -9 905.394 101.922  10
  -2   3  -9 817.656 121.170  12
  -2  -3  -9 741.252 113.170  12
  -2  -3  -9 865.498 89.6887  26
  -2   3  -9 821.272 84.6860  24
  -2   3  -9 833.593 87.7468  23
  -2  -3  -9 817.619 83.9372  21
  -2   3  -9 851.105 88.5331  20
  -2  -3  -9 746.291 84.9424  20
  -2   3 -10 106.964 51.5844   9
  -2  -3 -10 136.907 49.8137   9
  -2  -3 -10 131.348 48.7449   8
  -2   3 -10 166.215 51.9878   8
  -2  -3 -10 220.810 78.1350   5
  -2   3 -10 185.624 72.8691   5
  -2   3 -10 175.340 50.8976   6
  -2  -3 -10 186.593 50.4298   6
  -2   3 -10 98.1587 42.6082  33
  -2  -3 -10 170.971 47.1739  30
  -2   3 -10 140.645 46.9225  10
  -2  -3 -10 180.692 70.3559  12
  -2   3 -10 187.360 72.9436  12
  -2  -3 -10 161.268 57.4841  10
  -2   3 -10 127.187 47.2124  28
  -2  -3 -10 174.894 51.9816  28
  -2  -3 -10 192.596 51.3179  26
  -2   3 -10 87.4842 37.1161  24
  -2   3 -10 182.738 51.8477  23
  -2   3 -10 165.811 50.8064  20
  -2  -3 -10 187.105 50.5672  20
  -2  -3 -11 33.2849 41.8406   8
  -2   3 -11 58.6075 51.8317   9
  -2  -3 -11-11.5478 39.2544   9
  -2   3 -11 57.0071 49.2574   8
  -2  -3 -11 21.8795 41.2554   5
  -2   3 -11 22.4637 51.8750   5
  -2   3 -11 10.1618 34.5437   6
  -2  -3 -11-9.78884 38.0517   6
  -2   3 -11 53.0079 48.9643  33
  -2  -3 -11 74.6266 47.3596  30
  -2   3 -11 103.095 51.4302  12
  -2  -3 -11 19.9350 59.4309  12
  -2  -3 -11 53.1345 41.3089  28
  -2   3 -11 53.5519 36.4082  28
  -2   3 -11 9.45963 30.8961  24
  -2   3 -11-30.0671 45.3149  23
  -2   3 -11 20.3460 39.5448  20
  -2  -3 -11-9.71966 39.9432  20
  -2  -3 -12 5592.95 295.140   8
  -2   3 -12 5889.49 303.122   8
  -2  -3 -12 5552.54 297.865   9
  -2   3 -12 5944.51 307.383   9
  -2   3 -12 5729.63 287.932   6
  -2  -3 -12 5102.87 279.458   6
  -2   3 -12 5522.42 289.306  33
  -2  -3 -12 5783.92 279.260  30
  -2   3 -12 5668.97 378.975  12
  -2  -3 -12 4967.54 356.174  12
  -2   3 -12 6070.12 286.596  24
  -2   3 -12 5999.48 290.262  23
  -2  -3 -12 5336.54 275.957  20
  -2   3 -13 369.380 74.3552   6
  -2  -3 -13 334.335 72.3964   6
  -2  -3 -13 242.141 58.4793  30
  -2   3 -13 272.079 68.1274  33
  -2   3 -13 382.898 69.0271  24
  -2   3 -13 197.608 60.0605  23
  -2  -3 -13 336.706 74.8245   8
  -2  -3 -13 380.054 76.9446   9
  -2   3 -13 310.573 74.5575   8
  -2   3 -13 423.667 86.0042   9
  -2   3 -14 1542.21 137.412  33
  -2  -3 -14 1585.54 139.910   6
  -2   3 -14 1570.03 140.298   6
  -2   3 -14 1714.79 142.389  23
  -2  -3 -14 1634.78 149.192   8
  -2   3 -14 1580.24 147.262   8
  -2  -3 -14 1694.49 153.796   9
  -2   3 -14 1503.04 145.878   9
  -2  -3 -14 1543.35 132.618  30
  -2   3 -15 12471.5 485.296  33
  -2  -3 -15 12269.8 474.739  30
  -2   3 -15 12267.5 485.538  23
  -2  -3 -15 13004.8 501.778   8
  -2  -3 -15 13179.1 512.163   9
  -2   3 -15 13290.3 510.009   8
  -2   3 -15 12841.9 510.651   9
  -2   3 -16 2123.07 142.537  33
  -2   3 -16 2142.50 158.475   9
  -2   3 -16 2293.48 150.662  23
  -2   3 -16 2333.85 158.185   8
  -2  -3 -16 2049.88 148.794   8
  -2   3 -16 2183.25 148.070   6
  -2   3 -17 6039.86 253.279  33
  -2   3 -17 6228.04 260.293  23
  -2   3 -17 6489.76 272.407   8
  -2  -3 -17 6649.73 272.036   8
  -2   3 -17 5850.24 260.924   6
  -2   3 -18 36.1015 25.8872  23
  -2   3 -18 18.7978 23.8684   6
  -2  -3 -18 26.2396 21.8274   6
   2   4 -19 510.914 59.9260  23
   2   4 -19 531.989 63.1805   8
   2   4 -19 471.183 61.3253   9
  -2  -4  19 341.870 101.590   7
   2   4 -19 518.407 60.3558   6
   2   4 -18 6851.99 305.114  33
   2   4 -18 7242.26 305.252  23
   2  -4 -18 7229.92 312.956   8
   2   4 -18 8098.48 325.413   8
   2  -4 -18 7703.25 320.436   9
   2   4 -18 7822.32 320.689   9
   2   4 -18 7366.42 301.845   6
   2  -4 -18 7068.08 295.109   6
   2   4 -17 2114.07 159.435  33
   2   4 -17 2036.36 152.146  23
   2  -4 -17 2364.24 169.002   8
   2   4 -17 2452.28 170.780   8
   2  -4 -17 2208.12 162.986   9
   2   4 -17 2485.60 172.580   9
   2   4 -17 2547.69 160.467   6
   2  -4 -17 2092.37 146.702   6
   2   4 -16 854.818 110.006  33
   2  -4 -16 1095.98 106.258   6
   2   4 -16 1127.49 110.809   6
   2   4 -16 918.358 105.477  23
   2  -4 -16 1029.42 119.460   8
   2   4 -16 1012.80 115.277   8
   2  -4 -16 931.307 112.429   9
   2   4 -16 865.524 110.205   9
   2   4 -15 191.938 59.6558  34
   2  -4 -15 231.809 57.2011   6
   2   4 -15 167.126 52.3168   6
   2   4 -15 120.227 53.7448  23
   2  -4 -15 160.089 61.6087   8
   2   4 -15 272.431 72.1156   9
   2  -4 -15 196.914 65.7995   9
   2   4 -15 112.819 54.3572   8
   2   4 -15 149.991 56.7053  33
   2   4 -14 8690.61 378.664  34
   2   4 -14 8831.95 403.883  33
   2   4 -14 8537.15 378.727  23
   2  -4 -14 8546.57 396.962   9
   2   4 -14 9255.40 383.475   6
   2   4 -14 9046.67 404.392   9
   2  -4 -14 8565.65 371.753   6
   2  -4 -14 8215.49 390.404   8
   2   4 -14 7974.56 390.622   8
   2  -4 -13 11.7951 50.9612   9
   2   4 -13 47.6033 53.8103   9
   2   4 -13 70.6481 42.5568  34
  -2   4  13 167.239 83.0968  37
   2   4 -13 12.3969 46.7532  33
   2   4 -13-20.3299 42.8618   1
   2  -4 -13 19.3780 38.7599   6
   2   4 -13 50.3112 62.7475   5
   2   4 -13 60.1545 48.1991   6
   2  -4 -13 21.7350 50.1957  17
   2   4 -13 10.5396 39.7509  23
   2   4 -13 20.4803 47.2988  12
   2   4 -12 23219.9 790.273   9
   2   4 -12 23911.4 772.169   6
   2  -4 -12 22542.2 759.115   6
   2  -4 -12 22595.4 787.520   9
   2   4 -12 21765.3 881.692  12
  -2   4  12 21155.9 953.244  37
   2   4 -12 19931.9 783.422  33
   2   4 -12 23610.9 766.861  34
   2   4 -12 24107.3 955.955   5
   2   4 -12 22691.2 882.235   1
   2  -4 -12 21974.7 875.463   1
   2   4 -12 22831.9 769.838  23
   2  -4 -12 23591.4 911.466  17
   2   4 -11 4442.32 233.254   9
   2  -4 -11 4147.59 227.739   9
   2   4 -11 4132.71 215.413   6
   2  -4 -11 4098.70 309.354   5
   2   4 -11 4062.23 308.145   5
   2   4 -11 3920.55 280.341   1
   2  -4 -11 3887.65 276.473   1
  -2   4  11 4007.35 325.176  37
   2   4 -11 4171.85 215.500  34
   2   4 -11 4080.92 220.393  23
   2   4 -11 3719.78 271.898  18
   2  -4 -11 4127.09 294.233  17
   2   4 -11 3909.04 295.570  17
   2   4 -11 3914.11 255.815  16
   2  -4 -11 4309.14 269.149  14
   2  -4 -11 4091.34 277.956  12
   2   4 -11 4469.58 290.822  12
   2   4 -10 244.845 81.6139   5
   2  -4 -10 259.192 78.3122   5
   2   4 -10 344.456 77.5916   1
   2  -4 -10 236.422 68.5389   1
  -2   4  10 216.325 86.7552  37
   2   4 -10 222.301 48.9215  23
   2   4 -10 301.429 76.5258  18
   2   4 -10 198.593 56.4764  16
   2  -4 -10 266.106 75.4625  17
   2   4 -10 124.703 67.4781  17
   2   4 -10 147.462 55.9694  12
   2  -4 -10 343.008 76.4819  12
   2  -4 -10 262.199 65.7068  14
  -2   4   9 78201.9 2416.37  37
   2   4  -9 73665.0 2365.80   5
   2  -4  -9 71845.7 2357.76   5
   2   4  -9 79582.2 2322.16   1
   2  -4  -9 77274.1 2313.94   1
   2   4  -9 75922.8 2332.74  18
   2  -4  -9 79644.8 2348.64  17
   2   4  -9 74173.1 2305.67  12
   2  -4  -9 79092.6 2297.36  14
   2  -4  -9 78014.8 2310.34  12
  -2   4   8 236.903 81.7204  37
   2   4  -8 250.714 58.3863   1
   2  -4  -8 415.565 74.5327   1
   2   4  -8 239.324 65.6023  18
   2  -4  -8 282.361 70.9879  17
   2  -4  -8 317.190 62.7409  14
  -2   4   7 59.2414 57.5889  37
   2   4  -7 79.3147 45.8159   1
   2  -4  -7 78.1453 36.8693   1
   2   4  -7 72.9076 51.2542  18
   2  -4  -7 111.879 50.6070  17
   2  -4  -7 18.9711 32.2815  14
   2  -4  -7 65.9963 40.1921  15
  -2   4   6 55624.1 1753.10  37
   2  -4  -6 59553.5 1714.34  15
   2   4  -6 56470.7 1724.98  18
   2  -4  -6 57677.8 1707.58  17
   2  -4  -6 53993.7 1681.29  14
  -2   4   5 606.299 93.2277  37
   2   4  -5 518.975 80.9345  18
   2  -4  -5 510.126 72.2919  15
   2  -4  -5 457.254 66.6557  17
   2  -4  -5 424.519 61.2527  14
  -2   4   4 10096.1 407.899  37
   2   4  -4 9655.04 394.475  18
   2  -4  -4 9508.25 366.668  17
   2  -4  -4 9618.46 381.791  15
   2  -4  -4 10294.3 370.925  14
  -2   4   3 30409.4 977.500  37
  -2   4   3 32466.8 959.370   3
  -2  -4   3 32625.1 963.118   3
   2   4  -3 29495.2 967.407  18
   2  -4  -3 29052.9 955.622  15
   2  -4  -3 30943.4 932.631  17
  -2   4   2 1302.00 105.328  37
  -2   4   2 1235.78 91.8131   3
  -2  -4   2 1168.14 92.3565   3
   2  -4  -2 1219.34 102.047  15
   2   4  -2 1070.54 96.8481  18
  -2  -4   2 1132.65 95.0656  11
  -2   4   1 1293.03 98.8408  37
  -2  -4   1 1492.39 106.646  11
   2  -4  -1 1476.67 114.308  15
  -2   4   1 1459.90 96.8391   3
  -2  -4   1 1574.68 98.8690   2
  -2   4   1 1179.71 92.0658   2
  -2   4   1 1463.30 97.8942   4
  -2  -4   1 1392.80 99.6250   4
  -2  -4   1 1400.63 97.7371   3
  -2  -4   0 45401.6 1380.48  11
  -2   4   0 43927.5 1393.55  19
   2  -4   0 45304.1 1406.79  15
  -2  -4   0 46752.0 1365.09   4
  -2   4   0 46112.5 1362.45   3
  -2   4   0 46084.4 1362.78   4
  -2  -4   0 49588.2 1364.83   2
  -2   4   0 47277.3 1360.06   2
  -2  -4   0 47021.0 1363.43   3
  -2  -4  -1 29536.1 913.268  11
  -2  -4  -1 29599.0 900.756  13
   2  -4   1 27965.6 938.513  15
  -2   4  -1 28107.9 921.401  19
  -2   4  -1 31320.3 896.651   2
  -2   4  -1 27626.9 892.943   4
  -2  -4  -1 28742.9 896.230   4
  -2  -4  -1 30540.2 893.905   2
  -2   4  -2 18400.8 592.495  12
  -2  -4  -2 17155.8 589.002  13
  -2  -4  -2 18005.8 586.338  12
  -2  -4  -2 17726.9 606.648  11
  -2   4  -2 16947.1 583.536  16
   2  -4   2 18881.4 640.191  15
  -2   4  -2 17336.1 607.484  19
  -2   4  -2 19505.2 598.153   2
  -2   4  -2 18410.8 601.831   4
  -2  -4  -2 18107.5 600.207   4
  -2  -4  -2 16713.2 583.777   2
  -2  -4  -2 19144.1 596.359   5
  -2   4  -2 18615.6 598.598   5
  -2  -4  -3 60655.9 1797.49  11
  -2  -4  -3 61251.4 1779.64  13
  -2  -4  -3 59878.8 1778.26  12
  -2   4  -3 63536.4 1788.07  12
  -2   4  -3 57872.6 1766.41  16
  -2   4  -3 58675.5 1789.76  19
  -2  -4  -3 61741.2 1787.71   2
  -2   4  -3 61480.0 1799.03   4
  -2  -4  -3 59923.9 1796.61   4
  -2   4  -3 58911.2 1785.93   2
  -2  -4  -3 62600.2 1788.25   5
  -2   4  -3 65484.8 1797.75   5
  -2   4  -4 35.1721 35.1756   5
  -2   4  -4 64.9155 41.0115   4
  -2  -4  -4 25.1918 33.5931   5
  -2  -4  -4-8.42171 30.7567   2
  -2   4  -4 17.0546 31.1421   2
  -2  -4  -4 18.4332 27.4849   4
  -2  -4  -4 59.7234 33.7593  13
  -2   4  -4 49.0022 35.2891  12
  -2  -4  -4 15.7655 28.7895  12
  -2  -4  -4 42.8465 37.0266  11
  -2  -4  -5 3273.95 195.206   5
  -2   4  -5 2911.84 193.477   4
  -2  -4  -5 2602.63 184.262   4
  -2   4  -5 3229.87 196.993   5
  -2   4  -5 3268.73 194.162   2
  -2  -4  -5 2885.55 183.095   2
  -2   4  -5 3062.31 184.907  12
  -2  -4  -5 2806.28 178.754  12
  -2  -4  -5 2873.41 180.571  11
  -2  -4  -6 86096.7 2540.15   5
  -2   4  -6 86334.7 2544.74   5
  -2   4  -6 82731.1 2525.25  12
  -2  -4  -6 88503.8 2527.24  12
  -2  -4  -7 6921.57 353.029   5
  -2   4  -7 6970.02 358.366   5
  -2   4  -7 6984.28 347.397  12
  -2  -4  -7 7132.84 344.823  12
  -2   4  -8 72.5890 41.0592  12
  -2  -4  -8 13.9478 43.6105  12
  -2   4  -8 7.49284 29.9695  24
  -2  -4  -8 24.2020 38.0269  26
  -2   4  -8-8.26742 31.1764  33
  -2  -4  -8-15.4826 43.7878   5
  -2   4  -8 15.9673 58.2990   5
  -2   4  -9 3775.49 207.030   6
  -2  -4  -9 4041.41 283.383   5
  -2   4  -9 4367.45 297.975   5
  -2   4  -9 3877.47 216.611  33
   2   4   9 4086.80 324.629  37
  -2  -4  -9 4481.49 216.967  30
  -2   4  -9 4371.42 223.614  28
  -2   4  -9 4391.73 231.314  10
  -2  -4  -9 4071.90 225.872  10
  -2   4  -9 4547.08 289.608  12
  -2  -4  -9 4601.98 286.526  12
  -2   4  -9 4473.02 222.128  24
  -2  -4  -9 4159.02 220.863  26
  -2  -4  -9 4079.57 208.451  21
  -2   4  -9 3928.26 214.890  23
  -2   4  -9 4014.67 221.775   8
  -2  -4  -9 4255.15 224.822   9
  -2   4  -9 4577.24 232.445   9
  -2  -4 -10 2462.84 165.318   8
  -2   4 -10 2267.13 163.302   8
  -2  -4 -10 2309.25 166.065   9
  -2   4 -10 2064.16 157.652   9
  -2   4 -10 2369.56 156.045   6
  -2  -4 -10 2460.68 156.814   6
  -2   4 -10 2425.04 225.391   5
  -2   4 -10 2165.82 160.419  33
   2   4  10 2110.49 233.951  37
  -2   4 -10 2361.50 162.247  28
  -2  -4 -10 2037.77 146.052  30
  -2  -4 -10 2152.64 155.240  28
  -2   4 -10 2043.63 199.577  12
  -2  -4 -10 2247.85 204.509  12
  -2   4 -10 2239.53 165.703  10
  -2  -4 -10 2077.00 162.283  10
  -2  -4 -10 1937.49 141.585  25
  -2   4 -10 2263.92 155.660  24
  -2  -4 -10 2330.57 160.588  26
  -2   4 -10 2079.51 152.679  23
  -2  -4 -10 2250.34 150.168  21
  -2   4 -10 2289.72 156.429  20
  -2  -4 -11 1856.49 151.897   8
  -2   4 -11 1971.99 158.024   8
  -2  -4 -11 1779.25 149.833   9
  -2   4 -11 1865.06 153.877   9
  -2   4 -11 1681.94 138.025   6
  -2  -4 -11 1895.73 142.851   6
  -2   4 -11 2090.31 219.339   5
  -2   4 -11 1822.12 149.813  33
  -2  -4 -11 1696.61 135.436  30
  -2  -4 -11 1760.21 144.290  28
  -2   4 -11 1960.45 201.542  12
  -2   4 -11 1957.90 147.399  24
  -2  -4 -11 2210.35 157.425  26
  -2  -4 -11 1862.56 137.700  25
  -2   4 -11 1505.70 138.055  23
  -2   4 -11 1728.43 142.980  20
  -2   4 -12 21670.6 786.301  33
  -2  -4 -12 22046.9 767.963  30
  -2  -4 -12 21544.4 766.305   6
  -2   4 -12 22259.3 775.545   6
  -2  -4 -12 22717.7 766.279  25
  -2   4 -12 23008.7 778.802  24
  -2  -4 -12 21964.6 777.847  26
  -2   4 -12 24018.9 788.324  23
  -2  -4 -12 23525.5 796.522   8
  -2   4 -12 21966.9 791.245   8
  -2   4 -12 23226.3 802.757   9
  -2  -4 -12 23377.9 800.775   9
  -2   4 -13 184.527 63.5147  33
  -2  -4 -13 112.265 42.1182  30
  -2   4 -13 151.174 54.9562   6
  -2  -4 -13 113.939 45.9655   6
  -2  -4 -13 203.682 53.4570  25
  -2   4 -13 198.759 62.4923  24
  -2   4 -13 32.9524 41.6019  23
  -2   4 -13 214.042 65.4808   8
  -2   4 -13 172.520 65.8304   9
  -2  -4 -13 242.962 68.8232   9
  -2  -4 -13 138.261 59.6191   8
  -2   4 -14 43.8810 46.3127  33
  -2  -4 -14 68.6787 39.3150  30
  -2  -4 -14 120.463 51.8897   6
  -2   4 -14 52.4372 43.1623   6
  -2   4 -14 119.443 46.9789  24
  -2   4 -14 85.0409 47.0651  23
  -2   4 -14 166.786 58.4069   9
  -2  -4 -14 58.7202 47.0332   9
  -2  -4 -14 88.5659 47.8869   8
  -2   4 -14 148.629 59.0829   8
  -2   4 -15 421.796 76.7065  33
  -2  -4 -15 426.041 69.6094  30
  -2   4 -15 418.015 70.7475  24
  -2   4 -15 667.314 86.4258  23
  -2  -4 -15 437.549 77.6213   9
  -2  -4 -15 529.388 80.3111   8
  -2   4 -15 485.613 79.5071   8
  -2   4 -15 324.296 68.7308   9
  -2   4 -15 420.911 72.0893   6
  -2  -4 -15 520.108 76.9814   6
  -2   4 -16 105.080 40.4399  33
  -2   4 -16 106.344 43.0481  23
  -2   4 -16 104.055 50.4857   8
  -2   4 -16 100.077 49.3666   9
  -2  -4 -16 183.106 52.1377   8
  -2   4 -16 81.1730 43.3982   6
  -2  -4 -16 130.469 45.8625   6
  -2   4 -17 1778.87 117.087  33
  -2   4 -17 2012.90 125.458  23
  -2   4 -17 2172.99 130.727   8
  -2   4 -17 2198.40 128.773   6
  -2   4 -18 5776.22 219.487  23
   2   5 -19 1924.42 116.866  23
   2   5 -19 1957.62 118.015  33
   2   5 -18 102.596 36.6340  23
   2   5 -18 70.0569 40.2638  33
   2   5 -18 86.3416 37.1186   6
   2   5 -17 3636.09 217.223  33
   2   5 -17 4140.07 208.794   6
   2   5 -17 3581.94 207.050  23
   2   5 -17 3930.86 217.036   8
   2   5 -16-9.29552 36.1317   6
   2   5 -16 20.3559 40.7084  23
   2   5 -16 57.4937 50.8447  33
   2   5 -16-10.9875 41.4329   8
   2   5 -15 2333.11 166.635  34
   2   5 -15 2120.15 174.686  33
   2   5 -15 2320.28 168.338  23
   2   5 -15 2269.09 173.569   8
   2   5 -15 2049.01 153.113   6
   2   5 -14 257.189 71.5556  33
   2   5 -14 608.364 87.2640  34
   2   5 -14 362.851 68.1007   6
   2   5 -14 441.784 78.7040  23
   2   5 -14 448.486 81.5608   8
   2   5 -13 50.5720 44.6159  33
   2   5 -13 53.5075 42.8227  23
   2  -5 -13 153.914 74.7486  17
   2   5 -13 72.0652 41.1978  34
  -2   5  13-58.5570 67.6223  37
   2   5 -12 262.798 65.9864  33
   2   5 -12 296.818 60.9009  34
  -2   5  12 221.593 90.6912  37
   2   5 -12 170.395 57.8458  23
   2  -5 -12 247.293 87.1261  17
   2  -5 -11 1357.94 144.746  14
   2   5 -11 1427.87 117.781  34
   2   5 -11 1202.77 132.563  33
  -2   5  11 1606.43 209.071  37
   2   5 -11 1431.37 165.585  18
   2  -5 -11 1640.78 180.295  17
   2   5 -11 1467.09 177.247  17
   2   5 -11 1551.86 154.190  16
   2  -5 -10 525.333 88.0221  14
   2  -5 -10 726.676 82.7701  35
   2   5 -10 648.521 77.6143  23
   2   5 -10 537.429 98.9950  18
   2   5 -10 458.117 83.5095  16
   2  -5 -10 606.607 107.840  17
   2  -5  -9 617.342 74.5518  35
  -2   5   9 678.744 123.838  37
   2   5  -9 608.966 105.505  18
   2   5  -9 690.157 93.2098  16
   2  -5  -9 616.517 100.716  17
   2  -5  -9 592.598 93.6708  14
  -2   5   8 54.4594 61.7447  37
   2   5  -8 28.6096 50.5090  18
   2   5  -8 83.2084 43.9096  16
   2  -5  -8 79.1212 51.3069  17
   2  -5  -8 161.980 55.5141  15
   2  -5  -8 91.4867 38.9374  14
  -2   5   7 16538.3 681.526  37
   2   5  -7 16004.2 646.672  18
   2  -5  -7 18137.4 645.791  15
   2  -5  -7 16983.9 632.614  17
   2  -5  -7 17171.5 619.970  14
  -2   5   6 24228.8 873.955  37
   2  -5  -6 24966.6 836.608  15
   2   5  -6 24158.7 851.447  18
   2  -5  -6 24106.2 820.814  17
   2  -5  -6 24577.9 813.684  14
  -2   5   5 205.492 70.2951  37
   2  -5  -5 107.879 46.3023  15
   2   5  -5 66.8368 52.5730  18
   2  -5  -5 68.6845 38.0547  17
   2  -5  -5 100.255 37.0357  14
  -2   5   4 2306.75 170.678  37
   2   5  -4 2205.93 160.749  18
   2  -5  -4 2189.46 138.843  17
   2  -5  -4 2242.12 154.060  15
   2  -5  -4 2238.46 140.948  14
  -2   5   3 15157.1 546.752  37
   2   5  -3 14105.0 541.305  18
   2  -5  -3 15886.6 548.151  15
  -2  -5   3 15287.1 528.303  11
  -2   5   2 940.246 93.0088  37
   2  -5  -2 836.745 90.8040  15
   2   5  -2 905.065 73.9359  16
  -2  -5   2 988.819 92.2777  11
   2  -5  -1 3504.45 196.946  15
  -2  -5   1 3227.61 179.338  11
  -2   5   0 13553.5 518.849  19
   2  -5   0 14756.9 532.696  15
  -2  -5   0 14032.2 501.309  11
  -2  -5   0 14220.4 494.682  13
   2  -5   1 9795.79 427.244  15
  -2   5  -1 10358.6 415.884  19
  -2  -5  -1 10830.8 396.674  13
  -2  -5  -1 11029.3 410.847  11
  -2   5  -2 10738.9 411.139  16
   2  -5   2 12293.1 470.985  15
  -2   5  -2 11133.6 439.031  19
  -2  -5  -2 11145.8 418.961  13
  -2  -5  -2 11739.9 436.015  11
  -2   5  -3 136.636 44.9067  16
   2  -5   3 243.175 63.8058  15
  -2   5  -3 120.490 48.0601  19
  -2  -5  -3 103.611 39.2899  13
  -2   5  -4 3316.27 186.847   5
  -2   5  -4 3237.92 179.358  16
  -2   5  -4 3050.32 190.752  19
  -2  -5  -4 3024.66 191.119  11
  -2  -5  -4 3236.29 186.153  13
  -2  -5  -5 134.351 42.6719  13
  -2  -5  -5 223.194 56.8575  11
  -2   5  -5 161.465 51.4294   5
  -2   5  -6 685.620 94.4491   5
  -2   5  -7 6907.53 293.093  33
  -2  -5  -8 175.360 42.0262  30
  -2   5  -8 68.5345 37.1402  33
  -2  -5  -8 153.232 42.5798  26
  -2   5  -8 87.6622 38.4343  24
  -2  -5  -8 132.628 41.7931  25
  -2  -5  -8 142.500 41.3445  21
  -2   5  -8 68.1382 37.8950  23
  -2   5  -8 112.268 39.4083  20
  -2  -5  -9 312.540 56.3801  30
   2   5   9 263.997 93.6674  37
  -2   5  -9 335.091 65.0082  33
  -2   5  -9 203.170 57.1095  24
  -2  -5  -9 373.688 65.2686  26
  -2  -5  -9 317.589 56.5245  25
  -2   5  -9 280.956 60.1212  23
  -2  -5  -9 345.321 58.1015  21
  -2   5  -9 346.390 61.7589  20
  -2  -5 -10 3858.16 210.131  30
  -2   5 -10 3476.60 215.008  33
   2   5  10 3638.40 319.086  37
  -2  -5 -10 3787.04 206.260  25
  -2  -5 -10 3767.68 218.550  26
  -2   5 -10 3689.94 213.262  24
  -2  -5 -10 3394.68 198.572  21
  -2   5 -10 3894.43 213.058  23
  -2   5 -10 4035.42 217.049  20
  -2  -5 -11 2993.58 183.833  25
  -2   5 -11 3375.54 202.757  24
  -2  -5 -11 2840.11 189.773  26
  -2  -5 -11 2867.37 184.061  30
  -2   5 -11 2911.79 189.014  23
  -2   5 -11 2996.30 200.221  33
   2   5  11 2720.15 284.259  37
  -2   5 -12 11599.6 477.549  33
  -2  -5 -12 11027.8 454.730  30
  -2  -5 -12 11174.7 451.262  25
  -2  -5 -12 11509.9 471.370  26
  -2   5 -12 12498.1 475.079  24
  -2   5 -12 11391.9 461.884  23
  -2   5 -12 11920.5 476.930   8
  -2   5 -13-11.5635 40.7886  33
  -2  -5 -13-10.3027 32.2136  30
  -2   5 -13-10.3177 40.1045   6
  -2  -5 -13 9.80221 40.2798  25
  -2   5 -13 10.7500 40.5375  24
  -2  -5 -13-10.9609 46.2109  26
  -2   5 -13-10.8263 42.0813  23
  -2   5 -13-33.7222 50.8209   8
  -2   5 -14 1023.83 112.335  33
  -2  -5 -14 990.208 104.360  30
  -2   5 -14 1047.52 111.540   6
  -2   5 -14 1074.87 112.654  24
  -2   5 -14 1035.95 110.708  23
  -2   5 -14 1082.96 112.985   8
  -2  -5 -15 17542.5 618.460  30
  -2   5 -15 18032.4 630.169  33
  -2   5 -15 17615.3 624.145  23
  -2   5 -15 19000.1 635.533   8
  -2   5 -15 16685.1 620.335  24
  -2   5 -16 1273.99 105.135  23
  -2   5 -16 1132.96 101.047  33
  -2   5 -17 23.6067 28.3745  23
  -2   5 -17 17.5281 28.0909  33
   2   6 -19 508.176 54.1456  23
   2   6 -19 401.229 50.9697  33
   2   6 -18 1795.50 122.339  23
   2   6 -18 1811.25 125.708  33
   2   6 -17 2277.66 152.270  23
   2   6 -17 2099.22 155.041  33
   2   6 -16 1209.06 116.236  23
   2   6 -16 1221.88 126.144  33
   2   6 -16 1144.94 114.806  34
   2   6 -15 1322.31 125.716  23
   2   6 -15 1373.98 128.614  34
   2   6 -15 1336.55 138.993  33
   2   6 -14 690.005 95.4548  23
   2   6 -14 560.931 83.5768  34
   2   6 -14 539.071 95.1184  33
   2   6 -13 783.809 96.9651  23
   2   6 -13 733.794 92.1513  34
  -2   6  13 576.995 155.417  37
   2   6 -13 688.888 99.6595  33
   2   6 -12 22010.9 752.171  34
  -2   6  12 21649.7 976.829  37
   2   6 -12 20320.2 774.673  33
   2   6 -12 22319.0 759.060  23
   2  -6 -12 23282.4 900.160  17
   2   6 -12 22620.5 843.252  16
   2   6 -11 752.716 89.0792  34
   2  -6 -11 916.807 100.082  35
  -2   6  11 804.076 160.962  37
   2  -6 -11 761.468 114.543  14
   2   6 -11 640.157 96.0582  33
   2   6 -11 682.636 89.3733  23
   2   6 -11 492.435 102.826  18
   2   6 -11 598.125 100.977  16
   2  -6 -11 787.387 128.189  17
   2  -6 -10 296.240 60.1280  35
  -2   6  10 243.742 89.2153  37
   2   6 -10 152.089 43.3544  23
   2   6 -10 233.416 74.0491  18
   2   6 -10 208.570 65.8422  16
   2  -6 -10 278.562 80.6519  17
   2  -6 -10 337.337 74.7244  14
   2  -6  -9 1329.32 110.261  35
  -2   6   9 1482.71 185.780  37
   2   6  -9 1644.96 117.269  23
   2  -6  -9 1401.78 141.397  14
   2   6  -9 1449.07 162.900  18
   2  -6  -9 1363.60 152.718  17
   2   6  -9 1411.85 137.473  16
   2  -6  -8 1234.88 129.009  14
   2   6  -8 998.975 128.640  18
   2   6  -8 1096.36 115.372  16
   2  -6  -8 1007.35 123.803  15
   2  -6  -8 930.830 119.291  17
  -2   6   8 695.042 127.716  37
   2  -6  -7 1050.02 116.803  14
   2  -6  -7 1402.81 139.278  15
   2   6  -7 1585.33 154.322  18
   2  -6  -7 1041.24 117.067  17
   2   6  -7 1213.98 115.039  16
  -2   6   7 1069.55 142.402  37
   2  -6  -6 29094.0 943.600  14
   2   6  -6 27466.6 976.973  18
   2  -6  -6 29372.5 947.471  17
   2   6  -6 28117.5 920.589  16
   2  -6  -6 30148.9 971.180  15
  -2   6   6 26914.3 993.383  37
  -2  -6   5 937.290 98.3614  11
   2  -6  -5 989.454 99.9582  14
   2   6  -5 871.779 113.359  18
   2  -6  -5 973.483 96.8758  17
   2  -6  -5 1029.71 113.871  15
   2   6  -5 1056.28 97.2747  16
  -2   6   5 998.703 122.160  37
  -2  -6   4 1320.30 116.864  11
   2   6  -4 1083.20 121.180  18
   2  -6  -4 1486.39 130.051  15
   2  -6  -4 1187.85 101.605  17
   2   6  -4 1229.19 101.961  16
  -2   6   4 1249.45 125.717  37
  -2  -6   3 756.005 86.0942  11
   2  -6  -3 750.192 89.0364  15
   2   6  -3 732.656 72.2757  16
  -2   6   3 657.285 89.1625  37
  -2  -6   2 1453.92 122.992  11
   2  -6  -2 1797.77 138.192  15
   2   6  -2 1516.15 102.524  16
  -2  -6   1 5935.19 275.073  11
   2  -6  -1 6474.11 296.734  15
  -2   6   1 5562.67 290.816  19
  -2  -6   0 56853.0 1689.52  11
  -2  -6   0 55209.6 1675.19  13
  -2   6   0 53524.2 1712.43  19
  -2  -6  -1 46.0134 37.8189  11
  -2  -6  -1 8.27084 33.0838  13
  -2   6  -1 42.5864 51.1797  19
   2  -6   1-11.4961 51.9773  15
  -2  -6  -2 1689.73 129.379  13
  -2  -6  -2 1577.55 131.116  11
  -2   6  -2 1812.24 131.763  16
   2  -6   2 1798.89 157.407  15
  -2   6  -2 1742.57 144.204  19
  -2  -6  -3 33654.9 1076.29  13
  -2  -6  -3 33732.7 1093.81  11
  -2   6  -3 34016.3 1073.58  16
   2  -6   3 34977.9 1143.08  15
  -2   6  -3 34001.7 1101.89  19
  -2  -6  -4 657.483 84.7178  13
  -2  -6  -4 744.546 94.6992  11
   2  -6   4 629.793 101.548  15
  -2   6  -4 529.658 76.8094  16
  -2   6  -4 640.881 90.3454  19
  -2  -6  -5 918.651 104.881  13
  -2  -6  -5 695.950 97.1288  11
  -2  -6  -6 48848.0 1528.59  13
  -2  -6  -7-48.7276 36.7179  26
  -2  -6  -7 36.3952 28.2942  21
  -2   6  -7-7.82903 33.8229  33
  -2  -6  -8 94.8118 34.4219  25
  -2  -6  -8 232.531 53.5089  26
  -2   6  -8 184.753 49.6402  24
  -2  -6  -8 170.911 43.6293  30
  -2  -6  -8 279.207 52.8303  21
   2   6   8 90.2713 60.3393  37
  -2   6  -8 158.352 51.9832  33
  -2  -6  -9 1152.91 111.203  26
  -2  -6  -9 1114.49 102.713  25
  -2   6  -9 1197.97 111.779  24
  -2  -6  -9 1223.72 109.167  30
  -2  -6  -9 1091.03 102.924  21
  -2   6  -9 1115.61 111.748  33
   2   6   9 1300.90 185.393  37
  -2  -6 -10 1070.88 104.688  25
  -2   6 -10 1071.65 111.763  24
  -2  -6 -10 1252.92 120.248  26
  -2  -6 -10 1033.44 106.348  30
  -2  -6 -10 1023.08 102.605  21
  -2   6 -10 1112.52 108.833  23
  -2   6 -10 1283.06 121.054  33
  -2  -6 -11 13875.4 523.702  25
  -2  -6 -11 14371.1 542.846  26
  -2   6 -11 13877.3 532.888  24
  -2  -6 -11 14344.8 531.690  30
  -2  -6 -11 13739.2 520.177  21
  -2   6 -11 14008.0 527.724  23
   2   6  11 12304.1 693.952  37
  -2   6 -11 14059.5 543.428  33
  -2   6 -12 6771.51 329.102  24
  -2  -6 -12 6741.40 315.037  25
  -2  -6 -12 6925.46 329.996  26
  -2  -6 -12 6993.55 323.971  30
  -2   6 -12 6961.12 323.509  23
  -2   6 -12 6859.83 332.527  33
  -2  -6 -13 1664.28 144.523  26
  -2   6 -13 1680.05 142.588  24
  -2  -6 -13 1633.19 133.031  25
  -2  -6 -13 1392.23 129.679  30
  -2   6 -13 1572.84 136.591  23
  -2   6 -13 1527.67 140.961  33
  -2  -6 -14 1435.55 123.292  25
  -2   6 -14 1686.03 140.165  24
  -2  -6 -14 1580.55 131.042  30
  -2   6 -14 1513.92 132.701  23
  -2   6 -14 1728.65 143.009  33
  -2   6 -15-8.86856 36.4457  24
  -2  -6 -15 51.7505 40.6577  30
  -2   6 -15 43.7738 48.8291  23
  -2   6 -15 9.26802 43.6880  33
  -2   6 -16 64.3497 43.8028  24
  -2  -6 -16 149.034 40.2726  30
  -2   6 -16 141.661 44.0141  33
  -2   6 -16 114.751 40.1304  23
  -2   6 -17 407.420 52.5488  33
  -2   6 -17 455.934 54.6477  23
   2   7 -19 632.335 57.5791  23
   2   7 -18 941.857 85.0846  33
   2   7 -18 803.437 77.3820  23
   2   7 -17 1180.47 113.393  33
   2   7 -17 1271.21 106.491  23
   2   7 -16 870.117 96.2825  24
   2   7 -16 940.573 100.291  23
   2   7 -16 932.086 105.651  33
   2   7 -16 1013.10 105.102  34
   2   7 -15 2615.28 176.724  23
   2   7 -15 2624.23 191.651  33
   2   7 -15 2701.34 182.758  34
   2   7 -14 4923.19 258.768  23
   2   7 -14 4626.95 269.730  33
   2   7 -14 4486.17 253.053  34
   2   7 -13 1481.75 130.182  23
   2   7 -13 1417.40 130.668  34
   2   7 -13 1065.78 125.473  33
   2   7 -12 51.5977 48.6455  34
  -2   7  12 29.7713 62.7600  37
   2  -7 -12 30.8136 39.9277  35
   2   7 -12-12.2774 50.4536  33
   2   7 -12 71.4347 41.9385  23
   2   7 -12-17.3673 46.3120  16
   2  -7 -12 21.2501 53.0051  17
   2   7 -11 4088.41 230.297  34
   2  -7 -11 4299.88 238.151  35
  -2   7  11 4359.69 366.199  37
   2  -7 -11 4349.04 289.807  14
   2   7 -11 4853.22 245.263  23
   2  -7 -11 4842.56 324.242  17
   2   7 -11 4649.86 295.654  16
   2  -7 -10 715.229 88.8197  35
  -2   7  10 914.533 160.030  37
   2  -7 -10 645.955 105.753  14
   2   7 -10 545.210 91.0383  33
   2   7 -10 883.134 91.4827  23
   2   7 -10 638.568 118.398  18
   2   7 -10 712.116 107.350  16
   2  -7 -10 700.240 121.242  17
   2  -7  -9 12543.3 478.292  35
  -2   7   9 12973.2 636.070  37
   2   7  -9 13323.0 470.899  23
   2  -7  -9 13100.1 552.932  14
   2   7  -9 12421.2 584.762  18
   2  -7  -9 13771.5 577.477  17
   2   7  -9 12388.4 532.359  16
   2  -7  -8 700.022 109.002  15
   2  -7  -8 676.781 97.2894  14
   2  -7  -8 578.836 93.5147  17
   2   7  -8 515.073 100.694  18
   2   7  -8 425.625 78.0926  16
   2  -7  -8 481.664 69.9584  35
   2  -7  -7 37.0801 36.8477  14
   2   7  -7 32.3146 43.0826  18
   2   7  -7 22.0035 37.3960  16
   2  -7  -7-14.4628 47.2314  15
   2  -7  -7 51.2223 43.5270  17
  -2   7   7 17.9358 50.7257  37
  -2  -7   6 12099.4 496.951  11
   2  -7  -6 12789.2 508.801  14
   2   7  -6 12873.6 555.965  18
   2  -7  -6 13994.1 518.771  17
   2   7  -6 12399.1 491.210  16
   2  -7  -6 13425.3 537.883  15
  -2   7   6 12589.4 557.290  37
  -2  -7   5 1802.70 149.377  11
   2   7  -5 2253.58 190.021  18
   2   7  -5 2263.79 152.907  16
   2  -7  -5 2352.39 161.350  17
   2  -7  -5 2404.85 184.714  15
  -2   7   5 2119.26 179.327  37
  -2  -7   4 129.495 48.9009  11
   2   7  -4 38.6837 42.2324  18
   2   7  -4 148.760 42.7948  16
   2  -7  -4 164.521 55.4852  15
  -2   7   4 143.456 58.6483  37
  -2  -7   3 6260.91 300.115  11
   2  -7  -3 6379.89 315.506  15
   2   7  -3 6666.50 280.506  16
  -2  -7   2 293.276 63.5493  11
  -2   7   2 227.756 63.4875  19
   2   7  -2 231.539 46.7531  16
   2  -7  -2 261.759 60.3413  15
  -2  -7   1 29.4604 38.1721  11
  -2   7   1-12.3918 54.7947  19
   2  -7  -1 22.0572 37.4884  15
  -2  -7   0 24212.1 803.347  13
  -2  -7   0 23076.5 811.147  11
  -2   7   0 23642.2 842.946  19
   2  -7   0 26196.4 850.518  15
  -2  -7  -1 5096.76 254.736  13
  -2  -7  -1 4965.14 262.085  11
  -2   7  -1 5048.78 253.076  16
   2  -7   1 4991.38 284.794  15
  -2   7  -1 5340.47 286.414  19
  -2  -7  -2 3923.60 221.966  13
  -2  -7  -2 3782.66 225.711  11
  -2   7  -2 3936.87 219.290  16
   2  -7   2 3809.55 251.576  15
  -2   7  -2 3901.67 238.918  19
  -2  -7  -3 24126.0 849.778  11
  -2  -7  -3 25708.3 842.265  13
  -2   7  -3 25087.7 834.179  16
   2  -7   3 24305.1 894.960  15
  -2   7  -3 24049.0 861.969  19
  -2  -7  -4 3712.29 233.540  11
  -2  -7  -4 3301.11 214.155  13
  -2   7  -4 3850.28 221.175  16
   2  -7   4 3594.23 257.805  15
  -2   7  -4 3729.62 237.710  19
  -2  -7  -5 419.585 76.9672  13
  -2  -7  -5 349.171 75.5913  11
  -2   7  -5 389.431 71.0997  16
   2  -7   5 264.558 76.8741  15
  -2   7  -5 463.997 89.7147  19
  -2  -7  -6 135.721 51.2072  13
  -2  -7  -6 23.1116 36.3534  35
   2  -7   6 77.4494 68.3187  15
  -2  -7  -7 1322.73 109.266  31
  -2  -7  -7 1366.09 147.876  13
  -2  -7  -7 1100.85 103.634  26
  -2   7  -7 1230.45 105.723  24
  -2  -7  -7 1337.21 106.931  21
  -2  -7  -7 1021.23 101.420  35
  -2   7  -8 2805.37 175.373  24
  -2  -7  -8 2889.87 177.270  26
  -2  -7  -8 2512.88 163.835  30
  -2  -7  -8 2560.32 162.588  21
  -2   7  -8 3114.58 179.919  33
   2   7   8 2750.58 261.405  37
  -2  -7  -8 2446.14 163.824  35
  -2  -7  -9 20184.5 713.546  26
  -2   7  -9 19631.5 702.124  24
  -2  -7  -9 20024.9 697.631  25
  -2  -7  -9 21519.1 708.519  30
  -2  -7  -9 20886.9 701.603  21
  -2   7  -9 20802.7 709.527  33
   2   7   9 19529.3 889.313  37
  -2  -7 -10 2374.98 173.192  26
  -2   7 -10 2378.04 174.895  24
  -2  -7 -10 2519.07 168.468  25
  -2  -7 -10 2450.12 168.095  30
  -2  -7 -10 2573.24 168.306  21
  -2   7 -10 2117.96 165.350  33
   2   7  10 2808.97 286.747  37
  -2  -7 -11 1844.01 144.659  25
  -2   7 -11 1967.96 157.347  24
  -2  -7 -11 1743.86 149.207  26
  -2  -7 -11 1923.93 151.399  30
  -2  -7 -11 1758.77 141.168  21
  -2   7 -11 2196.92 155.152  23
  -2   7 -11 1818.17 153.495  33
  -2  -7 -12 3638.06 220.495  25
  -2  -7 -12 4331.36 244.856  26
  -2   7 -12 4020.71 234.795  24
  -2  -7 -12 4375.80 239.249  30
  -2   7 -12 4559.95 237.652  23
  -2   7 -12 3719.77 231.923  33
  -2  -7 -13 5218.97 268.483  25
  -2  -7 -13 4967.26 273.729  26
  -2   7 -13 6116.86 291.006  24
  -2  -7 -13 5198.17 271.528  30
  -2   7 -13 5805.84 278.450  23
  -2   7 -13 5869.16 289.004  33
  -2  -7 -14 1988.76 146.322  25
  -2   7 -14 2203.07 162.468  24
  -2  -7 -14 2140.66 154.864  30
  -2   7 -14 2170.89 151.620  23
  -2   7 -14 2092.34 156.532  33
  -2   7 -15 8711.10 360.553  24
  -2  -7 -15 8348.05 352.682  30
  -2   7 -15 9067.08 354.694  23
  -2   7 -15 9157.42 364.213  33
  -2   7 -16-6.39675 27.6346  23
  -2   7 -16-6.81526 32.1244  24
  -2  -7 -16 13.4448 24.5446  30
  -2   7 -17 32.9785 25.1340  24
  -2   7 -17 31.7353 23.0267  23
  -2   7 -17 14.5633 22.8928  33
   2   8 -18 60.9714 33.9140  23
   2   8 -18 73.3606 33.1581  33
   2   8 -17 1333.95 106.239  23
   2   8 -17 1458.76 117.391  33
   2   8 -16 95.8620 43.5244  24
   2   8 -16 51.7841 39.0782  23
   2   8 -16 109.454 43.0458  34
   2   8 -16 59.8437 43.1406  33
   2   8 -15 7641.89 360.252  33
   2   8 -15 7390.49 341.530  34
   2   8 -15 8121.20 343.459  23
   2   8 -14 4468.28 255.411  33
   2   8 -14 4400.43 242.612  34
   2   8 -14 3783.42 223.975  23
   2  -8 -13 1132.86 116.339  35
   2   8 -13 1178.68 127.881  33
   2   8 -13 1160.94 118.722  34
   2   8 -13 1117.42 117.374  23
   2   8 -12 14083.2 547.497  34
   2  -8 -12 14159.8 547.247  35
  -2   8  12 14203.9 751.362  37
   2   8 -12 14471.2 572.946  33
   2   8 -12 15658.6 553.059  23
   2   8 -12 14441.5 635.773  16
   2   8 -11 1748.10 142.292  34
   2  -8 -11 1849.04 146.703  35
  -2   8  11 1982.60 245.324  37
   2   8 -11 1446.11 142.996  33
   2  -8 -11 1530.99 170.685  14
   2   8 -11 2088.19 148.627  23
   2  -8 -11 2141.91 210.162  17
   2   8 -11 1982.91 188.886  16
   2  -8 -10 9.86447 40.5352  35
  -2   8  10 26.0659 73.7183  37
   2  -8 -10-16.7930 35.3994  14
   2   8 -10-21.5318 40.5969  33
   2   8 -10-8.83062 33.2993  23
   2   8 -10 20.7373 51.7227  18
   2   8 -10 15.8202 36.5317  16
   2  -8 -10-18.5730 60.6531  17
   2  -8  -9 12864.0 495.246  35
   2  -8  -9 13773.8 579.493  14
   2   8  -9 13191.5 479.918  23
   2   8  -9 12663.3 607.202  18
   2  -8  -9 14640.3 603.962  17
   2   8  -9 12830.9 553.432  16
   2  -8  -8 52.0629 49.0852  15
   2  -8  -8-14.7008 43.8301  14
   2  -8  -8 34.0966 39.3733  35
  -2   8   8-21.1556 71.9111  37
   2   8  -8-18.9848 59.3624  18
   2   8  -8 92.8302 48.4240  16
   2  -8  -8 122.244 53.9033  17
  -2   8   8 41.1240 41.1255  27
   2  -8  -7 969.786 94.2460  35
  -2   8   7 807.424 134.025  37
   2   8  -7 918.059 134.191  18
   2  -8  -7 1001.90 119.373  17
   2   8  -7 1056.22 118.698  16
   2  -8  -7 895.056 122.603  15
   2  -8  -7 1272.82 134.166  14
  -2   8   6 33535.5 1187.73  37
   2   8  -6 32836.8 1187.03  18
   2  -8  -6 33942.8 1174.21  15
   2  -8  -6 35058.6 1133.23  17
   2   8  -6 35830.0 1126.94  16
   2  -8  -6 35089.5 1139.72  14
   2   8  -5 15065.6 633.496  18
   2  -8  -5 15825.3 623.495  15
   2   8  -5 16333.4 580.672  16
  -2  -8   5 14599.0 581.835  11
   2   8  -4 2678.65 209.782  18
   2  -8  -4 2788.31 205.991  15
   2   8  -4 2871.32 179.210  16
  -2  -8   4 3104.01 201.084  11
   2  -8  -3 14113.7 564.185  15
  -2   8   3 14125.4 593.626  19
   2   8  -3 14578.8 518.111  16
  -2  -8   3 13955.2 546.012  11
  -2   8   2-14.3885 55.9270  19
   2  -8  -2 12.1508 47.2295  15
  -2  -8   2 22.1761 39.1114  11
  -2   8   1 365.259 87.5731  19
   2  -8  -1 368.165 75.8193  15
  -2  -8   1 524.991 80.2960  11
  -2  -8   1 393.589 69.9579  13
   2  -8   0 76008.6 2222.33  15
  -2   8   0 70825.1 2221.56  19
  -2  -8   0 70814.2 2185.60  11
  -2  -8   0 75833.9 2180.88  13
  -2   8  -1 14631.0 588.985  19
   2  -8   1 14678.7 587.379  15
  -2  -8  -1 14411.3 561.119  11
  -2  -8  -1 13950.1 541.024  13
  -2   8  -2 1449.21 131.634  16
  -2   8  -2 1356.37 144.502  19
   2  -8   2 1650.08 164.287  15
  -2  -8  -2 1246.20 131.377  11
  -2  -8  -2 1399.04 132.042  13
  -2   8  -3 3230.32 210.760  16
   2  -8   3 3047.74 243.693  15
  -2   8  -3 3572.57 240.069  19
  -2  -8  -3 3856.94 228.409  13
  -2  -8  -3 3209.95 220.109  11
  -2   8  -4 321.234 68.7305  16
   2  -8   4 144.977 68.8415  15
  -2   8  -4 367.783 80.1029  19
  -2  -8  -4 406.178 76.1358  13
  -2  -8  -4 317.847 71.8403  11
  -2  -8  -5 529.146 71.8150  32
  -2  -8  -5 414.285 80.4814  13
  -2  -8  -5 506.564 89.9861  11
  -2  -8  -5 572.724 72.9175  35
  -2   8  -5 583.316 87.1699  16
   2  -8   5 589.943 112.154  15
  -2   8  -5 496.846 93.6814  19
  -2  -8  -6 63480.4 1891.14  35
  -2  -8  -6 64233.9 1887.13  31
  -2  -8  -6 62542.0 1887.76  32
  -2  -8  -6 62414.9 1990.90  13
  -2  -8  -6 66814.2 1894.86  26
  -2  -8  -6 62922.2 1884.18  21
   2  -8   6 69774.9 2119.94  15
  -2  -8  -7 7422.71 336.406  35
  -2  -8  -7 7869.09 337.697  31
  -2  -8  -7 8598.95 427.948  13
  -2  -8  -7 8469.54 347.320  26
  -2   8  -7 7619.73 334.348  24
  -2  -8  -7 8572.54 343.534  21
   2  -8   7 8951.23 500.699  15
  -2  -8  -8 409.981 73.4722  35
   2   8   8 585.732 130.713  37
  -2  -8  -8 379.397 69.6905  26
  -2   8  -8 383.578 66.6799  24
  -2  -8  -8 411.455 68.2225  30
  -2  -8  -8 558.272 75.2016  21
   2  -8   8 680.356 145.003  15
  -2   8  -9 245.035 56.4972  33
   2   8   9 292.929 109.967  37
  -2  -8  -9 397.618 71.2800  26
  -2   8  -9 466.338 76.7648  24
  -2  -8  -9 422.620 69.5698  25
  -2  -8  -9 451.671 72.8783  30
  -2  -8  -9 542.914 77.2368  21
   2  -8   9 512.178 134.910  15
   2   8  10 1656.19 218.429  37
  -2   8 -10 1603.09 138.064  33
  -2  -8 -10 1715.88 144.192  26
  -2   8 -10 1569.59 139.825  24
  -2  -8 -10 1732.38 140.127  25
  -2  -8 -10 1554.19 135.099  30
  -2  -8 -10 1773.74 139.246  21
   2  -8  10 1701.97 225.133  15
  -2  -8 -11 4094.09 234.060  30
  -2  -8 -11 4083.99 226.884  21
  -2   8 -11 3929.71 232.056  33
  -2  -8 -11 4241.72 242.504  26
  -2   8 -11 4277.36 241.118  24
  -2  -8 -11 3616.68 222.656  25
  -2  -8 -12 3712.35 221.953  30
  -2  -8 -12 3644.39 213.285  21
  -2   8 -12 4024.53 232.086  33
  -2  -8 -12 3759.65 221.745  25
  -2   8 -12 4036.39 232.756  24
  -2  -8 -12 4107.94 237.445  26
  -2  -8 -13 1173.56 116.933  30
  -2   8 -13 1211.36 119.158  33
  -2  -8 -13 1259.97 116.484  25
  -2  -8 -13 1197.26 121.209  26
  -2   8 -13 1363.23 126.235  24
  -2  -8 -14 37.2763 34.0303  30
  -2   8 -14 25.1896 36.2783  23
  -2   8 -14 18.6534 38.3298  33
  -2   8 -14 9.55960 38.2392  24
  -2  -8 -14 17.9060 30.4372  25
  -2   8 -15 2939.84 162.239  23
  -2   8 -15 3051.17 170.322  33
  -2   8 -15 2726.05 166.400  24
  -2  -8 -16 142.597 41.1229  30
  -2   8 -16 164.548 36.7973  23
  -2   8 -16 175.878 41.0401  33
  -2   8 -16 125.822 37.2690  24
   2   9 -18 512.793 53.5406  23
   2   9 -18 482.840 55.7615  33
   2   9 -18 445.328 51.6061  24
   2   9 -17 4899.13 215.254  23
   2   9 -17 4441.28 220.994  33
   2   9 -16 476.693 73.4802  33
   2   9 -16 491.236 71.9405  24
   2   9 -16 496.815 73.8456  34
   2   9 -16 454.572 66.5537  23
   2   9 -15 9196.75 386.096  24
   2   9 -15 9347.59 376.826  23
   2   9 -15 8873.87 392.247  33
   2   9 -15 8937.59 384.111  34
   2   9 -14 2069.68 151.833  23
   2  -9 -14 2133.67 155.803  35
   2   9 -14 2209.20 172.241  33
   2   9 -14 2030.18 158.132  34
   2   9 -13 6310.17 301.940  23
   2   9 -13 6553.35 316.759  34
   2  -9 -13 6223.98 306.998  35
   2   9 -13 6738.11 331.307  33
   2   9 -12 7425.88 333.620  23
   2   9 -12 7007.42 337.563  34
   2  -9 -12 7803.69 348.759  35
   2   9 -12 7334.10 353.887  33
   2  -9 -11 4971.17 268.904  35
  -2   9  11 5377.61 410.249  37
   2   9 -11 5060.57 269.370  34
   2   9 -11 5226.16 283.912  33
   2  -9 -11 4718.96 324.601  14
   2   9 -11 5419.58 264.781  23
   2   9 -11 5728.82 345.904  16
   2   9 -10 757.063 103.391  33
   2  -9 -10 987.011 135.169  14
   2  -9 -10 666.146 91.2401  35
  -2   9  10 820.215 155.459  37
   2   9 -10 894.210 146.289  18
   2  -9 -10 1256.58 158.442  17
   2   9 -10 875.477 127.060  16
   2  -9  -9 6983.16 388.377  14
   2  -9  -9 7239.79 325.938  35
  -2   9   9 7444.21 461.904  37
   2   9  -9 6677.43 421.385  18
   2  -9  -9 8066.28 414.992  17
   2   9  -9 6966.68 375.455  16
  -2   9   9 6964.24 342.666  27
   2  -9  -8 3589.33 257.368  14
  -2   9   8 3819.26 231.527  27
   2  -9  -8 3908.36 215.640  35
   2   9  -8 3796.79 298.605  18
   2  -9  -8 3900.19 285.564  15
   2  -9  -8 4458.73 282.303  17
   2   9  -8 4080.52 260.553  16
   2  -9  -7 5850.84 254.820  32
   2  -9  -7 5666.90 319.217  14
  -2   9   7 5198.99 274.882  27
   2  -9  -7 5403.57 258.836  35
   2  -9  -7 5524.32 337.162  15
   2   9  -7 4839.99 340.153  18
   2   9  -7 5868.55 312.784  16
   2  -9  -6 29369.0 908.318  32
   2  -9  -6 28206.1 910.403  35
   2   9  -6 28121.0 1058.01  18
   2  -9  -6 29742.0 1038.71  15
   2   9  -6 29903.0 984.996  16
   2  -9  -6 27842.8 993.029  14
   2  -9  -5-15.5323 43.9277  15
   2   9  -5 17.5782 49.7139  18
   2   9  -5 11.4661 35.8503  16
  -2   9   4 172.181 68.9561  19
   2   9  -4 105.265 43.3999  16
   2  -9  -4 131.183 55.0772  15
  -2  -9   4 139.248 56.0858  11
   2   9  -3 37409.7 1149.59  16
   2  -9  -3 35951.0 1201.82  15
  -2   9   3 35106.0 1236.17  19
  -2  -9   3 35827.9 1185.55  11
  -2   9   2 307.913 84.0519  19
   2  -9  -2 296.727 73.4692  15
  -2  -9   2 300.317 73.1469  11
  -2  -9   2 261.353 67.6591  13
   2  -9  -1 7656.10 374.423  15
  -2   9   1 7092.19 386.426  19
  -2  -9   1 7498.10 360.328  11
  -2  -9   1 7233.02 349.852  13
   2  -9   0 13443.2 550.505  15
  -2   9   0 13162.2 566.708  19
  -2  -9   0 12770.9 518.185  13
  -2  -9   0 12561.5 526.915  11
  -2   9  -1 6532.88 360.436  19
   2  -9   1 6540.31 358.895  15
  -2  -9  -1 6792.62 341.702  11
  -2  -9  -1 6629.70 327.318  13
  -2   9  -2 4614.45 297.801  19
  -2   9  -2 4885.43 277.687  16
  -2  -9  -2 4823.23 288.090  11
  -2  -9  -2 5523.83 290.217  13
  -2   9  -3 4379.70 259.182  16
  -2   9  -3 4718.33 293.698  19
   2  -9   3 3833.91 286.784  15
  -2  -9  -3 4263.61 257.296  13
  -2  -9  -3 4124.11 265.815  11
  -2  -9  -4 3888.71 201.524  32
  -2  -9  -4 4142.70 263.967  11
  -2  -9  -4 3627.70 244.245  13
  -2  -9  -4 3419.02 190.565  35
  -2   9  -4 3682.42 238.065  16
  -2   9  -4 3915.99 269.130  19
   2  -9   4 3120.48 266.235  15
  -2  -9  -5 350.016 61.6374  35
  -2  -9  -5 426.174 63.0129  31
  -2  -9  -5 284.783 60.0307  32
  -2  -9  -5 397.640 79.5738  13
  -2  -9  -5 377.352 83.8645  11
  -2  -9  -5 416.005 63.5457  26
  -2  -9  -5 365.399 58.3470  21
   2  -9   5 368.604 104.685  15
  -2   9  -5 331.396 74.2842  16
  -2   9  -5 260.743 75.7305  19
  -2  -9  -6 3501.07 200.778  35
  -2  -9  -6 3571.86 198.575  31
  -2  -9  -6 3475.20 200.987  32
  -2  -9  -6 3923.22 268.983  13
  -2  -9  -6 3750.45 201.968  26
  -2  -9  -6 3869.54 203.726  21
  -2   9  -6 3589.46 271.124  19
   2  -9   6 3621.70 302.594  15
   2   9   7 23.0976 65.4330  37
  -2  -9  -7 200.314 55.5617  35
  -2  -9  -7 166.287 51.6619  31
  -2  -9  -7 54.0136 48.1565  13
  -2  -9  -7 204.851 50.5678  26
  -2   9  -7 170.061 48.2446  24
  -2  -9  -7 110.533 43.5822  21
   2  -9   7 202.511 89.3704  15
   2   9   8 2422.64 257.857  37
  -2  -9  -8 2551.76 173.812  26
  -2   9  -8 2874.05 177.540  24
  -2  -9  -8 2709.50 178.384  30
  -2  -9  -8 2620.29 173.211  21
   2  -9   8 2898.01 291.374  15
   2   9   9 19977.2 910.594  37
  -2  -9  -9 19855.3 718.215  25
  -2  -9  -9 20947.6 732.433  26
  -2   9  -9 22345.7 728.187  24
  -2  -9  -9 19608.9 717.540  30
  -2  -9  -9 21084.8 720.135  21
   2  -9   9 20062.3 935.405  15
  -2  -9 -10 3968.64 231.373  30
  -2  -9 -10 3998.06 226.303  21
  -2   9 -10 4137.48 229.507  33
  -2  -9 -10 3794.67 232.777  26
  -2   9 -10 3850.10 229.077  24
  -2  -9 -10 4054.82 231.579  25
  -2  -9 -11 2215.22 166.179  30
  -2  -9 -11 2087.80 156.086  21
  -2   9 -11 2480.96 169.534  33
  -2  -9 -11 2118.33 165.446  26
  -2   9 -11 2249.56 167.651  24
  -2  -9 -11 2137.37 161.950  25
  -2  -9 -12 4151.61 234.286  30
  -2  -9 -12 4199.68 227.970  21
  -2   9 -12 3946.15 226.233  33
  -2  -9 -12 4168.25 232.704  25
  -2  -9 -12 3796.93 230.167  26
  -2   9 -12 3909.39 229.154  24
  -2  -9 -13 1630.60 135.619  30
  -2   9 -13 1764.73 139.533  33
  -2  -9 -13 1839.53 140.751  25
  -2   9 -13 1932.70 147.461  24
  -2  -9 -14 2643.99 167.396  30
  -2   9 -14 2579.52 161.573  33
  -2  -9 -14 2334.55 158.241  25
  -2   9 -14 2609.36 167.807  24
  -2  -9 -15 417.067 60.9431  30
  -2   9 -15 303.810 50.9690  33
  -2   9 -15 392.491 62.4466  24
  -2  -9 -16 16.5497 23.2660  30
  -2   9 -16 31.0633 25.8334  33
  -2   9 -16 22.3893 24.1889  24
   2  10 -17 2066.44 119.406  23
   2  10 -17 2233.34 130.271  33
   2  10 -17 1969.55 122.863  24
   2  10 -16 171.248 53.1404  33
   2  10 -16 242.512 49.7826  23
   2  10 -16 273.751 58.4556  34
   2  10 -16 322.292 56.9344  24
   2  10 -15 96.9140 52.4907  33
   2  10 -15 24.4996 36.1204  23
   2  10 -15 18.5404 41.9205  34
   2  10 -15 17.8801 37.7006  24
   2  10 -14 21.8248 39.8535  33
   2  10 -14 72.2946 48.6898  34
   2 -10 -14 58.6889 45.1839  35
   2  10 -14 9.06818 35.2596  23
   2  10 -13 104.340 51.3358  33
   2 -10 -13 74.7756 46.2295  35
   2  10 -13 109.148 49.4231  34
   2  10 -13 114.978 46.1391  23
   2  10 -12 29494.2 984.298  34
   2 -10 -12 30112.4 986.763  35
   2  10 -12 29591.3 995.291  33
   2 -10 -11 8282.66 371.951  35
  -2  10  11 8521.05 531.065  37
   2  10 -11 7954.44 365.532  34
   2  10 -11 8200.90 375.776  33
   2 -10 -11 8155.53 445.074  14
   2 -10 -10-18.9116 43.6862  14
   2 -10 -10 119.600 53.2731  35
  -2  10  10 53.0895 79.1421  37
   2  10 -10 47.4071 67.0475  18
   2 -10 -10 60.0115 53.3514  17
   2  10 -10 70.9111 50.1507  16
  -2  10  10 51.9095 50.4558  27
   2 -10  -9 164.101 66.8708  14
   2 -10  -9 207.773 59.0987  35
   2  10  -9 200.892 63.4424  16
  -2  10   9 304.905 78.7887  27
   2 -10  -8 1275.95 150.265  14
  -2  10   8 1403.90 139.003  27
   2 -10  -8 1504.41 127.608  35
   2  10  -8 1427.15 154.069  16
   2 -10  -8 1353.08 170.260  15
   2  10  -8 1275.60 173.295  18
   2 -10  -7 66.2814 38.2784  32
   2 -10  -7 64.7670 50.6367  14
  -2  10   7 81.1073 50.0667  27
   2 -10  -7 18.1924 42.0227  35
   2 -10  -7 18.8983 43.6523  15
   2  10  -7 65.2205 61.4934  18
   2  10  -7 14.6883 45.9371  16
   2 -10  -6 21835.0 730.122  32
   2 -10  -6 22741.7 831.932  14
   2 -10  -6 22804.3 742.040  35
   2  10  -6 22383.0 812.037  16
   2  10  -6 22462.9 897.478  18
   2 -10  -6 23287.8 871.171  15
  -2  10   6 20263.6 872.094  19
  -2  10   6 21651.1 768.609  27
   2 -10  -5 2143.57 139.887  32
   2 -10  -5 2091.44 139.903  35
   2  10  -5 2084.50 172.739  16
   2  10  -5 1837.47 198.084  18
   2 -10  -5 2003.90 190.536  15
  -2  10   5 2374.49 222.533  19
  -2  10   5 2040.56 156.674  27
   2 -10  -4 2079.48 138.212  32
   2  10  -4 2215.24 169.406  16
   2 -10  -4 2449.06 204.150  15
  -2  10   4 2290.64 215.394  19
  -2 -10   3 40.9387 38.6106  13
  -2 -10   3 139.800 55.9262  11
   2 -10  -3 93.5770 40.1622  32
  -2  10   3 55.5599 55.2223  19
   2 -10  -3-15.2705 40.7336  15
  -2 -10   2 153.401 52.7488  11
  -2 -10   2 158.775 55.9351  13
  -2  10   2 126.437 63.8455  19
   2 -10  -2 163.256 67.2266  15
  -2 -10   1 10900.4 466.708  13
  -2 -10   1 9868.65 465.224  11
   2 -10  -1 10485.5 482.919  15
  -2  10   1 11790.5 533.779  19
  -2 -10   0 44171.6 1421.51  13
  -2 -10   0 43900.3 1437.97  11
   2 -10   0 44894.4 1462.54  15
  -2  10   0 45224.2 1487.08  19
  -2 -10  -1 4737.98 283.614  13
  -2 -10  -1 4799.51 294.697  11
   2 -10   1 5528.55 326.314  15
  -2  10  -1 5268.18 323.705  19
  -2 -10  -2 4096.24 265.926  11
  -2 -10  -2 3818.20 248.152  13
  -2 -10  -2 3409.80 192.671  32
  -2  10  -2 3679.82 242.183  16
  -2  10  -2 3837.20 273.534  19
   2 -10   2 4367.68 293.390  15
  -2 -10  -3 5439.20 306.391  13
  -2 -10  -3 5162.14 312.610  11
  -2 -10  -3 5187.04 248.342  32
  -2  10  -3 4357.43 277.842  16
  -2  10  -3 5284.14 330.358  19
   2 -10   3 5179.17 341.580  15
  -2 -10  -4 1228.60 143.597  13
  -2 -10  -4 1088.83 140.460  11
  -2 -10  -4 1537.78 114.658  31
  -2 -10  -4 1370.95 117.616  32
  -2 -10  -4 1218.94 105.452  21
  -2  10  -4 1211.84 138.826  16
  -2  10  -4 1294.72 159.713  19
   2 -10   4 1455.73 178.387  15
  -2 -10  -5 24717.3 818.896  35
  -2 -10  -5 25176.5 813.281  31
  -2 -10  -5 24532.9 824.631  32
  -2 -10  -5 24974.1 925.102  13
  -2 -10  -5 25599.8 817.444  21
  -2  10  -5 24472.0 897.489  16
  -2  10  -5 24547.6 953.086  19
   2 -10   5 23554.6 992.486  15
  -2 -10  -6 44623.7 1411.04  35
  -2 -10  -6 46100.2 1406.78  31
  -2 -10  -6 46680.7 1419.85  32
  -2 -10  -6 45501.8 1536.71  13
  -2 -10  -6 47716.9 1409.91  26
  -2 -10  -6 45336.3 1407.78  21
  -2  10  -6 50057.4 1522.81  16
  -2  10  -6 44674.8 1560.69  19
   2 -10   6 42632.8 1615.50  15
   2  10   7 10891.7 570.173  37
  -2 -10  -7 10155.0 414.399  31
  -2 -10  -7 9634.17 413.834  32
  -2 -10  -7 10518.3 519.919  13
  -2 -10  -7 10159.4 411.890  26
  -2 -10  -7 10707.5 421.232  21
   2 -10   7 10126.0 585.658  15
   2  10   8 51.9232 64.7651  37
  -2 -10  -8 31.4396 44.2002  30
  -2 -10  -8 40.9514 38.6258  13
  -2  10  -8 65.7976 40.6264  24
  -2 -10  -8 51.4050 38.7884  26
  -2 -10  -8 20.7139 39.0746  21
   2 -10   8 114.493 85.3385  15
   2  10   9 303.312 104.787  37
  -2  10  -9 521.961 76.8101  24
  -2 -10  -9 457.890 77.3219  25
  -2 -10  -9 486.337 78.0118  26
  -2 -10  -9 458.933 76.8053  30
  -2 -10  -9 609.066 85.8689  21
   2 -10   9 386.892 119.740  15
  -2 -10 -10 2448.98 171.998  21
  -2 -10 -10 2279.51 168.707  30
  -2  10 -10 2228.18 164.228  24
  -2 -10 -10 2287.83 169.501  26
  -2 -10 -10 2110.58 165.189  25
  -2 -10 -11 930.455 103.489  21
  -2 -10 -11 823.042 99.5953  30
  -2 -10 -11 884.813 105.093  26
  -2  10 -11 912.630 106.609  24
  -2 -10 -11 966.796 106.816  25
  -2 -10 -12 9141.91 389.419  30
  -2 -10 -12 8710.36 373.655  21
  -2 -10 -12 8693.23 381.325  25
  -2  10 -12 8980.03 385.318  24
  -2 -10 -12 8912.01 386.143  26
  -2  10 -12 9291.93 377.070  33
  -2 -10 -13 2335.01 158.896  25
  -2  10 -13 2486.32 163.332  24
  -2 -10 -13 2059.31 153.660  30
  -2  10 -13 2491.27 158.292  33
  -2  10 -14 576.628 73.9791  24
  -2 -10 -14 473.152 66.5447  25
  -2 -10 -14 677.438 80.0809  30
  -2  10 -14 654.922 74.8170  33
  -2  10 -15-19.7760 33.4660  24
  -2 -10 -15-6.53364 27.5462  30
  -2  10 -15 11.6492 25.7556  33
  -2 -10 -16 149.583 31.1549  30
  -2  10 -16 171.857 33.9597  24
   2  11 -17 181.566 36.8016  33
   2  11 -17 110.379 32.6573  24
   2  11 -16 4157.18 204.042  33
   2  11 -16 3970.80 199.211  34
   2  11 -16 4446.38 205.123  24
   2 -11 -15 3419.81 182.866  35
   2  11 -15 2845.24 178.966  33
   2  11 -15 3076.36 181.715  34
   2  11 -15 3095.42 181.397  24
   2 -11 -14 1946.84 144.900  35
   2  11 -14 1629.47 143.621  33
   2  11 -14 1872.96 144.868  34
   2  11 -13 3738.15 220.018  34
   2 -11 -13 3386.05 210.600  35
   2  11 -13 3704.08 223.533  33
   2 -11 -12 12624.7 489.586  35
   2  11 -12 12401.6 487.429  33
   2  11 -11 349.364 74.3423  34
   2 -11 -11 419.278 80.6197  35
   2 -11 -10 2106.56 215.694  14
   2 -11 -10 2724.37 186.148  35
   2  11 -10 2161.87 208.806  16
  -2  11  10 2326.65 190.238  27
   2 -11  -9 1966.05 202.953  14
  -2  11   9 2393.05 189.193  27
   2 -11  -9 2167.21 162.810  35
   2  11  -9 2270.16 207.281  16
   2  11  -9 2034.82 232.155  18
   2 -11  -8 12412.3 467.828  32
   2 -11  -8 11951.8 565.171  14
  -2  11   8 12989.1 520.434  27
   2 -11  -8 12479.0 483.276  35
   2  11  -8 11773.7 547.487  16
   2  11  -8 10578.6 595.943  18
   2 -11  -8 12258.5 596.835  15
   2 -11  -7 8510.85 350.691  32
   2 -11  -7 7845.14 425.622  14
  -2  11   7 8615.13 388.847  27
   2 -11  -7 8028.03 353.034  35
   2  11  -7 7907.43 412.957  16
   2 -11  -7 8712.72 462.588  15
   2  11  -7 7372.72 466.579  18
  -2  11   7 8337.12 486.730  19
  -2  11   6 11409.4 477.453  27
   2 -11  -6 11934.8 446.752  32
   2 -11  -6 11527.7 445.471  35
   2  11  -6 12116.1 522.176  16
   2  11  -6 10820.2 577.149  18
  -2  11   6 10462.6 567.918  19
   2 -11  -6 12039.5 560.352  15
   2 -11  -5 1485.31 119.147  32
  -2  11   5 1142.07 122.416  27
  -2  11   5 1409.95 127.280  22
  -2  11   5 1341.01 173.248  19
   2  11  -5 1185.64 136.022  16
   2  11  -5 1381.54 179.964  18
   2 -11  -5 1416.57 163.797  15
   2 -11  -4 3437.98 188.573  32
  -2 -11   4 3037.40 232.343  13
  -2  11   4 3421.71 207.203  27
  -2  11   4 3159.32 200.260  22
   2 -11  -4 3285.09 252.338  15
  -2  11   4 3308.67 273.384  19
   2 -11  -3 6238.06 277.802  32
  -2 -11   3 6366.38 349.834  11
  -2 -11   3 6724.58 353.859  13
  -2  11   3 6176.05 296.391  27
  -2  11   3 6596.20 305.391  22
   2 -11  -3 6115.73 358.013  15
  -2  11   3 5785.70 377.583  19
   2 -11  -2 4943.98 229.043  32
  -2  11   2 4515.63 243.186  22
   2 -11  -2 4371.53 288.604  15
  -2  11   2 4968.08 329.208  19
  -2 -11   2 3983.14 269.853  11
  -2 -11   2 4390.50 278.074  13
   2 -11  -1 320.814 57.0793  32
  -2  11   1 328.032 68.1316  22
  -2  11   1 406.312 102.007  19
   2 -11  -1 308.800 77.2064  15
  -2 -11   1 370.749 80.3395  11
  -2 -11   1 447.603 85.5445  13
  -2 -11   0 4589.43 227.525  32
  -2  11   0 4653.60 242.314  22
   2 -11   0 4731.45 303.577  15
  -2  11   0 4395.15 313.226  19
  -2 -11   0 5087.23 304.364  11
  -2 -11   0 4726.38 284.243  13
  -2 -11  -1 700.404 82.6493  32
  -2  11  -1 748.603 92.0269  22
   2 -11   1 653.440 112.125  15
  -2  11  -1 811.889 133.421  19
  -2 -11  -1 659.457 99.5925  13
  -2 -11  -1 708.073 111.102  11
  -2 -11  -2 4439.16 231.566  32
   2 -11   2 5128.98 331.729  15
  -2  11  -2 4831.93 322.473  19
  -2 -11  -2 4435.62 294.936  11
  -2 -11  -2 4480.69 283.187  13
  -2 -11  -3 3180.47 195.006  32
  -2 -11  -3 3517.96 188.015  31
   2  11   3 3403.16 196.394  22
  -2  11  -3 3039.84 234.743  16
  -2  11  -3 3568.04 274.441  19
   2 -11   3 3865.29 294.402  15
  -2 -11  -3 3477.91 258.997  11
  -2 -11  -3 3679.46 254.388  13
  -2 -11  -4 1215.32 107.067  31
  -2 -11  -4 1010.80 107.962  32
  -2 -11  -4 1389.14 117.190  21
  -2  11  -4 1102.29 137.306  16
   2 -11   4 1652.74 199.707  15
  -2  11  -4 1104.67 152.937  19
  -2 -11  -4 1563.12 162.974  13
  -2 -11  -4 1390.99 164.506  11
  -2 -11  -5 1856.47 145.717  32
  -2 -11  -5 1672.17 130.254  31
  -2 -11  -5 1670.55 135.315  21
  -2  11  -5 1504.03 164.157  16
  -2  11  -5 1759.84 198.097  19
   2 -11   5 1995.59 227.623  15
  -2 -11  -5 1655.16 177.723  13
  -2 -11  -6 5774.51 278.820  31
  -2 -11  -6 5997.53 294.717  32
  -2 -11  -6 6111.60 370.114  13
  -2 -11  -6 5822.01 283.081  21
  -2  11  -6 5916.23 347.229  16
  -2  11  -6 5018.85 362.628  19
   2 -11   6 5886.44 418.648  15
  -2 -11  -7 4998.62 270.877  32
  -2 -11  -7 5081.18 348.999  13
  -2 -11  -7 6001.16 279.501  26
  -2 -11  -7 5310.89 272.865  21
   2 -11   7 5048.16 398.945  15
   2  11   8 15798.1 754.310  37
  -2 -11  -8 16108.6 584.889  30
  -2 -11  -8 16263.0 710.650  13
  -2 -11  -8 14966.3 569.952  26
  -2 -11  -8 15684.9 580.753  21
  -2 -11  -9 2611.17 183.728  21
  -2 -11  -9 2805.55 188.601  30
  -2 -11  -9 2785.57 185.742  26
  -2  11  -9 2647.84 175.722  24
  -2 -11  -9 2603.94 183.608  25
  -2 -11 -10 790.754 98.7957  21
  -2 -11 -10 1160.57 117.583  30
  -2 -11 -10 944.018 107.566  26
  -2 -11 -10 854.956 105.860  25
  -2  11 -10 1134.67 113.468  24
  -2 -11 -11 1452.94 130.186  21
  -2 -11 -11 1609.24 137.506  30
  -2  11 -11 1667.83 137.266  24
  -2 -11 -11 1545.40 135.934  26
  -2 -11 -11 1600.51 137.288  25
  -2 -11 -12 56.1744 43.2387  21
  -2 -11 -12-19.7554 39.5068  30
  -2  11 -12-18.8167 39.6651  24
  -2 -11 -12 9.86800 36.0293  25
  -2 -11 -12 9.91569 37.3907  26
  -2 -11 -13 253.364 55.9659  30
  -2  11 -13 296.621 60.9750  24
  -2 -11 -14 1762.08 121.609  30
  -2 -11 -14 1689.61 120.605  25
  -2  11 -14 1644.58 123.387  24
  -2 -11 -15 1796.30 111.228  30
   2  12 -17 20.5635 19.7774  24
   2  12 -16 459.159 56.9373  33
   2  12 -16 625.363 65.5390  34
   2  12 -16 480.905 59.4869  24
   2 -12 -15 1502.10 111.610  35
   2  12 -15 1340.63 107.055  33
   2  12 -15 1214.49 105.415  34
   2  12 -15 1242.27 104.117  24
   2 -12 -14 11454.9 438.769  35
   2  12 -14 10974.2 438.821  34
   2  12 -14 11925.6 444.835  24
   2  12 -13 352.671 70.6717  34
   2 -12 -13 459.515 73.7763  35
   2  12 -12 6047.10 307.003  34
   2 -12 -12 6830.46 318.810  35
   2 -12 -11 1657.93 145.193  35
   2  12 -11 1427.72 135.131  34
  -2  12  11 1518.81 152.326  27
   2 -12 -10 748.380 101.208  35
  -2  12  10 742.394 111.849  27
   2 -12  -9 24369.0 961.045  14
  -2  12   9 24662.7 886.961  27
   2 -12  -9 25159.0 854.268  35
   2  12  -9 25722.5 959.262  16
   2 -12  -8 5088.93 261.428  32
   2 -12  -8 5215.65 342.293  14
  -2  12   8 5406.14 299.630  27
   2 -12  -8 5087.62 269.311  35
   2  12  -8 4923.82 323.192  16
   2  12  -8 4772.89 370.190  18
   2 -12  -8 5598.66 369.346  15
   2 -12  -7 3232.26 196.062  32
   2 -12  -7 3065.10 252.707  14
   2 -12  -7 3156.69 196.126  35
   2  12  -7 3006.27 239.120  16
   2 -12  -7 3535.02 278.657  15
   2  12  -7 3366.94 302.406  18
  -2  12   7 3123.51 219.323  27
   2 -12  -6 17572.1 616.387  32
  -2  12   6 17154.1 651.378  27
   2 -12  -6 17530.2 617.808  35
   2  12  -6 17915.6 707.528  16
   2  12  -6 15145.2 757.196  18
  -2  12   6 17019.3 778.508  19
   2 -12  -6 17683.5 746.987  15
   2 -12  -5 4353.61 230.396  32
  -2 -12   5 4786.89 306.122  13
  -2  12   5 4690.58 259.863  27
  -2  12   5 4250.88 247.682  22
   2  12  -5 4718.48 290.562  16
   2  12  -5 3707.48 314.500  18
   2 -12  -5 4251.54 308.839  15
  -2  12   5 4689.16 345.747  19
   2 -12  -4 18449.3 637.982  32
  -2 -12   4 18331.8 732.229  13
  -2  12   4 17549.7 656.518  27
  -2  12   4 18772.0 667.831  22
   2 -12  -4 19683.3 772.357  15
  -2  12   4 18654.5 801.216  19
   2 -12  -3 2976.80 175.082  32
  -2 -12   3 2420.65 209.322  13
  -2  12   3 2825.02 187.974  27
   2  12  -3 2552.91 168.294  22
  -2  12   3 2810.17 188.930  22
   2 -12  -3 2824.83 232.818  15
  -2  12   3 2518.91 246.052  19
   2 -12  -2 2663.72 164.132  32
  -2  12   2 2724.01 184.818  22
   2 -12  -2 2607.81 221.851  15
  -2  12   2 2359.00 234.288  19
  -2 -12   2 2682.88 215.736  13
  -2 -12   2 2366.08 209.322  11
   2 -12  -1 98.0723 40.8072  32
  -2  12   1 137.283 60.5816  22
   2 -12  -1 35.3717 50.0497  15
  -2  12   1 84.4546 71.7874  19
  -2 -12   1 63.4669 44.9085  13
  -2 -12   1 16.9580 39.1992  11
  -2 -12   0 139.457 45.1558  32
  -2  12   0 156.090 55.6155  22
   2 -12   0 72.4194 51.3357  15
  -2  12   0 104.010 68.0322  19
  -2 -12   0 155.165 63.0551  11
  -2 -12   0 206.448 67.0534  13
  -2 -12  -1 538.352 77.3099  32
  -2  12  -1 471.612 77.4409  22
   2  12   1 567.724 81.7111  22
   2 -12   1 379.327 88.7578  15
  -2  12  -1 478.115 106.501  19
  -2 -12  -1 679.144 108.738  13
  -2 -12  -1 635.758 110.107  11
  -2 -12  -2 1430.98 124.849  32
   2  12   2 1351.95 125.284  22
   2 -12   2 1308.27 167.204  15
  -2  12  -2 1902.38 206.051  19
  -2 -12  -2 1600.83 172.089  11
  -2 -12  -2 1736.56 172.266  13
  -2 -12  -3 26403.4 865.281  32
   2  12   3 23847.0 852.554  22
   2 -12   3 27609.5 1029.12  15
  -2  12  -3 27479.2 1024.24  19
  -2 -12  -3 26320.8 985.489  11
  -2 -12  -3 26186.0 964.504  13
  -2 -12  -4 2456.18 162.158  31
  -2 -12  -4 2536.32 179.061  32
  -2 -12  -4 2794.04 174.134  21
  -2  12  -4 2401.08 214.059  16
  -2  12  -4 2604.76 243.758  19
   2 -12   4 2747.24 257.218  15
  -2 -12  -4 2591.15 224.283  13
  -2 -12  -5 6772.86 320.585  32
  -2 -12  -5 6474.58 300.305  31
  -2 -12  -5 6619.72 308.480  21
  -2  12  -5 6195.00 368.502  16
  -2  12  -5 6963.18 425.402  19
   2 -12   5 7238.10 454.984  15
  -2 -12  -5 6131.48 382.421  13
  -2 -12  -6 51945.8 1534.86  31
  -2 -12  -6 50425.6 1548.01  32
  -2 -12  -6 48349.8 1533.24  21
  -2  12  -6 45821.6 1630.15  16
  -2  12  -6 51260.4 1731.23  19
   2 -12   6 52389.3 1788.48  15
  -2 -12  -6 51466.5 1691.56  13
  -2 -12  -7 2589.96 184.805  32
  -2 -12  -7 2369.58 233.971  13
  -2 -12  -7 2617.40 181.462  21
  -2 -12  -8 2290.95 171.174  21
  -2 -12  -8 2015.80 162.746  32
  -2 -12  -8 2305.63 168.340  30
  -2 -12  -8 2322.27 166.063  26
  -2 -12  -9-11.0099 48.6866  21
  -2 -12  -9 54.8364 38.6902  30
  -2 -12  -9 33.4878 43.3926  25
  -2 -12  -9 31.4749 40.7849  26
  -2 -12 -10 1096.00 116.371  21
  -2 -12 -10 1335.25 124.760  30
  -2  12 -10 1198.34 114.513  24
  -2 -12 -10 1106.44 116.659  25
  -2 -12 -11 18639.2 665.682  21
  -2 -12 -11 19056.2 671.001  30
  -2  12 -11 19415.8 662.270  24
  -2 -12 -11 18821.4 669.327  26
  -2 -12 -11 19335.0 676.727  25
  -2 -12 -12 270.976 55.1962  21
  -2 -12 -12 244.355 56.4695  30
  -2  12 -12 353.452 62.4348  24
  -2 -12 -12 265.592 57.7807  25
  -2 -12 -13 282.713 52.1473  21
  -2 -12 -13 310.296 54.7614  30
  -2  12 -13 243.843 51.7463  24
  -2 -12 -13 274.664 52.8575  25
  -2 -12 -14 168.048 39.3271  30
  -2  12 -14 231.703 46.3301  24
  -2 -12 -14 233.103 45.5820  25
  -2 -12 -15 1931.40 103.463  30
  -2  12 -15 1580.67 97.8081  24
   2  13 -16 439.433 50.7698  24
   2  13 -15 5010.76 217.337  24
   2 -13 -15 4559.80 211.681  35
   2  13 -15 4830.65 217.514  34
   2  13 -14 10203.5 385.373  24
   2 -13 -14 10299.2 389.951  35
   2  13 -14 9448.69 380.792  34
   2  13 -13 717.300 88.9127  34
   2 -13 -13 874.240 97.2566  35
   2  13 -12 24263.2 839.767  34
   2 -13 -12 26084.4 851.848  35
  -2  13  11 1902.90 166.483  27
   2 -13 -11 2133.46 162.871  35
   2  13 -11 1712.21 146.311  34
  -2  13  10 8161.17 396.172  27
   2 -13 -10 8268.39 372.424  35
  -2  13   9 21744.8 816.649  27
   2 -13  -9 22631.6 775.639  32
   2 -13  -9 23117.2 788.431  35
  -2  13   8 3989.79 259.578  27
   2 -13  -8 4199.83 239.106  35
   2 -13  -8 4222.29 236.110  32
   2 -13  -7 7626.86 348.082  32
   2 -13  -7 7945.04 439.289  14
  -2  13   7 8515.09 394.210  27
   2 -13  -7 7910.83 352.141  35
   2  13  -7 7870.08 425.189  16
   2 -13  -7 7471.46 443.042  15
   2  13  -7 6837.73 469.460  18
   2 -13  -6 45027.5 1381.43  32
   2 -13  -6 48791.1 1532.69  14
  -2  13   6 44944.1 1407.45  22
   2 -13  -6 44941.2 1536.70  15
   2  13  -6 42392.3 1476.78  16
   2  13  -6 42414.7 1586.85  18
  -2  13   6 42946.6 1416.93  27
   2 -13  -5 2068.04 155.153  32
  -2  13   5 2009.76 169.027  27
  -2  13   5 1978.75 164.370  22
   2  13  -5 1632.12 212.141  18
   2 -13  -5 1704.82 190.064  15
  -2  13   5 2134.39 231.576  19
   2 -13  -4 628.891 87.0298  32
  -2 -13   4 929.630 131.512  13
  -2  13   4 476.947 87.7952  27
  -2  13   4 436.856 81.8260  22
   2 -13  -4 598.173 113.898  15
  -2  13   4 645.022 136.061  19
   2  13  -4 662.317 131.779  18
   2 -13  -3 2467.87 166.239  32
  -2 -13   3 2220.45 206.732  13
  -2  13   3 2588.08 183.547  27
   2  13  -3 2400.48 166.605  22
  -2  13   3 2429.31 180.612  22
   2 -13  -3 2523.18 226.374  15
  -2  13   3 2175.96 234.461  19
   2 -13  -2 1345.27 119.036  32
  -2  13   2 1304.08 131.873  22
   2  13  -2 1140.31 118.349  22
   2 -13  -2 1511.99 173.972  15
  -2  13   2 1380.86 187.577  19
  -2 -13   2 1390.10 157.819  13
   2 -13  -1 538.870 75.4978  32
   2  13  -1 446.245 79.2290  22
  -2  13   1 489.755 80.5756  22
   2 -13  -1 324.467 87.1653  15
  -2  13   1 610.422 126.690  19
  -2 -13   1 422.349 95.6128  11
  -2 -13   1 362.611 87.0109  13
   2  13   0 739.480 95.8537  22
  -2  13   0 864.799 105.934  22
   2 -13   0 603.219 113.626  15
  -2  13   0 696.187 133.943  19
  -2 -13   0 1058.19 138.496  13
  -2 -13   0 823.289 125.324  11
  -2 -13  -1 165.713 52.8312  32
   2  13   1 53.5271 41.6645  22
  -2  13  -1 66.4287 47.8759  22
   2 -13   1 80.4771 60.0152  15
  -2  13  -1 179.861 76.4476  19
  -2 -13  -1 70.6600 52.7038  13
  -2 -13  -1 19.1731 44.3243  11
  -2 -13  -2 23189.9 837.094  32
   2  13   2 25410.8 860.035  22
   2 -13   2 25836.0 995.247  15
  -2  13  -2 26876.3 1023.62  19
  -2 -13  -2 25908.1 976.252  11
  -2 -13  -2 26753.9 963.995  13
  -2 -13  -3 26437.3 886.064  32
   2  13   3 26586.1 888.559  22
  -2 -13  -3 25506.7 862.859  21
   2 -13   3 28072.3 1056.77  15
  -2  13  -3 27643.7 1055.59  19
  -2 -13  -3 25178.0 981.956  13
  -2 -13  -3 26538.8 1011.10  11
  -2 -13  -4 29857.2 1008.41  32
  -2 -13  -4 31710.2 1003.71  21
   2 -13   4 32548.7 1199.83  15
  -2  13  -4 30721.5 1176.07  19
  -2 -13  -4 29740.9 1119.78  13
  -2 -13  -5 870.712 104.181  32
  -2 -13  -5 736.418 91.4109  31
  -2 -13  -5 771.084 95.9006  21
   2 -13   5 962.357 165.233  15
  -2  13  -5 932.550 152.900  19
  -2 -13  -5 903.206 138.695  13
  -2 -13  -6 12398.8 517.361  32
  -2 -13  -6 13720.1 516.701  21
   2 -13   6 13673.9 691.720  15
  -2 -13  -6 13353.6 631.022  13
  -2 -13  -7 1509.54 134.576  21
  -2 -13  -7 1722.74 149.136  32
  -2 -13  -8 902.967 104.251  21
  -2 -13  -8 1052.06 109.541  30
  -2 -13  -8 811.995 104.482  32
  -2 -13  -9 39207.6 1251.23  21
  -2 -13  -9 40326.2 1253.76  30
  -2 -13  -9 39418.3 1257.44  25
  -2 -13 -10 9734.00 405.679  21
  -2 -13 -10 9728.13 405.030  30
  -2 -13 -10 9865.96 400.813  26
   2  13  10 9539.33 415.222  27
  -2 -13 -10 9983.04 410.711  25
  -2 -13 -11 9.17617 38.6869  21
  -2 -13 -11-18.2864 33.3835  30
  -2 -13 -11-9.37067 34.2141  25
  -2 -13 -12 2386.54 151.706  21
  -2 -13 -12 2631.66 159.049  30
  -2 -13 -12 2353.25 153.804  25
  -2  13 -12 2617.16 153.112  24
  -2 -13 -13 106.796 35.6678  21
  -2 -13 -13 115.527 36.9318  25
  -2  13 -13 111.331 37.0061  24
  -2 -13 -13 119.184 37.5795  30
  -2 -13 -14 20.8287 24.0559  25
  -2  13 -14 19.4515 21.9936  24
  -2 -13 -14 25.2925 24.3231  30
   2 -14 -15 4114.10 186.083  35
   2  14 -15 4482.44 190.935  24
   2 -14 -14 1888.74 126.839  35
   2  14 -14 2071.30 129.724  34
   2  14 -14 1971.66 125.028  24
   2  14 -13 56.8979 37.5484  34
   2 -14 -13 8.37909 37.8919  35
   2  14 -13 30.5490 36.0085  24
   2 -14 -12 2185.48 154.638  35
   2  14 -12 1985.19 148.242  34
  -2  14  12 2226.22 165.760  27
   2 -14 -11 2870.47 186.384  35
   2  14 -11 2548.71 177.369  34
  -2  14  11 2644.97 194.599  27
   2 -14 -10 300.852 67.5542  35
  -2  14  10 196.213 78.3059  27
  -2  14   9 3555.58 236.922  27
   2 -14  -9 3017.82 201.159  35
   2 -14  -9 3628.75 211.481  32
  -2  14   8 6452.47 340.914  27
   2 -14  -8 7127.58 323.500  35
   2 -14  -8 6047.28 306.273  32
  -2  14   7 1308.35 144.827  27
   2 -14  -7 1379.85 130.101  32
   2 -14  -7 1310.24 124.458  35
  -2  14   6 14129.5 573.454  27
  -2  14   6 13901.5 558.128  22
   2 -14  -6 15257.3 549.167  32
  -2  14   5 1997.01 170.713  22
   2 -14  -5 1998.48 153.833  32
  -2  14   5 2262.61 180.634  27
   2 -14  -4 17365.0 604.987  32
  -2  14   4 16385.0 624.194  27
  -2  14   4 16446.9 624.965  22
   2  14  -4 14205.6 742.047  18
   2 -14  -4 16062.6 716.227  15
  -2  14   4 16022.5 757.864  19
   2 -14  -3 1133.73 113.543  32
   2  14  -3 1222.73 124.854  22
  -2  14   3 1305.89 136.777  22
   2 -14  -3 1272.60 162.047  15
  -2  14   3 1464.89 192.862  19
  -2 -14   3 1303.25 158.748  13
   2 -14  -2 702.283 90.2574  32
   2  14  -2 634.878 93.7013  22
  -2  14   2 696.960 99.6710  22
   2 -14  -2 691.939 125.805  15
  -2  14   2 651.685 132.110  19
  -2 -14   2 889.229 129.761  13
   2 -14  -1 2394.50 163.051  32
   2  14  -1 2537.15 181.403  22
  -2  14   1 2503.87 187.096  22
   2 -14  -1 2501.66 233.104  15
  -2  14   1 2801.38 264.428  19
  -2 -14   1 2502.98 224.114  13
   2  14   0 4986.72 264.556  22
  -2  14   0 4258.23 253.222  22
   2 -14   0 4664.79 327.405  15
  -2  14   0 4941.68 358.845  19
  -2 -14   0 4111.94 296.258  13
  -2 -14   0 3859.26 299.647  11
  -2 -14  -1 2391.17 167.802  32
   2  14   1 2168.47 169.483  22
  -2  14  -1 2166.56 171.018  22
   2 -14   1 2412.61 232.481  15
  -2  14  -1 2204.79 235.470  19
  -2 -14  -1 2279.87 220.956  11
  -2 -14  -1 2432.41 221.689  13
  -2 -14  -2 14764.6 556.455  32
   2  14   2 14255.1 563.835  22
   2 -14   2 15191.4 690.788  15
  -2  14  -2 14670.8 702.039  19
  -2 -14  -2 13672.1 653.858  11
  -2 -14  -2 15401.8 663.687  13
  -2 -14  -3 14726.4 573.280  32
   2  14   3 16024.4 592.504  22
  -2 -14  -3 15033.7 561.697  21
   2 -14   3 15107.6 707.125  15
  -2  14  -3 16749.5 747.808  19
  -2 -14  -3 14875.1 673.412  13
  -2 -14  -4 5725.67 295.597  32
   2  14   4 5293.01 287.202  22
  -2 -14  -4 5965.61 288.063  21
   2 -14   4 6455.41 412.716  15
  -2 -14  -4 5918.02 376.492  13
  -2 -14  -5 8611.83 370.355  21
  -2 -14  -5 7797.68 369.833  32
  -2 -14  -6 6459.26 309.023  21
  -2 -14  -6 5754.57 304.956  32
  -2 -14  -7 2246.35 172.187  21
  -2 -14  -7 2934.15 193.434  32
  -2 -14  -8 617.346 89.1877  21
  -2 -14  -8 665.083 90.6153  30
  -2 -14  -8 625.262 90.6417  32
  -2 -14  -9 172.519 52.6486  21
  -2 -14  -9 234.711 58.5323  30
  -2 -14  -9 171.759 59.7010  32
  -2 -14  -9 202.721 59.8921  25
   2  14   9 153.617 61.2290  27
  -2 -14 -10 10878.4 426.357  21
  -2 -14 -10 11437.3 429.426  30
  -2 -14 -10 10459.0 423.040  25
   2  14  10 10249.6 435.426  27
  -2 -14 -11 41.0037 37.0764  21
  -2 -14 -11-16.0469 32.0907  30
  -2 -14 -11-16.6434 34.1955  25
  -2 -14 -12 1239.91 98.2872  21
  -2 -14 -12 1181.08 96.0708  30
  -2 -14 -12 1255.95 100.077  25
  -2 -14 -13 1213.41 87.2559  30
  -2 -14 -13 1161.06 87.4853  25
  -2 -14 -14 837.418 62.7284  25
   2 -15 -14 116.066 33.8768  35
   2  15 -14 118.519 34.1558  24
   2 -15 -13 319.396 56.3041  35
   2  15 -13 523.272 62.4968  24
   2 -15 -12 4328.25 218.074  35
   2  15 -12 3690.62 205.493  34
  -2  15  12 4128.36 225.228  27
   2  15 -11 9.24020 37.9698  34
   2 -15 -11-18.7122 40.4190  35
  -2  15  11 22.1959 49.0721  27
   2 -15 -10 3132.14 190.327  32
   2 -15 -10 3056.32 192.883  35
  -2  15  10 3305.42 217.626  27
   2 -15  -9 8947.22 376.333  32
   2 -15  -9 8655.47 375.305  35
  -2  15   9 8277.91 398.007  27
   2 -15  -8 12664.7 491.531  32
   2 -15  -8 12071.9 483.099  35
  -2  15   8 12473.4 520.589  27
   2 -15  -7 229.579 59.7102  32
  -2  15   7 390.551 83.6127  27
  -2  15   6 1724.02 164.443  27
   2 -15  -6 1864.57 153.115  32
  -2  15   6 1995.52 162.923  22
  -2  15   5 4473.84 267.262  27
   2 -15  -5 4288.02 244.800  32
  -2  15   5 4643.09 266.062  22
  -2  15   4 7608.33 369.234  27
   2 -15  -4 8071.20 356.697  32
  -2  15   4 7556.44 370.348  22
   2 -15  -3 15214.5 560.245  32
   2  15  -3 14137.2 562.270  22
  -2  15   3 15156.7 588.685  22
  -2 -15   2 6296.08 385.769  13
   2 -15  -2 6465.32 308.565  32
   2  15  -2 6681.16 326.843  22
  -2  15   2 6976.22 340.719  22
  -2 -15   1 97.6094 58.3224  13
   2  15  -1 165.281 65.0077  22
  -2  15   1 163.163 59.2831  22
  -2 -15   0 19.7382 55.8274  13
   2  15   0 36.1008 51.9912  22
  -2  15   0 24.7729 50.9037  22
  -2 -15  -1 200.170 68.2606  13
  -2 -15  -1 181.593 58.9756  32
  -2  15  -1 266.501 69.6816  22
   2  15   1 170.469 64.1484  22
  -2 -15  -2 862.036 104.391  32
  -2 -15  -2 537.746 78.1328  21
   2  15   2 853.240 107.665  22
  -2 -15  -3 22186.5 749.263  32
   2  15   3 21549.3 757.350  22
  -2 -15  -4 218.862 63.4150  32
  -2 -15  -4 103.134 50.6401  21
   2  15   4 93.6094 50.6697  22
  -2 -15  -5 1549.01 139.936  32
  -2 -15  -5 1429.02 130.968  21
  -2 -15  -6 183.072 62.2657  32
  -2 -15  -6 263.541 61.5655  21
  -2 -15  -7 3384.87 211.128  32
  -2 -15  -7 3174.80 195.659  30
  -2 -15  -7 3358.87 204.835  21
   2  15   8 22257.3 778.291  27
  -2 -15  -8 22236.1 737.609  30
  -2 -15  -8 20422.6 740.278  32
  -2 -15  -8 21505.7 741.948  21
   2  15   9 6816.24 333.723  27
  -2 -15  -9 7447.93 319.030  25
  -2 -15  -9 7187.13 311.938  30
  -2 -15  -9 6863.64 312.740  32
  -2 -15  -9 7145.17 316.177  21
   2  15  10 1448.83 127.403  27
  -2 -15 -10 1648.00 123.688  25
  -2 -15 -10 1454.12 114.880  30
  -2 -15 -10 1523.53 119.472  21
  -2 -15 -11 447.015 64.0719  25
  -2 -15 -11 526.457 66.2009  30
  -2 -15 -11 648.610 71.5244  21
  -2 -15 -12 28.9740 26.8155  25
  -2 -15 -12 104.022 33.0910  30
  -2 -15 -12 67.1911 28.4757  21
  -2 -15 -13 1968.07 106.294  25
  -2 -15 -13 1997.94 103.885  30
   2 -16 -13 480.860 59.6294  35
  -2  16  12 204.443 53.3909  27
   2 -16 -12 357.992 56.5753  35
  -2  16  11 9157.10 382.737  27
   2 -16 -11 8920.05 359.675  35
  -2  16  10 406.759 79.4206  27
   2 -16 -10 265.267 61.8883  35
   2 -16 -10 330.112 61.3742  32
  -2  16   9 1789.58 156.368  27
   2 -16  -9 1620.07 131.002  35
   2 -16  -9 1609.93 132.933  32
   2 -16  -8 3104.62 197.432  32
  -2  16   8 3290.02 221.519  27
   2 -16  -7 1981.60 155.623  32
  -2  16   7 1883.04 167.146  27
  -2  16   6 544.894 95.5024  27
   2 -16  -6 371.651 80.7274  32
  -2  16   6 436.774 81.1509  22
  -2  16   5 602.634 97.1235  27
   2 -16  -5 514.084 83.8628  32
  -2  16   5 552.981 91.7305  22
  -2  16   4 6476.84 331.320  27
   2 -16  -4 6977.31 324.401  32
  -2  16   4 6429.12 333.465  22
   2 -16  -3 287.309 66.1064  32
   2  16  -3 241.671 68.0674  22
  -2  16   3 191.193 65.0393  22
   2 -16  -2 995.087 108.427  32
  -2  16   2 919.959 122.653  22
   2  16  -2 935.117 113.503  22
  -2  16   1 139.539 61.0709  22
   2  16  -1 109.242 57.3127  22
   2  16   0 6189.23 322.604  22
  -2  16   0 6298.44 323.937  22
   2  16   1 1888.71 164.400  22
  -2  16  -1 1713.69 158.105  22
  -2 -16  -2 66.3261 46.6204  32
   2  16   2 24.9478 47.0530  22
  -2 -16  -3 18030.3 655.715  32
  -2 -16  -3 16946.6 629.735  21
   2  16   3 18936.7 677.358  22
  -2 -16  -4 770.640 101.224  32
   2  16   4 764.298 100.071  22
  -2 -16  -4 741.979 93.0051  21
  -2 -16  -5 6666.62 322.110  32
  -2 -16  -5 6411.17 305.747  21
  -2 -16  -6 2254.89 169.063  32
  -2 -16  -6 2558.72 171.252  21
   2  16   7 3892.69 245.159  27
  -2 -16  -7 4409.20 225.027  30
  -2 -16  -7 4091.39 229.791  32
  -2 -16  -7 3974.76 222.689  21
  -2 -16  -8 8.82223 36.2523  25
   2  16   8 11.2586 47.4656  27
  -2 -16  -8 28.2573 42.5847  32
  -2 -16  -8 25.0764 38.6037  30
  -2 -16  -8-26.8416 41.3212  21
   2  16   9 10281.1 411.449  27
  -2 -16  -9 9407.79 377.033  25
  -2 -16  -9 9632.70 381.770  32
  -2 -16  -9 9293.78 370.601  30
  -2 -16  -9 10416.2 388.837  21
  -2 -16 -10 48.6852 34.0898  25
   2  16  10 59.1309 42.9004  27
  -2 -16 -10 58.8706 28.9476  30
  -2 -16 -10 14.0806 30.4376  21
  -2 -16 -11 583.393 62.1898  25
  -2 -16 -11 425.283 53.0467  30
  -2 -16 -11 415.067 54.4699  21
  -2 -16 -12 745.791 62.4323  25
  -2 -16 -12 758.827 60.6471  30
  -2  17  12 6.58358 32.8456  27
   2 -17 -12 28.4032 27.8315  35
  -2  17  11 1113.88 101.189  27
   2 -17 -11 996.157 89.0530  35
  -2  17  10 704.987 89.1122  27
   2 -17 -10 567.296 73.2129  35
   2 -17 -10 861.475 87.1219  32
  -2  17   9 1493.80 134.928  27
   2 -17  -9 1578.12 120.567  35
   2 -17  -9 1382.57 119.601  32
   2 -17  -8 1837.78 143.012  32
  -2  17   8 1718.16 151.568  27
   2 -17  -7 40.4682 36.9420  32
  -2  17   7-11.8807 48.8229  27
  -2  17   6 810.759 108.576  27
   2 -17  -6 594.253 90.8714  32
  -2  17   6 650.807 90.1247  22
  -2  17   5 1290.45 132.556  27
   2 -17  -5 1159.94 118.327  32
  -2  17   5 1295.92 130.008  22
   2 -17  -4 686.127 92.9680  32
  -2  17   4 629.548 96.5035  22
   2 -17  -3 7614.77 342.328  32
  -2  17   3 6952.19 351.644  22
   2  17  -3 7726.94 354.379  22
   2 -17  -2 820.469 98.4966  32
   2  17  -2 950.197 114.406  22
  -2  17   2 685.184 104.099  22
  -2  17   1 4455.26 262.339  22
   2  17  -1 4679.62 265.844  22
  -2  17   0 48.5097 44.2913  22
   2  17   0 24.6094 53.1676  22
  -2 -17  -1 354.483 70.1252  32
   2  17   1 285.413 72.7167  22
  -2  17  -1 387.122 75.5856  22
  -2 -17  -2 17500.9 654.743  32
   2  17   2 19459.4 690.494  22
  -2 -17  -3 10511.3 434.248  32
   2  17   3 11145.9 455.500  22
  -2 -17  -3 9914.56 412.256  21
  -2 -17  -4 5805.73 295.076  32
   2  17   4 6096.23 307.426  22
  -2 -17  -4 6272.03 290.841  21
   2  17   5 917.048 116.676  27
  -2 -17  -5 910.414 105.369  32
  -2 -17  -5 851.819 98.6635  21
   2  17   6-11.8256 52.2914  27
  -2 -17  -6 8.38704 36.2355  30
  -2 -17  -6 9.97347 39.8925  32
  -2 -17  -6 71.6360 45.4614  21
   2  17   7 55.4271 45.5587  27
  -2 -17  -7-7.82438 30.4224  30
  -2 -17  -7 46.0857 32.5209  32
  -2 -17  -7 59.1375 38.2030  21
  -2 -17  -8 68.2221 34.3513  25
   2  17   8 90.1066 49.0990  27
  -2 -17  -8 106.177 37.2275  30
  -2 -17  -8 106.795 42.4826  32
  -2 -17  -8 69.5002 34.9918  21
   2  17   9 466.790 72.2074  27
  -2 -17  -9 483.183 64.8118  21
  -2 -17  -9 548.938 60.6882  30
  -2 -17 -10 1395.04 95.7169  25
   2  17  10 1382.42 107.547  27
  -2 -17 -10 1352.17 95.3450  36
  -2 -17 -10 1462.39 93.6963  30
  -2 -17 -10 1280.39 93.7058  21
  -2 -17 -11 92.1975 27.2701  25
  -2 -17 -11 97.8990 25.7141  30
  -2 -17 -11 101.138 26.9963  21
  -2  18  11 84.3622 38.2743  27
   2 -18 -10 322.608 51.7708  32
  -2  18  10 353.556 60.4164  27
   2 -18  -9 1154.16 98.2670  32
  -2  18   9 996.635 101.979  27
   2 -18  -8 2380.33 151.964  32
  -2  18   8 1928.89 152.274  27
   2 -18  -7 1296.06 115.949  32
  -2  18   7 1210.29 122.137  27
  -2  18   6 322.209 71.3128  27
   2 -18  -6 284.529 61.8017  32
  -2  18   6 266.826 61.5982  22
  -2  18   5 10340.5 430.915  27
   2 -18  -5 10147.7 416.762  32
  -2  18   5 10598.3 433.679  22
   2 -18  -4 146.924 55.5908  32
  -2  18   4 190.053 59.7929  22
   2 -18  -3 3237.28 194.336  32
  -2  18   3 2844.64 197.878  22
   2  18  -3 2989.43 195.921  22
   2  18  -2 267.447 69.1144  22
  -2  18   2 162.978 56.2378  22
   2  18  -1 1804.53 155.368  22
  -2  18   1 1791.40 153.071  22
   2  18   0 1724.35 152.510  22
  -2  18   0 1724.66 149.042  22
   2  18   1 5380.94 290.400  22
  -2  18  -1 5748.46 288.040  22
  -2 -18  -2 5980.07 293.444  32
   2  18   2 6571.55 319.201  22
   2  18   3 938.770 109.904  27
  -2 -18  -3 863.119 100.352  32
  -2 -18  -3 818.577 88.7569  21
   2  18   3 785.199 103.498  22
   2  18   4 22.0843 40.3165  27
  -2 -18  -4-9.74637 35.5855  32
  -2 -18  -4 8.37133 29.5288  21
   2  18   4 10.4777 43.0553  22
   2  18   5 174.140 61.7078  27
  -2 -18  -5 205.474 54.4417  32
  -2 -18  -5 113.905 43.5956  21
  -2 -18  -6 35.7035 29.3428  30
  -2 -18  -6-8.72890 37.7096  32
   2  18   6-31.1884 56.3003  27
  -2 -18  -7 1581.85 109.774  30
  -2 -18  -7 1521.35 119.224  32
   2  18   7 1885.91 141.169  27
  -2 -18  -7 1657.47 116.358  25
  -2 -18  -8-12.3706 26.0769  25
   2  18   8-8.44490 35.6033  27
  -2 -18  -8 19.0169 26.0481  21
  -2 -18  -8 6.81736 33.3947  32
   2  18   9 4393.95 208.836  27
  -2 -18  -9 4301.95 186.576  25
  -2 -18  -9 4044.17 185.657  36
  -2 -18  -9 4120.43 187.065  21
  -2 -18 -10 1946.87 102.612  25
   2  18  10 1835.74 111.987  27
  -2 -18 -10 1811.87 100.888  21
  -2  19  10 342.533 50.5867  27
   2 -19  -9 6.01688 27.7885  32
  -2  19   9 7.13751 35.6050  27
   2 -19  -8 3828.19 190.030  32
  -2  19   8 3677.21 198.566  27
  -2  19   7 198.234 58.1831  27
   2 -19  -7 215.662 52.0308  32
   2 -19  -7 112.658 36.1433  21
  -2  19   6 98.4810 43.9295  27
   2 -19  -6 98.3601 45.1287  32
  -2  19   6 84.2337 42.0964  22
   2 -19  -5 1723.56 129.739  32
  -2  19   5 1572.27 130.126  22
   2 -19  -4 1002.00 99.7542  32
  -2  19   4 1072.51 108.690  22
   2 -19  -3 51.6081 37.2492  32
  -2  19   3 132.752 55.3624  22
   2  19  -3 143.644 50.3313  22
   2  19  -2 5340.31 276.073  22
  -2  19   2 5981.19 288.435  22
   2  19  -1 906.323 105.015  22
  -2  19   1 1045.77 109.600  22
  -2  19   0 1758.79 140.854  22
   2  19   0 1808.32 146.915  22
   2  19   1 32.0038 44.9840  22
  -2 -19  -2 1210.43 108.964  32
   2  19   2 992.986 110.339  22
  -2 -19  -3 77.5809 43.7961  32
   2  19   3 49.7509 44.0314  22
   2  19   4 2464.02 167.861  27
  -2 -19  -4 2258.26 153.128  32
   2  19   4 2882.88 176.226  22
  -2 -19  -4 2607.45 152.358  21
   2  19   5 811.347 94.8745  27
  -2 -19  -5 741.872 83.9020  32
  -2 -19  -5 912.511 83.2046  21
   2  19   6 2421.35 154.149  27
  -2 -19  -6 1991.63 125.171  25
  -2 -19  -6 2074.19 128.943  21
  -2 -19  -6 2050.41 134.352  32
   2  19   7 2433.04 149.233  27
  -2 -19  -7 2085.59 122.113  25
  -2 -19  -7 2059.88 124.998  36
  -2 -19  -8 493.779 50.3342  25
   2  19   8 528.902 64.3678  27
  -2 -19  -8 562.605 56.6960  36
  -2 -19  -8 579.905 57.7790  21
   2 -20  -8 588.043 61.7298  32
  -2  20   8 551.745 64.6928  27
  -2  20   7 625.986 69.6309  27
   2 -20  -7 574.208 60.3264  21
   2 -20  -7 508.032 60.6977  32
   2 -20  -6 194.977 44.9283  21
  -2  20   6 195.185 44.7846  22
   2 -20  -6 244.582 48.2097  32
  -2  20   5 2691.41 161.256  22
   2 -20  -5 3088.94 163.805  32
  -2  20   4 565.605 75.9920  22
   2 -20  -4 526.520 67.7153  32
   2  20  -3 224.153 50.8258  22
  -2  20   3 111.232 47.9321  22
  -2  20   2 738.010 88.1454  22
   2  20  -2 724.852 84.3884  22
   2  20  -1 2726.60 171.524  22
  -2  20   1 2571.24 164.240  22
  -2  20   0 354.155 64.1447  22
   2  20   0 281.441 63.4901  22
   2  20   1 1768.78 136.074  22
  -2  20  -1 1532.94 117.714  22
   2  20   2 1525.41 124.464  22
   2  20   3 66.0210 39.0438  22
  -2 -20  -3 194.402 44.0345  32
   2  20   4 1547.27 116.434  22
  -2 -20  -4 1541.65 110.253  32
   2  20   5 336.642 56.6931  27
  -2 -20  -5 313.458 45.5361  25
  -2 -20  -5 367.503 49.0196  36
  -2 -20  -5 305.521 44.1517  21
  -2 -20  -5 179.563 48.1197  32
   2  20   6 4675.10 200.782  27
  -2 -20  -6 3318.04 161.952  25
  -2 -20  -6 4191.34 175.620  36
  -2 -20  -6 3662.30 165.453  21
  -2 -20  -7 36.0466 21.0643  21
   2  20   7 78.8265 32.7471  27
  -2  21   6 2354.39 120.556  22
   2 -21  -6 2020.73 114.557  32
  -2  21   5 3600.84 170.625  22
   2 -21  -5 3544.78 163.875  32
  -2  21   4 2343.46 135.145  22
   2 -21  -4 2127.24 121.941  32
  -2  21   3 1033.88 89.8630  22
   2  21  -2 1605.60 111.437  22
  -2  21   2 1477.49 110.395  22
  -2  21   1 1336.86 102.793  22
   2  21  -1 1492.31 109.934  22
   2  21   0 222.676 47.7401  22
  -2  21   0 195.482 42.8312  22
   2  21   1 714.023 78.3316  22
   2  21   2 2478.27 146.656  22
   2  21   3 1616.13 110.598  22
   2  21   4 74.2090 32.8303  22
  -2  22   2 178.262 35.8647  22
   2 -22  -2 120.614 27.4771  21
   2  22  -1 3182.70 150.478  22
   2  22   0 6277.11 243.088  22
   3   0 -20 22.2702 19.7039   6
   3   0 -19 2484.45 152.657   8
   3   0 -19 2198.39 147.540   9
   3   0 -19 2523.65 142.933   6
   3   0 -18 10.0910 36.8437   8
   3   0 -18-20.1571 45.5664   9
   3   0 -18 25.2037 36.2940   6
   3   0 -17 4687.09 242.541   6
   3   0 -17 3974.26 248.118   8
   3   0 -17 4304.42 252.152   9
   3   0 -16 13.3743 51.9923   8
   3   0 -16 13.2354 51.4528   9
   3   0 -16 55.0808 38.8679   6
   3   0 -15 648.953 103.735   9
   3   0 -15 540.229 87.4835   6
   3   0 -14-13.7100 50.0568   9
   3   0 -14 11.4014 38.7533   6
   3   0 -13 21939.6 914.736  12
   3   0 -13 22555.5 988.446   5
   3   0 -13 21307.4 916.649   1
   3   0 -13 22296.6 811.109   9
   3   0 -13 23711.4 791.288   6
   3   0 -13 23159.5 941.050  17
   3   0 -12 120.771 60.0055  12
   3   0 -12 25.9286 77.2965   5
   3   0 -12-20.6214 51.4337   1
   3   0 -12-12.1151 48.4556   9
   3   0 -12-21.8439 41.1854  17
   3   0 -11 6933.26 369.809  14
   3   0 -11 6870.26 405.500   1
   3   0 -11 7198.76 337.210   9
   3   0 -11 7382.78 424.864  17
  -3   0  10-18.8179 61.4530  37
   3   0 -10 26.7564 35.6718  14
   3   0 -10 33.7456 42.0841   1
   3   0 -10-9.96217 37.5661   9
   3   0 -10-18.3357 45.7329  17
  -3   0   9 2278.50 207.668  37
   3   0  -9 2349.26 176.813  14
   3   0  -9 2053.30 183.925   1
   3   0  -9 2118.48 157.114   9
   3   0  -9 2688.55 219.912  17
  -3   0   8-15.3209 47.9029  37
   3   0  -8 14.7348 41.6722  17
   3   0  -8-10.7246 33.5323  14
  -3   0   7 192.786 66.4904  37
   3   0  -7 181.142 54.7817  18
   3   0  -7 326.515 63.0358  14
  -3   0   6-12.4264 51.0625  37
   3   0  -6 30.0084 35.2830  18
   3   0  -6-8.54690 30.1476  14
  -3   0   5 55805.8 1658.99  37
   3   0  -5 53108.8 1615.67  18
   3   0  -5 53069.9 1595.33  14
  -3   0   4 11.0078 41.5090   3
  -3   0   4-10.3071 43.4543  37
   3   0  -4-15.0907 30.1784  18
   3   0  -4 6.63354 26.5315  14
   3   0  -3 16639.1 537.263  14
   3   0  -3 16169.5 544.638  18
  -3   0   3 15984.0 591.088   3
  -3   0   2 9.20288 36.8078   3
  -3   0   2-9.53651 39.1874   4
  -3   0   1 2436.98 160.352   2
  -3   0   1 2731.52 170.059   3
  -3   0   1 2595.70 170.747   4
  -3   0   0 8.67672 34.7036   2
  -3   0   0 9.07139 35.2599   3
  -3   0   0-9.30147 43.8433   4
  -3   0  -1 33580.2 1058.41   4
  -3   0  -1 33653.7 1049.74   2
  -3   0  -1 31827.2 1052.14   3
  -3   0  -2 19.6025 36.9592   2
  -3   0  -2-21.2258 38.7489   4
  -3   0  -3 23132.5 773.360  12
  -3   0  -3 22675.8 774.995   5
  -3   0  -3 20739.0 777.609   4
  -3   0  -3 22492.8 773.986   2
  -3   0  -4 11.6719 34.7953  12
  -3   0  -4-12.1464 37.9772   5
  -3   0  -4-11.9802 39.1232   2
  -3   0  -4 13.0753 44.4430   4
  -3   0  -5 40738.4 1359.96  12
  -3   0  -5 40181.2 1373.32   4
  -3   0  -5 43776.4 1376.41   5
  -3   0  -5 44338.7 1369.77   2
  -3   0  -6 58.5199 45.7448  12
  -3   0  -6 15.3818 54.2585   5
  -3   0  -6 15.0000 37.4156   2
  -3   0  -6-16.3107 43.4932   4
  -3   0  -7 9287.75 372.408   8
  -3   0  -7 9284.78 378.052   9
  -3   0  -7 8622.32 377.244   7
  -3   0  -7 8472.69 444.614   5
  -3   0  -7 8367.36 450.167   4
  -3   0  -7 8250.95 355.572   6
  -3   0  -7 9345.44 349.549  33
  -3   0  -7 9371.45 367.223  28
  -3   0  -7 8449.45 369.242  10
  -3   0  -7 9597.78 457.665  12
  -3   0  -7 8658.55 339.533  21
  -3   0  -7 8794.04 344.683  23
  -3   0  -7 8777.86 350.640  20
  -3   0  -8-11.4840 48.4182   7
  -3   0  -8 59.8937 41.0218   8
  -3   0  -8 20.9762 43.1002   9
  -3   0  -8 8.02375 32.9745  33
  -3   0  -8 72.9343 57.0115  12
  -3   0  -8 31.5860 42.1129  10
  -3   0  -8-19.4026 51.7371   5
  -3   0  -8-9.07585 41.0354   6
  -3   0  -8 7.83403 27.6370  24
  -3   0  -8 76.2576 44.9331  28
  -3   0  -8 46.2026 35.5662  21
  -3   0  -8 16.2082 31.5033  23
  -3   0  -8 8.52105 35.9273  20
  -3   0  -9 87135.2 2612.69   8
  -3   0  -9 91392.0 2627.80   9
  -3   0  -9 84452.7 2632.50   7
  -3   0  -9 90557.7 2580.69  33
  -3   0  -9 86686.3 2619.69  10
  -3   0  -9 93398.9 2768.16  12
  -3   0  -9 88311.8 2771.21   5
  -3   0  -9 85878.2 2572.77  24
  -3   0  -9 91610.0 2578.75  21
  -3   0  -9 89589.9 2579.79  23
  -3   0  -9 90328.3 2590.40  20
  -3   0 -10 12.4908 51.3274   9
  -3   0 -10 59.4682 47.5699   8
  -3   0 -10 18.9784 41.9588  33
  -3   0 -10-50.1148 57.8619  10
  -3   0 -10 21.8809 50.5267  12
  -3   0 -10-23.0160 71.9626   5
  -3   0 -10-21.6811 46.8319   6
  -3   0 -10 11.3659 44.1782  28
  -3   0 -10 18.3129 36.6223  21
  -3   0 -10-19.3756 42.8368  23
  -3   0 -10-10.2684 37.4911  20
  -3   0 -11 13985.5 558.033   8
  -3   0 -11 14267.6 564.746   9
  -3   0 -11 13804.7 521.063  33
  -3   0 -11 13675.4 559.190  10
  -3   0 -11 13488.5 660.648  12
  -3   0 -11 13066.4 511.857  21
  -3   0 -11 13417.0 521.918  23
  -3   0 -11 14764.7 540.787  20
  -3   0 -12-25.7001 46.9242   8
  -3   0 -12 108.629 61.3959   9
  -3   0 -12 60.3173 48.3304  33
  -3   0 -12-11.8081 43.1206   6
  -3   0 -12 41.9948 43.1491  23
  -3   0 -12-11.2696 46.3162  20
  -3   0 -13 1317.78 138.668   8
  -3   0 -13 1077.76 122.138   6
  -3   0 -13 1387.63 122.179  33
  -3   0 -13 1519.07 152.465   9
  -3   0 -13 1229.86 122.230  23
  -3   0 -13 1522.57 135.775  20
  -3   0 -14-11.6069 51.3229   8
  -3   0 -14-21.5758 45.4817   6
  -3   0 -14 9.44974 39.8402  23
  -3   0 -15 19921.6 682.422   8
  -3   0 -15 18378.4 664.844   6
  -3   0 -15 19554.3 653.425  23
  -3   0 -16 56.4551 39.5063   8
  -3   0 -16-7.58974 33.5597   6
  -3   0 -16-19.2388 34.1989  23
  -3   0 -17 9378.01 341.007   6
  -3   0 -17 9814.50 350.418   8
   3   1 -20 149.891 32.1853   6
   3   1 -19 38.8534 28.0005   6
   3  -1 -19 44.6967 30.7167   6
   3  -1 -19 30.1945 29.3653   8
  -3   1  19 160.573 60.5616   7
  -3  -1  19 24.2428 54.9474   7
   3   1 -19 37.9166 34.3059   8
   3  -1 -19 23.0177 34.7091   9
   3   1 -19 68.9789 33.9107   9
   3   1 -18 17900.5 599.634   6
   3  -1 -18 18218.9 599.460   6
   3   1 -18 16514.1 614.606   9
   3  -1 -18 17142.4 616.521   8
   3  -1 -18 16610.6 617.126   9
   3   1 -18 16003.7 608.936   8
   3  -1 -17 2294.92 163.228   6
   3  -1 -17 2588.43 184.665   8
   3   1 -17 2112.96 171.252   8
   3  -1 -17 2309.34 178.398   9
   3   1 -17 2289.69 174.706   9
   3   1 -17 2181.45 157.947   6
   3   1 -16 164.089 56.5727   6
   3  -1 -16 87.0727 45.9953   6
   3   1 -16 119.179 61.2379   8
   3  -1 -16 132.544 65.0033   8
   3   1 -16 91.6176 56.6301   9
   3  -1 -16 118.199 63.2091   9
   3   1 -15 27.3554 53.1642   9
   3  -1 -15-27.4435 44.8107   9
   3   1 -15 34.2842 44.4199   6
   3  -1 -15-11.3799 44.2327   6
   3   1 -15-9.94598 33.8066  23
   3   1 -14 5038.08 261.558  23
   3   1 -14 5640.69 285.149   6
   3  -1 -14 5563.28 282.556   6
   3   1 -14 5182.70 298.491   9
   3  -1 -14 4774.83 290.747   9
   3   1 -13 18023.5 868.838   5
   3   1 -13 19420.5 827.377   1
   3  -1 -13 18890.3 822.472   1
   3  -1 -13 17844.5 866.995   5
   3   1 -13 20265.4 847.754  17
   3  -1 -13 19108.7 832.633  17
   3   1 -13 19132.1 819.969  12
   3  -1 -13 20288.5 830.700  12
   3   1 -13 20455.7 680.780  23
   3  -1 -13 19793.8 697.838   6
   3   1 -13 17761.2 706.754   9
   3  -1 -13 19670.0 721.908   9
   3   1 -12 24963.9 950.927   1
   3  -1 -12 24652.4 949.930   1
   3  -1 -12 21527.7 989.186   5
   3   1 -12 22042.3 987.847   5
   3   1 -12 24595.1 970.064  17
   3  -1 -12 26187.5 978.442  17
   3  -1 -12 22872.4 883.409  14
   3   1 -12 25060.4 950.283  12
   3  -1 -12 24191.7 942.742  12
   3   1 -12 23950.5 798.838  23
   3   1 -12 23797.6 836.706   9
   3  -1 -12 23745.3 836.700   9
   3  -1 -11-10.9965 40.1494   9
   3   1 -11 21.9431 34.3039   9
   3   1 -11 23.4017 66.1834   5
   3  -1 -11 23.4628 62.5612   5
   3   1 -11-37.2640 52.6940   1
   3  -1 -11 18.6745 39.3652   1
  -3   1  11 43.0260 64.1330  37
   3  -1 -11-14.8743 42.0665  14
   3   1 -11-8.32440 35.9619  23
   3  -1 -11 60.0197 65.3346  17
   3   1 -11 20.4168 50.9232  17
   3   1 -10 2171.81 163.104   9
   3  -1 -10 2534.73 173.068   9
   3  -1 -10 2963.20 230.144   1
   3   1 -10 2855.20 229.637   1
  -3   1  10 2269.87 223.652  37
   3   1 -10 2718.79 202.494  14
   3  -1 -10 2968.85 207.636  14
   3   1 -10 2672.92 156.226  23
   3  -1 -10 2723.08 229.875  17
   3   1 -10 2660.06 237.167  17
   3   1  -9 2300.59 195.766   1
   3  -1  -9 2200.90 192.049   1
   3   1  -9 2469.27 181.891  14
   3  -1  -9 2139.10 171.344  14
  -3  -1   9 2135.41 197.301  37
  -3   1   9 2366.34 215.866  37
   3  -1  -9 2365.83 156.937   9
   3   1  -9 2512.14 160.649   9
   3   1  -9 2283.20 189.889  18
   3  -1  -9 2033.92 193.208  17
   3   1  -9 2203.56 204.051  17
  -3   1   8 1430.53 157.874  37
  -3  -1   8 1389.05 149.459  37
   3   1  -8 1542.66 147.564  18
   3  -1  -8 1472.99 153.111  17
   3  -1  -8 1398.13 127.644  14
   3   1  -8 1476.37 133.833  14
  -3   1   7 44441.7 1445.17  37
  -3  -1   7 47521.6 1441.10  37
   3   1  -7 45419.9 1407.50  18
   3  -1  -7 45438.9 1425.12  17
   3   1  -7 42739.2 1367.11  14
   3  -1  -7 42999.9 1368.91  14
  -3  -1   6 168.948 65.5074  37
  -3   1   6 154.794 53.1976  37
   3   1  -6 135.477 54.8845  18
   3  -1  -6 210.545 61.0794  17
   3  -1  -6 198.590 49.7165  14
   3   1  -6 138.521 43.4213  14
  -3   1   5 2520.33 184.440  37
  -3  -1   5 2308.13 173.341  37
  -3   1   5 2579.74 193.270   3
   3   1  -5 2471.71 163.924  18
   3   1  -5 2474.62 152.081  14
   3  -1  -5 2398.84 149.142  14
  -3  -1   4 40.5391 42.7351  37
  -3   1   4 84.7400 50.9235  37
  -3   1   4 10.9177 39.8698   3
  -3  -1   4 11.0132 41.5368   3
   3   1  -4 40.4395 31.4471  18
   3  -1  -4 6.73167 27.6732  14
   3   1  -4 40.6048 28.5424  14
  -3   1   3 4670.79 247.134  37
   3  -1  -3 4664.99 207.514  14
   3   1  -3 4740.63 208.527  14
  -3   1   3 4468.11 244.960   3
  -3  -1   3 4760.08 251.475   3
   3   1  -3 5082.99 225.344  18
  -3   1   2 163.836 54.4440   3
  -3  -1   2 203.295 56.6247   3
  -3  -1   2 133.725 47.8478   4
  -3   1   2 141.799 53.6485   4
  -3   1   2 166.729 51.8464   2
  -3  -1   1 32789.0 991.295   2
  -3   1   1 33328.2 993.363   2
  -3   1   1 29596.2 989.213   4
  -3  -1   1 30324.4 992.207   4
  -3   1   1 30449.6 988.445   3
  -3  -1   1 30119.8 990.404   3
  -3  -1   0 90857.8 2617.33  11
  -3  -1   0 89570.1 2662.61   3
  -3  -1   0 97309.1 2665.90   2
  -3   1   0 100391. 2671.06   2
  -3   1   0 88427.4 2666.31   4
  -3  -1   0 89864.6 2666.81   4
  -3   1   0 88534.4 2659.76   3
  -3   1  -1 1751.84 142.261   4
  -3  -1  -1 2154.76 155.317   4
  -3  -1  -1 2070.75 146.762   2
  -3   1  -1 2190.92 150.049   2
  -3  -1  -1 2066.71 150.847   3
  -3   1  -1 1956.67 145.830   3
  -3  -1  -2 12841.4 501.553   2
  -3   1  -2 13395.3 510.238   4
  -3  -1  -2 12895.6 508.087   4
  -3   1  -2 12993.9 499.794   2
  -3   1  -3 47923.8 1466.16  12
  -3  -1  -3 44948.1 1454.13  12
  -3   1  -3 46623.9 1476.32   4
  -3  -1  -3 46354.7 1474.91   4
  -3   1  -3 48861.0 1468.56   2
  -3  -1  -3 47942.1 1467.47   2
  -3  -1  -3 48152.0 1467.82   5
  -3   1  -3 47372.5 1468.73   5
  -3  -1  -4 888.439 107.329  12
  -3   1  -4 833.510 104.493  12
  -3   1  -4 967.270 120.078   4
  -3  -1  -4 1017.63 118.595   4
  -3  -1  -4 1115.69 120.691   5
  -3  -1  -4 1074.71 120.689   2
  -3   1  -4 1266.60 128.403   2
  -3   1  -4 987.014 114.704   5
  -3  -1  -5 11622.3 490.957  12
  -3   1  -5 11580.3 496.386  12
  -3  -1  -5 12426.2 507.436   5
  -3  -1  -5 11842.7 495.700   2
  -3   1  -5 10925.1 498.615   4
  -3  -1  -5 10651.9 498.260   4
  -3   1  -5 11456.2 489.996   2
  -3   1  -5 12167.7 509.480   5
  -3   1  -6 81105.0 2312.98  12
  -3  -1  -6 74590.7 2290.98  12
  -3   1  -6 75594.4 2321.19   4
  -3  -1  -6 76532.0 2320.53   4
  -3  -1  -6 70588.0 2286.40   2
  -3   1  -6 68902.0 2281.83   2
  -3  -1  -6 78240.8 2314.51   5
  -3   1  -6 77764.5 2314.08   5
  -3   1  -7 2570.43 165.666   8
  -3  -1  -7 2422.89 162.019   8
  -3   1  -7 2610.30 176.798   7
  -3  -1  -7 2585.39 174.360   7
  -3  -1  -7 2542.42 167.534   9
  -3   1  -7 2429.20 221.523   4
  -3  -1  -7 2349.55 214.873   4
  -3   1  -7 2441.52 156.271   6
  -3   1  -7 2933.59 229.133   5
  -3  -1  -7 2400.20 155.302   6
  -3  -1  -7 2454.62 213.076   5
  -3  -1  -7 2379.58 145.206  33
  -3   1  -7 2480.71 150.967  33
  -3  -1  -7 2516.20 158.451  28
  -3   1  -7 2706.66 163.042  28
  -3   1  -7 2580.53 217.021  12
  -3  -1  -7 2364.00 205.217  12
  -3  -1  -7 2340.79 162.945  10
  -3   1  -7 2707.67 172.364  10
  -3   1  -7 2555.25 151.060  24
  -3  -1  -7 2654.85 150.371  21
  -3   1  -7 2180.94 139.381  21
  -3   1  -7 2589.50 153.449  23
  -3  -1  -7 2285.20 148.818  20
  -3   1  -7 2331.12 150.410  20
  -3  -1  -8 237.138 60.5012   8
  -3   1  -8 159.980 54.2983   8
  -3  -1  -8 274.212 68.2411   7
  -3   1  -8 114.954 52.1284   7
  -3   1  -8 220.059 57.7434   9
  -3  -1  -8 72.8475 44.0597   9
  -3  -1  -8 133.354 40.7046  33
  -3   1  -8 175.343 48.0493  33
  -3   1  -8 164.602 71.2024  12
  -3  -1  -8 270.405 76.1078  12
  -3   1  -8 199.897 56.2509  10
  -3  -1  -8 157.399 57.8218  10
  -3  -1  -8 153.661 65.4116   5
  -3   1  -8 136.030 60.8935   5
  -3   1  -8 200.419 51.6864   6
  -3  -1  -8 161.402 54.2766   6
  -3   1  -8 127.781 44.7236  24
  -3  -1  -8 170.892 50.7902  28
  -3   1  -8 114.373 47.7157  28
  -3  -1  -8 93.6791 37.0177  21
  -3   1  -8 153.845 45.4659  21
  -3   1  -8 107.542 40.7230  23
  -3  -1  -8 80.0030 37.9254  23
  -3  -1  -8 189.363 50.1828  20
  -3   1  -8 169.226 45.9995  20
  -3  -1  -9 5322.79 273.319   8
  -3   1  -9 5043.47 269.763   8
  -3  -1  -9 5366.55 278.452   9
  -3   1  -9 5183.07 276.871   9
  -3   1  -9 4973.55 283.301   7
  -3  -1  -9 5232.19 289.619   7
  -3  -1  -9 4928.14 256.910   6
  -3   1  -9 4734.21 262.130   6
  -3  -1  -9 4879.76 339.712   5
  -3   1  -9 5229.46 353.921   5
  -3   1  -9 5232.47 256.010  33
  -3  -1  -9 5067.99 247.283  33
  -3   1  -9 4808.89 270.037  10
  -3  -1  -9 4806.82 270.786  10
  -3   1  -9 5061.96 339.513  12
  -3  -1  -9 5250.36 343.871  12
  -3   1  -9 5282.58 255.927  24
  -3  -1  -9 4582.38 240.717  21
  -3   1  -9 5259.54 252.668  21
  -3   1  -9 5069.84 253.517  23
  -3  -1  -9 4876.03 243.963  23
  -3  -1  -9 5305.19 259.288  20
  -3   1  -9 5062.82 255.062  20
  -3   1 -10 747.952 107.518   9
  -3  -1 -10 635.468 95.4560   8
  -3   1 -10 654.443 97.7712   8
  -3  -1 -10 693.754 99.6057   9
  -3  -1 -10 683.409 126.705   5
  -3   1 -10 713.832 136.936   5
  -3   1 -10 1021.52 112.487   6
  -3  -1 -10 620.965 90.6508   6
  -3  -1 -10 730.958 89.5301  33
  -3   1 -10 814.489 95.8567  33
  -3  -1 -10 960.954 106.198  28
  -3   1 -10 575.261 93.3432  10
  -3  -1 -10 698.179 98.8292  10
  -3   1 -10 767.275 136.890  12
  -3  -1 -10 865.130 138.135  12
  -3   1 -10 646.932 92.8237  28
  -3   1 -10 758.827 90.4068  24
  -3   1 -10 672.066 86.0860  21
  -3   1 -10 752.096 92.9611  23
  -3  -1 -10 556.479 81.0300  21
  -3  -1 -10 692.753 87.9591  23
  -3  -1 -10 618.485 85.8000  20
  -3   1 -10 727.474 91.6377  20
  -3   1 -11 566.724 91.8354   8
  -3  -1 -11 411.170 82.0966   8
  -3   1 -11 422.311 85.9783   9
  -3  -1 -11 524.799 92.3643   9
  -3  -1 -11 272.102 68.4605   6
  -3   1 -11 471.627 82.5854   6
  -3  -1 -11 267.893 58.7609  33
  -3   1 -11 486.075 78.1398  33
  -3   1 -11 489.895 92.3609  10
  -3   1 -11 443.107 110.460  12
  -3  -1 -11 276.222 95.2062  12
  -3  -1 -11 316.731 78.4467  10
  -3  -1 -11 572.758 89.9405  28
  -3   1 -11 468.880 75.0300  24
  -3   1 -11 383.316 83.6866  28
  -3  -1 -11 348.643 69.1748  21
  -3   1 -11 461.781 81.7060  23
  -3  -1 -11 340.921 67.0503  23
  -3  -1 -11 371.856 72.9818  20
  -3   1 -11 360.069 75.6641  20
  -3   1 -12 1321.49 136.958   8
  -3   1 -12 1217.16 136.958   9
  -3  -1 -12 1307.81 135.103   8
  -3  -1 -12 1250.87 138.017   9
  -3   1 -12 1324.98 124.964  33
  -3  -1 -12 1428.02 138.593  28
  -3   1 -12 1384.28 136.164  28
  -3  -1 -12 1394.98 133.178  20
  -3   1 -12 1215.73 123.610  20
  -3   1 -12 1084.00 116.575  23
  -3  -1 -12 1266.41 119.082  23
  -3   1 -12 1122.24 123.357   6
  -3  -1 -12 1269.42 130.358   6
  -3  -1 -13 9178.45 404.701   8
  -3   1 -13 8710.28 400.779   8
  -3   1 -13 8625.60 368.494  33
  -3  -1 -13 8175.04 398.742   9
  -3   1 -13 8137.46 397.541   9
  -3   1 -13 8501.99 373.990  23
  -3  -1 -13 8344.42 365.314  23
  -3  -1 -13 9034.63 385.484  20
  -3   1 -13 8310.36 377.562  20
  -3   1 -14 716.512 87.9146  33
  -3   1 -14 667.698 89.4506  23
  -3  -1 -14 655.738 83.5441  23
  -3  -1 -14 754.911 103.408   8
  -3   1 -14 785.938 102.738   8
  -3   1 -14 624.386 90.9713   6
  -3  -1 -14 594.151 90.2688   6
  -3   1 -15 2000.71 133.397  33
  -3   1 -15 2060.35 142.251  23
  -3  -1 -15 2139.23 139.617  23
  -3  -1 -15 2017.49 153.568   8
  -3   1 -15 2139.53 155.608   8
  -3   1 -15 1733.98 140.323   6
  -3  -1 -15 1910.47 144.389   6
  -3   1 -16 489.840 64.3105  23
  -3   1 -16 392.052 65.9768   8
  -3  -1 -16 545.589 70.9308   8
  -3   1 -16 445.457 72.1296   6
  -3  -1 -16 311.694 60.4901   6
  -3  -1 -17 4701.28 202.310   8
  -3   1 -17 4899.70 205.670   8
  -3   1 -17 4282.51 193.323   6
  -3  -1 -17 4344.69 193.113   6
   3  -2 -19 4373.00 214.674   8
   3   2 -19 4411.71 216.852   8
   3   2 -19 4304.28 212.501   9
   3  -2 -19 4368.07 214.765   9
   3   2 -19 5020.47 211.621   6
   3  -2 -19 4626.48 204.998   6
   3  -2 -18 256.475 62.0602   8
   3   2 -18 343.669 66.1441   8
  -3   2  18 325.890 124.770   7
   3   2 -18 362.550 71.9652   9
  -3  -2  18 616.705 150.073   7
   3  -2 -18 325.486 68.1430   9
   3   2 -18 313.700 56.9646   6
   3  -2 -18 354.764 60.6036   6
   3   2 -17 5124.55 251.175  23
   3  -2 -17 5648.45 266.602   6
   3  -2 -17 5071.52 277.131   8
   3   2 -17 4620.34 272.782   8
   3  -2 -17 5445.25 284.846   9
   3   2 -17 4871.65 273.024   9
   3   2 -17 5540.32 265.157   6
   3   2 -16 1301.57 119.612  23
   3  -2 -16 1137.92 133.499   9
   3  -2 -16 1339.99 138.786   8
   3   2 -16 1301.56 139.340   8
   3   2 -16 1005.02 123.912   9
   3   2 -16 1280.80 123.648   6
   3  -2 -16 1202.60 117.783   6
   3   2 -15 22261.0 774.581  23
   3  -2 -15 21072.6 807.678   9
   3   2 -15 23364.9 793.460   6
   3  -2 -15 23144.4 788.780   6
   3   2 -15 23017.7 818.699   9
   3   2 -14 553.461 92.1395  33
   3   2 -14 591.975 89.7224   6
   3  -2 -14 664.261 94.3103   6
   3   2 -14 673.554 93.0381  23
   3  -2 -14 576.259 100.127   9
   3   2 -14 680.613 103.612   9
   3  -2 -13 410.788 106.135  17
   3   2 -13 399.775 104.729  17
   3   2 -13 384.187 82.5661  33
   3   2 -13 524.309 113.491   1
   3  -2 -13 438.408 110.058   1
   3  -2 -13 357.532 119.467   5
   3   2 -13 466.162 124.602   5
   3   2 -13 310.116 73.0687   6
   3  -2 -13 583.442 89.7583   6
   3  -2 -13 500.832 93.0403   9
   3   2 -13 460.609 88.6946   9
   3   2 -13 549.328 78.3193  23
   3   2 -13 689.487 127.463  12
   3  -2 -13 749.989 134.577  12
   3  -2 -13 334.544 85.5548  14
   3  -2 -12 6658.16 330.181   9
   3   2 -12 6422.32 324.806   9
   3  -2 -12 5746.89 350.605  14
   3   2 -12 7092.14 409.352  12
   3  -2 -12 6995.12 401.585  12
  -3   2  12 6558.47 430.251  37
   3   2 -12 6932.09 405.880   1
   3  -2 -12 6079.17 386.515   1
   3   2 -12 6362.60 437.363   5
   3  -2 -12 5743.11 418.844   5
   3   2 -12 6527.18 304.031  23
   3  -2 -12 7271.14 426.957  17
   3   2 -12 6819.09 422.498  17
   3  -2 -11 4845.94 256.901   9
   3   2 -11 4483.81 248.843   9
   3  -2 -11 4317.99 279.328  14
  -3   2  11 4719.85 345.211  37
   3  -2 -11 4183.35 337.990   5
   3   2 -11 4352.30 305.303   1
   3  -2 -11 4568.50 311.949   1
   3   2 -11 4612.61 233.872  23
   3   2 -11 4737.13 336.565  17
   3  -2 -11 5290.40 339.447  17
   3  -2 -10 59.1136 43.6078   9
   3   2 -10 98.2172 43.4729   9
  -3   2  10 102.721 64.2636  37
   3   2 -10 83.1788 56.5788   1
   3  -2 -10 33.3756 47.2359   1
   3  -2 -10 27.4046 34.2320  14
   3   2 -10 134.872 44.2904  23
   3   2 -10 66.0717 46.7559  18
   3  -2 -10 178.791 73.4947  17
   3   2 -10 38.1164 47.5749  17
   3  -2  -9 106795. 3169.81  14
  -3   2   9 107897. 3272.20  37
   3   2  -9 110483. 3219.33  18
   3  -2  -9 112221. 3240.60  17
   3   2  -9 104350. 3204.86   1
   3  -2  -9 110487. 3221.33   1
   3  -2  -8 133.112 45.7743  14
   3   2  -8 217.855 58.9710  18
   3  -2  -8 155.924 61.3797  17
  -3   2   8 199.851 73.7597  37
  -3  -2   8 100.280 54.1828  37
   3  -2  -7 690.553 88.7225  15
   3  -2  -7 586.682 81.8408  14
   3   2  -7 614.154 94.1510  18
   3  -2  -7 547.795 88.6528  17
  -3   2   7 614.383 107.044  37
  -3  -2   7 647.147 98.2970  37
   3  -2  -6 25988.9 869.999  14
  -3  -2   6 28040.4 923.366  37
  -3   2   6 26121.0 938.450  37
   3   2  -6 25758.8 897.629  18
   3  -2  -6 27584.0 878.866  15
   3  -2  -6 27583.2 905.198  17
   3  -2  -5 2131.05 139.312  14
  -3  -2   5 2172.83 163.334  37
  -3   2   5 1792.22 157.888  37
   3   2  -5 1828.32 144.801  18
   3  -2  -5 1829.96 141.300  17
   3  -2  -5 2104.51 138.216  15
  -3   2   5 2010.12 169.326   3
  -3  -2   5 2221.96 179.060   3
   3  -2  -4 7599.96 305.460  14
  -3   2   4 7551.01 349.060  37
   3   2  -4 6936.35 317.302  18
   3  -2  -4 8358.06 315.680  15
  -3   2   4 7589.74 349.874   3
  -3  -2   4 7307.91 346.146   3
   3  -2  -3 1166.61 89.7896  14
  -3   2   3 881.794 102.666  37
   3   2  -3 983.494 94.2282  18
   3  -2  -3 1000.41 86.2836  15
  -3   2   3 860.424 98.8862   3
  -3  -2   3 949.242 104.359   3
  -3   2   2 412.039 65.0260   3
  -3  -2   2 340.849 63.9522   3
  -3   2   2 307.488 64.0701   4
  -3  -2   2 379.986 67.7045   4
  -3  -2   2 385.916 64.7661   2
  -3   2   2 303.181 57.3896   2
  -3  -2   1 17989.9 617.857   2
  -3   2   1 18077.5 618.570   2
  -3   2   1 17391.5 621.122   4
  -3  -2   1 17548.8 624.208   4
  -3   2   1 17906.6 620.609   3
  -3  -2   1 17718.1 623.343   3
  -3  -2   1 18251.5 597.322  11
  -3  -2   0 224.302 54.1897   2
  -3   2   0 162.101 51.1253   2
  -3   2   0 177.891 50.5705   3
  -3  -2   0 317.688 61.9167   3
  -3   2   0 164.162 49.6550   4
  -3  -2   0 157.822 54.1928   4
  -3  -2   0 164.785 40.7455  11
  -3   2  -1 1515.65 128.206   4
  -3  -2  -1 1413.48 126.697   4
  -3  -2  -1 1550.02 123.791   2
  -3   2  -1 1553.50 125.414   2
  -3  -2  -1 1352.83 107.048  11
  -3   2  -2 8949.01 395.366   4
  -3  -2  -2 9572.02 401.624   4
  -3  -2  -2 9871.37 399.032   2
  -3   2  -2 9140.40 392.045   2
  -3   2  -3 23671.3 817.673   4
  -3  -2  -3 23266.4 815.821   4
  -3  -2  -3 23799.3 802.258   2
  -3   2  -3 24443.3 808.377   2
  -3   2  -3 22097.8 793.335  12
  -3  -2  -3 22914.8 793.312  12
  -3  -2  -4 869.976 111.557   4
  -3   2  -4 805.824 108.937   4
  -3  -2  -4 851.996 104.578   2
  -3   2  -4 895.210 105.436   2
  -3  -2  -4 982.060 113.140   5
  -3   2  -4 936.163 115.543   5
  -3   2  -4 984.809 110.509  12
  -3  -2  -4 898.928 106.344  12
  -3  -2  -5 21520.3 796.818   2
  -3   2  -5 21807.7 813.622   4
  -3  -2  -5 21182.8 811.075   4
  -3   2  -5 22912.9 809.040   2
  -3  -2  -5 23209.9 811.671   5
  -3   2  -5 23377.6 819.194   5
  -3   2  -5 21351.4 793.515  12
  -3  -2  -5 22525.4 797.902  12
  -3   2  -6 18613.3 714.433   4
  -3  -2  -6 16918.6 700.458   4
  -3  -2  -6 16556.2 677.931   2
  -3   2  -6 16139.9 675.746   2
  -3  -2  -6 17970.4 698.307   5
  -3   2  -6 18593.8 709.499   5
  -3   2  -6 18873.1 700.575  12
  -3  -2  -6 17682.1 684.331  12
  -3   2  -7 246.265 59.6729   7
  -3  -2  -7 18.4921 44.5031   9
  -3  -2  -7 149.040 49.6409   8
  -3   2  -7 53.7864 39.7032   8
  -3   2  -7 93.6283 45.0637   9
  -3  -2  -7 172.339 58.9560   7
  -3  -2  -7 67.1034 57.0664   5
  -3   2  -7 34.3018 56.0550   5
  -3  -2  -7 144.764 66.1077   4
  -3  -2  -7 116.651 56.6879   2
  -3   2  -7 65.6704 40.2749   6
  -3  -2  -7 55.8000 37.6425   6
  -3   2  -7 163.863 66.5147   4
  -3   2  -7 285.887 80.8694   2
  -3   2  -7 70.4025 32.2244  33
  -3   2  -7 49.0702 55.6430  12
  -3  -2  -7 63.6971 56.2158  12
  -3  -2  -7 103.587 42.6357  10
  -3   2  -7 246.214 59.9291  10
  -3  -2  -7 186.966 50.7208  28
  -3   2  -7 67.1214 37.9296  24
  -3   2  -7 257.097 56.0189  28
  -3  -2  -7 28.6376 27.0926  21
  -3  -2  -7 64.8317 36.6405  23
  -3   2  -7 77.1904 33.8081  21
  -3   2  -7 91.4047 41.9320  23
  -3  -2  -7 31.5613 29.8400  20
  -3   2  -7 67.6678 35.5124  20
  -3  -2  -8 1537.31 131.406   9
  -3  -2  -8 1340.98 120.295   8
  -3   2  -8 1340.61 123.781   8
  -3  -2  -8 1426.02 134.386   7
  -3   2  -8 1473.15 129.256   9
  -3   2  -8 997.513 116.100   7
  -3   2  -8 1182.54 159.561   5
  -3  -2  -8 1437.53 165.954   5
  -3   2  -8 1069.66 110.301   6
  -3  -2  -8 1103.95 107.426   6
  -3   2  -8 1255.72 110.497  33
  -3  -2  -8 1129.91 111.004  28
  -3   2  -8 1234.24 114.665  28
  -3   2  -8 1361.69 125.849  10
  -3  -2  -8 1405.74 130.073  10
  -3   2  -8 1200.43 149.599  12
  -3  -2  -8 1275.66 154.301  12
  -3   2  -8 1257.35 108.238  24
  -3  -2  -8 1234.20 106.292  21
  -3   2  -8 1227.56 109.438  23
  -3  -2  -8 1367.27 110.540  23
  -3   2  -8 1314.60 110.993  20
  -3  -2  -8 1387.76 115.457  20
  -3  -2  -9 48534.6 1465.30   8
  -3   2  -9 47246.1 1464.09   8
  -3  -2  -9 44287.0 1478.12   7
  -3  -2  -9 49169.0 1475.92   9
  -3   2  -9 48448.9 1476.08   9
  -3   2  -9 45163.7 1482.87   7
  -3   2  -9 47000.9 1441.61  33
  -3   2  -9 47270.0 1472.95  10
  -3  -2  -9 46037.1 1466.05  10
  -3   2  -9 47528.9 1592.89  12
  -3  -2  -9 48587.3 1594.26  12
  -3   2  -9 44629.3 1444.12   6
  -3  -2  -9 46950.6 1442.04   6
  -3  -2  -9 47977.3 1605.69   5
  -3   2  -9 49011.3 1617.51   5
  -3   2  -9 46606.5 1432.53  24
  -3  -2  -9 47178.5 1430.32  21
  -3   2  -9 50867.3 1438.34  21
  -3   2  -9 44924.3 1433.86  23
  -3  -2  -9 47147.1 1428.38  23
  -3   2  -9 46116.5 1437.60  20
  -3  -2  -9 47122.6 1440.92  20
  -3  -2 -10-11.5425 43.5267   8
  -3   2 -10 47.1432 48.4316   8
  -3   2 -10 24.6383 47.8848   9
  -3  -2 -10 73.0666 51.3421   9
  -3  -2 -10-22.3593 66.6570   5
  -3   2 -10-45.6390 83.3174   5
  -3   2 -10 21.5674 41.9169   6
  -3  -2 -10 20.9748 40.7652   6
  -3   2 -10 30.7472 37.4223  33
  -3   2 -10-12.4034 50.9692  10
  -3  -2 -10 36.9591 46.4573  10
  -3   2 -10 43.5018 50.2278  12
  -3  -2 -10-21.2088 56.5523  12
  -3  -2 -10-11.1480 33.2355  28
  -3   2 -10 38.6666 41.7621  24
  -3   2 -10 11.2402 38.2074  28
  -3  -2 -10 84.6060 46.0505  21
  -3   2 -10 9.03755 39.9632  21
  -3   2 -10 70.7492 47.6416  23
  -3  -2 -10 65.3410 38.3587  23
  -3   2 -10-10.2121 43.0553  20
  -3  -2 -10-10.3398 38.9915  20
  -3  -2 -11 29819.5 959.961   8
  -3   2 -11 27313.3 949.547   8
  -3   2 -11 27621.8 958.561   9
  -3  -2 -11 28504.6 959.496   9
  -3  -2 -11 28409.8 936.556   6
  -3   2 -11 27838.8 927.977  33
  -3  -2 -11 27216.9 937.964  28
  -3   2 -11 26814.2 953.390  10
  -3  -2 -11 26857.5 953.155  10
  -3   2 -11 27180.8 1080.75  12
  -3  -2 -11 28015.2 1082.53  12
  -3   2 -11 28446.1 920.548  24
  -3   2 -11 25823.7 916.853  23
  -3  -2 -11 29123.9 918.737  23
  -3  -2 -11 27252.2 916.769  21
  -3  -2 -11 27595.8 929.584  20
  -3   2 -11 29721.7 939.223  20
  -3  -2 -12 25062.8 855.660   8
  -3   2 -12 23685.2 851.402   8
  -3   2 -12 24600.1 829.933  33
  -3   2 -12 25235.4 849.198  28
  -3  -2 -12 24608.9 844.306  28
  -3   2 -12 23379.0 857.735   9
  -3  -2 -12 24073.0 858.341   9
  -3   2 -12 22340.0 815.182  24
  -3  -2 -12 23944.9 815.397  23
  -3  -2 -12 24948.3 837.202  20
  -3   2 -12 25271.4 839.424  20
  -3  -2 -13 629.584 96.2861   9
  -3  -2 -13 457.546 85.9645   8
  -3   2 -13 478.992 86.8780   8
  -3   2 -13 557.895 94.8736   9
  -3   2 -13 416.695 73.3668  33
  -3  -2 -13 440.521 75.6104  23
  -3   2 -13 414.955 76.8723  23
  -3  -2 -13 501.307 80.6696  20
  -3   2 -13 546.541 88.8500   6
  -3  -2 -13 488.522 84.7705   6
  -3  -2 -14 893.418 103.806   6
  -3   2 -14 885.407 104.062   6
  -3   2 -14 832.140 96.6088  23
  -3  -2 -14 886.898 95.3591  23
  -3  -2 -14 929.645 108.498   8
  -3   2 -14 779.200 103.731   8
  -3   2 -14 857.341 96.1110  33
  -3  -2 -15 11325.6 432.838   6
  -3   2 -15 11312.8 436.520   6
  -3   2 -15 10523.4 420.859  23
  -3   2 -15 11737.6 450.162   8
  -3  -2 -15 11338.9 441.075   8
  -3   2 -15 10835.7 416.755  33
  -3   2 -16 693.775 82.4911   6
  -3  -2 -16 585.759 80.7318   6
  -3   2 -16 833.313 78.6165  23
  -3  -2 -16 1017.69 92.9256   8
  -3   2 -16 926.017 90.1514   8
  -3   2 -16 717.684 71.9234  33
  -3  -2 -17 1837.00 109.390   6
  -3   2 -17 1946.85 114.300   6
  -3   2 -17 2253.10 123.726   8
  -3  -2 -17 2061.51 117.758   8
   3   3 -19 15.8208 26.3100  23
   3   3 -19 40.5688 27.8619   6
   3  -3 -19 38.4175 26.3847   6
   3  -3 -19 26.7539 35.1090   9
  -3   3  19-41.0342 42.2795   7
  -3  -3  19 21.3017 37.8682   7
   3  -3 -19 6.49461 29.3657   8
   3   3 -19 40.2479 32.2474   8
   3   3 -19-20.1993 34.1843   9
   3   3 -18 12436.2 451.645  23
   3   3 -18 12970.4 460.163   6
   3  -3 -18 12145.1 450.841   6
  -3   3  18 14057.7 500.977   7
   3  -3 -18 12858.9 477.727   8
   3   3 -18 11852.2 471.250   8
   3  -3 -18 12505.7 474.729   9
   3   3 -18 12784.0 477.360   9
   3   3 -17 300.759 63.6443  23
   3   3 -17 402.069 67.9228   6
   3  -3 -17 258.118 60.0583   6
   3  -3 -17 357.747 72.8628   8
   3   3 -17 382.300 76.2393   8
   3  -3 -17 423.207 75.0544   9
   3   3 -17 313.897 69.0812   9
   3   3 -16 2879.18 201.582  33
   3  -3 -16 3212.48 197.392   6
   3  -3 -16 3274.75 217.557   9
   3  -3 -16 3172.13 214.670   8
   3   3 -16 2656.27 200.214   8
   3   3 -16 2935.10 208.268   9
   3   3 -16 3040.62 193.952  23
   3   3 -15 13135.2 545.153  33
   3   3 -15 13989.9 558.779   9
   3  -3 -15 13983.0 563.996   9
   3  -3 -15 14343.3 533.648   6
   3   3 -15 14490.6 537.407   6
   3   3 -15 12630.2 524.801  23
   3   3 -14 1799.34 167.642  33
   3   3 -14 2210.79 163.893  23
   3   3 -14 2265.52 167.725   6
   3  -3 -14 2185.48 164.375   6
   3  -3 -14 2133.69 178.710   9
   3   3 -14 2101.97 177.436   9
   3  -3 -13 2043.32 173.462   9
   3   3 -13 2214.04 177.490   9
   3  -3 -13 1994.50 154.665   6
   3  -3 -13 1874.65 231.278   5
   3   3 -13 1874.26 232.606   5
   3   3 -13 2054.84 216.108   1
   3  -3 -13 1972.15 212.600   1
  -3   3  13 2100.89 243.661  37
   3   3 -13 2094.04 217.418  12
   3  -3 -13 2362.59 225.654  12
   3  -3 -13 2282.19 207.293  14
   3   3 -13 1994.31 154.326  23
   3   3 -13 1893.24 221.523  17
   3  -3 -13 1895.05 216.065  17
   3   3 -12 1495.92 181.855   1
   3  -3 -12 2016.65 204.061   1
   3   3 -12 1303.01 188.255   5
   3  -3 -12 1553.84 205.302   5
  -3   3  12 1575.20 208.426  37
   3  -3 -12 1343.10 159.703  14
   3   3 -12 1997.81 201.206  12
   3  -3 -12 1510.43 173.065  12
   3  -3 -12 1759.39 198.993  17
   3   3 -12 1674.04 205.307  17
   3  -3 -12 1756.67 151.806   9
   3   3 -12 1613.43 145.855   9
   3   3 -11 2238.04 163.088   9
   3  -3 -11 2155.25 163.279   9
   3   3 -11 1761.41 212.644   5
   3  -3 -11 2013.89 226.502   5
   3   3 -11 2220.52 206.202   1
   3  -3 -11 2673.90 224.522   1
  -3   3  11 2029.31 232.417  37
   3   3 -11 2299.34 210.484  12
   3  -3 -11 2185.67 208.986  12
   3  -3 -11 1954.10 184.779  14
   3   3 -11 2146.29 153.786  23
   3   3 -11 2250.65 211.658  18
   3  -3 -11 2247.71 217.347  17
   3   3 -11 1554.43 193.943  17
   3  -3 -10 4197.72 226.345   9
   3   3 -10 4337.93 228.335   9
   3   3 -10 3827.30 270.408   1
   3  -3 -10 3682.86 267.041   1
  -3   3  10 3238.10 285.427  37
   3  -3 -10 3952.66 256.717  14
   3   3 -10 4183.33 212.454  23
   3   3 -10 4498.61 291.963  18
   3  -3 -10 4583.60 303.202  17
   3   3 -10 3578.51 286.586  17
   3   3  -9 325.728 79.3809   1
   3  -3  -9 400.335 80.7139   1
   3  -3  -9 243.275 66.6190  14
   3  -3  -9 270.545 52.2312  35
  -3   3   9 352.833 96.3687  37
   3  -3  -9 386.577 67.7853   9
   3   3  -9 298.499 57.9241   9
   3   3  -9 171.777 71.0764  18
   3  -3  -9 334.738 85.3988  17
  -3   3   8 18402.4 748.284  37
   3   3  -8 18489.3 710.713  18
   3  -3  -8 18223.6 702.675  17
   3  -3  -8 18549.5 676.620  14
  -3   3   7 43298.4 1433.76  37
   3   3  -7 41817.1 1380.30  18
   3  -3  -7 41753.8 1370.54  17
   3  -3  -7 41938.7 1348.44  14
  -3   3   6 5281.70 297.910  37
   3  -3  -6 5178.59 259.244  15
   3   3  -6 5216.55 277.544  18
   3  -3  -6 4535.53 253.042  17
   3  -3  -6 4547.12 243.142  14
  -3   3   5 7759.47 392.592  37
  -3   3   5 8494.06 390.348   3
  -3  -3   5 9974.86 416.257   3
   3   3  -5 8259.88 374.453  18
   3  -3  -5 9374.95 368.181  15
   3  -3  -5 8792.76 362.730  17
   3  -3  -5 8306.58 349.911  14
  -3   3   4 6978.21 331.871  37
  -3   3   4 6315.92 310.779   3
  -3  -3   4 6526.57 318.860   3
   3   3  -4 6466.78 302.864  18
   3  -3  -4 6656.48 290.933  15
   3  -3  -4 6615.73 283.482  14
  -3  -3   3 24557.1 876.814   4
  -3   3   3 24811.0 872.902   4
  -3   3   3 25785.6 874.151   3
  -3  -3   3 25551.7 874.918   3
   3   3  -3 26752.8 866.613  18
   3  -3  -3 28422.8 861.730  15
   3  -3  -3 26916.8 837.492  14
  -3   3   2 1113.25 108.495  37
  -3  -3   2 891.772 93.5755   2
  -3   3   2 971.955 99.3630   2
  -3   3   2 1051.70 103.868   4
  -3  -3   2 1125.64 108.159   4
  -3   3   2 1152.51 105.578   3
  -3  -3   2 1186.51 108.561   3
   3   3  -2 1019.65 95.7822  18
   3  -3  -2 1057.75 95.6352  15
  -3  -3   2 1036.41 97.7866  11
  -3  -3   1 2766.13 168.371   2
  -3   3   1 2853.76 169.087   2
  -3   3   1 2593.50 167.644   4
  -3  -3   1 2444.92 165.817   4
  -3   3   1 2823.91 169.669   3
  -3  -3   1 2521.45 167.634   3
   3  -3  -1 2771.29 165.142  15
  -3  -3   1 3008.85 167.408  11
  -3   3   0 68093.5 2004.41   3
  -3   3   0 65895.1 2005.34   4
  -3  -3   0 67768.0 2010.96   4
  -3  -3   0 69913.8 2003.21   2
  -3   3   0 67001.9 1998.69   2
  -3  -3   0 67646.0 2006.50   3
   3  -3   0 71146.0 2015.52  15
  -3  -3   0 66772.9 1987.84  11
  -3  -3  -1 303.267 58.8535   2
  -3   3  -1 276.575 58.8675   2
  -3   3  -1 383.692 66.3612   4
  -3  -3  -1 290.213 63.0774   4
   3  -3   1 288.853 63.5785  15
  -3  -3  -1 303.649 55.8793  11
  -3   3  -2 21915.4 767.266   4
  -3  -3  -2 22142.3 765.869   4
  -3   3  -2 21026.3 746.307   2
  -3  -3  -2 24386.5 766.219   2
   3  -3   2 21493.4 773.756  15
  -3  -3  -2 22421.4 740.799  11
  -3   3  -3 39948.0 1293.05   4
  -3  -3  -3 40600.4 1294.77   4
  -3  -3  -3 39864.2 1275.38   2
  -3   3  -3 42133.2 1285.16   2
   3  -3   3 42082.0 1305.78  15
  -3   3  -3 41065.7 1280.20  12
  -3  -3  -3 39231.3 1271.94  12
  -3   3  -4 2514.99 190.337   4
  -3  -3  -4 2262.15 181.787   4
  -3  -3  -4 2372.58 176.893   2
  -3   3  -4 2418.66 179.774   2
  -3  -3  -4 2406.15 178.450   5
  -3   3  -4 2593.02 186.929   5
   3  -3   4 2600.95 194.759  15
  -3   3  -4 2839.18 189.339  12
  -3  -3  -4 2310.58 173.109  12
  -3   3  -5 38.9079 42.3793  12
  -3  -3  -5 50.3051 35.5984  12
  -3   3  -5 121.465 49.2981   5
  -3  -3  -5 71.5954 42.7127   4
  -3  -3  -5-13.0350 38.8873   2
  -3   3  -5 106.255 46.8729   2
  -3  -3  -5 65.4940 52.4109   5
  -3   3  -5 57.8181 40.9063   4
  -3   3  -6 62669.8 1897.12  12
  -3  -3  -6 62205.8 1888.71  12
  -3   3  -6 59669.2 1779.76  33
  -3   3  -6 60450.9 1915.90   4
  -3  -3  -6 59457.9 1910.34   4
  -3  -3  -6 59728.2 1891.86   2
  -3   3  -6 59223.1 1889.42   2
  -3  -3  -6 62804.8 1902.16   5
  -3   3  -6 60996.1 1901.60   5
  -3  -3  -7 1259.98 109.444   8
  -3   3  -7 1160.03 108.698   8
  -3  -3  -7 1192.24 111.478   9
  -3   3  -7 1129.38 115.369   7
  -3  -3  -7 1218.17 116.810   7
  -3   3  -7 1310.48 117.200   9
  -3  -3  -7 1096.35 99.1338   6
  -3   3  -7 1118.26 142.596   5
  -3   3  -7 966.271 98.9539   6
  -3  -3  -7 1368.00 152.958   5
  -3  -3  -7 1023.33 140.813   2
  -3   3  -7 1004.57 135.583   2
  -3   3  -7 1288.58 108.810  33
  -3  -3  -7 1085.58 100.974  28
  -3   3  -7 1287.59 108.628  28
  -3   3  -7 885.086 100.809  10
  -3  -3  -7 1240.55 113.362  10
  -3   3  -7 1083.45 137.253  12
  -3  -3  -7 1239.58 142.890  12
  -3  -3  -7 977.043 97.2390  26
  -3   3  -7 1231.53 102.928  24
  -3  -3  -7 1103.78 94.3048  21
  -3  -3  -7 1064.62 94.6650  23
  -3   3  -7 987.188 92.1591  21
  -3   3  -7 1083.11 97.8653  23
  -3   3  -7 1139.47 97.3870  20
  -3  -3  -8 4136.08 223.704   8
  -3   3  -8 4193.41 227.180   8
  -3  -3  -8 4168.53 227.509   9
  -3   3  -8 4341.13 234.429   9
  -3   3  -8 4030.51 237.037   7
  -3  -3  -8 3962.71 234.503   7
  -3   3  -8 3717.97 210.429   6
  -3  -3  -8 3844.23 210.565   6
  -3  -3  -8 4230.22 292.643   5
  -3   3  -8 4386.09 299.687   5
  -3   3  -8 3955.05 215.230  33
  -3   3  -8 3959.93 217.396  28
  -3  -3  -8 3311.32 202.707  28
  -3   3  -8 4001.23 227.099  10
  -3  -3  -8 3786.81 224.546  10
  -3   3  -8 4149.88 286.374  12
  -3  -3  -8 3892.65 275.989  12
  -3  -3  -8 4230.83 222.066  26
  -3   3  -8 3864.40 212.916  24
  -3  -3  -8 4128.46 207.663  23
  -3  -3  -8 3947.90 207.578  21
  -3   3  -8 3935.08 209.761  23
  -3   3  -8 4291.30 214.355  21
  -3  -3  -8 4210.34 219.216  20
  -3   3  -8 4159.69 214.306  20
  -3  -3  -9 730.775 94.6585   8
  -3   3  -9 547.531 83.0399   8
  -3  -3  -9 751.136 106.723   7
  -3   3  -9 692.569 101.015   7
  -3  -3  -9 694.983 92.5169   9
  -3   3  -9 772.515 100.712   9
  -3  -3  -9 745.400 128.729   5
  -3   3  -9 704.199 126.375   5
  -3   3  -9 609.951 84.4691   6
  -3  -3  -9 502.499 77.0201   6
  -3   3  -9 605.305 84.1314  33
  -3  -3  -9 1048.35 108.849  28
  -3  -3  -9 1000.22 109.606  10
  -3   3  -9 590.593 91.4585  10
  -3   3  -9 849.782 133.020  12
  -3  -3  -9 592.424 114.009  12
  -3   3  -9 597.995 83.2763  24
  -3   3  -9 701.223 88.8839  28
  -3  -3  -9 590.632 79.9346  21
  -3   3  -9 798.010 93.1751  23
  -3   3  -9 618.259 78.7694  21
  -3  -3  -9 751.803 85.0986  23
  -3  -3  -9 569.804 82.4952  20
  -3   3  -9 690.923 85.9656  20
  -3  -3 -10 35.6841 51.3865   9
  -3  -3 -10-11.1960 46.0071   8
  -3   3 -10-46.0604 49.7465   8
  -3   3 -10-12.0727 54.5823   9
  -3  -3 -10 43.6462 54.4314   5
  -3   3 -10 22.4343 55.9558   5
  -3   3 -10-10.6049 38.7206   6
  -3  -3 -10-10.2184 38.5328   6
  -3   3 -10 10.5775 38.6205  33
  -3   3 -10 24.4555 52.8252  10
  -3  -3 -10 24.1820 44.1463  10
  -3   3 -10 21.4009 53.3784  12
  -3  -3 -10-20.7509 55.3306  12
  -3  -3 -10-10.9375 37.1773  28
  -3   3 -10 10.0057 40.0197  24
  -3   3 -10-11.0816 43.0740  28
  -3  -3 -10-36.8525 42.5501  23
  -3  -3 -10-47.8241 33.7390  21
  -3   3 -10-10.2640 42.1775  23
  -3  -3 -10-20.7162 42.5643  20
  -3   3 -10 40.7603 38.4261  20
  -3  -3 -11 1212.82 128.407   8
  -3   3 -11 1259.29 130.790   8
  -3   3 -11 1321.20 138.856   9
  -3  -3 -11 1289.72 132.859   9
  -3   3 -11 1505.78 136.669   6
  -3  -3 -11 1325.19 127.150   6
  -3   3 -11 1463.68 135.920  33
  -3  -3 -11 1443.61 134.629  28
  -3   3 -11 1032.99 116.877  28
  -3   3 -11 1142.72 127.670  10
  -3  -3 -11 1218.10 134.510  10
  -3   3 -11 1078.95 115.755  24
  -3  -3 -11 1552.00 126.706  23
  -3  -3 -11 1186.07 115.978  21
  -3   3 -11 1221.11 123.368  23
  -3  -3 -11 1280.99 124.731  20
  -3   3 -11 1265.77 121.800  20
  -3   3 -12 1290.83 132.762   8
  -3  -3 -12 1404.86 136.436   8
  -3   3 -12 1355.16 127.426  33
  -3  -3 -12 1259.66 135.538   9
  -3   3 -12 1367.36 139.436   9
  -3   3 -12 1012.45 108.539  24
  -3  -3 -12 1207.55 121.712  20
  -3   3 -12 1386.18 130.200  20
  -3  -3 -12 1412.16 122.529  21
  -3   3 -12 1318.41 126.556  23
  -3  -3 -12 1121.19 110.473  23
  -3   3 -12 795.117 109.536   6
  -3  -3 -12 1203.64 121.785   6
  -3  -3 -13 288.557 66.7166   8
  -3   3 -13 332.294 73.8414   8
  -3  -3 -13 469.163 85.9401   9
  -3   3 -13 337.660 74.1020   9
  -3   3 -13 254.014 68.7857   6
  -3  -3 -13 297.684 67.7546   6
  -3   3 -13 414.133 73.3588  33
  -3   3 -13 322.014 66.2574  24
  -3  -3 -13 310.780 61.5059  23
  -3   3 -13 244.719 62.3983  23
  -3  -3 -13 222.844 59.7746  20
  -3   3 -14 81.1748 49.7185   6
  -3  -3 -14 68.2511 43.1290   6
  -3   3 -14 35.9898 38.8879  24
  -3   3 -14 57.4192 40.3638  33
  -3   3 -14 58.3940 43.0503  23
  -3  -3 -14 73.6554 48.6097   8
  -3   3 -14-32.4818 43.3212   8
  -3   3 -15 2642.30 161.421  33
  -3   3 -15 2556.01 161.832  23
  -3   3 -15 2611.29 173.345   8
  -3  -3 -15 2926.46 176.677   8
  -3  -3 -15 2617.42 163.881   6
  -3   3 -16 110.134 36.0383  33
  -3   3 -16 104.684 38.0376  23
  -3  -3 -16 48.8383 35.4366   8
  -3   3 -16 14.4493 31.9644   8
  -3  -3 -16-6.51548 31.3388   6
  -3   3 -16 13.7180 30.3487   6
  -3   3 -17 90.7606 34.2171  23
  -3   3 -17 230.951 37.6766   6
   3   4 -19 342.360 48.2546  23
   3   4 -19 303.922 46.9723   8
  -3  -4  19 176.142 49.1595   7
   3   4 -19 269.237 47.1548   9
   3   4 -19 323.240 48.2799   6
   3   4 -18 2826.66 169.776  33
   3   4 -18 2974.60 166.603  23
   3  -4 -18 2876.16 171.866   8
   3   4 -18 3432.26 185.518   8
   3  -4 -18 2968.15 175.248   9
   3   4 -18 2862.94 172.161   9
   3   4 -18 3129.49 167.200   6
   3   4 -17 1939.41 151.356  33
   3   4 -17 1779.98 132.151   6
   3  -4 -17 1820.12 132.923   6
   3   4 -17 1756.77 137.608  23
   3  -4 -17 1747.11 144.941   8
   3   4 -17 2145.84 156.993   8
   3  -4 -17 1718.51 142.991   9
   3   4 -17 1786.41 144.158   9
   3  -4 -16 140.854 46.1530   6
   3   4 -16 194.470 55.1287   6
   3   4 -16 121.768 55.9071  23
   3  -4 -16 137.914 54.3040   8
   3   4 -16 116.549 52.8283   8
   3   4 -16 138.066 57.5180   9
   3  -4 -16 195.188 65.0531   9
   3   4 -16 92.3546 47.5882  33
   3   4 -15 10826.1 443.374  23
   3   4 -15 11267.8 437.269   6
   3  -4 -15 10506.4 426.915   6
   3  -4 -15 10413.5 453.046   8
   3   4 -15 10121.8 451.765   8
   3  -4 -15 11032.3 460.646   9
   3   4 -15 10573.2 458.110   9
   3   4 -15 9316.64 441.677  33
   3   4 -14 2319.25 168.203  23
   3   4 -14 1887.74 150.862   6
   3  -4 -14 2111.68 170.346   9
   3   4 -14 2078.40 171.878   9
   3  -4 -14 1610.77 139.779   6
   3   4 -14 1784.72 164.546  33
   3   4 -13 4716.25 335.221  12
   3  -4 -13 4320.18 306.447  14
  -3   4  13 5275.03 408.747  37
   3   4 -13 4970.27 266.425  23
   3  -4 -13 4864.39 254.897   6
   3   4 -13 4604.49 269.313   9
   3  -4 -13 5298.62 283.573   9
   3   4 -13 5287.45 265.890   6
   3  -4 -12 171.454 60.0421   9
   3   4 -12 68.7883 45.9154   9
   3   4 -12 57.8585 54.5955  12
   3  -4 -12 17.2634 43.1234  14
  -3   4  12 27.2543 72.7095  37
   3   4 -12 122.688 69.4361   5
   3   4 -12 39.1571 55.4216   1
   3  -4 -12 97.5069 61.0196   1
   3   4 -12 81.4692 49.0093  23
   3   4 -12 120.701 68.4181  18
   3   4 -12 356.323 84.6746  16
   3  -4 -12 170.436 75.1851  17
   3   4 -12 234.088 93.6556  17
   3  -4 -11 2204.26 195.922  14
   3   4 -11 1937.82 190.239  12
   3  -4 -11 2226.97 201.807  12
  -3   4  11 2275.36 247.018  37
   3   4 -11 2323.17 237.789   5
   3  -4 -11 2107.58 229.760   5
   3   4 -11 2097.65 198.379   1
   3  -4 -11 2017.40 199.759   1
   3   4 -11 2348.81 215.462  18
   3  -4 -11 2537.82 229.852  17
   3   4 -11 2152.65 226.369  17
   3  -4 -11 2186.14 161.944   9
   3   4 -11 2372.05 166.871   9
   3   4 -10 95.8370 43.3961   9
   3  -4 -10 84.3580 39.8360  35
  -3   4  10 184.472 84.2255  37
   3   4 -10 64.9752 46.0032   1
   3  -4 -10 48.5206 48.2757   1
   3  -4 -10 44.2052 52.0312  14
   3   4 -10 119.639 43.4505  23
   3   4 -10 177.723 69.1215  18
   3  -4 -10 71.1340 53.0698  17
  -3   4   9 36136.3 1325.56  37
   3  -4  -9 37228.7 1145.92  35
   3   4  -9 38039.6 1249.31   1
   3  -4  -9 37299.5 1242.11   1
   3  -4  -9 36634.2 1225.01  14
   3   4  -9 36328.2 1137.98  23
   3   4  -9 37585.5 1272.96  18
   3  -4  -9 39191.5 1270.22  17
   3  -4  -8 4596.71 260.668  14
  -3   4   8 4636.90 315.911  37
   3   4  -8 4557.35 285.724  18
   3  -4  -8 4022.35 259.539  15
   3  -4  -8 4330.03 269.671  17
   3  -4  -8 4272.86 261.950   1
   3   4  -8 5081.57 281.807   1
   3  -4  -7 12.1442 30.2939  15
   3  -4  -7 33.0034 34.3998  14
  -3   4   7 50.3220 54.7803  37
   3   4  -7-13.9004 41.4418  18
   3  -4  -7 36.8334 38.3911  17
   3  -4  -6 27665.3 919.074  14
  -3   4   6 27942.5 991.567  37
   3   4  -6 26178.7 949.172  18
   3  -4  -6 28078.8 927.457  17
   3  -4  -6 28944.0 941.691  15
  -3   4   6 29371.6 976.000   3
   3  -4  -5 1903.18 138.743  14
  -3   4   5 1978.83 172.078  37
   3   4  -5 1763.74 150.720  18
   3  -4  -5 1615.79 134.998  15
  -3   4   5 1666.87 149.904   3
  -3  -4   5 1767.05 153.722   3
   3  -4  -4 24450.5 810.012  14
  -3   4   4 26104.2 876.985  37
   3   4  -4 24959.0 845.697  18
   3  -4  -4 24782.4 829.815  15
  -3  -4   4 24611.7 847.311   3
  -3   4   4 25341.8 845.661   3
  -3  -4   3 8950.32 372.441  11
   3  -4  -3 10042.6 362.049  14
  -3   4   3 9211.68 395.735  37
   3   4  -3 8842.09 378.272  18
   3  -4  -3 8986.74 371.408  15
  -3   4   3 8708.71 376.805   4
  -3  -4   3 8513.50 376.381   4
  -3   4   3 8888.77 372.312   3
  -3  -4   3 8810.33 375.614   3
  -3  -4   2 3076.73 183.941  11
  -3   4   2 3200.12 195.381  37
   3   4  -2 2979.43 181.050  18
   3  -4  -2 3141.32 185.476  15
  -3  -4   2 3429.81 188.235   2
  -3   4   2 2743.71 172.873   2
  -3   4   2 2846.22 180.773   4
  -3  -4   2 3160.23 188.356   4
  -3   4   2 3098.71 182.593   3
  -3  -4   2 3439.39 193.660   3
   3  -4  -1 66.0797 41.7659  15
  -3  -4   1 34.8107 43.4363  11
  -3  -4   1 49.7654 31.3098   2
  -3   4   1 32.7831 37.0822   2
  -3   4   1 76.5340 40.9026   3
  -3  -4   1 52.5793 36.0388   3
  -3   4   1 61.1833 39.5430   4
  -3  -4   1 53.7864 36.8648   4
  -3   4   0 8775.92 375.269  19
   3  -4   0 9589.18 393.781  15
  -3  -4   0 8586.04 364.940  11
  -3  -4   0 8954.45 354.935  13
  -3   4   0 9210.02 371.353   3
  -3   4   0 8884.80 369.216   4
  -3  -4   0 8699.47 367.445   4
  -3  -4   0 9457.44 367.488   2
  -3   4   0 8484.28 356.922   2
  -3  -4   0 9229.14 371.627   3
   3  -4   1 403.282 75.7963  15
  -3  -4  -1 352.304 63.6696  11
  -3  -4  -1 397.850 60.8699  13
  -3  -4  -1 273.012 56.4217   2
  -3   4  -1 221.878 53.0254   2
  -3   4  -1 401.466 68.6297   4
  -3  -4  -1 354.663 67.0151   4
   3  -4   2 10934.3 465.240  15
  -3  -4  -2 10974.5 433.546  11
  -3   4  -2 11151.1 434.907   2
  -3   4  -2 10450.6 437.295   4
  -3  -4  -2 10804.5 440.593   4
  -3  -4  -2 10699.6 428.362   2
   3  -4   3 18812.2 713.651  15
  -3   4  -3 20657.9 687.136  12
  -3   4  -3 19219.9 693.642   4
  -3  -4  -3 19003.0 688.787   4
  -3  -4  -3 18751.7 674.158   2
  -3   4  -3 17800.6 670.415   2
   3  -4   4 29.0488 51.2321  15
  -3   4  -4-11.5362 36.0694  12
  -3  -4  -4-22.3601 39.4357  12
  -3   4  -4-11.9187 42.0411   5
  -3  -4  -4 34.7848 39.4113   2
  -3   4  -4-11.8250 33.4430   2
  -3   4  -4 12.8760 40.2584   4
  -3  -4  -4-12.7142 39.7525   4
   3  -4   5 765.042 116.581  15
  -3  -4  -5 737.441 104.450   5
  -3   4  -5 992.856 123.360   4
  -3  -4  -5 570.889 94.9989   2
  -3  -4  -5 851.991 115.755   4
  -3   4  -5 1005.69 118.473   2
  -3   4  -5 957.808 117.751   5
  -3  -4  -5 821.871 106.048  12
  -3   4  -5 809.059 107.871  12
  -3   4  -6 9744.73 478.879   4
  -3  -4  -6 9834.90 477.032   4
  -3  -4  -6 10507.8 472.680   5
  -3   4  -6 11212.9 488.930   5
  -3  -4  -6 9723.63 463.804   2
  -3   4  -6 9661.12 463.810   2
  -3   4  -6 10135.1 466.241  12
  -3  -4  -6 11650.8 480.560  12
  -3   4  -6 10779.5 398.178  33
  -3   4  -7 69.3991 39.2706   8
  -3  -4  -7 89.8155 44.0411   9
  -3   4  -7 112.220 50.0133   7
  -3   4  -7 119.068 40.9308  33
  -3   4  -7 63.8950 52.2028  12
  -3  -4  -7 46.3979 46.1489  12
  -3  -4  -7 110.486 42.5684  10
  -3  -4  -7 32.3237 43.1399   5
  -3   4  -7 49.8431 44.3452   5
  -3  -4  -7 32.5906 43.4954   2
  -3   4  -7 16.6109 41.4786   2
  -3   4  -7 81.3953 36.8535  24
  -3  -4  -7 194.372 48.6066  26
  -3  -4  -7 31.0025 30.1918  21
  -3   4  -7 88.4279 34.7913  21
  -3   4  -7 79.2432 35.0957  23
  -3  -4  -7 74.2348 38.9300  20
  -3  -4  -8 55.8557 42.1239   8
  -3   4  -8 76.6403 42.3957   8
  -3  -4  -8 11.0143 40.2520   7
  -3   4  -8 102.087 44.1235   7
  -3  -4  -8 59.4202 40.7318   9
  -3   4  -8 70.1427 43.3233   9
  -3  -4  -8 35.8078 53.4019   5
  -3   4  -8 55.5374 55.2152   5
  -3  -4  -8 51.1530 34.1426   6
  -3   4  -8 46.8694 38.5581  33
  -3   4  -8 51.3523 36.2686  10
  -3  -4  -8 51.3699 42.7439  12
  -3  -4  -8 111.396 51.4401  10
  -3   4  -8 26.8293 33.7677  24
  -3  -4  -8 45.7985 39.6084  28
  -3   4  -8 65.2586 40.3117  28
  -3  -4  -8 19.0614 33.6624  26
  -3   4  -8 39.9050 31.0698  21
  -3  -4  -8 67.9890 34.9655  21
  -3   4  -8 87.7600 43.0240  23
  -3  -4  -8 26.9858 37.0039  20
  -3   4  -8 109.620 38.9816  20
  -3  -4  -9 41289.6 1257.98   8
  -3   4  -9 40773.3 1264.09   8
  -3  -4  -9 41495.4 1270.27   9
  -3   4  -9 38980.4 1265.34   9
  -3   4  -9 40519.1 1249.53   6
  -3  -4  -9 39104.7 1241.45   6
  -3   4  -9 41525.1 1409.08   5
  -3   4  -9 40491.1 1255.85  33
  -3  -4  -9 34322.1 1228.51  28
  -3   4  -9 38093.8 1247.47  28
  -3   4  -9 39130.8 1263.94  10
  -3  -4  -9 40996.4 1269.71  10
  -3   4  -9 41475.0 1392.06  12
  -3  -4  -9 38709.8 1364.84  12
  -3   4  -9 38198.2 1240.17  24
  -3  -4  -9 38359.3 1246.95  26
  -3  -4  -9 41356.6 1241.76  21
  -3   4  -9 41545.2 1249.40  23
  -3   4  -9 41173.7 1235.88  21
  -3  -4  -9 41127.4 1249.47  20
  -3   4  -9 40578.3 1239.70  20
  -3  -4 -10 3307.71 206.872   8
  -3   4 -10 3065.70 203.801   8
  -3   4 -10 3209.79 209.726   9
  -3   4 -10 2625.93 184.736   6
  -3  -4 -10 3146.07 193.245   6
  -3   4 -10 2793.31 257.646   5
  -3   4 -10 3098.69 199.978  33
  -3  -4 -10 3272.43 200.875  28
  -3   4 -10 3099.82 197.939  28
  -3   4 -10 3208.18 211.419  10
  -3  -4 -10 2992.50 203.827  10
  -3   4 -10 3104.43 262.508  12
  -3  -4 -10 2895.79 197.397   9
  -3  -4 -10 3229.73 200.620  26
  -3   4 -10 2987.13 194.773  24
  -3  -4 -10 3279.06 194.560  21
  -3   4 -10 2881.06 191.316  23
  -3  -4 -10 3002.79 194.880  20
  -3   4 -10 3493.87 201.699  20
  -3  -4 -11 7012.87 335.126   8
  -3   4 -11 7215.49 341.848   8
  -3  -4 -11 6963.06 324.729   6
  -3   4 -11 6693.08 325.410   6
  -3   4 -11 6390.27 326.310  33
  -3  -4 -11 7991.54 345.126  28
  -3   4 -11 7535.27 340.042  28
  -3  -4 -11 7260.96 346.120   9
  -3   4 -11 7248.22 347.288   9
  -3   4 -11 7274.69 347.547  10
  -3  -4 -11 6662.93 337.818  10
  -3  -4 -11 6603.18 321.613  26
  -3   4 -11 7241.64 333.516  24
  -3  -4 -11 6446.71 311.844  21
  -3   4 -11 6514.24 319.374  23
  -3  -4 -11 6716.38 324.444  20
  -3   4 -11 7052.20 327.261  20
  -3  -4 -12 14902.6 551.658   8
  -3   4 -12 13926.3 547.084   8
  -3  -4 -12 14200.3 535.354   6
  -3   4 -12 14132.5 541.992  33
  -3  -4 -12 12848.1 511.775  30
  -3   4 -12 13963.9 558.002   9
  -3  -4 -12 13824.4 553.626   9
  -3   4 -12 13686.6 532.256  24
  -3   4 -12 13375.4 532.546  23
  -3  -4 -12 15009.5 533.924  21
  -3  -4 -12 13775.3 532.538  20
  -3  -4 -13 163.187 57.2234   8
  -3   4 -13 191.202 62.8377   8
  -3   4 -13 42.0979 49.7471   6
  -3  -4 -13 161.159 54.6739   6
  -3   4 -13 117.306 49.3910  33
  -3   4 -13 164.379 61.3669  24
  -3   4 -13 177.963 56.8134  23
  -3  -4 -13 122.050 49.9606  20
  -3   4 -14 344.147 68.7613   6
  -3  -4 -14 546.955 78.9673   6
  -3   4 -14 532.433 79.9750  24
  -3   4 -14 563.203 83.0750  33
  -3   4 -14 436.522 74.4450  23
  -3  -4 -14 587.785 84.1929   8
  -3   4 -14 497.102 79.4243   8
  -3   4 -15 2507.97 157.224  33
  -3   4 -15 2371.28 154.930  23
  -3  -4 -15 2858.70 167.370   8
  -3   4 -15 2570.41 163.509   8
  -3   4 -15 3081.34 170.123   6
  -3   4 -16 24.1221 28.4474  33
  -3   4 -16 43.7289 32.2755   6
  -3   4 -16 32.7068 30.2310   8
  -3   4 -16 74.8405 35.2943  23
  -3   4 -17 379.864 49.3486  23
   3   5 -19 65.7501 28.6643  23
   3   5 -18 7.57264 33.4965  33
   3   5 -18 76.7981 34.2116  23
  -3  -5  18 31.0267 47.9588   7
   3   5 -17 464.828 66.1966   6
   3   5 -17 417.490 76.3623  33
   3   5 -17 450.816 73.1068  23
   3   5 -17 401.259 69.1214   8
  -3  -5  17 308.095 115.713   7
   3   5 -16 664.360 84.8819   6
   3   5 -16 489.928 82.2892  23
   3   5 -16 709.613 97.3799  33
   3   5 -16 642.180 91.6125   8
   3   5 -15 6977.50 347.453  33
   3   5 -15 7055.46 340.856   8
   3   5 -15 6899.04 317.022   6
   3   5 -15 6773.25 325.053  23
   3   5 -14 5173.90 298.524  33
   3   5 -14 5262.66 279.207  23
   3   5 -14 5852.91 280.846   6
   3   5 -13 659.044 103.244  33
   3  -5 -13 557.003 109.823  14
  -3   5  13 1017.34 181.774  37
   3   5 -13 862.643 106.958  23
   3   5 -13 862.692 132.235  16
   3  -5 -12 1283.01 155.153  14
   3   5 -12 1167.65 135.695  33
  -3   5  12 1458.88 210.717  37
   3   5 -12 1543.91 134.179  23
   3   5 -12 1518.97 181.793  18
   3   5 -12 1622.37 204.010  17
   3  -5 -12 1514.84 181.802  17
   3   5 -12 1403.40 162.432  16
   3  -5 -11 1688.85 171.990  14
   3  -5 -11 1767.95 140.057  35
  -3   5  11 1545.96 209.569  37
   3   5 -11 1880.97 144.314  23
   3   5 -11 1595.91 183.640  18
   3  -5 -11 2312.66 216.885  17
   3   5 -11 1499.50 192.643  17
   3   5 -11 1583.53 166.813  16
   3  -5 -10 3352.28 238.016  14
   3  -5 -10 2854.45 179.280  35
  -3   5  10 3073.26 283.748  37
   3   5 -10 2975.38 181.386  23
   3   5 -10 2752.47 237.831  18
   3  -5 -10 3243.03 248.524  17
   3   5 -10 3504.02 238.771  16
   3  -5  -9 3877.75 251.026  14
   3  -5  -9 3696.04 201.877  35
  -3   5   9 4213.25 316.138  37
   3   5  -9 3646.51 198.754  23
   3   5  -9 3812.65 274.964  18
   3  -5  -9 4039.81 269.731  17
   3  -5  -8 6319.35 275.214  35
  -3   5   8 6145.37 384.102  37
   3   5  -8 6483.75 360.458  18
   3  -5  -8 6454.51 345.818  15
   3  -5  -8 6224.55 335.216  17
   3  -5  -8 6035.13 322.680  14
  -3   5   7 728.912 124.618  37
   3  -5  -7 665.556 98.2444  15
   3   5  -7 725.846 111.137  18
   3  -5  -7 623.103 93.7049  17
   3  -5  -7 762.102 100.323  14
  -3   5   6 2232.65 197.740  37
  -3  -5   6 2038.76 181.421   3
   3   5  -6 2295.34 184.252  18
   3  -5  -6 1943.33 160.828  15
   3  -5  -6 1910.11 153.617  14
  -3   5   5 1373.47 151.764  37
  -3  -5   5 1420.60 136.809   3
   3   5  -5 1636.91 150.471  18
   3  -5  -5 1362.98 130.312  15
   3  -5  -5 1466.56 125.314  14
  -3   5   4 792.188 110.811  37
  -3  -5   4 961.595 108.799   3
   3   5  -4 995.649 115.790  18
   3  -5  -4 822.789 101.266  15
  -3  -5   4 1047.31 108.557  11
   3  -5  -4 1068.16 102.030  14
  -3   5   3 5314.36 281.099  37
  -3  -5   3 4847.55 255.469   3
   3   5  -3 5154.20 271.313  18
   3  -5  -3 5159.53 268.546  15
  -3  -5   3 5122.69 264.954  11
   3  -5  -3 5846.92 256.874  14
  -3   5   2 10268.2 422.912  37
  -3  -5   2 11318.0 429.725  11
  -3  -5   2 10175.8 406.054   3
   3   5  -2 9654.98 413.607  18
   3  -5  -2 10321.3 425.237  15
  -3  -5   1 1417.21 122.397  11
  -3  -5   1 1262.68 110.132   3
   3  -5  -1 1362.64 127.000  15
  -3   5   1 1229.28 126.617  19
  -3  -5   0 30967.4 1010.84  11
  -3  -5   0 30844.3 992.879  13
  -3   5   0 29696.7 1022.24  19
   3  -5   0 33692.4 1046.82  15
  -3  -5  -1 715.996 85.5964  13
  -3  -5  -1 717.747 92.7113  11
   3  -5   1 864.654 114.308  15
  -3  -5  -2 3549.26 214.631  11
   3  -5   2 3425.46 237.112  15
  -3  -5  -3 2309.37 172.700  11
   3  -5   3 2455.73 203.759  15
   3  -5   4 13592.5 591.544  15
   3  -5   5 4987.62 322.438  15
  -3  -5  -6 24209.2 832.222  29
  -3   5  -6 26188.4 832.926  33
  -3   5  -6 27374.6 830.538  21
  -3  -5  -6 24864.1 820.979  21
  -3  -5  -6 25655.6 830.633  20
  -3   5  -6 26149.4 832.476  24
  -3  -5  -6 25794.1 842.144  26
  -3   5  -7 61.1931 35.9367  33
  -3   5  -7 34.0922 35.9474  24
  -3  -5  -7 9.22762 35.8816  26
  -3   5  -7 53.5388 33.0575  21
  -3  -5  -7 57.0784 35.2410  21
  -3  -5  -7 16.8368 33.6859  20
   3  -5   7 64.3675 63.9708  15
  -3  -5  -8 5137.30 248.372  30
  -3   5  -8 4877.42 254.681  33
  -3  -5  -8 5641.48 270.644  26
  -3   5  -8 5266.75 260.438  24
  -3  -5  -8 5181.61 252.887  21
  -3   5  -8 5428.62 255.532  23
  -3   5  -8 4948.17 244.135  21
  -3  -5  -8 5292.50 256.346  20
  -3  -5  -9 487.890 70.2546  30
   3   5   9 355.983 107.128  37
  -3   5  -9 385.217 71.1374  33
  -3   5  -9 526.551 82.4603  24
  -3  -5  -9 433.465 74.9069  26
  -3   5  -9 487.075 69.6697  21
  -3  -5  -9 457.149 71.1682  21
  -3   5  -9 384.126 69.4205  23
  -3  -5  -9 456.678 71.9855  20
  -3   5  -9 438.311 70.8306  20
  -3  -5 -10 1239.24 114.086  30
   3   5  10 1165.40 197.752  37
  -3   5 -10 1426.44 132.451  33
  -3  -5 -10 1380.12 128.661  26
  -3   5 -10 1314.82 128.285  24
  -3  -5 -10 1557.91 129.306  21
  -3   5 -10 1302.82 126.027  23
  -3   5 -10 1432.78 128.085  20
  -3  -5 -11 390.996 66.9562  30
  -3   5 -11 374.382 78.1049  33
  -3   5 -11 487.758 79.8589  24
  -3  -5 -11 571.201 84.7095  26
  -3  -5 -11 425.955 73.2310  21
  -3   5 -11 479.035 83.6702  23
  -3   5 -11 482.135 81.4412   8
  -3   5 -12 9965.67 415.970   6
  -3  -5 -12 9525.13 405.133  30
  -3   5 -12 10281.7 428.046  33
  -3  -5 -12 10242.5 425.531  26
  -3   5 -12 10611.1 431.168  24
  -3   5 -12 9711.98 415.773  23
  -3  -5 -12 9295.12 402.040  21
  -3   5 -12 11025.0 436.182   8
  -3   5 -13 622.469 90.4828   6
  -3  -5 -13 807.557 91.4759  30
  -3   5 -13 767.894 100.021  33
  -3   5 -13 778.609 96.8151  24
  -3   5 -13 899.251 103.964  23
  -3   5 -13 915.229 105.763   8
  -3   5 -14 715.214 84.6591   6
  -3   5 -14 634.062 83.8451  33
  -3   5 -14 587.153 81.6432  24
  -3   5 -14 787.268 88.7464  23
  -3  -5 -14 514.623 71.6546  30
  -3   5 -14 681.275 86.1898   8
  -3  -5 -15 205.457 42.2360  30
  -3   5 -15 207.874 50.5546  33
  -3   5 -15 158.721 45.9205  23
  -3   5 -16 385.916 54.9715  33
  -3   5 -16 569.118 62.6189  23
   3   6 -19 200.498 37.6994  23
   3   6 -18 216.404 49.5538  33
   3   6 -18 308.447 51.1411  23
   3   6 -17 559.878 81.0076  33
   3   6 -17 520.030 74.4681  23
   3   6 -16 122.178 49.2384  33
   3   6 -16 134.892 49.0406  23
   3   6 -15 3700.74 235.291  33
   3   6 -15 3671.23 220.140  23
   3   6 -14 21.9682 51.7882  23
   3   6 -14 64.7423 50.3438  33
   3   6 -13 65.4097 41.1556  23
   3   6 -13 90.7257 69.1454  33
   3  -6 -12 407.597 76.1865  35
  -3   6  12 385.668 131.472  37
   3  -6 -12 386.452 87.1848  14
   3   6 -12 174.313 63.8166  33
   3   6 -12 511.900 79.2758  23
   3   6 -12 259.749 84.5925  18
   3   6 -12 308.689 78.9345  16
   3  -6 -12 212.799 78.1904  17
   3   6 -12 401.035 106.036  17
   3  -6 -11 2625.37 175.682  35
  -3   6  11 1974.32 247.622  37
   3   6 -11 2634.97 174.967  23
   3   6 -11 2581.55 240.452  18
   3  -6 -11 2712.30 238.471  17
   3   6 -11 2474.98 215.266  16
   3  -6 -11 2872.97 230.057  14
   3  -6 -10 1006.01 103.663  35
  -3   6  10 792.408 151.016  37
   3   6 -10 1032.35 104.105  23
   3   6 -10 855.684 135.411  18
   3   6 -10 854.348 118.470  16
   3  -6 -10 1139.88 145.277  17
   3  -6 -10 1316.76 147.113  14
   3  -6  -9 13582.3 509.083  35
  -3   6   9 12593.2 644.645  37
[truncated: 2,321,277 more chars]
