# Supplementary material for: Salt forms of amides: protonation of acetanilide
Source: Acta Crystallogr C Struct Chem. 2024 Aug 6;80(Pt 9):514–22. doi: 10.1107/S2053229624007332 (PMC11371003; doi:10.1107/S2053229624007332)
Supplement: Supplementary file 2 [file c-80-00514-ACTHClsup2.hkl]

data_ACTHCl                                                                     
_shelx_title ' '                                                                
_shelx_refln_list_code          4                                               
_shelx_F_calc_maximum      337.36                                               
_exptl_crystal_F_000       972.00                                               
_reflns_d_resolution_high  0.8126                                               
                                                                                
loop_                                                                           
 _space_group_symop_operation_xyz                                               
 'x, y, z'                                                                      
 '-x+1/2, y+1/2, -z+1/2'                                                        
 '-x, -y, -z'                                                                   
 'x-1/2, -y-1/2, z-1/2'                                                         
                                                                                
_cell_length_a     7.7936                                                       
_cell_length_b    18.3639                                                       
_cell_length_c    16.3922                                                       
_cell_angle_alpha  90.000                                                       
_cell_angle_beta  102.245                                                       
_cell_angle_gamma  90.000                                                       
                                                                                
_shelx_F_squared_multiplier     1.000                                           
                                                                                
loop_                                                                           
 _refln_index_h                                                                 
 _refln_index_k                                                                 
 _refln_index_l                                                                 
 _refln_F_squared_calc                                                          
 _refln_F_squared_meas                                                          
 _refln_F_squared_sigma                                                         
 _refln_observed_status                                                         
   2   0   0      41142.79      33545.61       461.33 o                         
   4   0   0       8789.25       7829.35       206.27 o                         
   6   0   0          6.90         13.95         2.71 o                         
   8   0   0        598.84        581.62        15.53 o                         
   1   1   0       1382.41       1174.45        13.05 o                         
   2   1   0       3206.30       3100.69        36.52 o                         
   3   1   0      10450.00      10464.25       181.35 o                         
   4   1   0        129.63        145.50         7.00 o                         
   5   1   0        894.01        653.23        11.32 o                         
   6   1   0        105.36         95.41         3.93 o                         
   7   1   0       3742.27       3809.34        42.07 o                         
   8   1   0        826.85        805.44        13.51 o                         
   9   1   0        741.56        720.52        12.63 o                         
   0   2   0       3055.35       2954.95        37.82 o                         
   1   2   0      18807.33      17417.73       235.86 o                         
   2   2   0      14878.77      14809.07       138.32 o                         
   3   2   0          7.50         22.56         2.17 o                         
   4   2   0       8571.36       8207.50       101.25 o                         
   5   2   0       1138.21       1203.43        13.78 o                         
   6   2   0        437.35        483.38         8.66 o                         
   7   2   0        141.17        164.20         5.34 o                         
   8   2   0        100.99        101.04         6.36 o                         
   9   2   0        215.92        197.59         7.95 o                         
   1   3   0         68.32         96.02         1.57 o                         
   2   3   0         66.47         63.03         2.38 o                         
   3   3   0       7890.72       7713.67        80.30 o                         
   4   3   0        815.42        911.28        17.66 o                         
   5   3   0       1287.59       1115.17        13.66 o                         
   6   3   0         12.45         19.15         1.89 o                         
   7   3   0        679.94        684.04        11.80 o                         
   8   3   0        690.81        712.99        12.29 o                         
   9   3   0       2010.90       1922.48        25.99 o                         
   0   4   0      54895.37      49335.89       607.52 o                         
   1   4   0         10.23          4.20         0.61 o                         
   2   4   0       5302.63       5264.92        51.87 o                         
   3   4   0       1055.80       1018.76        13.22 o                         
   4   4   0        126.03         88.23         4.82 o                         
   5   4   0       1945.00       1983.08        26.43 o                         
   6   4   0       2096.36       2197.52        22.57 o                         
   7   4   0        130.78        128.18         4.65 o                         
   8   4   0         58.72         62.46         3.07 o                         
   9   4   0          3.09          5.74         1.70 o                         
   1   5   0       3044.26       3126.48        39.38 o                         
   2   5   0       1584.09       1603.19        28.97 o                         
   3   5   0       3860.76       3550.82        79.25 o                         
   4   5   0       2873.31       2879.92       101.12 o                         
   5   5   0       1343.78       1368.12        36.75 o                         
   6   5   0         13.06         19.38         3.17 o                         
   7   5   0        977.43        991.39        19.97 o                         
   8   5   0         11.26          8.42         2.76 o                         
   9   5   0        293.00        288.11        10.73 o                         
   0   6   0       1446.11       1432.61        22.08 o                         
   1   6   0         30.32         45.04         2.41 o                         
   2   6   0       6404.50       6261.05       110.73 o                         
   3   6   0       6112.17       6048.95       155.31 o                         
   4   6   0        266.25        269.75        11.31 o                         
   5   6   0        303.64        260.17        10.43 o                         
   6   6   0       3549.42       3687.59        60.37 o                         
   7   6   0        125.65        129.97         6.87 o                         
   8   6   0         84.43         94.67         8.62 o                         
   9   6   0         94.16         76.79        12.71 o                         
   1   7   0       4119.31       4051.73        47.14 o                         
   2   7   0       2637.31       2754.51        63.37 o                         
   3   7   0       5370.40       5196.00        82.74 o                         
   4   7   0        294.92        270.19        10.70 o                         
   5   7   0        473.52        429.64        14.22 o                         
   6   7   0         20.40         27.86         3.72 o                         
   7   7   0         62.43         55.33         4.67 o                         
   8   7   0        111.99        119.88         6.66 o                         
   0   8   0       2655.78       2814.86        40.83 o                         
   1   8   0      21430.29      22694.46       424.69 o                         
   2   8   0       8271.82       8325.68       166.91 o                         
   3   8   0        388.00        360.85        12.92 o                         
   4   8   0          7.94         11.38         2.03 o                         
   5   8   0        243.52        201.62         9.51 o                         
   6   8   0       2788.12       2762.36        47.67 o                         
   7   8   0        354.21        380.13        18.75 o                         
   8   8   0        234.03        242.24         9.25 o                         
   1   9   0       8599.64       8479.37       112.60 o                         
   2   9   0       1391.56       1470.54        30.58 o                         
   3   9   0       1694.67       1554.68        34.09 o                         
   4   9   0          7.92         11.81         2.02 o                         
   5   9   0        739.48        716.29        21.08 o                         
   6   9   0         77.97         94.15         7.08 o                         
   7   9   0        157.53        168.01         7.42 o                         
   8   9   0        334.82        321.58        12.94 o                         
   0  10   0       8503.54      10110.27       184.24 o                         
   1  10   0       1142.05       1385.74        25.53 o                         
   2  10   0       4619.01       5047.68        82.26 o                         
   3  10   0        462.07        558.67        13.26 o                         
   4  10   0         30.16         23.83         2.98 o                         
   5  10   0         46.43         42.26         3.87 o                         
   6  10   0       3080.13       3142.05        47.21 o                         
   7  10   0       1040.51       1101.40        23.70 o                         
   8  10   0        195.38        188.01         6.14 o                         
   1  11   0       3830.04       3605.93        59.86 o                         
   2  11   0        535.85        531.86        12.63 o                         
   3  11   0       1315.88       1307.79        23.75 o                         
   4  11   0       1465.11       1439.09        25.47 o                         
   5  11   0        634.34        611.35        18.79 o                         
   6  11   0         99.34        105.51         6.48 o                         
   7  11   0         38.34         38.20         3.55 o                         
   8  11   0        250.63        228.65         6.41 o                         
   0  12   0       1537.42       1546.77        60.95 o                         
   1  12   0       1361.49       1413.93        26.17 o                         
   2  12   0         19.01         15.53         2.61 o                         
   3  12   0        572.01        591.16        14.57 o                         
   4  12   0          3.31          7.78         1.98 o                         
   5  12   0       1097.91       1161.36        32.35 o                         
   6  12   0        921.23        932.36        23.35 o                         
   7  12   0        782.45        797.99        32.92 o                         
   1  13   0       2628.52       2538.88        46.01 o                         
   2  13   0         97.84         91.43         5.98 o                         
   3  13   0       1186.16       1170.21        23.05 o                         
   4  13   0       1192.99       1178.58        28.47 o                         
   5  13   0          2.63          6.18         3.07 o                         
   6  13   0         22.11         20.75         4.19 o                         
   7  13   0          1.04          2.76         2.57 o                         
   0  14   0          7.06         16.16         5.88 o                         
   1  14   0         61.05         47.93         5.48 o                         
   2  14   0        497.82        508.92        19.97 o                         
   3  14   0        126.01        112.94         5.98 o                         
   4  14   0       5571.88       5778.00       103.68 o                         
   5  14   0        409.75        387.20        13.65 o                         
   6  14   0          4.19          3.62         2.63 o                         
   7  14   0       1028.49       1007.62        26.34 o                         
   1  15   0        778.87        812.70        24.34 o                         
   2  15   0          2.25          3.06         3.45 o                         
   3  15   0        358.25        324.35        16.33 o                         
   4  15   0       3746.94       3876.45        90.63 o                         
   5  15   0         17.10         19.66         7.22 o                         
   6  15   0         31.92         31.94         3.56 o                         
   0  16   0       5626.64       5229.83       165.55 o                         
   1  16   0        116.66         88.78        15.53 o                         
   2  16   0        815.92        707.68        25.91 o                         
   3  16   0        625.51        593.62        35.82 o                         
   4  16   0        538.93        596.13        22.72 o                         
   5  16   0         19.46         22.26         7.18 o                         
   6  16   0         74.93         82.69         8.92 o                         
   1  17   0        136.66        166.55        14.96 o                         
   2  17   0          2.27          4.27         3.86 o                         
   3  17   0         55.62         53.13         6.82 o                         
   4  17   0        938.69        937.19        71.84 o                         
   5  17   0         37.12         32.18         6.89 o                         
   6  17   0         94.64        103.68         8.85 o                         
   0  18   0         40.96         16.51         7.00 o                         
   1  18   0       1211.83        921.25        30.23 o                         
   2  18   0        259.05        195.45        12.08 o                         
   3  18   0        404.49        348.64        42.58 o                         
   4  18   0        531.14        569.37        23.48 o                         
   5  18   0         22.24         26.94         6.01 o                         
   1  19   0          9.09         10.54         4.03 o                         
   2  19   0        205.76        202.06        11.52 o                         
   3  19   0          7.52         17.20         4.20 o                         
   4  19   0        219.22        219.14        15.55 o                         
   5  19   0          8.96         10.25         3.61 o                         
   0  20   0        456.04        430.95        24.25 o                         
   1  20   0        199.85        154.34         9.63 o                         
   2  20   0         28.07         36.45         5.11 o                         
   3  20   0        100.45        114.63         7.43 o                         
   4  20   0        132.48        173.46        11.90 o                         
   1  21   0          2.70          2.49         2.51 o                         
   2  21   0         13.95         23.63         3.61 o                         
   3  21   0         74.11        118.32         9.68 o                         
   0  22   0        233.77        257.63        14.53 o                         
   1  22   0          2.51         22.39         3.13 o                         
   2  22   0        649.08        711.42        27.55 o                         
  -9   0   1        330.87        316.51        10.71 o                         
  -7   0   1        487.49        483.72        16.95 o                         
  -5   0   1        149.00        134.93         5.72 o                         
  -3   0   1        287.71        293.28        10.92 o                         
  -1   0   1        817.30        820.84        11.82 o                         
   1   0   1        730.87        727.81         9.01 o                         
   3   0   1       3827.57       3744.68        68.93 o                         
   5   0   1       2174.35       2253.31        34.57 o                         
   7   0   1       3101.52       3161.16        54.19 o                         
   9   0   1         22.86         22.83         5.09 o                         
  -9   1   1        228.32        213.28         7.11 o                         
  -8   1   1          1.45          1.24         1.76 o                         
  -7   1   1        601.89        589.30        10.89 o                         
  -6   1   1         17.78         25.57         2.49 o                         
  -5   1   1         20.61         43.77         2.81 o                         
  -4   1   1        752.27        699.33        14.84 o                         
  -3   1   1       3387.77       3531.81        67.18 o                         
  -2   1   1        224.64        192.51         4.32 o                         
  -1   1   1        293.75        278.10         3.93 o                         
   0   1   1         99.28         85.57         1.29 o                         
   1   1   1         85.69         75.67         1.41 o                         
   2   1   1         12.13         15.71         1.18 o                         
   3   1   1        224.66        230.73         6.86 o                         
   4   1   1       1003.55        973.91        23.05 o                         
   5   1   1         10.94         10.27         1.36 o                         
   6   1   1         51.95         60.89         2.90 o                         
   7   1   1         69.28         70.38         4.16 o                         
   8   1   1        398.96        390.41        11.45 o                         
   9   1   1          0.95          0.71         1.41 o                         
  -9   2   1         31.64         30.36         2.50 o                         
  -8   2   1          4.11          4.55         1.74 o                         
  -7   2   1        302.39        301.87         7.35 o                         
  -6   2   1          0.32          0.00         1.46 o                         
  -5   2   1        149.62        124.58         4.32 o                         
  -4   2   1        319.05        327.25         9.84 o                         
  -3   2   1       2010.16       2023.12        26.45 o                         
  -2   2   1          2.10          4.09         1.08 o                         
  -1   2   1        209.87        213.09         4.09 o                         
   0   2   1         91.07         84.74         1.60 o                         
   1   2   1        219.71        203.68         2.50 o                         
   2   2   1          6.68          8.45         1.08 o                         
   3   2   1        153.49        167.00         6.15 o                         
   4   2   1         35.18         36.60         4.20 o                         
   5   2   1       1094.95       1070.50        18.30 o                         
   6   2   1        369.08        369.91         7.13 o                         
   7   2   1         25.32         24.08         2.46 o                         
   8   2   1         23.92         21.63         2.58 o                         
   9   2   1         34.21         37.85         2.84 o                         
  -9   3   1         83.91         71.46         4.65 o                         
  -8   3   1        151.11        159.62         5.27 o                         
  -7   3   1        818.53        885.57        13.95 o                         
  -6   3   1         35.90         45.22         2.62 o                         
  -5   3   1          4.95         10.40         1.38 o                         
  -4   3   1         18.94         14.09         2.12 o                         
  -3   3   1        323.31        309.78         6.71 o                         
  -2   3   1        153.45        175.69         4.39 o                         
  -1   3   1         45.73         50.70         1.55 o                         
   0   3   1          9.82         11.94         0.55 o                         
   1   3   1        399.36        410.19         5.38 o                         
   2   3   1          0.56         -0.47         1.20 o                         
   3   3   1         32.27         35.04         2.81 o                         
   4   3   1        265.08        255.67        10.29 o                         
   5   3   1         26.06         19.39         1.49 o                         
   6   3   1        453.12        450.97         7.91 o                         
   7   3   1        105.99        124.88         4.66 o                         
   8   3   1        189.18        201.26         5.77 o                         
   9   3   1          0.14          1.68         1.18 o                         
  -9   4   1        261.58        255.92         7.93 o                         
  -8   4   1        127.81        127.52         4.34 o                         
  -7   4   1         94.40        104.03         4.24 o                         
  -6   4   1        114.26        115.16         3.87 o                         
  -5   4   1         29.86         27.66         2.20 o                         
  -4   4   1        220.79        209.16         6.78 o                         
  -3   4   1         10.11          6.03         1.52 o                         
  -2   4   1        164.79        160.65         3.77 o                         
  -1   4   1         80.71         76.79         1.83 o                         
   0   4   1        650.42        604.51         6.31 o                         
   1   4   1         74.89         71.52         1.51 o                         
   2   4   1       3378.73       3315.00        45.79 o                         
   3   4   1         54.66         39.12         2.67 o                         
   4   4   1        405.52        449.97        17.33 o                         
   5   4   1        124.67        132.17         4.10 o                         
   6   4   1        322.42        313.48         6.64 o                         
   7   4   1         53.12         54.07         3.53 o                         
   8   4   1         49.22         54.53         2.93 o                         
   9   4   1        833.18        771.46        29.26 o                         
  -9   5   1         16.07         14.05         2.78 o                         
  -8   5   1         31.10         25.85         3.32 o                         
  -7   5   1         45.81         54.21         4.18 o                         
  -6   5   1        572.99        565.69        17.46 o                         
  -5   5   1          9.96          9.98         2.70 o                         
  -4   5   1        152.74        194.16        17.63 o                         
  -3   5   1        125.80        149.56         6.85 o                         
  -2   5   1        397.30        380.67        15.69 o                         
  -1   5   1         91.19         98.59         2.89 o                         
   0   5   1          0.37          1.15         1.05 o                         
   1   5   1        383.68        386.35         8.92 o                         
   2   5   1       1225.61       1195.10        27.90 o                         
   3   5   1        100.71         85.72         6.24 o                         
   4   5   1        153.57        154.11        16.04 o                         
   5   5   1        223.31        225.55         8.25 o                         
   6   5   1        286.16        277.11        10.04 o                         
   7   5   1         12.34         11.09         2.64 o                         
   8   5   1        181.63        189.95        10.67 o                         
  -9   6   1        110.33         96.42         4.63 o                         
  -8   6   1          2.86          2.57         2.81 o                         
  -7   6   1        100.55        120.31         7.67 o                         
  -6   6   1         35.52         33.45         4.29 o                         
  -5   6   1          0.40          4.92         3.19 o                         
  -4   6   1        216.33        220.55        13.92 o                         
  -3   6   1         20.91         30.45         4.26 o                         
  -2   6   1        684.39        680.54        26.20 o                         
  -1   6   1          1.33          2.91         1.39 o                         
   0   6   1        465.73        424.54         6.10 o                         
   1   6   1          0.84          2.55         1.67 o                         
   2   6   1          1.39          2.47         2.33 o                         
   3   6   1          6.36          3.16         2.30 o                         
   4   6   1       2843.75       3084.40        73.13 o                         
   5   6   1         59.49         65.42         5.48 o                         
   6   6   1         13.93         21.88         3.32 o                         
   7   6   1        148.98        140.33        17.82 o                         
   8   6   1        940.62        920.56        22.25 o                         
  -9   7   1        375.48        331.27        15.64 o                         
  -8   7   1          0.74         -0.18         1.94 o                         
  -7   7   1         86.32         89.12         6.12 o                         
  -6   7   1        311.81        314.43        15.96 o                         
  -5   7   1         49.81         59.07         6.88 o                         
  -4   7   1        231.42        277.74        13.37 o                         
  -3   7   1        312.65        284.06        13.91 o                         
  -2   7   1          4.34          1.81         2.72 o                         
  -1   7   1        409.95        426.90        10.13 o                         
   0   7   1         17.88         15.59         1.42 o                         
   1   7   1        684.23        636.38        13.56 o                         
   2   7   1        588.13        576.40        13.54 o                         
   3   7   1        328.53        305.97        11.41 o                         
   4   7   1         35.75         37.59         3.13 o                         
   5   7   1        211.88        225.34         8.67 o                         
   6   7   1        984.26       1010.58        20.01 o                         
   7   7   1         22.10         26.30         3.76 o                         
   8   7   1          5.36          7.96         2.56 o                         
  -8   8   1         12.54         18.08         3.09 o                         
  -7   8   1         25.79         29.75         3.66 o                         
  -6   8   1        157.43        153.81         8.19 o                         
  -5   8   1          3.43          6.80         2.30 o                         
  -4   8   1        172.67        168.30         7.04 o                         
  -3   8   1          5.18          6.32         2.78 o                         
  -2   8   1         51.81         47.81         4.40 o                         
  -1   8   1        209.76        223.73         6.61 o                         
   0   8   1         67.27         57.49         2.61 o                         
   1   8   1         92.53        113.71         5.40 o                         
   2   8   1       1558.71       1632.46        32.22 o                         
   3   8   1         44.70         59.74         5.27 o                         
   4   8   1         41.88         65.50         4.19 o                         
   5   8   1        402.47        402.10        12.10 o                         
   6   8   1       1726.75       1797.15        35.17 o                         
   7   8   1          2.47          4.79         2.41 o                         
   8   8   1         27.50         31.24         3.51 o                         
  -8   9   1        330.04        318.84         9.02 o                         
  -7   9   1         32.70         31.29         4.59 o                         
  -6   9   1         80.12         79.38         5.52 o                         
  -5   9   1         11.44         11.58         2.86 o                         
  -4   9   1         69.93         77.23         4.53 o                         
  -3   9   1        850.75        854.92        22.34 o                         
  -2   9   1        790.32        836.18        20.80 o                         
  -1   9   1        190.86        165.16         6.54 o                         
   0   9   1         14.09         11.62         1.80 o                         
   1   9   1       2086.51       2058.77        48.74 o                         
   2   9   1        724.55        751.41        19.62 o                         
   3   9   1        102.53         73.20         5.49 o                         
   4   9   1          7.59          9.06         2.12 o                         
   5   9   1        444.01        461.75        11.87 o                         
   6   9   1        512.73        545.68        13.44 o                         
   7   9   1          2.57          4.03         2.30 o                         
   8   9   1         86.93         82.16         5.20 o                         
  -8  10   1          2.44          3.30         1.81 o                         
  -7  10   1         64.67         75.94         4.97 o                         
  -6  10   1        323.39        324.59         9.85 o                         
  -5  10   1         20.23         25.52         4.47 o                         
  -4  10   1         51.94         49.22         3.73 o                         
  -3  10   1         75.20         75.83         5.31 o                         
  -2  10   1       1189.59       1217.42        38.23 o                         
  -1  10   1          0.57          1.35         2.35 o                         
   0  10   1         60.53         52.31         3.90 o                         
   1  10   1         39.90         47.60         4.11 o                         
   2  10   1        641.91        574.23        20.60 o                         
   3  10   1        101.86         80.69         4.80 o                         
   4  10   1        792.60        832.02        17.69 o                         
   5  10   1        376.87        378.30        10.62 o                         
   6  10   1        154.42        164.52         7.12 o                         
   7  10   1         16.63         15.63         2.69 o                         
   8  10   1        368.93        324.78        11.56 o                         
  -8  11   1        227.80        211.96         7.21 o                         
  -7  11   1         74.75         82.12         5.02 o                         
  -6  11   1        501.52        563.64        14.80 o                         
  -5  11   1        277.58        283.22        11.94 o                         
  -4  11   1          2.75          1.85         1.85 o                         
  -3  11   1         55.16         41.62         3.61 o                         
  -2  11   1         39.48         40.51         3.45 o                         
  -1  11   1       1396.66       1453.42        35.52 o                         
   0  11   1        175.56        174.93         8.26 o                         
   1  11   1        773.34        769.82        19.92 o                         
   2  11   1         98.45         80.65         4.70 o                         
   3  11   1        712.01        667.43        13.77 o                         
   4  11   1         85.47         93.63         6.18 o                         
   5  11   1        298.23        303.60        12.27 o                         
   6  11   1         92.87        102.61         5.36 o                         
   7  11   1         47.32         43.83         3.52 o                         
   8  11   1        221.59        207.50         8.80 o                         
  -8  12   1         45.67         47.88         5.20 o                         
  -7  12   1         16.24         15.13         3.41 o                         
  -6  12   1        383.11        395.49        11.65 o                         
  -5  12   1         36.56         41.54         4.32 o                         
  -4  12   1        145.67        153.73         6.42 o                         
  -3  12   1         13.76         14.19         3.18 o                         
  -2  12   1         13.17          7.76         2.22 o                         
  -1  12   1        171.70        169.06         6.31 o                         
   0  12   1        204.72        203.31         7.38 o                         
   1  12   1        154.06        152.75         5.35 o                         
   2  12   1         61.02         61.08         3.85 o                         
   3  12   1         44.57         44.92         4.03 o                         
   4  12   1       1527.42       1533.27        29.62 o                         
   5  12   1        868.91        909.19        23.87 o                         
   6  12   1        198.17        202.74         9.37 o                         
   7  12   1          1.76          5.70         2.61 o                         
  -7  13   1        812.37        867.65        25.19 o                         
  -6  13   1         67.40         63.45         8.21 o                         
  -5  13   1        123.31        123.83         6.65 o                         
  -4  13   1         14.06         20.69         4.85 o                         
  -3  13   1        885.05        871.71        19.22 o                         
  -2  13   1         58.21         52.75         3.73 o                         
  -1  13   1        897.13        871.22        21.21 o                         
   0  13   1          3.65          5.07         1.95 o                         
   1  13   1       1246.52       1212.19        23.22 o                         
   2  13   1          8.58          9.52         2.19 o                         
   3  13   1        403.17        386.18        13.75 o                         
   4  13   1          6.05          5.98         2.96 o                         
   5  13   1        225.10        231.73        12.60 o                         
   6  13   1        217.52        234.79        11.85 o                         
   7  13   1         97.47        107.28         6.75 o                         
  -7  14   1        161.27        156.04         8.08 o                         
  -6  14   1        631.67        645.05        22.01 o                         
  -5  14   1         70.40         64.14         7.14 o                         
  -4  14   1         11.10          8.85         6.22 o                         
  -3  14   1         11.45          9.79         2.72 o                         
  -2  14   1        281.05        285.13         9.28 o                         
  -1  14   1         65.94         60.55         4.88 o                         
   0  14   1        203.90        211.66        11.46 o                         
   1  14   1         55.52         55.60         4.44 o                         
   2  14   1        270.80        259.25         8.40 o                         
   3  14   1       2069.81       2076.21        33.62 o                         
   4  14   1        351.21        386.13        15.29 o                         
   5  14   1         55.24         63.45         5.64 o                         
   6  14   1        344.79        373.76        12.22 o                         
   7  14   1        607.63        586.63        23.86 o                         
  -7  15   1        233.28        219.22         8.73 o                         
  -6  15   1        189.31        195.89        27.91 o                         
  -5  15   1         51.41         43.31         6.28 o                         
  -4  15   1        207.64        199.54        13.46 o                         
  -3  15   1         62.51         63.77         7.44 o                         
  -2  15   1         13.31         15.99         3.97 o                         
  -1  15   1        839.63        827.10        28.15 o                         
   0  15   1         99.07        110.63         7.26 o                         
   1  15   1        410.50        392.14        13.06 o                         
   2  15   1         22.52         23.42         3.67 o                         
   3  15   1       1049.42       1058.64        33.64 o                         
   4  15   1        227.45        246.65        15.41 o                         
   5  15   1        192.02        179.11        10.14 o                         
   6  15   1         81.63         86.91         6.86 o                         
  -6  16   1          0.53          6.88         4.44 o                         
  -5  16   1          2.95          3.57         4.75 o                         
  -4  16   1        405.26        403.75        18.23 o                         
  -3  16   1          1.14          0.73         3.92 o                         
  -2  16   1         15.73         14.04         4.74 o                         
  -1  16   1         96.79        108.29         9.29 o                         
   0  16   1        595.90        571.02        22.60 o                         
   1  16   1        141.21        161.42        13.00 o                         
   2  16   1        165.75        204.23        12.92 o                         
   3  16   1        176.55        168.45         9.20 o                         
   4  16   1        434.58        467.41        39.19 o                         
   5  16   1        129.11        135.50         8.62 o                         
   6  16   1        205.21        201.92         7.24 o                         
  -6  17   1          1.95          4.05         3.37 o                         
  -5  17   1         11.51         11.27         5.72 o                         
  -4  17   1         71.33         76.83         7.62 o                         
  -3  17   1        389.73        362.39        16.97 o                         
  -2  17   1        519.00        517.80        21.16 o                         
  -1  17   1        424.59        477.59        20.27 o                         
   0  17   1          0.52          4.18         4.01 o                         
   1  17   1        206.63        233.77        13.72 o                         
   2  17   1         51.31         39.29         4.76 o                         
   3  17   1        720.10        678.78        25.05 o                         
   4  17   1         21.32          7.36         5.05 o                         
   5  17   1        210.11        227.22        16.02 o                         
  -5  18   1          1.33         -0.84         3.87 o                         
  -4  18   1        176.91        177.26        10.44 o                         
  -3  18   1         60.57         50.66         6.53 o                         
  -2  18   1        216.45        203.76        12.36 o                         
  -1  18   1        223.92        206.47        20.72 o                         
   0  18   1        184.41        196.17        14.30 o                         
   1  18   1        159.18        168.89        11.35 o                         
   2  18   1        652.00        631.53        23.18 o                         
   3  18   1        193.08        210.15        11.87 o                         
   4  18   1         22.55         38.47         7.87 o                         
   5  18   1        319.24        337.20        18.48 o                         
  -5  19   1         70.73         82.35         7.80 o                         
  -4  19   1        365.90        367.93        24.86 o                         
  -3  19   1         10.86         12.11         3.83 o                         
  -2  19   1         89.52        110.85         8.59 o                         
  -1  19   1        114.94        150.46        11.34 o                         
   0  19   1        119.39        106.78         8.69 o                         
   1  19   1        446.58        432.88        30.08 o                         
   2  19   1          3.20          3.63         5.10 o                         
   3  19   1        116.27        142.95        13.39 o                         
   4  19   1         47.23         55.21         7.85 o                         
  -4  20   1        104.86        122.50        10.12 o                         
  -3  20   1         13.78          9.87         3.34 o                         
  -2  20   1        297.29        300.09        13.44 o                         
  -1  20   1          6.80         11.29         4.29 o                         
   0  20   1        438.93        421.91        16.90 o                         
   1  20   1         77.55         67.07         9.28 o                         
   2  20   1        163.30        186.12        13.36 o                         
   3  20   1        526.25        688.49        30.64 o                         
   4  20   1        448.47        551.93        23.91 o                         
  -3  21   1         54.53         48.89         5.60 o                         
  -2  21   1        171.14        160.22         8.81 o                         
  -1  21   1         20.44         15.62         3.59 o                         
   0  21   1         80.86         73.56         6.03 o                         
   1  21   1         50.56         55.03         5.29 o                         
   2  21   1         71.74         80.92         8.88 o                         
   3  21   1        176.83        212.31        13.08 o                         
  -2  22   1        368.64        360.71        17.05 o                         
  -1  22   1         32.12         21.49         2.74 o                         
   0  22   1        177.70        173.38         8.15 o                         
   1  22   1        118.20        116.99         9.59 o                         
  -8   0   2        233.26        250.56         9.71 o                         
  -6   0   2       1416.94       1387.75        28.14 o                         
  -4   0   2         45.73         38.75         4.86 o                         
  -2   0   2       2422.19       2417.26        33.37 o                         
   0   0   2         62.93         51.69         1.50 o                         
   2   0   2      16173.31      15041.35       236.37 o                         
   4   0   2       5474.20       5574.43       126.75 o                         
   6   0   2          3.63          0.95         2.32 o                         
   8   0   2       1168.71       1177.86        34.25 o                         
  -9   1   2        847.93        871.55        12.68 o                         
  -8   1   2         46.25         54.60         3.25 o                         
  -7   1   2         47.46         70.93        12.22 o                         
  -6   1   2        436.73        462.27        12.61 o                         
  -5   1   2        238.92        248.12         5.94 o                         
  -4   1   2        146.85        142.20         6.15 o                         
  -3   1   2         22.31         18.40         2.67 o                         
  -2   1   2       5449.61       5553.19        56.95 o                         
  -1   1   2        523.98        552.53         8.30 o                         
   0   1   2         20.90         20.04         0.80 o                         
   1   1   2        181.03        205.65         2.52 o                         
   2   1   2      32498.24      29815.76       275.58 o                         
   3   1   2       1471.85       1477.08        28.61 o                         
   4   1   2       4771.00       4999.79       112.99 o                         
   5   1   2         24.63         14.19         1.20 o                         
   6   1   2          3.09          3.15         1.55 o                         
   7   1   2        156.92        169.36         6.29 o                         
   8   1   2          6.02          7.11         2.10 o                         
   9   1   2          1.33          2.47         1.20 o                         
  -9   2   2          0.06          0.71         1.22 o                         
  -8   2   2        218.85        219.86         5.95 o                         
  -7   2   2          9.08          8.35         2.35 o                         
  -6   2   2        274.87        249.85         8.43 o                         
  -5   2   2        313.76        325.81         6.93 o                         
  -4   2   2        394.13        393.44         9.53 o                         
  -3   2   2         39.17         40.44         2.94 o                         
  -2   2   2        782.52        780.28        11.36 o                         
  -1   2   2        403.13        419.50         7.76 o                         
   0   2   2          4.91          2.40         0.51 o                         
   1   2   2        743.18        733.23         7.19 o                         
   2   2   2       7411.74       7122.86        62.02 o                         
   3   2   2       1016.69       1064.48        22.50 o                         
   4   2   2       4700.40       5014.23       100.63 o                         
   5   2   2        926.43        951.27         9.63 o                         
   6   2   2         98.34         95.36         3.42 o                         
   7   2   2         15.14         16.17         2.37 o                         
   8   2   2         15.08         14.70         2.24 o                         
   9   2   2        206.98        187.06        14.42 o                         
  -9   3   2        114.09        111.17         3.53 o                         
  -8   3   2        361.73        362.80         7.72 o                         
  -7   3   2         13.06         10.71         2.10 o                         
  -6   3   2        868.91        899.83        12.61 o                         
  -5   3   2       2115.67       2168.45        23.00 o                         
  -4   3   2       2699.27       2723.45        36.03 o                         
  -3   3   2        110.42        120.11         3.63 o                         
  -2   3   2       1654.17       1665.31        24.84 o                         
  -1   3   2        192.59        188.91         5.37 o                         
   0   3   2        266.43        255.16         3.15 o                         
   1   3   2       1110.11       1080.32        10.58 o                         
   2   3   2       4527.69       4671.79        40.33 o                         
   3   3   2       2310.88       2524.59        40.39 o                         
   4   3   2        572.19        685.30        23.56 o                         
   5   3   2        935.25        948.31         9.91 o                         
   6   3   2        153.36        134.13         4.06 o                         
   7   3   2        239.88        242.46         6.49 o                         
   8   3   2        126.27        123.24         4.08 o                         
  -9   4   2         13.73          8.72         1.60 o                         
  -8   4   2        261.85        268.35         6.37 o                         
  -7   4   2        468.97        484.14        11.23 o                         
  -6   4   2        916.75        897.92        14.11 o                         
  -5   4   2         64.87         76.45         3.24 o                         
  -4   4   2        373.69        365.68         9.19 o                         
  -3   4   2        351.64        352.91         6.63 o                         
  -2   4   2        138.48        134.79         4.48 o                         
  -1   4   2         48.52         62.16         2.42 o                         
   0   4   2         56.41         42.82         1.21 o                         
   1   4   2         73.83         75.55         1.83 o                         
   2   4   2       1978.17       2050.79        22.87 o                         
   3   4   2       1187.42       1228.39        20.34 o                         
   4   4   2        116.95        151.41         8.04 o                         
   5   4   2          6.50          3.35         1.05 o                         
   6   4   2         38.41         44.02         2.60 o                         
   7   4   2         20.51         23.85         2.39 o                         
   8   4   2        329.52        332.66         7.23 o                         
  -9   5   2          1.81          2.05         2.04 o                         
  -8   5   2         16.89         18.33         2.76 o                         
  -7   5   2       1545.94       1632.33        28.39 o                         
  -6   5   2        614.03        641.66        23.35 o                         
  -5   5   2        809.46        971.74        23.28 o                         
  -4   5   2         22.14         18.82         4.78 o                         
  -3   5   2       1120.35       1174.18        22.42 o                         
  -2   5   2        118.15        104.10         4.89 o                         
  -1   5   2        168.50        176.02         4.34 o                         
   0   5   2        375.33        345.14         5.72 o                         
   1   5   2        291.22        305.19         7.78 o                         
   2   5   2       1313.27       1290.88        27.25 o                         
   3   5   2        432.94        396.06        18.03 o                         
   4   5   2          0.61          1.60         2.92 o                         
   5   5   2          1.16          3.29         1.94 o                         
   6   5   2          0.99          1.37         2.51 o                         
   7   5   2         70.40         53.47         4.66 o                         
   8   5   2         87.50         80.47         5.54 o                         
  -9   6   2         95.70         83.45         4.47 o                         
  -8   6   2        831.95        818.38        24.40 o                         
  -7   6   2          1.57          3.45         2.90 o                         
  -6   6   2          3.02         -0.15         2.99 o                         
  -5   6   2        387.10        402.57        13.31 o                         
  -4   6   2       1390.18       1338.75        40.98 o                         
  -3   6   2        345.93        302.72        12.23 o                         
  -2   6   2        183.20        178.79        10.82 o                         
  -1   6   2        576.33        594.85         9.79 o                         
   0   6   2         22.34         26.47         1.76 o                         
   1   6   2        267.04        256.10         7.48 o                         
   2   6   2        203.29        195.22         6.98 o                         
   3   6   2        247.72        223.54        10.81 o                         
   4   6   2         92.46        103.71         4.65 o                         
   5   6   2        174.16        149.66         6.89 o                         
   6   6   2        111.63        102.71         7.15 o                         
   7   6   2         10.05          8.32         3.06 o                         
   8   6   2         11.59         14.32         2.78 o                         
  -9   7   2        199.51        166.45         8.80 o                         
  -8   7   2         82.57         83.29         6.08 o                         
  -7   7   2          6.37          8.48         3.22 o                         
  -6   7   2         93.84         91.83         5.80 o                         
  -5   7   2        956.85       1008.96        22.39 o                         
  -4   7   2       1222.03       1240.75        24.11 o                         
  -3   7   2         65.58         73.58         5.58 o                         
  -2   7   2         35.38         28.62         3.23 o                         
  -1   7   2       1385.17       1463.96        27.45 o                         
   0   7   2        332.72        306.98         7.37 o                         
   1   7   2       1927.76       2085.59        32.72 o                         
   2   7   2        480.34        439.16        11.69 o                         
   3   7   2        218.21        196.16        10.53 o                         
   4   7   2         23.66         15.96         2.43 o                         
   5   7   2          0.78          2.10         1.87 o                         
   6   7   2         52.26         64.53         4.47 o                         
   7   7   2         78.61         71.12         4.95 o                         
   8   7   2          0.59         -0.04         1.98 o                         
  -8   8   2        583.52        590.64        17.16 o                         
  -7   8   2        332.51        326.40        12.62 o                         
  -6   8   2        282.61        281.96        11.72 o                         
  -5   8   2         73.15         66.07         4.81 o                         
  -4   8   2        447.16        437.31        10.33 o                         
  -3   8   2        872.19        782.17        31.21 o                         
  -2   8   2          1.83          0.99         3.01 o                         
  -1   8   2       1277.85       1263.98        20.15 o                         
   0   8   2          0.15          0.19         1.26 o                         
   1   8   2       2388.43       2450.11        38.18 o                         
   2   8   2        159.17        160.36         7.06 o                         
   3   8   2        331.15        380.96        11.41 o                         
   4   8   2         81.71         86.42         3.96 o                         
   5   8   2        327.29        362.16        10.28 o                         
   6   8   2         15.50         15.32         2.71 o                         
   7   8   2        306.04        290.78        11.41 o                         
   8   8   2         73.11         64.60         5.70 o                         
  -8   9   2        488.58        490.66        18.95 o                         
  -7   9   2        296.55        308.07        10.37 o                         
  -6   9   2        463.86        499.77        16.32 o                         
  -5   9   2        406.78        390.10        16.29 o                         
  -4   9   2         88.96         97.04         6.15 o                         
  -3   9   2        205.85        222.80        10.39 o                         
  -2   9   2         46.50         32.92         4.19 o                         
  -1   9   2         48.11         60.04         3.82 o                         
   0   9   2        601.58        600.99        12.65 o                         
   1   9   2        475.26        528.98        13.37 o                         
   2   9   2        590.53        565.14        19.20 o                         
   3   9   2       2378.98       2468.39        33.37 o                         
   4   9   2        394.99        367.50         9.81 o                         
   5   9   2         71.03         76.57         4.71 o                         
   6   9   2         62.84         71.90         4.68 o                         
   7   9   2        212.29        196.21         7.78 o                         
   8   9   2          2.23          0.92         2.05 o                         
  -8  10   2        516.73        542.75        12.21 o                         
  -7  10   2        537.17        551.91        16.40 o                         
  -6  10   2        162.03        209.81        16.98 o                         
  -5  10   2         42.85         44.56         7.07 o                         
  -4  10   2       1066.56       1032.65        23.55 o                         
  -3  10   2       1254.25       1258.35        22.56 o                         
  -2  10   2          9.63         17.08         3.35 o                         
  -1  10   2        811.33        775.65        17.07 o                         
   0  10   2         53.96         63.72         5.35 o                         
   1  10   2        257.98        235.76        10.54 o                         
   2  10   2        427.36        432.37        11.83 o                         
   3  10   2       2661.08       2599.59        35.38 o                         
   4  10   2        603.52        622.77        15.67 o                         
   5  10   2        303.38        324.48         9.81 o                         
   6  10   2          1.26          3.63         2.21 o                         
   7  10   2          3.45          3.55         2.08 o                         
   8  10   2         14.21         12.46         4.81 o                         
  -8  11   2        140.62        138.53         6.49 o                         
  -7  11   2       1457.40       1594.50        33.57 o                         
  -6  11   2          7.21          8.39         2.68 o                         
  -5  11   2        372.04        393.26        26.27 o                         
  -4  11   2       1716.67       1758.51        30.36 o                         
  -3  11   2        462.63        462.50        12.29 o                         
  -2  11   2        461.31        516.94        14.98 o                         
  -1  11   2        980.19       1052.16        20.69 o                         
   0  11   2        183.15        199.02        10.24 o                         
   1  11   2       1231.85       1298.79        22.74 o                         
   2  11   2        453.73        524.18        14.47 o                         
   3  11   2       1312.68       1358.03        24.40 o                         
   4  11   2       2792.64       2830.06        45.48 o                         
   5  11   2        124.99        146.85         7.30 o                         
   6  11   2         96.78        106.90         5.82 o                         
   7  11   2          1.08          0.05         2.15 o                         
  -8  12   2          4.06          7.31         1.64 o                         
  -7  12   2          4.05          4.00         2.13 o                         
  -6  12   2       1031.29       1131.25        26.83 o                         
  -5  12   2        816.85        853.51        23.25 o                         
  -4  12   2         85.82         86.55         5.53 o                         
  -3  12   2       1187.75       1208.73        21.94 o                         
  -2  12   2        305.68        294.20         9.28 o                         
  -1  12   2       1257.89       1179.46        22.08 o                         
   0  12   2         10.26         13.10         2.08 o                         
   1  12   2       1111.24       1067.82        18.54 o                         
   2  12   2        164.75        172.75         9.70 o                         
   3  12   2         69.37         80.17         5.10 o                         
   4  12   2        560.21        569.15        14.97 o                         
   5  12   2          1.41          3.52         3.45 o                         
   6  12   2          0.02         -1.53         2.32 o                         
   7  12   2        513.75        514.55        16.76 o                         
  -7  13   2         27.80         29.13         3.18 o                         
  -6  13   2       4826.08       5234.37       113.27 o                         
  -5  13   2       2146.37       2252.31        46.59 o                         
  -4  13   2       1026.44       1144.65        34.83 o                         
  -3  13   2          6.61          6.22         2.20 o                         
  -2  13   2        150.22        150.31         6.53 o                         
  -1  13   2         60.77         59.38         4.76 o                         
   0  13   2        302.61        315.33         9.79 o                         
   1  13   2         67.51         76.16         4.32 o                         
   2  13   2       2956.02       2897.65        47.64 o                         
   3  13   2        245.66        248.30         9.30 o                         
   4  13   2         25.46         26.45         4.65 o                         
   5  13   2         12.31         14.08         6.46 o                         
   6  13   2         26.80         21.84         3.43 o                         
   7  13   2          8.85          6.93         3.37 o                         
  -7  14   2        450.37        484.09        15.98 o                         
  -6  14   2        206.06        200.99        10.50 o                         
  -5  14   2        319.60        330.63        21.46 o                         
  -4  14   2        100.80        106.23         9.12 o                         
  -3  14   2        366.31        373.35        11.00 o                         
  -2  14   2         80.26         80.31         4.98 o                         
  -1  14   2       1461.68       1441.90        32.54 o                         
   0  14   2         43.26         44.61         4.57 o                         
   1  14   2        386.73        369.93        17.80 o                         
   2  14   2       1790.18       1660.68        29.16 o                         
   3  14   2        364.31        344.49        30.59 o                         
   4  14   2        560.49        602.82        22.35 o                         
   5  14   2         70.95         73.44         5.83 o                         
   6  14   2         26.84         34.59         4.85 o                         
  -7  15   2          4.27          1.97         2.20 o                         
  -6  15   2        746.85        734.78        33.91 o                         
  -5  15   2        343.83        350.22        15.15 o                         
  -4  15   2       2328.30       2448.46        50.21 o                         
  -3  15   2        270.84        283.23        11.99 o                         
  -2  15   2        779.71        750.78        19.10 o                         
  -1  15   2        102.85        113.04         7.44 o                         
   0  15   2        119.64        117.23         9.47 o                         
   1  15   2          4.83          3.83         2.48 o                         
   2  15   2        103.93         83.95        11.67 o                         
   3  15   2         20.15         22.14         5.04 o                         
   4  15   2       1826.33       1843.67        72.60 o                         
   5  15   2         60.43         54.79         7.00 o                         
   6  15   2        368.93        377.31        13.53 o                         
  -6  16   2        389.24        431.91        22.50 o                         
  -5  16   2       1017.09       1070.00        58.53 o                         
  -4  16   2         42.70         46.15         5.06 o                         
  -3  16   2        270.49        282.72        11.90 o                         
  -2  16   2        106.40        108.13         7.49 o                         
  -1  16   2        747.33        744.35        21.30 o                         
   0  16   2        143.08        141.54         8.35 o                         
   1  16   2        103.39        128.14        11.38 o                         
   2  16   2          1.67          5.18         3.75 o                         
   3  16   2        278.99        296.82        14.98 o                         
   4  16   2       1069.94       1116.57        48.20 o                         
   5  16   2         33.51         34.32         3.68 o                         
   6  16   2         21.39         21.24         4.08 o                         
  -6  17   2        630.27        665.34        27.79 o                         
  -5  17   2        235.33        240.52        16.93 o                         
  -4  17   2         63.31         67.19         7.06 o                         
  -3  17   2         11.94         14.77         3.62 o                         
  -2  17   2         98.55         93.43         7.18 o                         
  -1  17   2        285.81        263.82        11.58 o                         
   0  17   2        308.98        302.19        12.47 o                         
   1  17   2          5.71          5.77         3.20 o                         
   2  17   2       2081.32       2094.44       110.98 o                         
   3  17   2        131.59        109.36        10.47 o                         
   4  17   2         12.90          8.15         3.20 o                         
   5  17   2         56.28         61.73         5.40 o                         
  -5  18   2         47.42         46.48         7.11 o                         
  -4  18   2         10.61         12.19         3.78 o                         
  -3  18   2        368.76        388.33        17.13 o                         
  -2  18   2         22.95         24.53         5.92 o                         
  -1  18   2        256.65        271.46        11.49 o                         
   0  18   2        396.64        376.01        13.84 o                         
   1  18   2        311.32        309.46        12.30 o                         
   2  18   2        732.19        710.03        33.52 o                         
   3  18   2          2.04          5.58         3.33 o                         
   4  18   2          0.45          2.01         4.35 o                         
   5  18   2        112.37        121.15         9.88 o                         
  -5  19   2         20.87         19.31         4.84 o                         
  -4  19   2        252.27        259.55        11.69 o                         
  -3  19   2        444.80        458.20        17.66 o                         
  -2  19   2        664.13        642.03        36.32 o                         
  -1  19   2          4.40          4.92         6.48 o                         
   0  19   2        524.60        524.52        21.40 o                         
   1  19   2         24.91         15.41         2.80 o                         
   2  19   2         82.87        126.23        12.32 o                         
   3  19   2         74.24         42.23        12.34 o                         
   4  19   2         44.54         54.14         7.30 o                         
  -4  20   2         33.88         41.44         4.15 o                         
  -3  20   2         29.73         27.98         4.33 o                         
  -2  20   2         85.52         82.87         6.91 o                         
  -1  20   2        155.66        176.29        10.22 o                         
   0  20   2        206.38        204.20        14.65 o                         
   1  20   2         39.22         31.03         4.66 o                         
   2  20   2        141.31        172.88        14.11 o                         
   3  20   2        141.83        117.73        10.77 o                         
   4  20   2        268.90        233.90        12.10 o                         
  -3  21   2          0.44          3.69         1.97 o                         
  -2  21   2        176.50        174.94         8.89 o                         
  -1  21   2         12.84          8.44         4.03 o                         
   0  21   2        364.89        358.79        20.10 o                         
   1  21   2          5.90          1.73         4.23 o                         
   2  21   2        262.10        280.88        16.62 o                         
   3  21   2          9.98         25.63         4.62 o                         
  -2  22   2         24.33         16.70         3.27 o                         
  -1  22   2          2.03          1.11         1.97 o                         
   0  22   2        179.54        181.18        12.03 o                         
   1  22   2         16.55          8.76         3.64 o                         
  -9   0   3       3275.92       3268.99        51.85 o                         
  -7   0   3          4.67          7.14         3.93 o                         
  -5   0   3       1295.38       1421.80        23.89 o                         
  -3   0   3       1542.64       1845.91        36.39 o                         
  -1   0   3       3100.89       3106.07        45.85 o                         
   1   0   3      17971.04      16363.68       172.60 o                         
   3   0   3       2798.33       2527.44        48.44 o                         
   5   0   3       7509.70       7263.95       132.54 o                         
   7   0   3       2295.65       2180.20        57.07 o                         
  -9   1   3         19.99         16.78         1.73 o                         
  -8   1   3         37.20         37.94         2.76 o                         
  -7   1   3        272.53        273.55         8.00 o                         
  -6   1   3       3540.44       3358.82        35.77 o                         
  -5   1   3        335.51        359.25         6.93 o                         
  -4   1   3        244.86        214.39         7.74 o                         
  -3   1   3        552.32        537.68        10.58 o                         
  -2   1   3     113811.06     107518.49      1115.87 o                         
  -1   1   3      33812.26      32431.05       316.30 o                         
   0   1   3       3255.20       2609.91        32.32 o                         
   1   1   3      17782.03      17619.47       130.82 o                         
   2   1   3      17762.01      17728.99       176.52 o                         
   3   1   3       5169.74       5360.50        58.82 o                         
   4   1   3         21.57         30.76         4.02 o                         
   5   1   3        237.73        238.54         4.76 o                         
   6   1   3        366.85        337.32         7.73 o                         
   7   1   3         77.68         82.39         5.39 o                         
   8   1   3        116.24        123.24         7.69 o                         
  -9   2   3         50.54         54.33         2.51 o                         
  -8   2   3        149.50        152.49         4.94 o                         
  -7   2   3        499.08        467.92        10.73 o                         
  -6   2   3         48.82         62.21         3.04 o                         
  -5   2   3       5069.64       5290.85        50.83 o                         
  -4   2   3        201.80        175.57         6.86 o                         
  -3   2   3         84.28        112.59         4.41 o                         
  -2   2   3       1153.99       1199.06        20.36 o                         
  -1   2   3       4112.79       4008.36        51.27 o                         
   0   2   3        138.45        109.83         2.08 o                         
   1   2   3      25322.22      23785.57       182.66 o                         
   2   2   3       5608.32       5496.09        54.61 o                         
   3   2   3       2950.05       2649.60        37.24 o                         
   4   2   3         20.80         10.03         3.09 o                         
   5   2   3       5273.99       5303.61        47.68 o                         
   6   2   3         12.77         14.45         1.86 o                         
   7   2   3       2793.02       2767.44        34.16 o                         
   8   2   3        125.64        138.66         7.44 o                         
  -9   3   3         15.37         13.53         1.54 o                         
  -8   3   3        693.52        715.84        11.72 o                         
  -7   3   3        400.26        396.51        10.58 o                         
  -6   3   3       1501.61       1483.77        17.58 o                         
  -5   3   3          3.65          2.24         1.31 o                         
  -4   3   3        437.29        427.11        10.16 o                         
  -3   3   3       3079.56       2968.89        50.12 o                         
  -2   3   3      38489.88      37575.36       731.11 o                         
  -1   3   3         83.43         69.28         2.84 o                         
   0   3   3       5705.83       6228.13       111.26 o                         
   1   3   3       4073.48       4326.61        37.12 o                         
   2   3   3       2267.10       2241.47        25.70 o                         
   3   3   3       4149.39       4614.95        55.11 o                         
   4   3   3       4504.61       4609.95        76.58 o                         
   5   3   3        594.82        685.26         7.46 o                         
   6   3   3        133.91        151.35         4.56 o                         
   7   3   3        230.96        242.02         9.08 o                         
   8   3   3        427.08        426.05        12.13 o                         
  -9   4   3        693.99        675.11        14.61 o                         
  -8   4   3        200.35        205.52         5.23 o                         
  -7   4   3        216.07        205.48         6.17 o                         
  -6   4   3         83.57         91.65         3.55 o                         
  -5   4   3       1176.53       1095.07        15.52 o                         
  -4   4   3       2653.02       2584.81        34.76 o                         
  -3   4   3       1062.29       1022.47        14.18 o                         
  -2   4   3       3508.23       3501.40        59.79 o                         
  -1   4   3       1098.12       1163.00        16.82 o                         
   0   4   3        305.27        351.52         4.44 o                         
   1   4   3      10954.85      10650.01       117.71 o                         
   2   4   3       6945.82       6920.41        58.49 o                         
   3   4   3       2448.07       2161.23        31.81 o                         
   4   4   3         93.05         86.52         4.45 o                         
   5   4   3       2064.27       2012.54        17.47 o                         
   6   4   3        398.20        383.61         8.28 o                         
   7   4   3       2325.28       2277.16        33.60 o                         
   8   4   3       1172.14       1121.11        14.59 o                         
  -9   5   3        268.77        266.47        10.88 o                         
  -8   5   3        866.54        900.85        19.46 o                         
  -7   5   3        503.34        478.94        13.94 o                         
  -6   5   3          9.86         10.62         3.95 o                         
  -5   5   3       1119.78       1147.93        26.29 o                         
  -4   5   3       6881.22       7052.66       153.23 o                         
  -3   5   3        631.98        596.25        12.31 o                         
  -2   5   3       1728.40       1715.11        32.06 o                         
  -1   5   3       1624.53       1620.64        20.81 o                         
   0   5   3      17618.43      17137.30       195.92 o                         
   1   5   3       4577.75       4800.59        72.23 o                         
   2   5   3         12.64         16.69         2.90 o                         
   3   5   3        289.14        268.92        14.93 o                         
   4   5   3       5127.02       5163.01        69.59 o                         
   5   5   3        289.68        293.20         8.84 o                         
   6   5   3        386.90        365.90        11.78 o                         
   7   5   3          0.63          1.83         2.45 o                         
   8   5   3        469.39        485.36        13.83 o                         
  -9   6   3          3.94          4.42         2.21 o                         
  -8   6   3          1.57          2.11         2.48 o                         
  -7   6   3        806.68        814.43        19.48 o                         
  -6   6   3        454.06        515.03        27.76 o                         
  -5   6   3       2475.24       2373.23        46.74 o                         
  -4   6   3         62.02         49.12         6.84 o                         
  -3   6   3       1194.13       1140.65        24.05 o                         
  -2   6   3         83.35         82.44         4.71 o                         
  -1   6   3       4449.51       4530.25        54.68 o                         
   0   6   3       4346.79       4198.60        48.51 o                         
   1   6   3       4511.64       4307.48        76.03 o                         
   2   6   3       3871.09       3860.72        55.60 o                         
   3   6   3       1443.88       1205.59        38.50 o                         
   4   6   3         24.13         30.45         2.60 o                         
   5   6   3        995.43       1020.75        22.06 o                         
   6   6   3          1.36         -0.92         2.51 o                         
   7   6   3        893.82        878.50        28.46 o                         
   8   6   3        726.80        716.53        23.01 o                         
  -9   7   3         78.62         81.32         5.06 o                         
  -8   7   3       1314.42       1338.21        29.67 o                         
  -7   7   3        172.86        174.35         7.95 o                         
  -6   7   3         11.54         13.35         4.08 o                         
  -5   7   3       2363.98       2443.24        43.63 o                         
  -4   7   3       1989.45       1847.12        44.50 o                         
  -3   7   3        963.23       1019.45        23.01 o                         
  -2   7   3        660.95        731.38        19.48 o                         
  -1   7   3       4363.48       4634.45        63.27 o                         
   0   7   3       2525.17       2443.40        28.96 o                         
   1   7   3        998.03        990.22        18.96 o                         
   2   7   3       2877.94       2798.23        43.38 o                         
   3   7   3       1360.30       1313.03        35.43 o                         
   4   7   3       4484.29       4435.02        57.18 o                         
   5   7   3          8.01         15.58         2.72 o                         
   6   7   3        415.70        379.68        12.15 o                         
   7   7   3          1.38          5.56         2.82 o                         
   8   7   3        552.79        566.03        14.62 o                         
  -8   8   3          5.16          6.87         3.34 o                         
  -7   8   3         51.79         50.15         4.49 o                         
  -6   8   3         10.86         16.89         3.74 o                         
  -5   8   3       2309.85       2269.49        41.79 o                         
  -4   8   3        467.71        541.95        14.43 o                         
  -3   8   3       3819.61       3774.39        77.75 o                         
  -2   8   3       1406.45       1610.76        31.36 o                         
  -1   8   3       6765.76       6883.40        84.36 o                         
   0   8   3       2208.80       1972.66        32.01 o                         
   1   8   3       1889.27       1700.40        32.01 o                         
   2   8   3        347.88        385.85        15.25 o                         
   3   8   3       1447.61       1316.18        32.27 o                         
   4   8   3         68.02         68.11         4.00 o                         
   5   8   3         11.90         21.75         2.92 o                         
   6   8   3          2.64         -1.29         2.15 o                         
   7   8   3        664.50        653.12        22.71 o                         
   8   8   3        692.36        681.14        19.85 o                         
  -8   9   3       1552.69       1640.13        28.73 o                         
  -7   9   3         96.83         86.17         7.40 o                         
  -6   9   3         10.51         12.43         4.49 o                         
  -5   9   3        311.42        318.11        14.15 o                         
  -4   9   3       1377.14       1384.55        25.08 o                         
  -3   9   3       1223.18       1280.80        29.82 o                         
  -2   9   3       3883.97       4095.41        67.55 o                         
  -1   9   3       1523.01       1800.42        30.29 o                         
   0   9   3      15044.64      15815.28       277.05 o                         
   1   9   3        498.54        458.19        17.06 o                         
   2   9   3        335.77        484.89        13.75 o                         
   3   9   3          3.42          4.93         1.73 o                         
   4   9   3       7470.60       7566.03        94.17 o                         
   5   9   3        615.32        694.42        18.15 o                         
   6   9   3        727.21        753.41        18.32 o                         
   7   9   3          7.70          8.12         2.70 o                         
   8   9   3        358.95        325.62        11.33 o                         
  -8  10   3        222.19        221.45         7.08 o                         
  -7  10   3       1224.07       1272.49        35.57 o                         
  -6  10   3        713.48        695.10        36.68 o                         
  -5  10   3       1024.50       1041.73        29.23 o                         
  -4  10   3        507.69        559.80        14.46 o                         
  -3  10   3       3514.71       3462.16        42.35 o                         
  -2  10   3          3.29          6.64         2.39 o                         
  -1  10   3       3613.77       3388.17        51.40 o                         
   0  10   3       3547.33       3535.50        68.29 o                         
   1  10   3       3092.54       2907.01        46.39 o                         
   2  10   3        635.25        578.26        13.77 o                         
   3  10   3        171.22        154.55         5.42 o                         
   4  10   3        139.72        122.56         5.30 o                         
   5  10   3         10.55          9.17         2.70 o                         
   6  10   3          4.74          3.30         2.32 o                         
   7  10   3        240.67        236.39         9.29 o                         
  -8  11   3        378.02        368.56        10.48 o                         
  -7  11   3          7.28          5.65         2.84 o                         
  -6  11   3         16.38         17.01         5.86 o                         
  -5  11   3         74.62         94.74         8.74 o                         
  -4  11   3       2022.19       2033.09        30.96 o                         
  -3  11   3       1469.79       1369.89        24.69 o                         
  -2  11   3        772.39        715.05        13.95 o                         
  -1  11   3          6.62          2.65         1.68 o                         
   0  11   3        540.13        519.97        17.00 o                         
   1  11   3        280.76        362.90         9.14 o                         
   2  11   3        373.93        390.16         9.14 o                         
   3  11   3        809.16        830.82        14.72 o                         
   4  11   3       4026.84       4069.18        64.05 o                         
   5  11   3       1985.08       2007.40        36.89 o                         
   6  11   3        950.37        915.96        21.70 o                         
   7  11   3        366.86        330.38        12.86 o                         
  -8  12   3          4.50          1.69         2.14 o                         
  -7  12   3         18.46         18.82         3.91 o                         
  -6  12   3        333.68        354.40        15.81 o                         
  -5  12   3        162.68        150.49        10.94 o                         
  -4  12   3        553.40        567.85        14.94 o                         
  -3  12   3       3789.77       3717.82        46.09 o                         
  -2  12   3        327.15        309.63         8.40 o                         
  -1  12   3       3744.22       3639.34        53.69 o                         
   0  12   3       2152.66       2135.99        35.28 o                         
   1  12   3        736.88        645.88        14.51 o                         
   2  12   3       3059.89       2971.39        45.15 o                         
   3  12   3        371.62        362.63        11.12 o                         
   4  12   3        215.00        207.16        12.09 o                         
   5  12   3          2.68          4.91         3.59 o                         
   6  12   3        147.70        151.53         7.73 o                         
   7  12   3          2.77          0.67         2.15 o                         
  -7  13   3        213.96        205.64         7.90 o                         
  -6  13   3        321.01        340.47        11.93 o                         
  -5  13   3       1259.92       1401.07        40.51 o                         
  -4  13   3        143.37        149.47        10.81 o                         
  -3  13   3        102.29        130.10         6.37 o                         
  -2  13   3        269.26        274.57         8.14 o                         
  -1  13   3        173.84        172.83         7.48 o                         
   0  13   3         22.71         20.37         3.02 o                         
   1  13   3         22.92         33.13         3.68 o                         
   2  13   3       2932.25       3004.02        40.87 o                         
   3  13   3       2907.03       2871.91        42.75 o                         
   4  13   3        161.26        149.26         9.02 o                         
   5  13   3       1512.65       1514.50        41.12 o                         
   6  13   3       1401.91       1431.37        37.39 o                         
  -7  14   3         81.96         77.71         4.62 o                         
  -6  14   3       2038.72       2036.74        86.49 o                         
  -5  14   3       2112.03       2162.40        55.32 o                         
  -4  14   3        152.18        159.96        12.69 o                         
  -3  14   3        212.01        205.15         9.24 o                         
  -2  14   3        143.21        142.83         6.55 o                         
  -1  14   3       1349.58       1368.23        27.34 o                         
   0  14   3         25.46         37.56         3.86 o                         
   1  14   3        750.88        687.69        26.75 o                         
   2  14   3       1861.97       1743.02        32.01 o                         
   3  14   3          3.43          3.29         3.78 o                         
   4  14   3         43.45         48.99         7.34 o                         
   5  14   3         89.95         87.70        16.41 o                         
   6  14   3         14.61         16.06         3.22 o                         
  -7  15   3         46.24         41.13         5.92 o                         
  -6  15   3       2466.97       2581.79        59.96 o                         
  -5  15   3        733.25        714.85        20.18 o                         
  -4  15   3       1173.99       1196.87        29.27 o                         
  -3  15   3       2767.43       2611.75        52.80 o                         
  -2  15   3       1784.66       1682.37        37.30 o                         
  -1  15   3         37.41         36.80         4.57 o                         
   0  15   3        457.85        450.96        13.85 o                         
   1  15   3        965.40        932.58        25.88 o                         
   2  15   3       2417.45       2479.32        60.37 o                         
   3  15   3         24.48         19.24         4.77 o                         
   4  15   3          2.07          2.42         2.30 o                         
   5  15   3        411.42        424.63        16.19 o                         
   6  15   3        731.85        746.84        29.67 o                         
  -6  16   3       2055.90       2025.75        47.44 o                         
  -5  16   3         58.52         71.17         5.56 o                         
  -4  16   3          8.78         15.87         3.82 o                         
  -3  16   3        856.48        934.02        24.58 o                         
  -2  16   3         26.83         27.85         4.34 o                         
  -1  16   3        326.34        320.80        15.55 o                         
   0  16   3        165.72        140.84         8.40 o                         
   1  16   3        300.16        295.13        12.43 o                         
   2  16   3       2198.06       2035.46        55.05 o                         
   3  16   3         30.90         33.20         5.49 o                         
   4  16   3          5.45          4.47         3.60 o                         
   5  16   3        279.84        293.05        17.23 o                         
   6  16   3         39.44         33.83         4.59 o                         
  -6  17   3        186.49        202.06        12.92 o                         
  -5  17   3         28.92         28.79         4.31 o                         
  -4  17   3         45.28         47.20         4.76 o                         
  -3  17   3        593.74        512.81        16.48 o                         
  -2  17   3        880.01        844.20        25.13 o                         
  -1  17   3        458.31        294.07        16.58 o                         
   0  17   3        244.02        236.64        22.00 o                         
   1  17   3       2052.41       1744.02        38.63 o                         
   2  17   3       1152.48       1190.81        33.01 o                         
   3  17   3         47.48         55.36         5.17 o                         
   4  17   3         74.09        106.68         7.71 o                         
   5  17   3         18.44         17.72         4.90 o                         
  -5  18   3          3.95          2.39         3.44 o                         
  -4  18   3         33.33         38.36         4.93 o                         
  -3  18   3        119.57        135.58         7.63 o                         
  -2  18   3        354.66        343.95        12.83 o                         
  -1  18   3          4.95         -0.94         2.76 o                         
   0  18   3        287.41        287.82        14.64 o                         
   1  18   3         29.11         24.06         3.85 o                         
   2  18   3        104.85         96.34         5.65 o                         
   3  18   3        136.28        144.57         7.58 o                         
   4  18   3        313.31        342.75        13.42 o                         
   5  18   3        227.23        218.90         9.83 o                         
  -5  19   3         20.90         21.84         4.56 o                         
  -4  19   3         30.61         32.08         5.90 o                         
  -3  19   3         54.51         52.35         4.60 o                         
  -2  19   3         10.38         11.61         3.27 o                         
  -1  19   3        214.63        245.45        10.37 o                         
   0  19   3        671.84        593.56        21.65 o                         
   1  19   3          5.27          4.59         2.83 o                         
   2  19   3          4.62          7.22         3.52 o                         
   3  19   3         64.93         56.09        28.77 o                         
   4  19   3          6.34          5.45         2.53 o                         
  -4  20   3        125.19        141.21         7.27 o                         
  -3  20   3         45.61         55.69         9.03 o                         
  -2  20   3         11.71         20.04         6.40 o                         
  -1  20   3         36.93         51.09         5.56 o                         
   0  20   3          1.82         11.75         2.82 o                         
   1  20   3          4.94         16.46         4.67 o                         
   2  20   3         34.61         15.72         7.28 o                         
   3  20   3         27.59         43.27         4.16 o                         
  -3  21   3         70.47         66.39         4.85 o                         
  -2  21   3        132.37        117.18        10.18 o                         
  -1  21   3         12.29         13.28         4.84 o                         
   0  21   3         50.24         59.54         7.82 o                         
   1  21   3        197.97        235.26        15.22 o                         
   2  21   3        139.79        183.16        12.53 o                         
  -1  22   3        117.11        124.36         9.39 o                         
   0  22   3         13.62         13.05         4.77 o                         
   1  22   3         40.92         36.17         5.50 o                         
  -8   0   4        131.88        135.97         7.21 o                         
  -6   0   4        351.96        305.27        11.31 o                         
  -4   0   4       1234.95       1382.15        42.21 o                         
  -2   0   4       5182.26       5200.13        77.85 o                         
   0   0   4        755.40        704.97        10.09 o                         
   2   0   4        369.04        402.59        11.29 o                         
   4   0   4        889.35        899.12        18.24 o                         
   6   0   4        879.70        798.85        16.10 o                         
   8   0   4         28.37         27.78         4.01 o                         
  -9   1   4        377.22        384.91         6.60 o                         
  -8   1   4        148.20        149.74         5.56 o                         
  -7   1   4         48.95         42.86         3.73 o                         
  -6   1   4         42.34         48.93         3.16 o                         
  -5   1   4        382.31        430.27         7.81 o                         
  -4   1   4        105.68         96.46         6.64 o                         
  -3   1   4          0.69          3.54         1.50 o                         
  -2   1   4       1683.07       1707.16        21.75 o                         
  -1   1   4        383.85        398.21         7.62 o                         
   0   1   4        388.68        378.98         4.80 o                         
   1   1   4         29.03         31.71         1.71 o                         
   2   1   4         60.04         64.79         3.09 o                         
   3   1   4         92.11        115.55         4.65 o                         
   4   1   4       7297.10       7562.52        85.18 o                         
   5   1   4       1227.58       1286.42        13.35 o                         
   6   1   4       7169.70       7111.52        77.48 o                         
   7   1   4        123.97        123.68         6.35 o                         
   8   1   4        945.78        881.00        18.96 o                         
  -9   2   4          4.34          4.17         1.39 o                         
  -8   2   4         16.71         30.11         4.70 o                         
  -7   2   4         30.97         35.08         3.17 o                         
  -6   2   4        688.34        681.61        14.49 o                         
  -5   2   4         12.29         16.36         4.17 o                         
  -4   2   4       1517.57       1702.34        34.36 o                         
  -3   2   4        781.61        860.37        15.23 o                         
  -2   2   4      17933.54      18249.25       193.20 o                         
  -1   2   4        322.49        332.15         6.30 o                         
   0   2   4        101.43        108.40         2.32 o                         
   1   2   4        133.65        155.08         5.53 o                         
   2   2   4        272.17        297.53         6.64 o                         
   3   2   4        107.23        102.56         4.38 o                         
   4   2   4        854.10        900.69        12.32 o                         
   5   2   4        278.84        300.05         4.59 o                         
   6   2   4         59.93         49.65         3.00 o                         
   7   2   4         70.33         70.07         4.14 o                         
   8   2   4          5.94          2.45         1.63 o                         
  -9   3   4         89.07         92.79         3.12 o                         
  -8   3   4         29.75         25.29         2.52 o                         
  -7   3   4         80.47         80.51         4.76 o                         
  -6   3   4         33.28         40.13         2.91 o                         
  -5   3   4        256.20        250.31         6.05 o                         
  -4   3   4         59.78         48.46         4.88 o                         
  -3   3   4        723.53        747.22        14.12 o                         
  -2   3   4       1326.34       1328.93        19.83 o                         
  -1   3   4        419.02        417.46         9.49 o                         
   0   3   4         25.18         20.61         1.23 o                         
   1   3   4        226.95        231.75         3.91 o                         
   2   3   4         10.94          6.13         1.27 o                         
   3   3   4        224.94        281.29         6.92 o                         
   4   3   4        801.89        804.64        10.63 o                         
   5   3   4         74.23         83.59         2.29 o                         
   6   3   4       2709.24       2739.11        28.69 o                         
   7   3   4       1585.61       1552.82        21.59 o                         
   8   3   4          1.60          4.90         1.58 o                         
  -9   4   4         35.21         36.72         2.25 o                         
  -8   4   4        276.95        286.57         7.04 o                         
  -7   4   4         26.67         26.19         2.43 o                         
  -6   4   4         25.09         24.84         2.38 o                         
  -5   4   4        267.07        328.84         9.12 o                         
  -4   4   4       1675.58       1802.12        25.09 o                         
  -3   4   4       2619.71       2836.88        38.95 o                         
  -2   4   4       1018.86       1115.21        19.44 o                         
  -1   4   4       1850.00       1894.62        33.27 o                         
   0   4   4          2.49          3.08         0.89 o                         
   1   4   4       1388.31       1414.24        16.99 o                         
   2   4   4          4.57          3.42         1.17 o                         
   3   4   4          0.99         -0.04         1.58 o                         
   4   4   4         38.64         41.52         2.11 o                         
   5   4   4          0.60          2.30         1.13 o                         
   6   4   4         31.36         32.45         2.27 o                         
   7   4   4         28.50         21.14         2.26 o                         
   8   4   4        118.54        105.43         5.29 o                         
  -9   5   4        101.65        104.36         6.49 o                         
  -8   5   4         19.06         16.58         2.82 o                         
  -7   5   4          6.91          6.06         2.88 o                         
  -6   5   4        110.47        113.76         7.35 o                         
  -5   5   4        209.12        208.13        10.96 o                         
  -4   5   4        131.27        117.90         8.38 o                         
  -3   5   4         99.86        108.76         4.98 o                         
  -2   5   4        269.63        253.09         7.69 o                         
  -1   5   4        785.45        814.42        16.22 o                         
   0   5   4        373.35        349.92         7.84 o                         
   1   5   4       1008.55       1052.34        20.63 o                         
   2   5   4        342.84        360.48         9.46 o                         
   3   5   4       1480.14       1540.51        67.04 o                         
   4   5   4        446.87        447.80         9.33 o                         
   5   5   4          0.73          1.21         1.74 o                         
   6   5   4        247.55        251.26         7.31 o                         
   7   5   4        377.85        367.13        14.13 o                         
   8   5   4         26.95         25.64         3.03 o                         
  -9   6   4          1.94         -1.21         2.15 o                         
  -8   6   4        529.84        543.90        16.09 o                         
  -7   6   4          7.27          9.31         4.23 o                         
  -6   6   4          4.06          7.00         3.67 o                         
  -5   6   4        156.47        164.03        33.51 o                         
  -4   6   4        103.33         99.44        16.22 o                         
  -3   6   4        529.86        605.47        17.41 o                         
  -2   6   4        132.43        142.78         5.30 o                         
  -1   6   4        447.70        488.43         9.25 o                         
   0   6   4         44.51         52.77         3.12 o                         
   1   6   4          5.04          0.27         1.73 o                         
   2   6   4         76.23         72.48         4.48 o                         
   3   6   4       1092.99       1107.03        51.83 o                         
   4   6   4        295.32        293.74         6.55 o                         
   5   6   4         49.57         44.52         4.89 o                         
   6   6   4         62.68         68.42         4.55 o                         
   7   6   4          0.89          8.33         2.97 o                         
   8   6   4         70.07         77.29         4.61 o                         
  -9   7   4         72.53         84.87         4.21 o                         
  -8   7   4          7.69          3.97         2.36 o                         
  -7   7   4         46.20         57.21         5.52 o                         
  -6   7   4         19.62         19.96         5.57 o                         
  -5   7   4         10.44          8.59         3.79 o                         
  -4   7   4        386.46        404.51        12.81 o                         
  -3   7   4         48.70         62.64         5.17 o                         
  -2   7   4         20.77         13.87         2.45 o                         
  -1   7   4        427.37        464.86        10.25 o                         
   0   7   4        375.07        351.77         8.67 o                         
   1   7   4          1.70          3.53         1.87 o                         
   2   7   4        414.70        412.71        11.73 o                         
   3   7   4        381.74        411.59        18.12 o                         
   4   7   4        487.08        467.53         9.90 o                         
   5   7   4       1046.06       1048.89        26.35 o                         
   6   7   4        286.30        319.68        10.86 o                         
   7   7   4          6.27         10.92         2.90 o                         
   8   7   4        208.26        185.60        11.97 o                         
  -8   8   4         73.33         73.17         6.29 o                         
  -7   8   4          7.46          3.82         3.87 o                         
  -6   8   4         76.62         78.43        12.17 o                         
  -5   8   4        108.57        100.86         7.76 o                         
  -4   8   4        498.80        488.47        13.79 o                         
  -3   8   4        455.83        413.95        13.89 o                         
  -2   8   4        322.15        325.69        11.21 o                         
  -1   8   4         88.74         91.14         5.10 o                         
   0   8   4        267.67        267.95         7.88 o                         
   1   8   4        225.42        196.96         7.68 o                         
   2   8   4         47.86         36.68         3.69 o                         
   3   8   4         76.80         63.51         3.39 o                         
   4   8   4        433.00        415.61        17.91 o                         
   5   8   4        201.55        186.66        14.28 o                         
   6   8   4          1.09          2.43         2.15 o                         
   7   8   4        136.86        146.79         9.31 o                         
   8   8   4        165.11        152.78         7.21 o                         
  -8   9   4        133.94        147.26         8.19 o                         
  -7   9   4          3.90          3.66         3.42 o                         
  -6   9   4          2.68          9.12         6.09 o                         
  -5   9   4         10.42         10.65         3.35 o                         
  -4   9   4         94.31         97.89         6.18 o                         
  -3   9   4         93.52         94.91         6.18 o                         
  -2   9   4         11.71         15.09         3.04 o                         
  -1   9   4         31.05         31.36         3.29 o                         
   0   9   4        485.43        469.28        19.67 o                         
   1   9   4          1.05          2.62         1.85 o                         
   2   9   4        484.26        419.00        11.86 o                         
   3   9   4        991.49       1042.74        17.06 o                         
   4   9   4       1263.75       1211.36        20.89 o                         
   5   9   4       1696.64       1695.62        32.57 o                         
   6   9   4        152.98        184.72         7.10 o                         
   7   9   4       2840.95       2709.30        51.20 o                         
  -8  10   4        511.59        538.43        14.19 o                         
  -7  10   4          0.08          1.50         2.78 o                         
  -6  10   4         75.72         90.09        12.98 o                         
  -5  10   4        515.95        498.67        16.58 o                         
  -4  10   4          5.37          4.32         2.38 o                         
  -3  10   4        428.13        437.34        10.11 o                         
  -2  10   4        240.43        252.10         9.84 o                         
  -1  10   4       3069.75       3123.46        48.61 o                         
   0  10   4         68.63         65.85         6.01 o                         
   1  10   4        829.00        788.52        18.60 o                         
   2  10   4        152.34        149.48         5.28 o                         
   3  10   4        434.13        430.97        10.19 o                         
   4  10   4        263.19        274.35         8.70 o                         
   5  10   4         23.73         22.73         3.36 o                         
   6  10   4         48.27         53.34         3.91 o                         
   7  10   4        300.14        292.42        12.29 o                         
  -8  11   4         72.38         79.98         7.37 o                         
  -7  11   4         40.67         42.75         4.35 o                         
  -6  11   4          9.46         12.74         4.47 o                         
  -5  11   4         19.88         16.03         4.20 o                         
  -4  11   4         48.05         50.61         4.03 o                         
  -3  11   4         71.99         82.86         4.92 o                         
  -2  11   4        362.76        373.11        10.18 o                         
  -1  11   4        231.70        239.01         7.13 o                         
   0  11   4        312.02        311.67         9.45 o                         
   1  11   4         55.00         54.91         4.49 o                         
   2  11   4        140.50        145.06         8.37 o                         
   3  11   4        475.17        418.11        13.80 o                         
   4  11   4        418.89        403.57        11.71 o                         
   5  11   4        470.74        457.18        13.42 o                         
   6  11   4       2072.12       2042.91        41.59 o                         
   7  11   4          2.09          3.49         1.95 o                         
  -8  12   4         18.58         19.12         2.57 o                         
  -7  12   4        187.36        195.46         8.31 o                         
  -6  12   4         20.35         23.99         3.70 o                         
  -5  12   4         34.78         33.80         5.03 o                         
  -4  12   4       1173.11       1219.26        22.02 o                         
  -3  12   4       3080.02       3088.09        37.69 o                         
  -2  12   4       2050.61       2100.86        32.56 o                         
  -1  12   4         69.19         61.11         4.35 o                         
   0  12   4         78.60         65.11         4.59 o                         
   1  12   4        133.35        129.63         5.44 o                         
   2  12   4        309.36        293.39         8.55 o                         
   3  12   4        330.97        303.87         9.59 o                         
   4  12   4         72.54         70.70         6.16 o                         
   5  12   4        247.30        231.78        10.31 o                         
   6  12   4        392.03        389.77        12.63 o                         
   7  12   4        302.93        303.17        15.68 o                         
  -7  13   4         13.00         12.29         2.60 o                         
  -6  13   4         43.39         48.67         5.59 o                         
  -5  13   4         33.19         39.28         5.14 o                         
  -4  13   4        169.99        173.24        13.23 o                         
  -3  13   4          1.08          2.94         2.09 o                         
  -2  13   4         76.90         69.69         4.88 o                         
  -1  13   4        249.14        257.70         9.72 o                         
   0  13   4         70.92         73.98         5.08 o                         
   1  13   4        224.03        203.49         7.42 o                         
   2  13   4       3452.32       3502.68        55.36 o                         
   3  13   4         44.39         45.54         4.38 o                         
   4  13   4        515.55        545.28        20.85 o                         
   5  13   4          1.62          7.04         3.37 o                         
   6  13   4          8.44          5.47         2.23 o                         
  -7  14   4         51.45         46.35         3.59 o                         
  -6  14   4         88.99         94.85        10.39 o                         
  -5  14   4        389.64        407.95        17.84 o                         
  -4  14   4       2330.99       2309.83        41.88 o                         
  -3  14   4         14.94         15.82         2.75 o                         
  -2  14   4       1890.04       1842.70        33.00 o                         
  -1  14   4        777.27        756.16        21.89 o                         
   0  14   4          5.91          9.62         2.78 o                         
   1  14   4       1019.60        984.11        21.80 o                         
   2  14   4        628.69        659.06        17.06 o                         
   3  14   4        152.90        146.38         8.18 o                         
   4  14   4         21.57         23.30         4.03 o                         
   5  14   4        161.69        162.84        10.49 o                         
   6  14   4        272.71        285.93        16.41 o                         
  -7  15   4          0.47          1.85         2.96 o                         
  -6  15   4          6.24          6.63         3.09 o                         
  -5  15   4         17.73         17.22         3.77 o                         
  -4  15   4         19.54         23.76         4.06 o                         
  -3  15   4         18.68         14.12         3.19 o                         
  -2  15   4        885.90        879.52        23.90 o                         
  -1  15   4         35.04         37.81         7.00 o                         
   0  15   4        117.25        115.14         7.89 o                         
   1  15   4        537.48        534.95        21.12 o                         
   2  15   4         17.49         15.45         4.23 o                         
   3  15   4        131.35        127.50         9.26 o                         
   4  15   4        227.59        212.45        11.49 o                         
   5  15   4        144.80        152.69        12.56 o                         
   6  15   4       1779.36       1820.59        59.00 o                         
  -6  16   4        118.78        120.29         8.98 o                         
  -5  16   4        258.49        247.23        10.24 o                         
  -4  16   4        193.80        188.23         9.41 o                         
  -3  16   4        184.83        205.43         9.99 o                         
  -2  16   4        756.29        752.88        21.57 o                         
  -1  16   4        372.19        364.36        16.07 o                         
   0  16   4         24.62         21.32         5.04 o                         
   1  16   4        543.44        516.12        17.16 o                         
   2  16   4         94.90         85.94         6.41 o                         
   3  16   4        161.57        160.65         9.41 o                         
   4  16   4          0.98          1.97         4.25 o                         
   5  16   4        577.38        598.11        18.57 o                         
  -6  17   4          0.63          1.40         1.84 o                         
  -5  17   4         48.65         38.50         4.78 o                         
  -4  17   4         77.60         85.96         6.17 o                         
  -3  17   4        382.24        371.78        13.59 o                         
  -2  17   4         54.65         74.81         7.59 o                         
  -1  17   4         33.78         32.71         7.06 o                         
   0  17   4        178.35        169.97        12.25 o                         
   1  17   4        459.34        444.65        13.30 o                         
   2  17   4        649.62        687.42        19.47 o                         
   3  17   4         24.40         37.26         4.45 o                         
   4  17   4        765.46        712.32        30.81 o                         
   5  17   4        730.42        710.37        19.65 o                         
  -5  18   4          5.85          7.17         2.75 o                         
  -4  18   4        383.85        348.59        14.56 o                         
  -3  18   4        176.86        168.39         8.38 o                         
  -2  18   4         28.87         19.08         4.61 o                         
  -1  18   4        171.23        182.22        11.31 o                         
   0  18   4         32.96         37.27         4.66 o                         
   1  18   4        330.44        310.85        13.82 o                         
   2  18   4          0.63          0.83         2.04 o                         
   3  18   4        383.66        401.81        13.15 o                         
   4  18   4        197.10        198.71         7.78 o                         
  -4  19   4         72.32         75.74         4.80 o                         
  -3  19   4         16.79         19.71         8.03 o                         
  -2  19   4        119.65        117.35         8.33 o                         
  -1  19   4        253.72        277.67        13.43 o                         
   0  19   4        333.95        353.00        25.55 o                         
   1  19   4        226.19        234.55         8.49 o                         
   2  19   4        254.86        289.51        12.56 o                         
   3  19   4        397.79        387.60        11.56 o                         
   4  19   4         23.72         25.61         2.55 o                         
  -4  20   4        176.32        184.17        11.90 o                         
  -3  20   4        107.76        151.14         8.14 o                         
  -2  20   4         74.13         61.71         5.73 o                         
  -1  20   4         84.52         78.96         6.76 o                         
   0  20   4          3.44          2.70         2.23 o                         
   1  20   4        127.23        105.43         5.91 o                         
   2  20   4        159.74        175.02         9.07 o                         
   3  20   4        744.91        722.72        27.29 o                         
  -3  21   4         50.20         63.89         6.65 o                         
  -2  21   4        258.66        252.68        12.25 o                         
  -1  21   4         77.18         81.75         7.62 o                         
   0  21   4        213.43        218.25        19.28 o                         
   1  21   4        455.47        516.32        44.50 o                         
   2  21   4          9.72          8.41         3.72 o                         
  -1  22   4        224.77        263.82        13.90 o                         
   0  22   4        127.48         96.00        34.09 o                         
  -9   0   5         99.79         97.60         5.08 o                         
  -7   0   5        495.37        490.73        17.20 o                         
  -5   0   5        483.60        469.19        13.40 o                         
  -3   0   5       5949.59       6118.42       106.18 o                         
  -1   0   5       5138.02       4965.80        66.57 o                         
   1   0   5       2048.46       2028.05        33.84 o                         
   3   0   5       4444.49       4797.55       117.71 o                         
   5   0   5        977.21       1017.90        17.65 o                         
   7   0   5         27.79         24.10         3.45 o                         
  -9   1   5        650.81        646.33         8.72 o                         
  -8   1   5        597.91        613.52        11.43 o                         
  -7   1   5         10.48         15.07         2.94 o                         
  -6   1   5        101.15         89.69         4.52 o                         
  -5   1   5         51.22         54.76         2.79 o                         
  -4   1   5       2337.76       2421.41        50.93 o                         
  -3   1   5        252.61        278.18         7.73 o                         
  -2   1   5          8.14          4.20         1.32 o                         
  -1   1   5        153.65        159.27         4.38 o                         
   0   1   5        289.04        272.34         4.21 o                         
   1   1   5         40.34         39.97         2.60 o                         
   2   1   5         48.21         46.40         2.86 o                         
   3   1   5       1250.26       1315.03        19.96 o                         
   4   1   5         18.53         31.55         1.35 o                         
   5   1   5         38.23         39.81         2.15 o                         
   6   1   5        148.98        131.45         3.72 o                         
   7   1   5         20.37         23.20         2.71 o                         
   8   1   5        371.07        353.87         8.29 o                         
  -9   2   5        307.88        315.61         5.50 o                         
  -8   2   5        179.46        189.68         5.83 o                         
  -7   2   5       1037.35       1120.69        25.17 o                         
  -6   2   5         71.88         64.03         3.55 o                         
  -5   2   5        277.90        330.99         7.23 o                         
  -4   2   5          0.95         -2.80         3.38 o                         
  -3   2   5        189.56        228.40         6.26 o                         
  -2   2   5       1885.30       1921.77        24.86 o                         
  -1   2   5       6725.00       6945.79        67.39 o                         
   0   2   5         21.93         23.81         1.48 o                         
   1   2   5       1457.95       1596.99        21.20 o                         
   2   2   5        560.37        705.89        12.81 o                         
   3   2   5       2236.34       2522.50        33.00 o                         
   4   2   5        670.62        749.80         7.68 o                         
   5   2   5          8.35          6.10         1.14 o                         
   6   2   5        310.13        315.55         6.21 o                         
   7   2   5         62.04         63.56         3.60 o                         
   8   2   5        140.27        128.77         4.68 o                         
  -9   3   5          6.44          6.88         1.40 o                         
  -8   3   5        310.84        322.52         9.34 o                         
  -7   3   5         56.07         59.27         3.87 o                         
  -6   3   5       1749.49       1760.87        22.21 o                         
  -5   3   5        250.34        270.28         6.43 o                         
  -4   3   5        177.24        147.00         6.71 o                         
  -3   3   5        922.61        989.96        26.82 o                         
  -2   3   5        555.21        559.22        11.05 o                         
  -1   3   5          1.14          4.63         1.66 o                         
   0   3   5          3.57          3.87         0.98 o                         
   1   3   5        486.04        523.34        12.11 o                         
   2   3   5         32.30         44.52         2.76 o                         
   3   3   5         15.28          6.74         1.71 o                         
   4   3   5         25.82         35.16         1.48 o                         
   5   3   5         13.20         17.80         1.34 o                         
   6   3   5        499.22        479.62         8.09 o                         
   7   3   5        466.57        426.80        13.19 o                         
   8   3   5         60.26         39.66         4.85 o                         
  -9   4   5        464.38        469.69         8.36 o                         
  -8   4   5          0.37          1.30         1.62 o                         
  -7   4   5          9.15          8.78         1.93 o                         
  -6   4   5       1759.91       1767.44        24.03 o                         
  -5   4   5       1401.36       1524.29        21.42 o                         
  -4   4   5        296.34        341.26        10.39 o                         
  -3   4   5        197.37        201.80         6.88 o                         
  -2   4   5         42.88         55.92         3.68 o                         
  -1   4   5          0.96          2.20         1.21 o                         
   0   4   5        659.95        646.95        13.23 o                         
   1   4   5          2.85          2.53         1.19 o                         
   2   4   5        330.86        339.44         7.79 o                         
   3   4   5         63.21         95.03         4.20 o                         
   4   4   5        138.89        147.00         3.32 o                         
   5   4   5          0.49          1.51         1.16 o                         
   6   4   5        120.93        115.58         3.80 o                         
   7   4   5        263.25        242.51         6.42 o                         
   8   4   5          0.31          2.02         1.48 o                         
  -9   5   5         50.74         51.72         3.91 o                         
  -8   5   5        573.23        598.34        13.41 o                         
  -7   5   5        183.37        202.61         7.81 o                         
  -6   5   5          6.39          3.88         3.99 o                         
  -5   5   5          3.56          8.22         3.23 o                         
  -4   5   5       1245.17       1257.36        28.35 o                         
  -3   5   5        163.54        164.72         6.98 o                         
  -2   5   5         16.49         11.57         2.29 o                         
  -1   5   5       1431.15       1483.80        24.16 o                         
   0   5   5         15.30         18.30         1.94 o                         
   1   5   5        304.15        278.33         7.98 o                         
   2   5   5         23.03         19.56         3.22 o                         
   3   5   5        584.18        565.27        36.54 o                         
   4   5   5         18.82         15.09         1.96 o                         
   5   5   5        173.83        198.32         6.56 o                         
   6   5   5         28.75         18.93         2.63 o                         
   7   5   5          3.71          3.23         2.45 o                         
   8   5   5        603.13        544.47        23.63 o                         
  -9   6   5        135.77        127.18         4.74 o                         
  -8   6   5        140.12        145.18         7.53 o                         
  -7   6   5        212.79        197.95        12.28 o                         
  -6   6   5          7.31          7.70         3.56 o                         
  -5   6   5         46.13         39.34         4.95 o                         
  -4   6   5        501.80        599.75        16.50 o                         
  -3   6   5       1159.77       1225.92        24.61 o                         
  -2   6   5        114.23        111.52         4.49 o                         
  -1   6   5        734.56        724.76        16.48 o                         
   0   6   5         48.40         40.08         2.97 o                         
   1   6   5         88.71         89.50         6.04 o                         
   2   6   5        115.43         92.28        12.62 o                         
   3   6   5         32.98         36.27         5.40 o                         
   4   6   5         51.42         47.51         2.72 o                         
   5   6   5        227.85        238.75         8.17 o                         
   6   6   5          8.87          6.36         2.55 o                         
   7   6   5         15.28         23.25         4.51 o                         
   8   6   5        134.15        131.20        10.22 o                         
  -9   7   5        105.82        108.35         5.81 o                         
  -8   7   5         32.46         27.13         4.46 o                         
  -7   7   5         19.97         17.19         6.67 o                         
  -6   7   5       1720.75       1730.43        52.40 o                         
  -5   7   5       1125.29       1085.35        28.34 o                         
  -4   7   5          3.36          3.92         1.92 o                         
  -3   7   5        715.24        762.95        17.23 o                         
  -2   7   5        257.30        249.41         8.04 o                         
  -1   7   5        491.05        452.50        14.84 o                         
   0   7   5         56.09         70.48         3.66 o                         
   1   7   5        169.77        141.06         8.99 o                         
   2   7   5         50.39         43.55         3.92 o                         
   3   7   5        427.10        422.23         9.75 o                         
   4   7   5         77.57         79.81         3.83 o                         
   5   7   5         33.69         32.72         2.83 o                         
   6   7   5          3.97          5.35         2.19 o                         
   7   7   5        278.93        280.23        10.53 o                         
   8   7   5         19.23         17.21         2.71 o                         
  -8   8   5          5.44          5.07         4.56 o                         
  -7   8   5        454.19        463.31        19.46 o                         
  -6   8   5        385.53        380.60        26.20 o                         
  -5   8   5        305.47        304.37        13.70 o                         
  -4   8   5         10.66         19.49         2.88 o                         
  -3   8   5        151.21        151.98         6.73 o                         
  -2   8   5       1650.00       1755.66        40.80 o                         
  -1   8   5        511.81        523.82        12.05 o                         
   0   8   5        322.68        325.83         9.41 o                         
   1   8   5        139.81        128.35         6.45 o                         
   2   8   5         55.44         60.22         3.61 o                         
   3   8   5          0.01         -0.14         1.55 o                         
   4   8   5        909.85        934.76        19.29 o                         
   5   8   5         42.22         51.30         3.65 o                         
   6   8   5         15.35         10.54         2.68 o                         
   7   8   5        268.10        262.33        12.11 o                         
  -8   9   5         77.20         93.44         6.09 o                         
  -7   9   5        403.09        427.35        26.88 o                         
  -6   9   5        658.25        699.01        37.78 o                         
  -5   9   5         11.18          7.32         3.06 o                         
  -4   9   5         79.09         81.32         5.35 o                         
  -3   9   5       1368.18       1336.59        19.57 o                         
  -2   9   5          0.86          0.51         2.75 o                         
  -1   9   5       1061.32       1090.23        24.07 o                         
   0   9   5          7.31          2.90         2.03 o                         
   1   9   5        558.28        498.98        14.17 o                         
   2   9   5         39.82         41.40         2.48 o                         
   3   9   5          3.50          5.87         2.82 o                         
   4   9   5        103.09        117.95         6.31 o                         
   5   9   5        291.58        268.52        10.76 o                         
   6   9   5         71.86         63.85         4.16 o                         
   7   9   5          4.75          9.62         3.61 o                         
  -8  10   5        110.45        117.81         7.17 o                         
  -7  10   5         41.43         46.07         8.27 o                         
  -6  10   5       1013.63       1034.97        48.40 o                         
  -5  10   5         56.52         54.87         5.72 o                         
  -4  10   5          3.95          6.36         2.29 o                         
  -3  10   5        301.65        276.58         9.29 o                         
  -2  10   5        216.22        236.56         7.17 o                         
  -1  10   5       1071.98       1107.92        18.23 o                         
   0  10   5        922.75        865.58        17.73 o                         
   1  10   5        114.23        130.68         5.08 o                         
   2  10   5       2859.50       2806.70        34.98 o                         
   3  10   5        241.75        247.93         7.52 o                         
   4  10   5         10.93          3.94         1.77 o                         
   5  10   5         19.71         22.50         3.31 o                         
   6  10   5         89.80         99.24         5.45 o                         
   7  10   5        205.91        189.68         8.98 o                         
  -8  11   5        160.59        144.63         7.42 o                         
  -7  11   5        132.56        140.63         7.49 o                         
  -6  11   5          4.70          2.56         3.87 o                         
  -5  11   5       3287.93       3383.25        91.38 o                         
  -4  11   5         82.84         78.17         4.89 o                         
  -3  11   5        290.51        284.36         8.32 o                         
  -2  11   5        169.48        152.39         6.02 o                         
  -1  11   5       1353.83       1273.07        21.45 o                         
   0  11   5         58.39         56.83         4.14 o                         
   1  11   5         32.27         31.06         2.85 o                         
   2  11   5        197.20        194.85         6.84 o                         
   3  11   5          4.54          4.12         2.42 o                         
   4  11   5         29.28         38.77         3.58 o                         
   5  11   5        224.33        255.47        15.61 o                         
   6  11   5         22.66         28.70         3.76 o                         
   7  11   5          4.67          4.41         2.92 o                         
  -8  12   5        765.28        755.28        16.52 o                         
  -7  12   5         22.06         21.54         2.78 o                         
  -6  12   5        679.00        699.19        24.75 o                         
  -5  12   5       1697.62       1801.70        40.43 o                         
  -4  12   5       1449.00       1612.82        35.83 o                         
  -3  12   5        408.10        427.75        10.71 o                         
  -2  12   5        497.48        504.32        12.43 o                         
  -1  12   5        295.53        283.28         8.44 o                         
   0  12   5        283.52        286.01         9.69 o                         
   1  12   5         63.99         51.63         4.39 o                         
   2  12   5        744.55        748.60        15.16 o                         
   3  12   5        877.26        869.26        19.51 o                         
   4  12   5        447.90        438.35        14.81 o                         
   5  12   5        217.41        244.79        10.28 o                         
   6  12   5        241.13        221.69         8.80 o                         
   7  12   5          4.20          8.48         2.95 o                         
  -7  13   5       2312.74       2370.49        58.62 o                         
  -6  13   5        158.33        182.84        21.75 o                         
  -5  13   5        293.40        288.29        12.40 o                         
  -4  13   5        398.15        396.14        14.96 o                         
  -3  13   5       1869.99       1820.53        27.26 o                         
  -2  13   5        201.61        221.23         8.40 o                         
  -1  13   5        255.69        270.03        11.38 o                         
   0  13   5       1218.63       1188.62        23.96 o                         
   1  13   5        277.54        261.68         9.75 o                         
   2  13   5         96.67         94.76         5.33 o                         
   3  13   5         14.78          8.60         3.08 o                         
   4  13   5        191.32        168.39        11.19 o                         
   5  13   5        251.42        261.91         8.89 o                         
   6  13   5          2.12          1.13         2.61 o                         
  -7  14   5       1952.77       1935.62        36.42 o                         
  -6  14   5        481.02        466.37        18.26 o                         
  -5  14   5        908.10        966.19        21.83 o                         
  -4  14   5         10.39         10.33         3.26 o                         
  -3  14   5        191.17        202.99        10.40 o                         
  -2  14   5        230.21        235.78        10.95 o                         
  -1  14   5        702.49        686.28        20.51 o                         
   0  14   5       1139.03       1122.23        21.41 o                         
   1  14   5         11.82         18.24         3.28 o                         
   2  14   5        988.19        932.11        46.14 o                         
   3  14   5        127.63        126.37         7.52 o                         
   4  14   5        420.80        413.84        13.78 o                         
   5  14   5          7.87          9.80         3.16 o                         
   6  14   5         44.57         42.17         5.93 o                         
  -7  15   5         35.39         31.26         4.98 o                         
  -6  15   5         27.25         32.19         4.53 o                         
  -5  15   5       1438.46       1521.13        29.33 o                         
  -4  15   5         55.90         59.06         4.97 o                         
  -3  15   5        678.71        675.90        20.32 o                         
  -2  15   5        501.61        505.80        16.93 o                         
  -1  15   5        190.02        188.36         9.81 o                         
   0  15   5        228.40        214.16        10.46 o                         
   1  15   5        260.70        272.38        14.09 o                         
   2  15   5        163.14        168.58        10.84 o                         
   3  15   5         19.55         13.35         4.19 o                         
   4  15   5         14.41         10.54         5.07 o                         
   5  15   5        137.49        135.78         7.90 o                         
  -6  16   5        328.04        338.37        12.61 o                         
  -5  16   5       1059.73       1071.39        25.20 o                         
  -4  16   5        564.04        597.55        18.02 o                         
  -3  16   5        179.33        155.05         8.84 o                         
  -2  16   5         68.17         62.86         5.92 o                         
  -1  16   5        669.22        633.02        19.41 o                         
   0  16   5        749.78        738.03        21.46 o                         
   1  16   5         95.03         83.81         5.76 o                         
   2  16   5        766.62        740.62        25.13 o                         
   3  16   5        660.83        658.45        38.52 o                         
   4  16   5        207.88        200.73        14.67 o                         
   5  16   5         10.37         17.57         3.11 o                         
  -6  17   5         22.97         24.23         4.29 o                         
  -5  17   5          9.00         14.74         3.49 o                         
  -4  17   5         31.62         29.82         5.03 o                         
  -3  17   5        289.86        286.92        11.74 o                         
  -2  17   5        133.07        141.20         8.28 o                         
  -1  17   5        181.18        189.99         9.79 o                         
   0  17   5        576.81        583.12        20.52 o                         
   1  17   5        138.42        138.99         7.10 o                         
   2  17   5        102.30        100.94         6.95 o                         
   3  17   5        466.59        444.99        35.37 o                         
   4  17   5         28.10         35.46         4.18 o                         
   5  17   5         11.92         18.47         3.79 o                         
  -5  18   5         55.58         58.70         6.79 o                         
  -4  18   5         51.57         70.14         6.10 o                         
  -3  18   5          9.26          7.45         3.40 o                         
  -2  18   5       1188.97       1174.11        27.94 o                         
  -1  18   5         25.73         30.31         4.37 o                         
   0  18   5        483.84        511.16        20.50 o                         
   1  18   5         27.92         20.79         3.18 o                         
   2  18   5         14.38         18.54         3.38 o                         
   3  18   5          3.44          1.17         1.66 o                         
   4  18   5        356.90        339.89         9.96 o                         
  -4  19   5        240.26        247.43        10.61 o                         
  -3  19   5        214.33        205.13        16.18 o                         
  -2  19   5        182.52        187.19        10.41 o                         
  -1  19   5        101.46        106.20         6.68 o                         
   0  19   5        259.92        282.05        10.95 o                         
   1  19   5        195.38        185.56         8.65 o                         
   2  19   5         96.78         94.04         5.68 o                         
   3  19   5        164.08        181.56         8.10 o                         
  -3  20   5         25.66         24.07         3.74 o                         
  -2  20   5        290.95        328.76        22.53 o                         
  -1  20   5          0.91          1.21         2.17 o                         
   0  20   5        246.29        254.63        11.64 o                         
   1  20   5         14.23         12.85         2.30 o                         
   2  20   5         49.91         35.36         2.50 o                         
   3  20   5        182.63        192.23         8.17 o                         
  -2  21   5        393.47        404.82        13.40 o                         
  -1  21   5         32.29         25.21         3.58 o                         
   0  21   5         23.96         16.55         2.57 o                         
   1  21   5        340.53        348.51        17.14 o                         
  -8   0   6       1814.49       1877.22        35.02 o                         
  -6   0   6         40.53         41.98         4.00 o                         
  -4   0   6      31516.64      31939.28       521.19 o                         
  -2   0   6       1378.51       1340.47        29.04 o                         
   0   0   6       2360.22       2341.27        31.45 o                         
   2   0   6        657.39        388.58        12.45 o                         
   4   0   6       1482.61       1418.42        26.40 o                         
   6   0   6        500.22        488.27        14.72 o                         
   8   0   6        122.83        179.03         9.44 o                         
  -9   1   6          1.93          3.09         1.21 o                         
  -8   1   6        145.10        156.26         5.30 o                         
  -7   1   6       1051.04       1061.05        24.39 o                         
  -6   1   6         45.45         53.69         3.35 o                         
  -5   1   6        172.87        229.19         7.50 o                         
  -4   1   6        990.85       1020.14        19.42 o                         
  -3   1   6         37.28         19.11         2.46 o                         
  -2   1   6        392.57        425.51         9.47 o                         
  -1   1   6      18036.62      17920.36       177.83 o                         
   0   1   6        228.25        245.00         4.27 o                         
   1   1   6       4194.42       4001.02        56.32 o                         
   2   1   6        147.63        133.40         4.92 o                         
   3   1   6       8576.60       8564.12       128.65 o                         
   4   1   6        143.26        144.94         2.71 o                         
   5   1   6       5374.82       5395.54        62.23 o                         
   6   1   6        270.87        251.38         8.07 o                         
   7   1   6        138.95        121.73         4.25 o                         
   8   1   6        217.32        184.23         6.55 o                         
  -9   2   6         98.38        104.91         3.06 o                         
  -8   2   6        576.39        582.90        10.90 o                         
  -7   2   6         35.65         40.16         4.48 o                         
  -6   2   6        224.81        227.25         7.77 o                         
  -5   2   6        501.37        507.05        10.77 o                         
  -4   2   6      19545.32      19931.90       256.64 o                         
  -3   2   6       2876.42       3045.32        45.10 o                         
  -2   2   6         51.55         44.09         2.80 o                         
  -1   2   6        243.38        213.45         5.16 o                         
   0   2   6      14313.10      14053.92       115.05 o                         
   1   2   6       1080.91       1170.15        20.76 o                         
   2   2   6        350.09        223.34         7.12 o                         
   3   2   6       1980.92       2005.04        36.16 o                         
   4   2   6         57.84         67.36         1.90 o                         
   5   2   6       1164.16       1208.27        18.08 o                         
   6   2   6        435.57        475.60         9.29 o                         
   7   2   6        794.55        771.55        14.83 o                         
   8   2   6       4906.29       4612.86        56.07 o                         
  -9   3   6         62.21         69.09         2.38 o                         
  -8   3   6         91.71         90.74         4.14 o                         
  -7   3   6        911.58        938.47        14.45 o                         
  -6   3   6       1006.74        982.05        15.03 o                         
  -5   3   6          7.91         12.53         2.05 o                         
  -4   3   6       1947.30       2073.77        36.02 o                         
  -3   3   6        578.47        559.42        18.79 o                         
  -2   3   6          4.33          0.36         1.78 o                         
  -1   3   6       5438.91       5292.00        60.26 o                         
   0   3   6      15581.81      15568.92       133.06 o                         
   1   3   6       6267.46       5929.17        72.90 o                         
   2   3   6        600.52        546.61        13.50 o                         
   3   3   6       6645.29       6892.41        71.21 o                         
   4   3   6         19.09         16.01         1.17 o                         
   5   3   6       4381.96       4393.93        49.20 o                         
   6   3   6        725.10        730.80        12.56 o                         
   7   3   6        114.27        113.72         4.70 o                         
   8   3   6        436.67        401.17        11.07 o                         
  -9   4   6        171.22        169.56         4.21 o                         
  -8   4   6        172.67        185.84         5.48 o                         
  -7   4   6        278.38        293.02         7.05 o                         
  -6   4   6        844.98        877.98        15.65 o                         
  -5   4   6        513.86        510.74        10.86 o                         
  -4   4   6       4723.41       4739.27        62.83 o                         
  -3   4   6       2846.51       3179.56        43.95 o                         
  -2   4   6       6403.28       6428.05        89.08 o                         
  -1   4   6        537.58        652.50        10.72 o                         
   0   4   6         62.26        108.20         4.00 o                         
   1   4   6      12277.79      13323.44       155.79 o                         
   2   4   6       8977.42       9742.67       143.61 o                         
   3   4   6       1117.14       1179.66        24.31 o                         
   4   4   6         13.16         12.01         1.19 o                         
   5   4   6        136.65        145.68         3.67 o                         
   6   4   6       2240.49       2280.03        24.66 o                         
   7   4   6       1461.69       1419.92        20.62 o                         
   8   4   6        250.72        242.41        13.30 o                         
  -9   5   6         81.41         75.74         3.79 o                         
  -8   5   6         95.96        103.81         5.09 o                         
  -7   5   6        507.17        519.09        14.73 o                         
  -6   5   6         38.89         40.11         5.49 o                         
  -5   5   6       1272.71       1300.23        31.57 o                         
  -4   5   6       1065.07        987.97        20.76 o                         
  -3   5   6        150.29        234.65         8.78 o                         
  -2   5   6       2639.46       2767.23        42.50 o                         
  -1   5   6      15470.83      15317.64       228.86 o                         
   0   5   6       3967.66       4069.42        48.31 o                         
   1   5   6        519.78        341.68        12.54 o                         
   2   5   6         69.40         77.70        10.70 o                         
   3   5   6       2979.38       2921.71        35.62 o                         
   4   5   6        103.79         93.01         3.75 o                         
   5   5   6       2222.84       2248.32        33.15 o                         
   6   5   6       1787.42       1779.33        28.37 o                         
   7   5   6        432.28        413.14        19.84 o                         
   8   5   6         13.28         12.71         3.48 o                         
  -9   6   6         71.47         69.21         2.82 o                         
  -8   6   6          9.27          5.41         3.15 o                         
  -7   6   6        807.49        840.60        28.30 o                         
  -6   6   6       1401.60       1455.36        35.88 o                         
  -5   6   6        137.23        141.26         8.75 o                         
  -4   6   6        667.66        728.45        15.21 o                         
  -3   6   6        195.51        173.48        10.40 o                         
  -2   6   6       3455.02       3239.16        51.67 o                         
  -1   6   6       5311.43       5763.77        66.80 o                         
   0   6   6       1383.91       1255.13        24.46 o                         
   1   6   6        155.60        184.82         9.03 o                         
   2   6   6       5260.21       5536.20       173.24 o                         
   3   6   6         47.03         52.87         3.61 o                         
   4   6   6       1137.15        986.93        17.54 o                         
   5   6   6          0.51          3.29         1.89 o                         
   6   6   6        392.00        453.43        10.56 o                         
   7   6   6       1010.86        951.58        27.62 o                         
  -9   7   6        157.32        159.15         5.79 o                         
  -8   7   6          7.29          7.50         3.52 o                         
  -7   7   6        967.41        943.78        44.53 o                         
  -6   7   6         33.86         34.39         5.89 o                         
  -5   7   6        439.29        416.02        15.65 o                         
  -4   7   6       1117.70       1060.21        18.17 o                         
  -3   7   6       5807.45       6121.51        72.47 o                         
  -2   7   6       1427.30       1461.04        22.36 o                         
  -1   7   6        689.64        533.69        12.21 o                         
   0   7   6       3139.43       3404.13        73.10 o                         
   1   7   6       2025.75       1925.26        36.94 o                         
   2   7   6         12.59          8.12         3.16 o                         
   3   7   6        259.56        212.65         6.75 o                         
   4   7   6          2.35          3.10         1.73 o                         
   5   7   6       1513.41       1547.88        24.56 o                         
   6   7   6        997.96        957.12        24.35 o                         
   7   7   6        239.51        240.57        19.38 o                         
  -8   8   6         29.93         24.29         3.30 o                         
  -7   8   6        377.33        386.32        17.39 o                         
  -6   8   6        418.00        401.25        18.19 o                         
  -5   8   6        699.76        736.36        17.90 o                         
  -4   8   6          5.28          3.08         1.87 o                         
  -3   8   6       1776.09       1953.66        25.97 o                         
  -2   8   6       3957.02       3905.14        53.55 o                         
  -1   8   6         66.97         44.56         3.62 o                         
   0   8   6        627.12        585.31        13.41 o                         
   1   8   6          5.16         29.89         3.63 o                         
   2   8   6       7095.52       7316.59        96.95 o                         
   3   8   6          7.71          4.07         1.69 o                         
   4   8   6       1391.91       1286.40        37.93 o                         
   5   8   6         34.38         51.21         3.27 o                         
   6   8   6        978.25       1018.74        25.23 o                         
   7   8   6         92.84         83.10         6.17 o                         
  -8   9   6        198.12        207.39         8.13 o                         
  -7   9   6        956.84        999.50        31.03 o                         
  -6   9   6         59.31         83.66        12.75 o                         
  -5   9   6       1360.07       1396.65        29.47 o                         
  -4   9   6        383.40        400.65        10.10 o                         
  -3   9   6       1636.61       1428.46        21.03 o                         
  -2   9   6       3309.75       3274.00        45.21 o                         
  -1   9   6       1010.12       1036.57        17.89 o                         
   0   9   6        151.07        119.45         5.59 o                         
   1   9   6        496.23        439.95         8.73 o                         
   2   9   6        468.69        414.71         8.91 o                         
   3   9   6         51.78         43.59         4.08 o                         
   4   9   6          5.01          6.68         2.20 o                         
   5   9   6        399.66        420.35        11.26 o                         
   6   9   6        650.38        660.75        20.27 o                         
   7   9   6        604.52        582.58        17.91 o                         
  -8  10   6         55.87         55.98         3.47 o                         
  -7  10   6        283.99        297.20        14.35 o                         
  -6  10   6        811.83        853.69        28.97 o                         
  -5  10   6        889.91        914.62        25.16 o                         
  -4  10   6        848.12        814.92        21.21 o                         
  -3  10   6         77.55         81.99         4.77 o                         
  -2  10   6       2407.65       2517.33        32.42 o                         
  -1  10   6        164.01        113.44         4.80 o                         
   0  10   6       1722.85       1583.90        41.76 o                         
   1  10   6          0.34          1.21         1.57 o                         
   2  10   6       5514.52       5220.50        61.66 o                         
   3  10   6       1101.12       1047.90        30.05 o                         
   4  10   6        869.32        901.05        20.39 o                         
   5  10   6        928.25        865.11        19.66 o                         
   6  10   6        851.22        789.25        24.51 o                         
   7  10   6         34.62         38.46         5.71 o                         
  -8  11   6        399.59        393.70        13.21 o                         
  -7  11   6         84.31         69.72         6.94 o                         
  -6  11   6          1.92          5.28         3.72 o                         
  -5  11   6       2830.21       2939.69        59.16 o                         
  -4  11   6         22.68         24.08         3.20 o                         
  -3  11   6       1067.36       1033.14        27.28 o                         
  -2  11   6       1235.66       1308.89        22.60 o                         
  -1  11   6       2788.24       2487.55        36.83 o                         
   0  11   6        214.85        230.22         8.53 o                         
   1  11   6         24.40         35.33         3.10 o                         
   2  11   6        696.58        659.14        13.98 o                         
   3  11   6         47.41         63.87         4.52 o                         
   4  11   6         61.49         58.49         4.99 o                         
   5  11   6        202.89        218.19         8.33 o                         
   6  11   6        119.70        103.43         7.38 o                         
   7  11   6        258.80        234.12        12.66 o                         
  -8  12   6         13.62         12.21         3.30 o                         
  -7  12   6        164.17        169.40         7.72 o                         
  -6  12   6         58.51         70.20        12.25 o                         
  -5  12   6        416.65        415.46        18.61 o                         
  -4  12   6        143.42        154.33         9.28 o                         
  -3  12   6        512.17        513.05        11.97 o                         
  -2  12   6       1904.16       1954.75        29.47 o                         
  -1  12   6        844.21        861.04        17.27 o                         
   0  12   6        125.43        106.63         5.95 o                         
   1  12   6       7778.82       7544.85        94.84 o                         
   2  12   6       5944.63       5694.96        83.08 o                         
   3  12   6       3602.99       3557.14        69.33 o                         
   4  12   6       2760.50       2809.32        47.60 o                         
   5  12   6        481.58        442.00        12.15 o                         
   6  12   6        167.99        183.80         9.17 o                         
  -7  13   6        612.02        614.97        13.61 o                         
  -6  13   6        561.38        613.18        21.93 o                         
  -5  13   6        243.33        263.59        11.77 o                         
  -4  13   6        647.23        624.34        24.37 o                         
  -3  13   6       3166.51       3052.68        45.15 o                         
  -2  13   6       5235.72       5051.87        75.19 o                         
  -1  13   6         48.87         48.06         4.30 o                         
   0  13   6       6957.94       6998.02        96.78 o                         
   1  13   6        559.67        550.81        13.44 o                         
   2  13   6       1506.37       1501.92        32.60 o                         
   3  13   6         12.77         13.52         3.31 o                         
   4  13   6          0.04          2.95         2.50 o                         
   5  13   6         39.92         44.44         4.20 o                         
   6  13   6         19.14         17.76         2.97 o                         
  -7  14   6        150.88        151.45         7.69 o                         
  -6  14   6        261.47        254.40        10.02 o                         
  -5  14   6        516.38        536.39        17.23 o                         
  -4  14   6       1119.87       1118.91        33.19 o                         
  -3  14   6        141.23        159.52         9.13 o                         
  -2  14   6       1705.33       1639.82        45.28 o                         
  -1  14   6        792.20        728.96        18.66 o                         
   0  14   6      11102.52      11276.94       160.59 o                         
   1  14   6        653.51        666.73        19.35 o                         
   2  14   6        669.85        693.90        39.93 o                         
   3  14   6        797.26        811.27        26.87 o                         
   4  14   6       1133.41       1127.86        27.02 o                         
   5  14   6        126.67        109.27        14.89 o                         
   6  14   6         89.46         98.09         7.62 o                         
  -6  15   6        166.37        157.03         8.83 o                         
  -5  15   6        298.70        319.14        12.20 o                         
  -4  15   6        448.98        483.32        16.33 o                         
  -3  15   6        184.25        199.11        10.20 o                         
  -2  15   6        186.97        211.78        10.46 o                         
  -1  15   6        803.57        803.73        27.78 o                         
   0  15   6         17.63         14.29         3.87 o                         
   1  15   6         22.56         22.40         3.96 o                         
   2  15   6         19.18         26.14         4.96 o                         
   3  15   6         74.88         76.76         7.32 o                         
   4  15   6          6.02          5.05         2.23 o                         
   5  15   6          6.78          8.41         2.40 o                         
  -6  16   6        108.10        111.54         9.17 o                         
  -5  16   6       1707.47       1728.71        66.52 o                         
  -4  16   6        428.17        429.82        14.64 o                         
  -3  16   6         70.09         50.15         8.11 o                         
  -2  16   6         50.98         51.20         5.56 o                         
  -1  16   6       2145.75       2026.81        43.41 o                         
   0  16   6         29.45         26.82         5.40 o                         
   1  16   6         80.33        102.84        10.38 o                         
   2  16   6        295.87        273.64        17.22 o                         
   3  16   6         41.04         43.78         8.42 o                         
   4  16   6       1002.05       1057.52        23.45 o                         
   5  16   6         88.58         82.58         5.21 o                         
  -5  17   6        335.60        378.30        19.78 o                         
  -4  17   6        111.76        126.49         7.17 o                         
  -3  17   6         90.30         80.77         6.22 o                         
  -2  17   6         79.84         77.32         6.62 o                         
  -1  17   6         61.94         56.27         6.52 o                         
   0  17   6        857.84        819.81        22.30 o                         
   1  17   6        193.07        174.35         9.03 o                         
   2  17   6          5.42          2.21         2.39 o                         
   3  17   6        211.65        223.02         7.91 o                         
   4  17   6        144.27        158.22         5.88 o                         
  -5  18   6        373.46        363.23        17.67 o                         
  -4  18   6        236.68        221.16        10.70 o                         
  -3  18   6         19.33         31.25         4.09 o                         
  -2  18   6         33.68         32.87         4.22 o                         
  -1  18   6        926.34        875.88        22.75 o                         
   0  18   6        124.87        114.47         8.97 o                         
   1  18   6        123.07        147.58         7.93 o                         
   2  18   6          0.62          0.62         2.43 o                         
   3  18   6         27.54         22.22         2.69 o                         
   4  18   6         18.80         20.08         2.05 o                         
  -4  19   6         34.43         38.50         4.22 o                         
  -3  19   6        101.68         93.31         6.83 o                         
  -2  19   6         10.47         10.60         2.86 o                         
  -1  19   6        332.17        279.58        10.67 o                         
   0  19   6          0.85          3.33         3.82 o                         
   1  19   6         11.34         18.56         3.27 o                         
   2  19   6        201.01        240.46         8.97 o                         
   3  19   6        600.40        590.89        10.92 o                         
  -3  20   6        197.43        194.78        10.75 o                         
  -2  20   6         27.26         24.08         3.00 o                         
  -1  20   6         54.29         43.98         3.42 o                         
   0  20   6        188.42        238.52        11.04 o                         
   1  20   6        197.49        225.73        10.39 o                         
   2  20   6        384.86        447.33        30.85 o                         
  -2  21   6        226.56        248.41        18.91 o                         
  -1  21   6        210.56        256.37        14.17 o                         
   0  21   6        290.08        332.16        16.65 o                         
  -9   0   7         55.40         64.24         3.55 o                         
  -7   0   7        834.36        814.69        29.12 o                         
  -5   0   7         34.02         33.22         5.79 o                         
  -3   0   7         29.97         28.06         5.35 o                         
  -1   0   7         70.32         67.60         3.68 o                         
   1   0   7        119.53        130.55         8.35 o                         
   3   0   7        987.33       1006.97        12.96 o                         
   5   0   7       3696.58       3675.72        53.37 o                         
   7   0   7       4256.88       3687.25        61.11 o                         
  -9   1   7         41.11         36.38         1.68 o                         
  -8   1   7        703.64        732.67        12.58 o                         
  -7   1   7        715.57        752.24        19.51 o                         
  -6   1   7         95.54        107.50         4.60 o                         
  -5   1   7         18.91          5.28         2.47 o                         
  -4   1   7       1215.60       1249.39        26.96 o                         
  -3   1   7       4670.01       5073.00        69.27 o                         
  -2   1   7        462.83        474.76         9.23 o                         
  -1   1   7       1223.81       1291.89        13.93 o                         
   0   1   7         87.26         79.68         4.07 o                         
   1   1   7        452.01        480.20        12.47 o                         
   2   1   7         34.34         40.29         4.40 o                         
   3   1   7        295.60        282.43         3.78 o                         
   4   1   7         94.88         93.52         2.29 o                         
   5   1   7       1108.52       1167.56        15.09 o                         
   6   1   7         88.04         92.62         3.08 o                         
   7   1   7        415.33        361.38         7.22 o                         
   8   1   7        208.79        189.96         8.19 o                         
  -9   2   7         20.81         16.75         1.32 o                         
  -8   2   7         34.60         33.50         2.67 o                         
  -7   2   7         70.61         70.70         5.07 o                         
  -6   2   7         79.49         80.11         4.02 o                         
  -5   2   7         20.71         12.93         2.53 o                         
  -4   2   7          0.04          0.85         2.10 o                         
  -3   2   7         86.20         70.10         4.26 o                         
  -2   2   7        132.37        143.51         4.80 o                         
  -1   2   7        460.77        502.77         8.55 o                         
   0   2   7         11.57          7.40         1.55 o                         
   1   2   7        765.04        817.64        15.69 o                         
   2   2   7          0.42          1.89         2.36 o                         
   3   2   7          9.87         11.70         1.32 o                         
   4   2   7          0.42          1.35         0.92 o                         
   5   2   7       1959.37       2093.20        21.97 o                         
   6   2   7        519.45        521.32        14.20 o                         
   7   2   7          5.87          2.59         1.57 o                         
   8   2   7        237.36        162.60        10.27 o                         
  -9   3   7         22.47         24.44         1.37 o                         
  -8   3   7         20.81         27.34         2.54 o                         
  -7   3   7        176.99        186.98         7.01 o                         
  -6   3   7        390.91        392.21         8.47 o                         
  -5   3   7        239.81        277.02        11.18 o                         
  -4   3   7       3025.92       3240.13        39.21 o                         
  -3   3   7       4499.75       4781.19        78.33 o                         
  -2   3   7        905.71       1069.09        17.16 o                         
  -1   3   7        197.62        237.06         5.47 o                         
   0   3   7         89.34        104.06         3.75 o                         
   1   3   7        168.03        201.60         6.87 o                         
   2   3   7        378.53        414.19        13.43 o                         
   3   3   7        124.31        128.81         2.43 o                         
   4   3   7          2.29          2.28         0.97 o                         
   5   3   7         82.55         95.36         2.91 o                         
   6   3   7        123.86        125.83         3.83 o                         
   7   3   7        225.30        230.17         7.08 o                         
  -9   4   7        111.83        111.86         3.13 o                         
  -8   4   7        145.31        149.36         4.84 o                         
  -7   4   7        318.91        314.37         9.11 o                         
  -6   4   7        103.22         93.46         4.37 o                         
  -5   4   7        108.23        114.06         4.99 o                         
  -4   4   7          3.05          6.43         1.95 o                         
  -3   4   7          4.38          2.52         1.91 o                         
  -2   4   7          6.21          7.54         1.82 o                         
  -1   4   7        139.46        121.99         3.66 o                         
   0   4   7         24.63         26.99         2.11 o                         
   1   4   7          0.18          2.19         1.53 o                         
   2   4   7        751.80        793.88        19.88 o                         
   3   4   7          8.41          8.65         1.12 o                         
   4   4   7        236.68        217.63         4.25 o                         
   5   4   7         17.03         16.59         1.54 o                         
   6   4   7          1.46          2.47         1.47 o                         
   7   4   7        102.03         93.10         3.91 o                         
  -9   5   7          3.89          4.37         1.36 o                         
  -8   5   7        230.03        221.23        10.77 o                         
  -7   5   7         20.49         28.76         3.81 o                         
  -6   5   7         81.65         82.83         6.03 o                         
  -5   5   7          0.59          0.42         2.88 o                         
  -4   5   7        291.46        379.21        12.08 o                         
  -3   5   7         58.20         79.25         5.27 o                         
  -2   5   7       1585.53       1927.75        32.66 o                         
  -1   5   7        462.32        485.70        10.35 o                         
   0   5   7         96.22        100.64         5.31 o                         
   1   5   7       1299.67       1344.91        41.71 o                         
   2   5   7        722.91        782.87        33.22 o                         
   3   5   7          6.36          4.63         1.58 o                         
   4   5   7         59.32         62.11         3.37 o                         
   5   5   7          3.12          0.94         1.97 o                         
   6   5   7         13.99         15.46         2.45 o                         
   7   5   7        295.14        272.72        16.86 o                         
  -9   6   7          0.33         -0.04         1.32 o                         
  -8   6   7         28.08         22.84         3.34 o                         
  -7   6   7         16.47         15.69         4.70 o                         
  -6   6   7         91.02         99.26         8.83 o                         
  -5   6   7         25.73         29.01         4.48 o                         
  -4   6   7         12.70          9.89         2.30 o                         
  -3   6   7        692.67        738.95        15.48 o                         
  -2   6   7        139.02        138.89         8.99 o                         
  -1   6   7        406.78        406.23        10.38 o                         
   0   6   7        179.22        188.53        12.33 o                         
   1   6   7          3.71          5.69         3.10 o                         
   2   6   7          1.36         -0.33         2.40 o                         
   3   6   7         27.41         24.62         2.15 o                         
   4   6   7       1396.09       1422.08        21.73 o                         
   5   6   7        162.14        168.69         5.86 o                         
   6   6   7         25.49         25.10         2.89 o                         
   7   6   7        204.19        211.72        12.11 o                         
  -9   7   7         33.83         29.31         4.35 o                         
  -8   7   7          3.97          2.79         2.14 o                         
  -7   7   7         10.87         10.88         4.28 o                         
  -6   7   7        142.96        148.01        10.85 o                         
  -5   7   7          9.37          6.89         3.50 o                         
  -4   7   7         19.60         24.94         3.80 o                         
  -3   7   7        461.32        495.90        11.47 o                         
  -2   7   7          0.35          2.87         1.96 o                         
  -1   7   7        217.86        235.65         7.90 o                         
   0   7   7         40.72         51.36         5.05 o                         
   1   7   7          4.29          3.12         2.66 o                         
   2   7   7        133.50        138.91         5.77 o                         
   3   7   7        192.51        184.67         6.64 o                         
   4   7   7        196.60        191.05         6.82 o                         
   5   7   7         87.56         92.13         5.10 o                         
   6   7   7          7.22          4.89         2.13 o                         
   7   7   7        378.05        367.35        13.45 o                         
  -8   8   7          2.00          3.87         2.13 o                         
  -7   8   7        113.69        101.62         8.69 o                         
  -6   8   7         80.54        100.64         9.08 o                         
  -5   8   7         97.91         99.16         7.74 o                         
  -4   8   7         10.69         10.68         2.33 o                         
  -3   8   7         11.01          9.13         1.89 o                         
  -2   8   7        119.79        113.63         5.14 o                         
  -1   8   7        162.07        170.14         6.12 o                         
   0   8   7        224.74        213.31         8.08 o                         
   1   8   7         35.38         32.82         2.82 o                         
   2   8   7        954.43        923.57        23.34 o                         
   3   8   7        100.33        105.27         5.50 o                         
   4   8   7         14.17         22.38         2.88 o                         
   5   8   7        512.81        516.64        12.59 o                         
   6   8   7       1538.28       1453.16        27.17 o                         
   7   8   7          0.69         -2.32         2.17 o                         
  -8   9   7        196.61        202.77         7.75 o                         
  -7   9   7         36.97         36.68         5.53 o                         
  -6   9   7        642.06        719.14        20.96 o                         
  -5   9   7          0.20          1.53         2.69 o                         
  -4   9   7         55.11         74.30         4.53 o                         
  -3   9   7         29.55         31.98         3.00 o                         
  -2   9   7        644.34        625.40        12.89 o                         
  -1   9   7        281.57        271.35         8.73 o                         
   0   9   7          0.04          0.52         2.27 o                         
   1   9   7        780.60        738.35        13.51 o                         
   2   9   7         16.72         16.40         2.50 o                         
   3   9   7          3.58          3.54         1.90 o                         
   4   9   7         38.69         30.12         2.93 o                         
   5   9   7         97.45        114.18         8.91 o                         
   6   9   7        330.74        323.43        15.32 o                         
   7   9   7        380.02        348.68        14.55 o                         
  -8  10   7         18.69         17.46         2.16 o                         
  -7  10   7         24.14         27.38         3.68 o                         
  -6  10   7         23.17         23.01         5.33 o                         
  -5  10   7          0.13         -0.59         3.02 o                         
  -4  10   7          5.30          5.60         1.97 o                         
  -3  10   7        442.30        441.84        10.89 o                         
  -2  10   7          2.59          5.18         1.97 o                         
  -1  10   7          0.27          1.89         1.62 o                         
   0  10   7        434.55        383.84        16.38 o                         
   1  10   7         17.42         21.15         2.63 o                         
   2  10   7       1228.88       1165.11        19.76 o                         
   3  10   7          6.19          6.38         2.24 o                         
   4  10   7       1132.29       1110.44        21.00 o                         
   5  10   7        615.45        587.45        14.89 o                         
   6  10   7          9.44          5.48         3.85 o                         
   7  10   7         84.52         54.02         5.66 o                         
  -8  11   7         59.08         47.97         4.70 o                         
  -7  11   7        132.22        150.14         9.41 o                         
  -6  11   7          1.52          3.37         5.53 o                         
  -5  11   7         12.95          8.55         3.51 o                         
  -4  11   7       1320.20       1342.87        23.86 o                         
  -3  11   7       2738.03       2747.85        43.89 o                         
  -2  11   7        926.10        930.17        16.42 o                         
  -1  11   7          8.99         11.28         2.19 o                         
   0  11   7         84.81         88.03         5.90 o                         
   1  11   7        135.27        127.79         6.36 o                         
   2  11   7        614.30        607.32        18.57 o                         
   3  11   7        262.76        270.60         9.85 o                         
   4  11   7         80.85         75.70         4.57 o                         
   5  11   7       1060.37       1048.50        33.86 o                         
   6  11   7         33.70         33.83         6.15 o                         
  -7  12   7        100.88         96.01         5.70 o                         
  -6  12   7          0.48          3.30         5.93 o                         
  -5  12   7         70.02         62.66         6.14 o                         
  -4  12   7         23.72         26.55         4.46 o                         
  -3  12   7         44.10         45.02         3.78 o                         
  -2  12   7        349.66        362.38         9.95 o                         
  -1  12   7         36.53         38.09         4.61 o                         
   0  12   7        410.72        377.85        11.33 o                         
   1  12   7       1319.91       1259.52        36.96 o                         
   2  12   7        321.58        289.33        12.84 o                         
   3  12   7        325.63        353.05        13.21 o                         
   4  12   7        474.94        479.16        13.34 o                         
   5  12   7         47.99         54.32         6.02 o                         
   6  12   7        375.66        357.96        18.30 o                         
  -7  13   7        672.35        653.51        16.09 o                         
  -6  13   7         17.67         26.96         8.80 o                         
  -5  13   7        423.80        434.60        15.59 o                         
  -4  13   7        569.74        529.80        17.72 o                         
  -3  13   7       1548.05       1647.68        56.50 o                         
  -2  13   7        936.00        884.70        17.26 o                         
  -1  13   7       1312.81       1273.88        24.75 o                         
   0  13   7         36.13         37.15         3.97 o                         
   1  13   7       1624.35       1594.08        31.16 o                         
   2  13   7        173.18        182.72        12.08 o                         
   3  13   7          8.63          5.68         3.71 o                         
   4  13   7        552.10        546.76        14.09 o                         
   5  13   7        222.57        214.55         7.28 o                         
   6  13   7         17.42         14.62         3.41 o                         
  -7  14   7         36.56         37.53         3.04 o                         
  -6  14   7         28.66         25.32         4.56 o                         
  -5  14   7        100.07         90.94         6.69 o                         
  -4  14   7        141.33        145.70         8.64 o                         
  -3  14   7          2.33         -0.42         3.00 o                         
  -2  14   7        154.35        151.25         8.66 o                         
  -1  14   7        131.02        128.87         7.97 o                         
   0  14   7       1973.69       2001.35        42.84 o                         
   1  14   7        114.90        117.98         7.60 o                         
   2  14   7        273.40        294.24        38.98 o                         
   3  14   7        521.86        490.27        19.84 o                         
   4  14   7        606.10        587.17        14.23 o                         
   5  14   7         19.80         26.41         3.68 o                         
  -6  15   7         70.92         66.88         8.13 o                         
  -5  15   7         46.16         38.88         5.53 o                         
  -4  15   7          0.64         -0.37         3.07 o                         
  -3  15   7       3785.75       3880.74        73.48 o                         
  -2  15   7         43.01         34.49         9.12 o                         
  -1  15   7          1.64          2.67         3.37 o                         
   0  15   7        123.32        117.05         7.52 o                         
   1  15   7        367.90        377.60        14.53 o                         
   2  15   7        375.57        374.37        13.32 o                         
   3  15   7       1165.36       1175.88        33.23 o                         
   4  15   7        112.29        115.23         5.35 o                         
   5  15   7        316.06        310.37        11.14 o                         
  -6  16   7         30.76         32.64         3.80 o                         
  -5  16   7         66.25         74.77         6.50 o                         
  -4  16   7         22.25         32.63         4.42 o                         
  -3  16   7         27.47         29.19         4.56 o                         
  -2  16   7        212.97        219.54        12.91 o                         
  -1  16   7        499.06        490.74        20.41 o                         
   0  16   7         47.33         42.40         4.24 o                         
   1  16   7        331.23        332.83        18.28 o                         
   2  16   7        488.06        465.70        13.04 o                         
   3  16   7         70.73         59.55         4.33 o                         
   4  16   7        463.63        468.72        11.04 o                         
   5  16   7        352.70        356.68        17.74 o                         
  -5  17   7         54.55         43.38         4.59 o                         
  -4  17   7         17.18         18.70         5.03 o                         
  -3  17   7        118.62        113.23        11.47 o                         
  -2  17   7          2.73          2.03         3.34 o                         
  -1  17   7        451.07        418.82        18.14 o                         
   0  17   7         27.92         32.08         4.45 o                         
   1  17   7        852.24        832.12        22.02 o                         
   2  17   7          3.07          3.98         2.01 o                         
   3  17   7        393.90        401.58        10.47 o                         
   4  17   7        509.06        497.33        12.59 o                         
  -5  18   7         22.08         17.99         3.93 o                         
  -4  18   7         16.15         13.28         2.72 o                         
  -3  18   7         80.49         84.06         6.95 o                         
  -2  18   7        125.13        142.45         9.53 o                         
  -1  18   7        297.96        312.67        14.66 o                         
   0  18   7        312.38        315.59        14.63 o                         
   1  18   7         74.65         77.81         4.71 o                         
   2  18   7        181.86        187.13         7.20 o                         
   3  18   7         68.66         72.11         3.58 o                         
  -4  19   7         41.39         48.48         6.14 o                         
  -3  19   7         86.59         79.11         6.61 o                         
  -2  19   7         25.85         19.44         3.46 o                         
  -1  19   7        128.34        135.96        12.37 o                         
   0  19   7          0.69          2.39         2.35 o                         
   1  19   7        321.77        342.25        11.16 o                         
   2  19   7        250.14        246.66        12.39 o                         
   3  19   7        221.13        221.22         9.98 o                         
  -3  20   7        229.63        247.79        13.68 o                         
  -2  20   7         69.86         64.43         4.13 o                         
  -1  20   7        170.82        161.78         8.63 o                         
   0  20   7        151.29        161.31         8.54 o                         
   1  20   7        115.18        111.40         6.84 o                         
   2  20   7          4.01          5.98         2.42 o                         
  -1  21   7         42.68         29.17         4.31 o                         
  -8   0   8       2258.73       2447.58        42.61 o                         
  -6   0   8         54.57         46.58         4.88 o                         
  -4   0   8       2711.17       2773.90        45.41 o                         
  -2   0   8         14.87          8.86         2.37 o                         
   0   0   8         11.79          3.61         2.08 o                         
   2   0   8         14.57         15.75         2.37 o                         
   4   0   8        755.10        761.83        12.25 o                         
   6   0   8          8.61          8.99         2.12 o                         
  -9   1   8        789.40        780.12         8.52 o                         
  -8   1   8        174.80        176.12         5.12 o                         
  -7   1   8          8.28         11.99         2.92 o                         
  -6   1   8        154.65        152.82         6.23 o                         
  -5   1   8        983.80        993.90        24.69 o                         
  -4   1   8       1371.22       1441.90        20.86 o                         
  -3   1   8        144.52        164.56         6.65 o                         
  -2   1   8        862.87        981.74        15.88 o                         
  -1   1   8        543.24        511.90         8.12 o                         
   0   1   8         55.45         51.75         2.97 o                         
   1   1   8         75.57         69.47         4.90 o                         
   2   1   8       1187.61       1110.88        13.47 o                         
   3   1   8         12.14         18.00         1.14 o                         
   4   1   8       1199.39       1158.27        12.83 o                         
   5   1   8        140.42        146.30         3.32 o                         
   6   1   8          5.61          5.16         1.37 o                         
   7   1   8        603.74        587.64        14.14 o                         
  -9   2   8        231.52        215.81         3.99 o                         
  -8   2   8          5.41          7.40         1.80 o                         
  -7   2   8         14.54         12.24         2.83 o                         
  -6   2   8       2477.75       2523.44        31.46 o                         
  -5   2   8        115.13        121.96         5.93 o                         
  -4   2   8        323.11        354.46         8.81 o                         
  -3   2   8         18.67         18.12         2.87 o                         
  -2   2   8       1026.41       1020.21        18.59 o                         
  -1   2   8        218.70        232.00         5.47 o                         
   0   2   8          0.74          1.35         1.69 o                         
   1   2   8         53.16         55.02         4.38 o                         
   2   2   8         37.31         37.18         2.00 o                         
   3   2   8        163.50        145.87         2.86 o                         
   4   2   8          0.46          0.51         1.03 o                         
   5   2   8          3.39          5.42         1.21 o                         
   6   2   8        204.78        201.19         5.12 o                         
   7   2   8        128.26        116.04         9.73 o                         
  -9   3   8         12.88         13.14         1.16 o                         
  -8   3   8        397.45        374.63         8.62 o                         
  -7   3   8        474.98        505.81        12.11 o                         
  -6   3   8        112.98        104.88         4.70 o                         
  -5   3   8         95.24         92.99         4.68 o                         
  -4   3   8         34.84         46.12         3.32 o                         
  -3   3   8       2042.15       2087.60        40.13 o                         
  -2   3   8         99.46        100.03         4.99 o                         
  -1   3   8         97.74         81.30         3.18 o                         
   0   3   8         56.61         78.51         3.85 o                         
   1   3   8        752.09        775.13        20.05 o                         
   2   3   8       1147.24       1228.14        13.74 o                         
   3   3   8        444.81        456.44         5.13 o                         
   4   3   8        444.65        496.99         6.92 o                         
   5   3   8          0.61          1.25         1.20 o                         
   6   3   8        282.40        283.72         6.36 o                         
   7   3   8         55.99         46.12         2.84 o                         
  -9   4   8         39.65         44.31         2.07 o                         
  -8   4   8        546.58        559.47        10.70 o                         
  -7   4   8        174.36        183.26         6.84 o                         
  -6   4   8        362.58        339.37         9.06 o                         
  -5   4   8          9.11          6.23         2.11 o                         
  -4   4   8        928.29        940.45        17.48 o                         
  -3   4   8        522.36        510.15        11.77 o                         
  -2   4   8         18.10         33.92         3.13 o                         
  -1   4   8        519.30        519.55         8.73 o                         
   0   4   8        282.73        293.51         7.54 o                         
   1   4   8        231.26        238.49         8.13 o                         
   2   4   8          1.24          1.66         1.64 o                         
   3   4   8          9.20          6.36         0.96 o                         
   4   4   8         28.05         33.02         1.72 o                         
   5   4   8         84.12         87.32         3.20 o                         
   6   4   8          0.29          0.34         1.49 o                         
   7   4   8         63.66         59.70         3.03 o                         
  -9   5   8        360.62        332.15         9.72 o                         
  -8   5   8        115.64        100.18         7.72 o                         
  -7   5   8        235.45        246.33         9.65 o                         
  -6   5   8          0.83         -0.24         3.18 o                         
  -5   5   8        292.16        304.98        12.08 o                         
  -4   5   8          6.37          4.33         2.14 o                         
  -3   5   8        763.78        711.74        15.35 o                         
  -2   5   8         15.05          9.44         2.25 o                         
  -1   5   8        746.77        853.04        18.44 o                         
   0   5   8        439.76        462.44        14.16 o                         
   1   5   8        229.23        251.52        12.40 o                         
   2   5   8         12.45         13.56         1.60 o                         
   3   5   8        591.72        591.78        10.22 o                         
   4   5   8        339.80        343.85         8.98 o                         
   5   5   8        165.04        173.55         5.89 o                         
   6   5   8         33.99         35.26         3.25 o                         
   7   5   8        242.55        228.77        14.61 o                         
  -9   6   8         46.52         42.43         2.98 o                         
  -8   6   8        671.04        653.03        21.50 o                         
  -7   6   8         28.22         40.86         6.13 o                         
  -6   6   8        160.15        182.18        12.98 o                         
  -5   6   8       1133.56       1131.50        28.10 o                         
  -4   6   8        160.94        147.35         6.59 o                         
  -3   6   8        108.00        103.82         6.12 o                         
  -2   6   8        111.54        115.73         6.26 o                         
  -1   6   8        243.47        225.68        12.17 o                         
   0   6   8        151.21        147.91         9.01 o                         
   1   6   8        432.80        448.63        14.02 o                         
   2   6   8         21.91         20.52         2.40 o                         
   3   6   8        185.19        183.70         5.45 o                         
   4   6   8         64.61         75.27         4.24 o                         
   5   6   8         60.30         57.90         4.04 o                         
   6   6   8         42.56         40.95         3.29 o                         
   7   6   8        105.00        122.43         9.73 o                         
  -8   7   8        110.66        109.65         4.58 o                         
  -7   7   8        129.78        144.14        10.36 o                         
  -6   7   8          1.91          5.34         3.89 o                         
  -5   7   8        781.40        831.68        27.89 o                         
  -4   7   8        364.59        379.57        10.12 o                         
  -3   7   8        279.22        246.94         6.87 o                         
  -2   7   8         74.70         63.05         4.50 o                         
  -1   7   8         42.30         35.49         3.30 o                         
   0   7   8        155.10        155.64         8.19 o                         
   1   7   8         66.57         77.59         3.42 o                         
   2   7   8        363.51        308.80         8.70 o                         
   3   7   8         39.35         67.86         3.51 o                         
   4   7   8        265.19        276.05         8.10 o                         
   5   7   8        261.12        232.73         8.00 o                         
   6   7   8        155.59        147.54         7.43 o                         
   7   7   8         11.78         12.03         2.46 o                         
  -8   8   8        339.46        359.30        28.02 o                         
  -7   8   8        747.87        765.66        20.70 o                         
  -6   8   8        226.68        250.99        11.30 o                         
  -5   8   8         46.67         48.44         4.75 o                         
  -4   8   8        139.64        123.49         5.31 o                         
  -3   8   8       1264.20       1259.87        20.63 o                         
  -2   8   8          6.89          4.29         1.94 o                         
  -1   8   8        221.88        227.53         7.97 o                         
   0   8   8        207.41        206.17         6.44 o                         
   1   8   8        205.93        183.88         6.05 o                         
   2   8   8         59.22         52.17         4.63 o                         
   3   8   8        225.14        208.12         6.32 o                         
   4   8   8        142.43        146.51         6.36 o                         
   5   8   8         13.82         20.04         3.04 o                         
   6   8   8          1.22          1.87         2.00 o                         
   7   8   8         68.75         67.78         4.52 o                         
  -8   9   8        244.29        231.72         8.04 o                         
  -7   9   8        211.05        216.25         8.25 o                         
  -6   9   8          4.74          3.99         3.17 o                         
  -5   9   8        205.10        228.42         9.25 o                         
  -4   9   8         62.83         70.75         3.82 o                         
  -3   9   8       1324.93       1412.37        25.32 o                         
  -2   9   8        457.73        446.32        11.01 o                         
  -1   9   8         62.51         69.62         4.11 o                         
   0   9   8       1115.25       1074.52        23.33 o                         
   1   9   8         66.92         62.35         3.51 o                         
   2   9   8        332.17        304.34         9.06 o                         
   3   9   8        321.29        278.50         8.95 o                         
   4   9   8         94.20        108.10         6.86 o                         
   5   9   8         31.74         28.03         4.83 o                         
   6   9   8        354.54        368.38        20.38 o                         
  -8  10   8        142.76        149.24         7.76 o                         
  -7  10   8        110.37        111.65         6.61 o                         
  -6  10   8         10.19          9.25         2.61 o                         
  -5  10   8        922.38        918.27        21.07 o                         
  -4  10   8        143.98        141.60         7.64 o                         
  -3  10   8        172.86        166.53         6.88 o                         
  -2  10   8        157.51        157.78         6.93 o                         
  -1  10   8        155.30        139.61         7.45 o                         
   0  10   8        290.37        290.34        10.38 o                         
   1  10   8         49.20         45.70         2.90 o                         
   2  10   8          4.55          5.52         1.92 o                         
   3  10   8         94.14        109.15         6.04 o                         
   4  10   8        323.51        320.96        15.31 o                         
   5  10   8        357.68        318.32        14.27 o                         
   6  10   8          0.02          0.68         2.33 o                         
  -8  11   8         83.30         74.59         6.30 o                         
  -7  11   8        455.30        445.48        13.31 o                         
  -6  11   8        352.13        366.67        24.76 o                         
  -5  11   8        137.57        119.64         8.02 o                         
  -4  11   8          9.23          5.64         5.60 o                         
  -3  11   8         56.50         51.23         4.05 o                         
  -2  11   8       1388.56       1379.84        24.19 o                         
  -1  11   8        102.73        104.11         5.71 o                         
   0  11   8        448.75        450.96        12.51 o                         
   1  11   8        153.33        159.23         6.67 o                         
   2  11   8       1812.03       1782.54        31.80 o                         
   3  11   8        628.89        651.68        19.11 o                         
   4  11   8         24.53         26.49         3.34 o                         
   5  11   8        374.33        348.31        14.65 o                         
   6  11   8          1.82          6.10         3.39 o                         
  -7  12   8         98.28        110.79         7.42 o                         
  -6  12   8        636.06        652.42        22.90 o                         
  -5  12   8        399.21        367.13        16.43 o                         
  -4  12   8          3.21          1.78         2.97 o                         
  -3  12   8        830.05        840.31        18.55 o                         
  -2  12   8        610.40        584.91        13.33 o                         
  -1  12   8          2.45          4.63         2.28 o                         
   0  12   8         28.32         28.60         4.04 o                         
   1  12   8        311.16        281.36        11.43 o                         
   2  12   8        271.32        253.58         9.46 o                         
   3  12   8        283.48        332.85        13.20 o                         
   4  12   8         27.93         31.80         3.41 o                         
   5  12   8         13.54         12.55         3.17 o                         
   6  12   8          0.17         -2.78         2.40 o                         
  -7  13   8          1.69          2.23         2.22 o                         
  -6  13   8        340.85        330.27        14.55 o                         
  -5  13   8        635.52        642.45        23.53 o                         
  -4  13   8         73.62         87.49         6.84 o                         
  -3  13   8          0.95          1.29         3.00 o                         
  -2  13   8        441.31        470.15        15.98 o                         
  -1  13   8         13.54         13.57         3.01 o                         
   0  13   8       2294.45       2280.07        34.68 o                         
   1  13   8        441.21        449.04        17.23 o                         
   2  13   8         85.34        105.25         7.10 o                         
   3  13   8        478.27        458.89        14.91 o                         
   4  13   8       1623.36       1597.46        26.12 o                         
   5  13   8        198.10        198.31         6.50 o                         
  -7  14   8        122.70        122.59        12.66 o                         
  -6  14   8          1.96          0.01         2.61 o                         
  -5  14   8        538.86        528.01        20.11 o                         
  -4  14   8         98.62         95.27         8.69 o                         
  -3  14   8         26.17         27.89         4.36 o                         
  -2  14   8        730.67        743.26        31.68 o                         
  -1  14   8        503.12        475.17        22.51 o                         
   0  14   8          7.60          7.36         2.75 o                         
   1  14   8          8.72         10.68         2.64 o                         
   2  14   8         63.11         72.12         5.90 o                         
   3  14   8        418.15        414.24        13.78 o                         
   4  14   8         77.53         83.39         6.87 o                         
   5  14   8        158.34        159.73         5.61 o                         
  -6  15   8         68.55         76.90         5.83 o                         
  -5  15   8         45.58         50.62         8.15 o                         
  -4  15   8        125.05        109.13         8.68 o                         
  -3  15   8          5.63          6.51         4.05 o                         
  -2  15   8       1394.86       1405.57        32.56 o                         
  -1  15   8          0.66          0.71         2.90 o                         
   0  15   8        134.31        135.81         7.47 o                         
   1  15   8         35.83         34.76         4.48 o                         
   2  15   8       2423.08       2449.95        42.44 o                         
   3  15   8          6.38          6.30         1.90 o                         
   4  15   8        188.80        194.67         6.64 o                         
   5  15   8        287.78        267.57        12.51 o                         
  -6  16   8         84.00         75.87         5.13 o                         
  -5  16   8        466.98        449.75        16.31 o                         
  -4  16   8        222.67        234.43        12.30 o                         
  -3  16   8         74.48         80.35         9.48 o                         
  -2  16   8        319.00        361.47        16.70 o                         
  -1  16   8        134.96        134.70         7.22 o                         
   0  16   8        120.14        134.44         6.79 o                         
   1  16   8        226.06        226.43         9.00 o                         
   2  16   8          0.29          1.06         2.06 o                         
   3  16   8        149.20        146.57         5.42 o                         
   4  16   8         49.86         49.81         2.82 o                         
  -5  17   8         21.68         23.49         3.52 o                         
  -4  17   8        644.52        679.44        21.80 o                         
  -3  17   8         85.38         77.69        15.99 o                         
  -2  17   8        191.67        202.13        11.79 o                         
  -1  17   8          2.32          3.29         2.43 o                         
   0  17   8        633.64        640.92        18.31 o                         
   1  17   8        126.39        145.38         6.55 o                         
   2  17   8          9.73          9.86         1.96 o                         
   3  17   8        348.54        357.10         8.38 o                         
   4  17   8        388.12        394.57        14.73 o                         
  -4  18   8         81.46         78.77         7.50 o                         
  -3  18   8        195.15        179.43         9.90 o                         
  -2  18   8        238.06        246.92        25.58 o                         
  -1  18   8        187.17        191.43        10.90 o                         
   0  18   8         71.86         83.22         5.66 o                         
   1  18   8        357.26        378.22        10.59 o                         
   2  18   8          1.25          0.19         1.67 o                         
   3  18   8        249.75        248.12         6.07 o                         
  -4  19   8        176.50        189.16        11.65 o                         
  -3  19   8         13.66         15.21         5.71 o                         
  -2  19   8        407.32        425.86        15.56 o                         
  -1  19   8          3.51          2.10         2.19 o                         
   0  19   8         98.90        117.18         7.57 o                         
   1  19   8         77.51         70.32         4.60 o                         
   2  19   8         64.43         61.28         3.21 o                         
  -2  20   8         68.79         64.75         5.06 o                         
  -1  20   8        344.82        365.51        12.83 o                         
   0  20   8         22.60         22.03         2.75 o                         
   1  20   8        371.56        406.13        19.57 o                         
  -9   0   9         37.00         44.94         2.60 o                         
  -7   0   9         48.62         40.61         5.78 o                         
  -5   0   9       2876.39       2849.49        75.33 o                         
  -3   0   9        207.03        258.48         9.84 o                         
  -1   0   9       3096.06       2726.23        39.31 o                         
   1   0   9      10225.80      10658.28       226.65 o                         
   3   0   9      10664.21      10095.93        89.80 o                         
   5   0   9         57.46         69.00         3.70 o                         
   7   0   9        831.34        866.30        17.08 o                         
  -9   1   9        146.55        139.69         2.96 o                         
  -8   1   9          6.41          9.67         1.64 o                         
  -7   1   9        128.06        137.81         6.14 o                         
  -6   1   9       7273.06       7412.25        87.74 o                         
  -5   1   9        226.44        237.43         8.64 o                         
  -4   1   9        299.48        311.49         7.94 o                         
  -3   1   9        222.25        260.01         6.31 o                         
  -2   1   9       2861.62       2626.48        33.18 o                         
  -1   1   9          5.75          9.94         1.41 o                         
   0   1   9        749.39        648.70        12.66 o                         
   1   1   9          0.67          4.96         2.64 o                         
   2   1   9         92.26         90.44         2.36 o                         
   3   1   9        622.63        574.30         6.43 o                         
   4   1   9        612.19        640.93         7.95 o                         
   5   1   9       1539.98       1560.72        24.03 o                         
   6   1   9       4131.48       4154.03        53.51 o                         
   7   1   9        153.55        141.59         5.01 o                         
  -9   2   9       1280.13       1153.03        11.96 o                         
  -8   2   9         35.07         33.56         2.30 o                         
  -7   2   9        385.23        421.86        12.00 o                         
  -6   2   9       1326.45       1413.28        24.63 o                         
  -5   2   9        504.99        546.52        13.64 o                         
  -4   2   9        287.27        326.18         8.44 o                         
  -3   2   9      12358.18      12325.18       149.03 o                         
  -2   2   9       1663.74       1562.63        24.20 o                         
  -1   2   9       7017.92       6927.90        64.36 o                         
   0   2   9          1.04          5.32         1.92 o                         
   1   2   9       3327.45       3265.67        51.96 o                         
   2   2   9          0.19          1.54         0.84 o                         
   3   2   9       5453.09       5348.08        35.68 o                         
   4   2   9        726.54        775.90        10.05 o                         
   5   2   9        255.29        279.05         7.48 o                         
   6   2   9         11.10         16.56         1.77 o                         
   7   2   9        355.42        386.76        11.42 o                         
  -9   3   9        401.24        361.31         7.37 o                         
  -8   3   9         86.23         93.70         3.25 o                         
  -7   3   9         14.68         18.46         2.84 o                         
  -6   3   9       2621.92       2682.90        38.61 o                         
  -5   3   9       1010.22       1027.90        18.06 o                         
  -4   3   9       1544.84       1553.91        25.88 o                         
  -3   3   9         12.19         35.36         2.63 o                         
  -2   3   9        555.20        502.18        11.07 o                         
  -1   3   9       3806.01       4347.32        40.90 o                         
   0   3   9        742.88        699.21        13.33 o                         
   1   3   9       6276.89       6559.48        55.36 o                         
   2   3   9        122.28        100.51         2.31 o                         
   3   3   9         64.14         78.98         2.31 o                         
   4   3   9       3414.81       3653.91        36.91 o                         
   5   3   9       1381.00       1463.47        18.07 o                         
   6   3   9       1821.83       1916.54        30.77 o                         
   7   3   9       1011.23        973.80        16.33 o                         
  -9   4   9          2.26          4.35         1.66 o                         
  -8   4   9        189.56        167.11         4.20 o                         
  -7   4   9        483.78        510.24        11.87 o                         
  -6   4   9        838.25        825.00        18.93 o                         
  -5   4   9        172.82        161.38         7.57 o                         
  -4   4   9        411.69        417.20         9.08 o                         
  -3   4   9       4134.52       4228.04        49.25 o                         
  -2   4   9       8624.24       8708.72        85.09 o                         
  -1   4   9         81.07         23.44         2.15 o                         
   0   4   9       4263.54       4665.45        53.90 o                         
   1   4   9       7648.00       7779.71        98.81 o                         
   2   4   9        477.46        478.39         6.28 o                         
   3   4   9       4543.64       4534.32        35.49 o                         
   4   4   9       1546.50       1557.71        14.70 o                         
   5   4   9        208.38        206.30         4.91 o                         
   6   4   9         55.70         52.33         3.12 o                         
   7   4   9        447.08        479.27        18.58 o                         
  -9   5   9         28.46         35.19         5.00 o                         
  -8   5   9        370.34        370.61        10.43 o                         
  -7   5   9        198.16        197.81         8.43 o                         
  -6   5   9        990.63       1044.32        23.41 o                         
  -5   5   9        183.08        195.74         9.79 o                         
  -4   5   9        633.43        580.78        15.13 o                         
  -3   5   9        477.89        434.30        11.18 o                         
  -2   5   9         77.56         71.68         4.40 o                         
  -1   5   9         97.98        102.26         5.11 o                         
   0   5   9      11114.42      11899.89       266.74 o                         
   1   5   9        225.67        213.54         5.31 o                         
   2   5   9         10.17         35.93         2.34 o                         
   3   5   9         49.60         50.89         2.66 o                         
   4   5   9       1293.98       1424.38        22.50 o                         
   5   5   9       2258.59       2218.88        52.82 o                         
   6   5   9       1462.32       1463.40        27.00 o                         
   7   5   9         90.15         80.18         5.08 o                         
  -8   6   9          4.04          6.65         4.84 o                         
  -7   6   9         15.91         24.59         4.01 o                         
  -6   6   9        821.51        855.36        28.93 o                         
  -5   6   9        669.36        633.53        15.78 o                         
  -4   6   9       1849.55       1878.80        26.63 o                         
  -3   6   9       1550.59       1577.76        24.04 o                         
  -2   6   9        209.21        164.38         5.91 o                         
  -1   6   9       1926.94       1780.13        30.56 o                         
   0   6   9       1261.96       1352.84        21.82 o                         
   1   6   9       1166.00       1069.20        17.64 o                         
   2   6   9        106.29        131.28         4.86 o                         
   3   6   9       1125.15       1126.50        19.04 o                         
   4   6   9       1331.59       1272.48        21.26 o                         
   5   6   9       1109.17       1071.45        20.28 o                         
   6   6   9         99.60         90.63         4.83 o                         
   7   6   9        423.22        412.85        18.40 o                         
  -8   7   9        117.63        129.75         7.69 o                         
  -7   7   9         35.76         31.67         6.56 o                         
  -6   7   9         71.50         84.18         6.60 o                         
  -5   7   9        423.20        423.32        12.88 o                         
  -4   7   9       1370.41       1303.04        19.73 o                         
  -3   7   9          2.73          3.12         1.90 o                         
  -2   7   9       1362.54       1466.76        23.10 o                         
  -1   7   9          0.61          2.76         1.48 o                         
   0   7   9       2752.70       2738.74        33.09 o                         
   1   7   9         37.35         49.91         3.04 o                         
   2   7   9       2600.72       2315.87        31.05 o                         
   3   7   9        611.39        626.05        14.09 o                         
   4   7   9        575.67        691.25        17.19 o                         
   5   7   9        734.40        690.60        14.81 o                         
   6   7   9        721.04        734.90        15.81 o                         
  -8   8   9         26.88         32.87         3.36 o                         
  -7   8   9        378.40        423.01        14.04 o                         
  -6   8   9        768.94        859.94        23.37 o                         
  -5   8   9        802.51        814.18        22.67 o                         
  -4   8   9        126.99        137.02         7.08 o                         
  -3   8   9        821.73        792.28        14.80 o                         
  -2   8   9       1492.27       1508.47        29.43 o                         
  -1   8   9         14.04         11.95         2.33 o                         
   0   8   9         82.65         55.78         3.76 o                         
   1   8   9        487.27        402.34         8.55 o                         
   2   8   9         67.39         47.95         3.29 o                         
   3   8   9       1213.27       1260.55        19.29 o                         
   4   8   9       1132.59       1022.57        19.66 o                         
   5   8   9       1065.53       1090.63        34.76 o                         
   6   8   9         26.15         30.41         2.86 o                         
  -8   9   9        278.83        271.15        14.88 o                         
  -7   9   9       1030.74        987.20        23.95 o                         
  -6   9   9         60.77         51.10         5.31 o                         
  -5   9   9        170.22        162.88         9.38 o                         
  -4   9   9       2008.36       1953.39        33.65 o                         
  -3   9   9         85.91         59.26         4.03 o                         
  -2   9   9        804.58        814.89        16.40 o                         
  -1   9   9         91.43        101.82         9.01 o                         
   0   9   9       3351.08       3408.72        46.40 o                         
   1   9   9         65.13         52.21         3.18 o                         
   2   9   9       2309.32       2340.76        36.54 o                         
   3   9   9        203.09        176.58         6.89 o                         
   4   9   9       1383.16       1269.18        44.80 o                         
   5   9   9        674.80        615.70        17.25 o                         
   6   9   9        265.56        306.76        13.57 o                         
  -8  10   9        133.85        114.32         6.01 o                         
  -7  10   9        396.27        379.67        10.57 o                         
  -6  10   9         34.51         47.15         4.13 o                         
  -5  10   9        366.75        381.91        14.24 o                         
  -4  10   9       3896.41       4061.02        94.67 o                         
  -3  10   9        409.69        411.95        12.20 o                         
  -2  10   9         28.24         24.92         3.74 o                         
  -1  10   9        904.63        907.44        20.37 o                         
   0  10   9        160.31        154.59         6.24 o                         
   1  10   9        199.52        227.50         6.86 o                         
   2  10   9         61.64         55.38         3.64 o                         
   3  10   9        283.47        299.74        10.35 o                         
   4  10   9         64.21         55.87         4.42 o                         
   5  10   9       1072.86       1016.84        23.66 o                         
   6  10   9         37.77         37.40         3.83 o                         
  -7  11   9        153.20        148.69         6.80 o                         
  -6  11   9        115.83        114.25         5.96 o                         
  -5  11   9        260.50        261.20        11.51 o                         
  -4  11   9        790.43        802.64        22.49 o                         
  -3  11   9         27.70         35.02         4.07 o                         
  -2  11   9        272.80        247.97         9.87 o                         
  -1  11   9       1207.44       1181.55        30.21 o                         
   0  11   9       9890.91       9520.49       126.23 o                         
   1  11   9        691.53        626.10        12.00 o                         
   2  11   9        273.98        305.00         9.29 o                         
   3  11   9       2408.05       2227.90        39.58 o                         
   4  11   9        345.68        343.57        12.36 o                         
   5  11   9        903.92        813.38        24.20 o                         
   6  11   9         60.74         70.11        10.15 o                         
  -7  12   9        939.74        888.93        24.72 o                         
  -6  12   9         44.17         41.29         4.45 o                         
  -5  12   9       1236.11       1294.54        30.52 o                         
  -4  12   9       1657.05       1663.84        37.34 o                         
  -3  12   9        295.28        291.49        12.19 o                         
  -2  12   9       2811.99       2831.92        51.67 o                         
  -1  12   9       1665.90       1665.51        38.87 o                         
   0  12   9       5168.68       5191.60        73.46 o                         
   1  12   9       1439.67       1402.58        27.80 o                         
   2  12   9          2.57          3.30         2.40 o                         
   3  12   9        127.27        124.35         6.36 o                         
   4  12   9         98.94         82.11         5.67 o                         
   5  12   9        524.31        526.85        34.82 o                         
  -7  13   9        847.60        778.44        21.99 o                         
  -6  13   9         97.61         89.28         7.18 o                         
  -5  13   9         75.68         78.35         6.53 o                         
  -4  13   9         16.63         24.15         4.12 o                         
  -3  13   9        188.64        194.31         9.81 o                         
  -2  13   9       2623.90       2553.50        51.89 o                         
  -1  13   9       6271.12       6194.00       110.17 o                         
   0  13   9         25.70         24.32         3.24 o                         
   1  13   9       6344.65       6407.37        87.51 o                         
   2  13   9       4387.06       4494.48        82.06 o                         
   3  13   9        699.19        646.65        15.54 o                         
   4  13   9        158.23        156.29         7.36 o                         
   5  13   9         56.14         61.36         7.09 o                         
  -6  14   9          1.75          2.00         2.57 o                         
  -5  14   9        160.58        161.94        14.98 o                         
  -4  14   9        879.84        935.09        25.59 o                         
  -3  14   9          5.98          8.17         3.38 o                         
  -2  14   9        373.66        385.29        20.49 o                         
  -1  14   9       5071.43       5107.84        92.67 o                         
   0  14   9        490.80        502.42        17.24 o                         
   1  14   9       2100.54       2045.93        42.93 o                         
   2  14   9         14.33         21.53         2.95 o                         
   3  14   9        308.81        307.34         9.65 o                         
   4  14   9        240.74        220.00         8.37 o                         
   5  14   9        229.58        193.52        11.01 o                         
  -6  15   9        154.91        136.56         7.33 o                         
  -5  15   9        154.35        166.10         9.61 o                         
  -4  15   9          1.01          0.98         3.50 o                         
  -3  15   9        753.97        804.96        21.61 o                         
  -2  15   9        954.47        980.14        25.05 o                         
  -1  15   9         13.25         13.77         3.35 o                         
   0  15   9        144.97        130.70         6.75 o                         
   1  15   9        344.02        318.77        12.71 o                         
   2  15   9        832.50        805.06        16.14 o                         
   3  15   9         28.87         33.39         3.12 o                         
   4  15   9         26.88         28.77         2.25 o                         
  -6  16   9         92.38         95.01         7.99 o                         
  -5  16   9        410.46        422.78        15.18 o                         
  -4  16   9        202.43        213.55        11.24 o                         
  -3  16   9        117.34        107.99         8.59 o                         
  -2  16   9        205.56        188.64         9.08 o                         
  -1  16   9        374.28        373.04        11.41 o                         
   0  16   9         60.38         60.27         7.82 o                         
   1  16   9       1173.82       1190.30        23.87 o                         
   2  16   9       1026.04       1110.82        24.53 o                         
   3  16   9        132.44        137.24         4.92 o                         
   4  16   9         50.12         53.76         3.54 o                         
  -5  17   9         60.80         69.40         9.39 o                         
  -4  17   9         21.03         31.25         4.38 o                         
  -3  17   9       1233.34       1208.69        33.51 o                         
  -2  17   9        147.01        168.67         8.14 o                         
  -1  17   9        493.18        495.46        15.21 o                         
   0  17   9        103.24         90.63         9.41 o                         
   1  17   9         89.63         86.55         4.85 o                         
   2  17   9         68.66         57.43         4.28 o                         
   3  17   9        427.45        464.77         9.33 o                         
  -4  18   9        108.55         97.84         6.15 o                         
  -3  18   9        729.53        714.46        21.81 o                         
  -2  18   9        107.26        122.86         8.93 o                         
  -1  18   9        198.40        176.39         9.95 o                         
   0  18   9          2.15          6.80         2.51 o                         
   1  18   9        200.21        207.26         8.34 o                         
   2  18   9        443.05        477.11        10.84 o                         
  -3  19   9        715.62        751.70        21.74 o                         
  -2  19   9          3.79          0.74         2.48 o                         
  -1  19   9        250.67        264.88        11.30 o                         
   0  19   9         15.39         22.55         2.44 o                         
   1  19   9          0.39         -1.40         1.51 o                         
  -1  20   9        488.76        519.54        22.71 o                         
   0  20   9         55.07         53.86        10.10 o                         
  -8   0  10        631.95        580.89        14.86 o                         
  -6   0  10       4442.73       4488.32       101.92 o                         
  -4   0  10         24.25         11.56         2.98 o                         
  -2   0  10       1051.90        882.06        16.69 o                         
   0   0  10         29.59         34.43         3.33 o                         
   2   0  10         67.99         65.18         3.30 o                         
   4   0  10        276.91        298.47         7.39 o                         
   6   0  10          0.20          2.38         2.09 o                         
  -9   1  10        434.08        396.99         7.42 o                         
  -8   1  10        651.21        636.61        11.07 o                         
  -7   1  10         26.41         29.57         2.90 o                         
  -6   1  10        610.79        608.50        16.33 o                         
  -5   1  10         65.50         57.69         4.22 o                         
  -4   1  10         52.22         42.31         3.01 o                         
  -3   1  10        294.17        299.63         7.60 o                         
  -2   1  10         28.39         31.52         2.18 o                         
  -1   1  10        506.89        467.48        10.34 o                         
   0   1  10          6.87          7.53         1.37 o                         
   1   1  10          8.57          5.34         0.87 o                         
   2   1  10          2.04          3.90         1.00 o                         
   3   1  10         76.81         81.89         2.32 o                         
   4   1  10        109.23        115.46         4.18 o                         
   5   1  10        298.45        318.20         6.80 o                         
   6   1  10         38.61         34.08         2.23 o                         
   7   1  10          0.34          0.51         2.70 o                         
  -9   2  10         28.95         29.30         2.35 o                         
  -8   2  10        191.28        200.12         4.94 o                         
  -7   2  10        467.93        492.61         9.56 o                         
  -6   2  10        106.29        103.98         5.41 o                         
  -5   2  10        168.80        168.60         5.59 o                         
  -4   2  10        150.11        136.96         4.46 o                         
  -3   2  10          2.49          8.66         1.69 o                         
  -2   2  10          9.06          6.65         1.47 o                         
  -1   2  10        319.87        326.05         6.38 o                         
   0   2  10        334.06        329.80         6.42 o                         
   1   2  10         18.32         24.41         1.34 o                         
   2   2  10         47.87         46.10         1.78 o                         
   3   2  10          2.04          2.39         1.07 o                         
   4   2  10         27.85         29.46         1.84 o                         
   5   2  10        100.17        114.61         3.51 o                         
   6   2  10         83.89         83.31         3.07 o                         
   7   2  10         56.12         42.28         4.08 o                         
  -9   3  10         19.87         18.67         6.76 o                         
  -8   3  10          7.86          6.89         1.42 o                         
  -7   3  10        328.84        343.52         8.15 o                         
  -6   3  10         26.80         33.63         2.97 o                         
  -5   3  10          1.05          1.69         1.56 o                         
  -4   3  10         16.82         24.96         2.14 o                         
  -3   3  10        459.95        460.77        13.30 o                         
  -2   3  10         29.49         43.86         2.40 o                         
  -1   3  10        293.78        265.70         5.92 o                         
   0   3  10        157.63        162.05         3.59 o                         
   1   3  10         26.77         22.74         1.39 o                         
   2   3  10         19.35         17.88         1.27 o                         
   3   3  10          0.09         -0.23         1.08 o                         
   4   3  10        182.97        203.87         5.23 o                         
   5   3  10        241.83        256.76         5.47 o                         
   6   3  10         98.84        101.16         5.93 o                         
   7   3  10          0.58          3.03         2.47 o                         
  -8   4  10         69.93         71.19         2.96 o                         
  -7   4  10        126.99        124.19         4.45 o                         
  -6   4  10        436.39        478.53        11.55 o                         
  -5   4  10         39.61         35.84         2.64 o                         
  -4   4  10         66.43         65.72         3.40 o                         
  -3   4  10         11.68         10.47         1.87 o                         
  -2   4  10         36.66         27.76         2.13 o                         
  -1   4  10          0.52          0.20         1.25 o                         
   0   4  10          3.67          4.68         1.11 o                         
   1   4  10        601.77        647.70         8.13 o                         
   2   4  10        222.34        252.60         3.97 o                         
   3   4  10        332.70        351.41         5.29 o                         
   4   4  10         29.48         31.76         1.93 o                         
   5   4  10       1163.88       1187.52        15.69 o                         
   6   4  10         30.39         32.14         2.35 o                         
  -8   5  10        107.00        107.25         7.21 o                         
  -7   5  10          3.50          5.94         2.32 o                         
  -6   5  10         62.63         66.41         4.64 o                         
  -5   5  10        117.25        121.81         6.10 o                         
  -4   5  10          9.22          8.55         2.61 o                         
  -3   5  10        386.87        350.37        10.15 o                         
  -2   5  10         67.95         68.30         4.08 o                         
  -1   5  10         26.17         20.02         2.25 o                         
   0   5  10        259.75        243.32         6.29 o                         
   1   5  10        102.66        118.69         4.26 o                         
   2   5  10        444.09        423.56         8.24 o                         
   3   5  10        142.23        155.26         5.26 o                         
   4   5  10          0.98          2.04         1.42 o                         
   5   5  10         66.80         68.52         3.30 o                         
   6   5  10        213.75        233.11        10.86 o                         
  -8   6  10          1.12          5.36         3.31 o                         
  -7   6  10        121.72        131.78         7.62 o                         
  -6   6  10         58.93         61.59         5.87 o                         
  -5   6  10        101.10        110.87         7.71 o                         
  -4   6  10         96.53         95.64         6.91 o                         
  -3   6  10        141.33        115.28         6.59 o                         
  -2   6  10         26.34         28.18         2.76 o                         
  -1   6  10        277.04        265.04         7.35 o                         
   0   6  10        324.50        342.36         7.72 o                         
   1   6  10        151.75        164.32         5.11 o                         
   2   6  10        122.15        126.73         4.72 o                         
   3   6  10        532.22        535.51        12.95 o                         
   4   6  10        102.99        100.98         4.97 o                         
   5   6  10          3.97          6.84         2.19 o                         
   6   6  10         57.81         59.87         4.33 o                         
  -8   7  10         37.19         32.74         5.57 o                         
  -7   7  10          8.41          7.53         3.05 o                         
  -6   7  10          7.11          6.53         3.09 o                         
  -5   7  10        237.36        231.68        10.84 o                         
  -4   7  10         20.49         20.07         3.07 o                         
  -3   7  10        159.02        151.28         6.37 o                         
  -2   7  10         73.93         82.23         4.22 o                         
  -1   7  10          5.90          5.98         1.94 o                         
   0   7  10         34.81         32.19         2.45 o                         
   1   7  10         10.23         10.48         1.98 o                         
   2   7  10        283.27        276.05         7.63 o                         
   3   7  10          7.00         10.44         2.32 o                         
   4   7  10        391.73        365.77        12.55 o                         
   5   7  10        202.99        181.85         6.52 o                         
   6   7  10         33.20         39.96         2.96 o                         
  -8   8  10        433.89        422.66        14.10 o                         
  -7   8  10        242.54        246.38        10.18 o                         
  -6   8  10         61.46         58.52         5.63 o                         
  -5   8  10        227.32        206.04        10.25 o                         
  -4   8  10         48.03         51.90         5.57 o                         
  -3   8  10         45.34         72.53         4.80 o                         
  -2   8  10          0.18         -0.09         1.69 o                         
  -1   8  10        117.72         93.77         4.47 o                         
   0   8  10          0.57          2.09         1.69 o                         
   1   8  10        246.50        254.90         8.34 o                         
   2   8  10        188.58        188.45         6.06 o                         
   3   8  10         12.06          4.53         2.28 o                         
   4   8  10         13.98         15.18         2.99 o                         
   5   8  10        732.58        701.91        15.89 o                         
   6   8  10        213.21        177.17         6.69 o                         
  -8   9  10         89.06         83.74         5.23 o                         
  -7   9  10        270.03        267.76        14.08 o                         
  -6   9  10         14.69         20.27         3.82 o                         
  -5   9  10         47.13         53.01         6.69 o                         
  -4   9  10         38.06         57.56         5.56 o                         
  -3   9  10        124.08        107.80         7.50 o                         
  -2   9  10         97.26         98.89         5.93 o                         
  -1   9  10          3.66          5.39         2.45 o                         
   0   9  10        656.68        644.97        13.56 o                         
   1   9  10          8.59          9.73         1.84 o                         
   2   9  10        452.19        450.09        10.65 o                         
   3   9  10        248.49        214.27        10.45 o                         
   4   9  10        104.71         83.96         5.18 o                         
   5   9  10          3.98          2.43         2.49 o                         
   6   9  10         41.23         39.44         2.92 o                         
  -7  10  10        179.93        170.48         7.70 o                         
  -6  10  10        148.06        148.74         8.08 o                         
  -5  10  10          7.89          6.49         3.48 o                         
  -4  10  10          1.25          0.91         2.89 o                         
  -3  10  10         55.13         46.86         4.38 o                         
  -2  10  10          4.42          6.00         2.31 o                         
  -1  10  10         16.42         20.11         4.43 o                         
   0  10  10        188.47        202.54         7.73 o                         
   1  10  10        138.76        129.68         5.04 o                         
   2  10  10        245.67        257.61         8.51 o                         
   3  10  10        293.64        261.46        11.03 o                         
   4  10  10          1.67          9.58         2.54 o                         
   5  10  10        372.20        402.77        12.12 o                         
  -7  11  10         55.25         54.56         7.59 o                         
  -6  11  10        145.94        149.64         7.76 o                         
  -5  11  10        114.25         93.62         8.67 o                         
  -4  11  10          1.24         -2.88         4.33 o                         
  -3  11  10          5.06          9.99         4.34 o                         
  -2  11  10        267.87        269.95        14.61 o                         
  -1  11  10        112.39        118.14         8.28 o                         
   0  11  10        416.61        441.26        20.09 o                         
   1  11  10        115.02        104.60         4.86 o                         
   2  11  10        126.57        111.34         7.80 o                         
   3  11  10        274.21        259.92         8.34 o                         
   4  11  10        672.28        705.83        20.40 o                         
   5  11  10        214.55        222.34        10.00 o                         
  -7  12  10        129.81        124.77        10.82 o                         
  -6  12  10        140.65        135.73        10.20 o                         
  -5  12  10         55.80         40.32         6.13 o                         
  -4  12  10         18.16         14.00         4.88 o                         
  -3  12  10        220.13        230.19        13.68 o                         
  -2  12  10         91.73         84.51         8.51 o                         
  -1  12  10         42.04         42.78         6.42 o                         
   0  12  10        523.37        519.66        14.35 o                         
   1  12  10          4.29          3.37         2.01 o                         
   2  12  10        139.83        134.48         6.68 o                         
   3  12  10       1199.64       1242.67        31.37 o                         
   4  12  10        504.03        512.85        14.56 o                         
   5  12  10         42.99         43.31         4.18 o                         
  -7  13  10         34.68         28.16         5.20 o                         
  -6  13  10         10.77          5.04         4.46 o                         
  -5  13  10          0.03         -1.51         3.92 o                         
  -4  13  10        102.57        105.79         9.27 o                         
  -3  13  10         17.37         14.61         4.84 o                         
  -2  13  10        917.83        931.44        30.75 o                         
  -1  13  10        385.14        379.84        20.38 o                         
   0  13  10         30.14         31.53         3.76 o                         
   1  13  10         26.30         23.31         3.31 o                         
   2  13  10       1095.11       1107.72        20.65 o                         
   3  13  10         28.90         31.96         3.28 o                         
   4  13  10         25.07         24.53         2.96 o                         
   5  13  10         99.45        113.09         5.68 o                         
  -6  14  10         68.54         68.05         8.34 o                         
  -5  14  10         62.03         61.30         4.94 o                         
  -4  14  10        136.89        127.01         7.29 o                         
  -3  14  10          6.01          6.83         4.38 o                         
  -2  14  10         33.09         29.74         5.93 o                         
  -1  14  10          1.01          0.19         3.98 o                         
   0  14  10        181.30        193.23         8.33 o                         
   1  14  10        701.46        698.05        16.81 o                         
   2  14  10       1185.98       1221.38        26.29 o                         
   3  14  10         15.14         14.48         2.39 o                         
   4  14  10        223.67        217.17         7.61 o                         
  -6  15  10        154.60        139.38        10.57 o                         
  -5  15  10          4.74          3.55         2.73 o                         
  -4  15  10          1.18          1.79         2.39 o                         
  -3  15  10        334.58        345.57        15.45 o                         
  -2  15  10        350.54        357.77        13.03 o                         
  -1  15  10         50.35         56.11         6.94 o                         
   0  15  10        280.83        260.82         9.25 o                         
   1  15  10        255.77        269.28        10.67 o                         
   2  15  10        161.60        172.42         6.86 o                         
   3  15  10         26.48         25.15         2.34 o                         
   4  15  10        593.61        590.71        23.39 o                         
  -5  16  10         15.66         15.49         3.17 o                         
  -4  16  10         72.23         84.34         7.82 o                         
  -3  16  10         69.71         60.87         6.64 o                         
  -2  16  10         37.53         37.64         4.33 o                         
  -1  16  10         42.50         44.93         4.56 o                         
   0  16  10        524.54        517.06        17.41 o                         
   1  16  10         59.35         56.72         4.10 o                         
   2  16  10          3.66          5.01         1.87 o                         
   3  16  10        491.72        487.10         9.67 o                         
  -5  17  10         36.91         29.11         4.85 o                         
  -4  17  10         54.85         69.21         5.47 o                         
  -3  17  10        116.04        129.77        10.03 o                         
  -2  17  10         78.97         81.07         8.13 o                         
  -1  17  10        277.61        272.21        10.19 o                         
   0  17  10        186.35        188.41         8.09 o                         
   1  17  10         21.57         21.85         3.22 o                         
   2  17  10        162.80        156.04         4.91 o                         
   3  17  10         38.39         40.67         2.69 o                         
  -4  18  10          3.67          7.98         3.23 o                         
  -3  18  10          3.04          4.64         3.70 o                         
  -2  18  10         33.16         38.13         4.46 o                         
  -1  18  10        122.08        120.57         6.19 o                         
   0  18  10         21.00         29.86         3.07 o                         
   1  18  10        756.58        751.39        14.86 o                         
   2  18  10        220.72        211.68         6.86 o                         
  -3  19  10        168.82        174.35        11.06 o                         
  -2  19  10         35.55         38.82         5.73 o                         
  -1  19  10         53.06         45.16         3.43 o                         
   0  19  10         62.74         53.29         3.54 o                         
  -7   0  11        575.26        590.00        16.01 o                         
  -5   0  11         10.73         14.52         3.90 o                         
  -3   0  11        886.29        804.54        21.52 o                         
  -1   0  11       2570.89       2579.03        52.22 o                         
   1   0  11        472.50        499.06         8.70 o                         
   3   0  11       1475.06       1566.41        22.05 o                         
   5   0  11         16.38         13.44         1.84 o                         
  -8   1  11        358.30        350.20         6.56 o                         
  -7   1  11       1396.62       1480.95        20.93 o                         
  -6   1  11        487.08        519.00        17.45 o                         
  -5   1  11       3386.59       3400.49        46.11 o                         
  -4   1  11        271.07        244.76         7.41 o                         
  -3   1  11          0.38          1.11         1.58 o                         
  -2   1  11         52.60         54.49         2.70 o                         
  -1   1  11        447.35        457.09         6.32 o                         
   0   1  11        141.92        134.31         2.93 o                         
   1   1  11          0.18          1.37         0.96 o                         
   2   1  11         16.57         20.39         1.45 o                         
   3   1  11         39.95         47.31         2.03 o                         
   4   1  11         28.24         29.32         1.79 o                         
   5   1  11         11.99         12.76         1.39 o                         
   6   1  11          0.22          1.34         1.45 o                         
  -8   2  11        299.34        275.82         5.63 o                         
  -7   2  11        502.55        512.61        10.23 o                         
  -6   2  11        612.89        623.66        13.77 o                         
  -5   2  11       1282.81       1326.03        18.76 o                         
  -4   2  11        360.88        364.91         9.62 o                         
  -3   2  11        583.70        523.22        10.43 o                         
  -2   2  11          1.83          0.95         1.21 o                         
  -1   2  11          3.40          2.82         1.03 o                         
   0   2  11         33.30         35.59         1.74 o                         
   1   2  11          3.24          5.16         1.10 o                         
   2   2  11        611.94        605.54         7.26 o                         
   3   2  11       2973.52       3161.77        26.17 o                         
   4   2  11         13.32         15.64         1.56 o                         
   5   2  11        815.91        833.42        10.10 o                         
   6   2  11          6.81         11.09         2.03 o                         
  -8   3  11        657.77        661.65         9.42 o                         
  -7   3  11        766.58        757.07        12.89 o                         
  -6   3  11         53.94         56.12         4.18 o                         
  -5   3  11        707.61        713.53        12.50 o                         
  -4   3  11        243.79        249.23         5.95 o                         
  -3   3  11        236.30        243.29         5.93 o                         
  -2   3  11        565.76        560.24         7.36 o                         
  -1   3  11        401.01        386.09         5.97 o                         
   0   3  11         52.36         51.60         1.98 o                         
   1   3  11        246.72        247.12         4.97 o                         
   2   3  11          1.64          3.08         1.12 o                         
   3   3  11        153.23        145.92         3.50 o                         
   4   3  11          0.09          1.04         1.23 o                         
   5   3  11          0.93          1.20         1.20 o                         
   6   3  11         10.71          7.99         2.26 o                         
  -8   4  11          3.91          3.64         1.36 o                         
  -7   4  11         76.16         73.51         3.81 o                         
  -6   4  11         22.75         13.87         2.40 o                         
  -5   4  11       1221.72       1214.70        19.12 o                         
  -4   4  11         31.99         32.49         2.60 o                         
  -3   4  11        263.07        251.36         6.38 o                         
  -2   4  11        448.79        465.63         7.20 o                         
  -1   4  11        610.59        593.04         8.09 o                         
   0   4  11         66.24         68.59         2.46 o                         
   1   4  11        437.11        437.29         6.29 o                         
   2   4  11        168.77        209.01         4.27 o                         
   3   4  11        714.18        792.58         9.75 o                         
   4   4  11       1151.59       1202.00        15.22 o                         
   5   4  11         14.74         13.38         1.57 o                         
   6   4  11        175.20        189.60         9.17 o                         
  -8   5  11        670.00        661.94        20.08 o                         
  -7   5  11         68.50         70.16         4.85 o                         
  -6   5  11         73.46         91.35         5.27 o                         
  -5   5  11        512.95        575.02        28.75 o                         
  -4   5  11        347.78        340.30        10.09 o                         
  -3   5  11        198.24        199.20         8.37 o                         
  -2   5  11        194.10        163.57         6.14 o                         
  -1   5  11         17.50         15.05         2.16 o                         
   0   5  11         37.60         31.61         2.54 o                         
   1   5  11         13.29         10.02         1.85 o                         
   2   5  11        306.76        337.74         8.53 o                         
   3   5  11         46.87         52.11         3.32 o                         
   4   5  11          5.97          5.43         1.71 o                         
   5   5  11         27.39         31.48         2.78 o                         
   6   5  11          5.03          6.29         2.05 o                         
  -8   6  11         93.07         72.93         5.46 o                         
  -7   6  11        550.26        554.50        16.39 o                         
  -6   6  11        143.31        133.12         9.67 o                         
  -5   6  11        253.63        263.72        13.94 o                         
  -4   6  11         13.57         14.34         2.71 o                         
  -3   6  11        283.39        294.02         9.05 o                         
  -2   6  11         84.37         82.16         3.94 o                         
  -1   6  11        261.77        252.28         8.72 o                         
   0   6  11        102.65         99.15         4.18 o                         
   1   6  11          0.38         -0.16         1.57 o                         
   2   6  11       1495.87       1577.57        21.87 o                         
   3   6  11         37.06         42.18         3.31 o                         
   4   6  11         20.83         17.76         2.69 o                         
   5   6  11         93.28         97.44         4.65 o                         
   6   6  11         49.14         42.44         3.26 o                         
  -8   7  11          6.53          3.80         2.36 o                         
  -7   7  11        167.54        181.36         8.48 o                         
  -6   7  11       1018.64       1041.40        26.41 o                         
  -5   7  11         84.14         97.36         8.52 o                         
  -4   7  11         11.43         11.09         2.86 o                         
  -3   7  11        151.10        132.70         6.55 o                         
  -2   7  11        483.61        508.10        11.73 o                         
  -1   7  11        290.87        302.39         8.16 o                         
   0   7  11        238.13        238.52         7.63 o                         
   1   7  11        166.37        148.08         5.15 o                         
   2   7  11        206.74        215.06         6.43 o                         
   3   7  11         13.81         21.01         2.87 o                         
   4   7  11          3.44          1.89         2.31 o                         
   5   7  11         29.93         26.26         2.96 o                         
   6   7  11         11.60         11.49         2.49 o                         
  -8   8  11          5.64          5.31         1.83 o                         
  -7   8  11        311.21        337.06        14.65 o                         
  -6   8  11         53.86         56.12         5.39 o                         
  -5   8  11        793.21        830.10        22.80 o                         
  -4   8  11         39.00         40.80         5.83 o                         
  -3   8  11        117.40        110.92         7.26 o                         
  -2   8  11        183.44        208.43         8.79 o                         
  -1   8  11          4.42          3.11         1.64 o                         
   0   8  11        739.60        693.07        11.81 o                         
   1   8  11         25.31         24.92         2.65 o                         
   2   8  11        464.86        458.03        10.78 o                         
   3   8  11         23.68         23.76         2.92 o                         
   4   8  11         22.70         27.07         3.26 o                         
   5   8  11         49.06         48.06         3.44 o                         
   6   8  11         57.60         53.73         5.67 o                         
  -8   9  11        530.69        491.03        19.99 o                         
  -7   9  11         89.32        103.79         5.96 o                         
  -6   9  11        201.41        185.20         9.00 o                         
  -5   9  11        493.36        502.64        16.53 o                         
  -4   9  11        859.95        889.49        23.95 o                         
  -3   9  11         55.84         49.96         4.18 o                         
  -2   9  11        637.56        590.09        12.83 o                         
  -1   9  11         58.99         61.81         3.99 o                         
   0   9  11         80.03         84.23         4.29 o                         
   1   9  11         55.17         63.91         3.96 o                         
   2   9  11        253.04        251.28         7.60 o                         
   3   9  11        322.40        310.95         8.37 o                         
   4   9  11          1.27          1.25         2.03 o                         
   5   9  11         83.69         86.84         5.06 o                         
  -7  10  11         83.42         88.59         5.23 o                         
  -6  10  11         26.30         29.21         3.98 o                         
  -5  10  11        349.24        374.24        13.80 o                         
  -4  10  11        924.08        954.12        25.92 o                         
  -3  10  11         74.42         57.29         5.58 o                         
  -2  10  11        941.90        928.55        20.56 o                         
  -1  10  11          2.32          2.89         2.81 o                         
   0  10  11        389.26        365.20        10.73 o                         
   1  10  11         19.58         15.41         2.19 o                         
   2  10  11        107.98        102.47         5.28 o                         
   3  10  11         19.47         20.14         2.65 o                         
   4  10  11       1788.77       1773.44        40.03 o                         
   5  10  11        277.68        266.80         8.69 o                         
  -7  11  11        365.43        336.61        11.14 o                         
  -6  11  11        495.30        472.53        14.32 o                         
  -5  11  11          1.40          3.02         2.49 o                         
  -4  11  11        135.05        137.44         8.68 o                         
  -3  11  11          4.45          8.35         4.22 o                         
  -2  11  11         32.03         43.60         6.19 o                         
  -1  11  11        512.34        507.74        28.43 o                         
   0  11  11        227.59        219.19        11.87 o                         
   1  11  11        315.53        327.29         8.66 o                         
   2  11  11        200.38        178.60         6.87 o                         
   3  11  11        125.31        108.36         5.06 o                         
   4  11  11         25.86         28.08         2.91 o                         
   5  11  11        294.04        268.35        10.13 o                         
  -7  12  11        290.91        255.44        14.44 o                         
  -6  12  11          1.09         -0.92         2.97 o                         
  -5  12  11          1.19          0.12         3.82 o                         
  -4  12  11        582.67        595.98        22.84 o                         
  -3  12  11          0.80          4.74         3.96 o                         
  -2  12  11        196.31        174.08         9.40 o                         
  -1  12  11        320.40        334.80        22.32 o                         
   0  12  11        574.12        622.06        21.70 o                         
   1  12  11        418.72        419.38        12.41 o                         
   2  12  11       2097.62       2159.89        33.91 o                         
   3  12  11       1101.71       1093.69        19.51 o                         
   4  12  11        370.43        322.68        10.24 o                         
  -6  13  11          2.05          4.61         2.64 o                         
  -5  13  11        494.50        557.59        20.05 o                         
  -4  13  11        560.21        560.95        21.37 o                         
  -3  13  11        136.62        150.69        11.45 o                         
  -2  13  11        231.16        217.29        11.64 o                         
  -1  13  11          2.94         -2.09         4.13 o                         
   0  13  11        161.34        156.70         6.52 o                         
   1  13  11         23.51         25.57         3.98 o                         
   2  13  11          0.21         -0.78         2.30 o                         
   3  13  11        857.69        861.11        17.82 o                         
   4  13  11         44.53         45.07         4.22 o                         
  -6  14  11          0.92          0.70         3.88 o                         
  -5  14  11         24.47         29.47         4.34 o                         
  -4  14  11        901.48        926.34        28.55 o                         
  -3  14  11         87.00         90.57        14.49 o                         
  -2  14  11        323.36        305.03        12.15 o                         
  -1  14  11         67.97         73.22         7.49 o                         
   0  14  11        638.61        621.38        15.71 o                         
   1  14  11        328.77        321.26        10.04 o                         
   2  14  11          2.29          0.15         2.24 o                         
   3  14  11       3657.46       3718.65        82.40 o                         
   4  14  11        197.54        206.23         8.11 o                         
  -5  15  11         90.78        105.35         6.77 o                         
  -4  15  11        509.96        544.79        19.06 o                         
  -3  15  11         28.37         29.29        11.58 o                         
  -2  15  11          1.73          0.37         2.73 o                         
  -1  15  11        467.32        456.05        18.89 o                         
   0  15  11         89.04        101.15         6.34 o                         
   1  15  11        888.64        854.33        22.92 o                         
   2  15  11         58.78         61.84         5.90 o                         
   3  15  11         50.74         49.09         3.45 o                         
  -5  16  11        105.33        112.36         9.33 o                         
  -4  16  11        120.39        118.64        14.52 o                         
  -3  16  11          1.83          7.64         3.20 o                         
  -2  16  11        966.58       1023.73        29.71 o                         
  -1  16  11        444.66        417.01        13.46 o                         
   0  16  11         38.18         32.49         3.72 o                         
   1  16  11        468.03        481.46        15.55 o                         
   2  16  11         50.08         53.95         5.85 o                         
   3  16  11        296.96        294.22         8.05 o                         
  -4  17  11         15.33         17.83         4.55 o                         
  -3  17  11        251.23        249.73        10.78 o                         
  -2  17  11        114.81        119.09         7.58 o                         
  -1  17  11         15.40         19.52         3.81 o                         
   0  17  11         25.12         25.23         3.20 o                         
   1  17  11        219.56        211.86         6.83 o                         
   2  17  11          8.32         11.02         1.74 o                         
  -3  18  11         33.95         31.60         5.57 o                         
  -2  18  11          4.64          9.56         4.34 o                         
  -1  18  11         97.60        106.98         6.55 o                         
   0  18  11        287.14        264.91        10.65 o                         
   1  18  11         58.72         58.95         4.76 o                         
  -8   0  12       2458.31       2378.87        35.16 o                         
  -6   0  12         39.92         48.79         7.20 o                         
  -4   0  12         92.04         83.39         8.64 o                         
  -2   0  12        249.59        312.93        10.96 o                         
   0   0  12        275.21        277.22         6.91 o                         
   2   0  12        326.18        345.26        10.15 o                         
   4   0  12       8258.60       8564.76       103.65 o                         
   6   0  12        562.46        547.32        23.18 o                         
  -8   1  12          0.63          1.85         1.39 o                         
  -7   1  12         86.19         94.65         4.46 o                         
  -6   1  12       1015.41        986.00        23.19 o                         
  -5   1  12        955.83        983.42        23.53 o                         
  -4   1  12       6653.30       6548.91        70.43 o                         
  -3   1  12       2945.06       2721.84        33.36 o                         
  -2   1  12       2842.73       2647.86        26.05 o                         
  -1   1  12       2771.55       2644.70        27.98 o                         
   0   1  12        712.89        677.62         8.46 o                         
   1   1  12       7595.74       7589.61        55.89 o                         
   2   1  12        937.30        961.64        11.77 o                         
   3   1  12        136.10        144.63         4.07 o                         
   4   1  12         83.02         79.02         2.74 o                         
   5   1  12       1091.23       1232.57        24.13 o                         
   6   1  12          2.77          3.37         3.89 o                         
  -8   2  12        846.97        814.71        11.33 o                         
  -7   2  12        145.45        137.51         5.29 o                         
  -6   2  12        130.71        119.57         5.61 o                         
  -5   2  12        253.87        260.67         9.37 o                         
  -4   2  12        764.28        710.52        13.86 o                         
  -3   2  12        681.05        743.42        12.30 o                         
  -2   2  12        663.64        717.90        11.16 o                         
  -1   2  12       1765.37       1783.03        18.14 o                         
   0   2  12         15.94         18.00         1.60 o                         
   1   2  12        371.48        361.98         7.32 o                         
   2   2  12       2984.51       3065.57        27.03 o                         
   3   2  12       2584.30       2754.85        28.73 o                         
   4   2  12       2805.72       2990.34        33.44 o                         
   5   2  12        461.97        467.45         9.96 o                         
   6   2  12        844.76        808.16        47.35 o                         
  -8   3  12       1138.16       1077.38        14.52 o                         
  -7   3  12         74.68         70.22         4.02 o                         
  -6   3  12         55.47         61.45         4.49 o                         
  -5   3  12       5433.41       5460.96        70.12 o                         
  -4   3  12         79.35         82.32         3.85 o                         
  -3   3  12        220.95        186.41         5.98 o                         
  -2   3  12         86.88         81.67         3.04 o                         
  -1   3  12       2708.75       2648.23        21.83 o                         
   0   3  12         80.63         79.53         2.83 o                         
   1   3  12       4203.78       4239.60        34.63 o                         
   2   3  12        594.86        640.81         9.38 o                         
   3   3  12        136.19        141.10         4.33 o                         
   4   3  12         54.79         61.58         2.60 o                         
   5   3  12        694.45        830.98        24.07 o                         
   6   3  12         40.98         37.12         5.93 o                         
  -8   4  12        843.96        751.43        13.68 o                         
  -7   4  12        226.64        210.86         5.75 o                         
  -6   4  12        473.14        509.75        11.76 o                         
  -5   4  12         25.53         24.62         3.08 o                         
  -4   4  12         12.21         11.98         2.18 o                         
  -3   4  12          7.04         12.66         2.26 o                         
  -2   4  12       2559.60       2569.78        28.50 o                         
  -1   4  12       1337.79       1397.50        13.72 o                         
   0   4  12          8.98         20.06         1.62 o                         
   1   4  12         65.98         66.07         2.57 o                         
   2   4  12       2466.15       2564.01        25.61 o                         
   3   4  12       1488.98       1584.26        18.41 o                         
   4   4  12       2319.03       2429.67        45.92 o                         
   5   4  12        188.67        203.67         6.61 o                         
   6   4  12        567.24        585.93        18.78 o                         
  -8   5  12        391.92        368.82        33.43 o                         
  -7   5  12        116.39        112.21        12.02 o                         
  -6   5  12        399.84        401.38        11.04 o                         
  -5   5  12        642.06        667.97        19.74 o                         
  -4   5  12       1194.76       1260.56        27.69 o                         
  -3   5  12        197.73        162.15         6.58 o                         
  -2   5  12         22.80         28.05         3.50 o                         
  -1   5  12       3828.75       3951.24        49.53 o                         
   0   5  12         15.06         26.74         2.47 o                         
   1   5  12        981.12        957.88        15.35 o                         
   2   5  12       1359.38       1313.74        19.99 o                         
   3   5  12       1164.62       1142.66        19.61 o                         
   4   5  12         12.53          7.43         1.91 o                         
   5   5  12        416.82        463.67        11.64 o                         
   6   5  12         25.19         29.01         4.10 o                         
  -8   6  12         17.10         16.92         2.93 o                         
  -7   6  12        119.59        106.48         7.73 o                         
  -6   6  12        127.73        136.46         9.58 o                         
  -5   6  12        111.29        101.45         8.71 o                         
  -4   6  12        763.19        801.80        26.78 o                         
  -3   6  12         38.95         40.42         3.47 o                         
  -2   6  12       2468.11       2496.02        38.08 o                         
  -1   6  12        466.95        482.07        21.06 o                         
   0   6  12        876.48        758.07        13.47 o                         
   1   6  12        633.84        627.91        16.01 o                         
   2   6  12        689.67        779.28        15.06 o                         
   3   6  12       1624.23       1582.98        24.62 o                         
   4   6  12        966.16        993.43        23.83 o                         
   5   6  12        125.79         98.71         4.76 o                         
  -8   7  12        326.57        311.60        13.94 o                         
  -7   7  12        261.46        249.74        11.57 o                         
  -6   7  12        221.06        211.49        11.93 o                         
  -5   7  12         12.41         30.35         5.35 o                         
  -4   7  12        836.63        818.97        27.28 o                         
  -3   7  12       1047.37        842.31        27.36 o                         
  -2   7  12          2.00          2.95         2.04 o                         
  -1   7  12         17.94         28.69         3.11 o                         
   0   7  12        106.77         99.18         4.63 o                         
   1   7  12       1935.55       2065.22        28.26 o                         
   2   7  12        539.96        466.78        15.95 o                         
   3   7  12       1290.26       1320.73        23.04 o                         
   4   7  12        161.53        171.18         7.16 o                         
   5   7  12        333.27        358.66         9.32 o                         
  -7   8  12         31.93         30.15         4.31 o                         
  -6   8  12        406.96        425.97        17.03 o                         
  -5   8  12          3.47          0.95         3.63 o                         
  -4   8  12        514.58        560.44        27.32 o                         
  -3   8  12        136.19        157.50        12.74 o                         
  -2   8  12       1652.89       1649.17        27.30 o                         
  -1   8  12        118.52        109.76         5.24 o                         
   0   8  12       1647.78       1619.02        24.18 o                         
   1   8  12        459.01        436.34        10.81 o                         
   2   8  12        446.71        439.33        10.46 o                         
   3   8  12       1479.46       1331.54        23.48 o                         
   4   8  12       1151.39       1251.34        23.97 o                         
   5   8  12         77.09         55.65         3.69 o                         
  -7   9  12        173.44        186.27         7.55 o                         
  -6   9  12        706.26        700.75        33.44 o                         
  -5   9  12       1306.82       1274.08        36.25 o                         
  -4   9  12        100.40        103.01        12.24 o                         
  -3   9  12        371.36        315.23        12.59 o                         
  -2   9  12        810.32        838.51        19.45 o                         
  -1   9  12        627.34        535.90        12.95 o                         
   0   9  12          1.15          1.50         1.91 o                         
   1   9  12        186.90        220.95         7.20 o                         
   2   9  12        519.12        457.09        10.64 o                         
   3   9  12       2300.73       2155.12        30.66 o                         
   4   9  12         97.84         78.19         3.95 o                         
   5   9  12        435.21        429.00        12.80 o                         
  -7  10  12          4.18          0.66         1.68 o                         
  -6  10  12        538.17        504.08        14.89 o                         
  -5  10  12        174.00        148.96         7.18 o                         
  -4  10  12        369.79        392.27        16.93 o                         
  -3  10  12        631.17        685.71        19.72 o                         
  -2  10  12       3413.65       3370.08        64.70 o                         
  -1  10  12         80.52         77.91         5.89 o                         
   0  10  12        620.13        628.61        14.53 o                         
   1  10  12       1260.43       1153.30        21.57 o                         
   2  10  12       1061.72       1015.32        17.68 o                         
   3  10  12          2.24          4.44         1.85 o                         
   4  10  12         44.81         26.07         2.72 o                         
   5  10  12          3.00         -0.49         2.34 o                         
  -7  11  12         74.94         76.47         4.10 o                         
  -6  11  12       2327.27       2288.66        71.89 o                         
  -5  11  12         89.93         83.46         5.32 o                         
  -4  11  12       1071.92       1034.84        22.43 o                         
  -3  11  12        194.93        201.19        18.97 o                         
  -2  11  12       1459.92       1418.24        39.15 o                         
  -1  11  12        145.01        132.70        12.42 o                         
   0  11  12        408.30        435.18        12.85 o                         
   1  11  12        143.48        148.56         7.08 o                         
   2  11  12          1.48          0.76         1.97 o                         
   3  11  12       1200.60       1138.61        29.39 o                         
   4  11  12          4.31          6.74         1.75 o                         
  -6  12  12        191.10        202.30         9.78 o                         
  -5  12  12          5.12         14.28         3.99 o                         
  -4  12  12        786.29        765.99        25.98 o                         
  -3  12  12       2232.73       2195.34        56.15 o                         
  -2  12  12        697.00        730.77        44.39 o                         
  -1  12  12       2186.89       2297.36        55.44 o                         
   0  12  12       1472.39       1434.87        33.23 o                         
   1  12  12       2789.56       2657.95        62.39 o                         
   2  12  12         27.77         32.40         3.27 o                         
   3  12  12        284.96        270.25         8.21 o                         
   4  12  12        542.89        509.52        21.61 o                         
  -6  13  12        556.23        561.37        31.41 o                         
  -5  13  12         89.41         84.70         9.29 o                         
  -4  13  12         30.42         32.58         5.29 o                         
  -3  13  12         88.38        100.11         8.44 o                         
  -2  13  12       2838.30       2855.34       103.20 o                         
  -1  13  12        122.13        121.42         9.35 o                         
   0  13  12        128.94        124.92         6.28 o                         
   1  13  12        479.61        497.12        14.75 o                         
   2  13  12        278.43        283.45         8.75 o                         
   3  13  12        585.07        517.54        16.29 o                         
  -5  14  12        339.27        349.14        13.32 o                         
  -4  14  12        487.18        521.51        18.70 o                         
  -3  14  12       1363.94       1388.19        38.05 o                         
  -2  14  12        242.75        241.31        10.19 o                         
  -1  14  12        356.31        367.31        12.62 o                         
   0  14  12       1526.61       1429.28        26.77 o                         
   1  14  12        161.75        147.31         8.27 o                         
   2  14  12        128.90        138.89         6.42 o                         
   3  14  12         71.26         64.64         5.00 o                         
  -5  15  12         33.93         24.95         3.42 o                         
  -4  15  12        693.72        750.52        22.54 o                         
  -3  15  12        188.57        205.84        10.76 o                         
  -2  15  12        394.74        459.14        19.10 o                         
  -1  15  12          1.25          5.18         3.39 o                         
   0  15  12       1847.92       1789.29        44.23 o                         
   1  15  12        524.02        521.01        15.43 o                         
   2  15  12          6.10          7.33         2.07 o                         
   3  15  12         48.80         45.34         3.46 o                         
  -4  16  12        145.41        154.26         7.75 o                         
  -3  16  12        391.98        411.10        14.89 o                         
  -2  16  12         33.81         33.77         8.70 o                         
  -1  16  12         11.91         12.29         2.80 o                         
   0  16  12        328.76        287.55        12.29 o                         
   1  16  12         13.77         15.02         2.96 o                         
   2  16  12         86.12         85.29         4.93 o                         
  -3  17  12        398.24        400.80        13.39 o                         
  -2  17  12          4.28          2.08         2.41 o                         
  -1  17  12         16.05         13.69         3.08 o                         
   0  17  12       1000.54       1049.87        27.31 o                         
   1  17  12         44.43         45.22         5.01 o                         
  -7   0  13         93.07        102.30         7.00 o                         
  -5   0  13         24.08         22.88         5.49 o                         
  -3   0  13       2758.50       2558.30        40.96 o                         
  -1   0  13         40.88         42.70         4.24 o                         
   1   0  13         60.09         59.05         4.01 o                         
   3   0  13        142.85        152.28         6.79 o                         
   5   0  13         34.05         31.99         3.08 o                         
  -8   1  13        639.18        622.20        10.39 o                         
  -7   1  13         25.12         22.99         2.74 o                         
  -6   1  13          8.11          9.37         3.07 o                         
  -5   1  13        249.95        255.87        10.75 o                         
  -4   1  13        250.56        227.36        11.21 o                         
  -3   1  13       2231.37       2188.43        26.01 o                         
  -2   1  13          0.90          2.24         1.48 o                         
  -1   1  13        429.26        468.24         7.65 o                         
   0   1  13         75.00         72.61         2.88 o                         
   1   1  13       1148.73       1168.27        14.01 o                         
   2   1  13        272.35        257.23         6.15 o                         
   3   1  13        884.32        970.74        14.55 o                         
   4   1  13         49.13         54.21         3.09 o                         
   5   1  13        236.95        233.65         9.79 o                         
  -8   2  13        194.37        174.08         4.33 o                         
  -7   2  13          0.62          2.28         1.78 o                         
  -6   2  13         82.21         80.81         5.04 o                         
  -5   2  13       1053.79       1062.89        21.66 o                         
  -4   2  13        282.31        283.54        12.33 o                         
  -3   2  13         51.49         54.91         3.01 o                         
  -2   2  13        199.87        210.01         5.65 o                         
  -1   2  13        144.14        154.91         3.99 o                         
   0   2  13         16.21         20.60         1.86 o                         
   1   2  13        427.04        443.39         7.91 o                         
   2   2  13        224.07        234.69         5.85 o                         
   3   2  13         57.85         55.68         2.99 o                         
   4   2  13          2.50          0.84         1.48 o                         
   5   2  13        118.15        118.72         4.48 o                         
  -8   3  13        313.96        291.46         5.65 o                         
  -7   3  13         40.18         39.64         2.61 o                         
  -6   3  13         26.87         42.51         5.39 o                         
  -5   3  13         57.38         64.29         4.98 o                         
  -4   3  13         30.36         32.05         4.12 o                         
  -3   3  13        240.58        233.06         6.04 o                         
  -2   3  13       1044.52       1083.99        13.46 o                         
  -1   3  13        157.98        165.30         4.06 o                         
   0   3  13         11.07         10.88         1.46 o                         
   1   3  13        172.71        179.85         4.58 o                         
   2   3  13         34.67         37.08         2.52 o                         
   3   3  13         30.74         36.29         2.33 o                         
   4   3  13         20.10         24.72         2.32 o                         
   5   3  13        592.32        623.62        13.88 o                         
  -8   4  13         35.00         30.76         2.60 o                         
  -7   4  13          0.77          2.70         1.66 o                         
  -6   4  13          0.01          0.10         2.10 o                         
  -5   4  13        231.18        218.56         7.42 o                         
  -4   4  13         20.59         20.14         3.50 o                         
  -3   4  13        573.38        559.26        12.46 o                         
  -2   4  13          3.42          3.79         1.56 o                         
  -1   4  13         88.76         83.57         2.95 o                         
   0   4  13        151.36        157.00         4.44 o                         
   1   4  13          8.89         11.73         1.60 o                         
   2   4  13         19.64         17.53         1.85 o                         
   3   4  13         16.46         15.81         2.19 o                         
   4   4  13          1.03          0.71         1.44 o                         
   5   4  13         71.74         72.33         4.00 o                         
  -8   5  13         41.53         32.69         6.76 o                         
  -7   5  13         64.54         61.97         4.79 o                         
  -6   5  13        112.87        113.70         6.04 o                         
  -5   5  13          0.05          2.72         2.49 o                         
  -4   5  13         91.52        121.69        10.14 o                         
  -3   5  13         79.67         88.33         8.47 o                         
  -2   5  13          2.27          6.15         2.66 o                         
  -1   5  13          4.30          6.24         1.96 o                         
   0   5  13        244.92        250.68         7.72 o                         
   1   5  13          3.94          6.21         1.79 o                         
   2   5  13          0.80         -0.88         1.63 o                         
   3   5  13         80.16         90.82         4.51 o                         
   4   5  13        505.61        527.74        16.83 o                         
   5   5  13        173.11        173.98         5.90 o                         
  -7   6  13        132.18        130.63         8.15 o                         
  -6   6  13         60.04         54.74         6.12 o                         
  -5   6  13        117.14        127.65         9.48 o                         
  -4   6  13          1.05          9.19         3.24 o                         
  -3   6  13          7.16          8.48         4.01 o                         
  -2   6  13         81.38         82.01         5.92 o                         
  -1   6  13        212.06        210.27         7.35 o                         
   0   6  13         61.90         58.74         3.78 o                         
   1   6  13         16.27         16.22         2.40 o                         
   2   6  13        181.31        179.01         6.37 o                         
   3   6  13         20.93         16.19         2.25 o                         
   4   6  13        125.50        144.15         9.30 o                         
   5   6  13          4.17          2.99         1.62 o                         
  -7   7  13         44.23         40.50         4.38 o                         
  -6   7  13          7.41          4.35         3.53 o                         
  -5   7  13          3.91          5.68         3.63 o                         
  -4   7  13        105.31         83.30         9.05 o                         
  -3   7  13        148.41        122.11        11.19 o                         
  -2   7  13        130.33        151.99        13.15 o                         
  -1   7  13          4.57          1.46         2.57 o                         
   0   7  13          9.04          9.21         2.13 o                         
   1   7  13          0.58          0.42         1.89 o                         
   2   7  13        614.37        627.72        20.34 o                         
   3   7  13        504.33        491.24        10.62 o                         
   4   7  13        504.67        503.89        13.55 o                         
   5   7  13         46.46         44.41         3.22 o                         
  -7   8  13         72.61         60.26         5.93 o                         
  -6   8  13          0.39          0.00         2.55 o                         
  -5   8  13         99.26        109.23         8.51 o                         
  -4   8  13         65.96         41.78         5.06 o                         
  -3   8  13         91.71         89.24        10.11 o                         
  -2   8  13        149.79        129.94         6.79 o                         
  -1   8  13         16.99         15.40         3.17 o                         
   0   8  13        226.21        231.19         7.35 o                         
   1   8  13          6.11          4.32         1.91 o                         
   2   8  13        144.48        140.74         6.07 o                         
   3   8  13          4.15          3.18         1.71 o                         
   4   8  13         17.19         19.16         2.51 o                         
   5   8  13         24.74         25.93         2.96 o                         
  -7   9  13         15.29         13.80         2.28 o                         
  -6   9  13         42.03         28.45         3.77 o                         
  -5   9  13         14.15         15.18         3.45 o                         
  -4   9  13         97.42         74.14         6.00 o                         
  -3   9  13         13.73         17.59         3.73 o                         
  -2   9  13        789.40        730.94        17.77 o                         
  -1   9  13         64.72         67.50         4.39 o                         
   0   9  13         29.31         28.79         2.87 o                         
   1   9  13         71.38         73.40         4.60 o                         
   2   9  13        212.38        203.14         7.97 o                         
   3   9  13         92.49         84.90         4.31 o                         
   4   9  13         17.62         22.36         2.76 o                         
  -7  10  13         10.11         17.78         2.72 o                         
  -6  10  13        236.36        202.52         9.90 o                         
  -5  10  13        127.40        113.88         6.78 o                         
  -4  10  13        506.47        460.73        15.06 o                         
  -3  10  13        410.98        420.38        14.48 o                         
  -2  10  13         11.36         11.40         2.73 o                         
  -1  10  13        420.78        423.56        11.29 o                         
   0  10  13         41.75         44.94         3.68 o                         
   1  10  13        158.29        151.08         7.09 o                         
   2  10  13        259.14        266.34         9.54 o                         
   3  10  13         58.57         48.04         3.62 o                         
   4  10  13          1.60          0.07         1.83 o                         
  -6  11  13         13.47         11.57         2.40 o                         
  -5  11  13         41.41         37.25         3.91 o                         
  -4  11  13        437.86        421.41        22.16 o                         
  -3  11  13        370.40        391.76        17.03 o                         
  -2  11  13        427.58        409.03        14.25 o                         
  -1  11  13        389.70        381.77        10.48 o                         
   0  11  13         12.16         12.76         2.15 o                         
   1  11  13        196.91        188.13         7.67 o                         
   2  11  13         38.72         31.15         4.67 o                         
   3  11  13        295.34        317.27         8.80 o                         
   4  11  13         11.14         16.49         2.07 o                         
  -6  12  13        197.72        234.60        13.56 o                         
  -5  12  13         12.02          7.65         4.40 o                         
  -4  12  13        134.48        166.12        13.90 o                         
  -3  12  13         70.03         79.74        10.61 o                         
  -2  12  13         48.87         46.56         6.05 o                         
  -1  12  13         23.35         28.49         4.05 o                         
   0  12  13        391.01        382.02        11.37 o                         
   1  12  13         37.96         30.18         3.25 o                         
   2  12  13         28.72         31.62         2.99 o                         
   3  12  13         21.19         23.56         2.53 o                         
  -5  13  13          0.81          7.97         4.10 o                         
  -4  13  13          2.35          0.91         4.10 o                         
  -3  13  13        224.04        212.73        15.81 o                         
  -2  13  13         88.44         90.27         8.89 o                         
  -1  13  13         70.49         79.01         8.35 o                         
   0  13  13        101.92        107.31         6.32 o                         
   1  13  13        122.94        116.00         5.46 o                         
   2  13  13         10.70         12.83         2.08 o                         
   3  13  13         12.25         12.71         2.63 o                         
  -5  14  13          2.17          0.23         2.16 o                         
  -4  14  13        341.37        346.63        18.81 o                         
  -3  14  13        411.02        449.45        23.24 o                         
  -2  14  13          4.76          3.63         2.43 o                         
  -1  14  13         31.33         30.91         3.73 o                         
   0  14  13        140.21        126.88         6.46 o                         
   1  14  13          0.85          1.68         1.64 o                         
   2  14  13        129.42        134.63         7.00 o                         
  -4  15  13         36.03         40.67         4.22 o                         
  -3  15  13        520.05        522.11        24.15 o                         
  -2  15  13         40.99         49.39        11.55 o                         
  -1  15  13        789.96        779.51        27.79 o                         
   0  15  13         28.44         27.22         3.64 o                         
   1  15  13        316.92        315.09        11.75 o                         
   2  15  13        217.74        224.80         8.42 o                         
  -3  16  13         77.49         92.14         9.76 o                         
  -2  16  13         72.59         54.50         6.76 o                         
  -1  16  13        106.29        107.61         9.40 o                         
   0  16  13         87.32         80.61         8.01 o                         
   1  16  13          3.02          2.34         2.25 o                         
  -8   0  14        399.02        400.99        10.71 o                         
  -6   0  14        603.51        580.05        22.58 o                         
  -4   0  14        578.79        569.01        23.10 o                         
  -2   0  14       2966.48       2851.92        58.63 o                         
   0   0  14        564.24        580.63        15.74 o                         
   2   0  14        299.62        278.58        10.41 o                         
   4   0  14         77.86         68.05        14.54 o                         
  -8   1  14          0.64          1.67         0.98 o                         
  -7   1  14        189.24        207.08         7.18 o                         
  -6   1  14          0.03         -4.12         2.83 o                         
  -5   1  14        973.36        945.97        22.85 o                         
  -4   1  14         13.26         15.86         3.30 o                         
  -3   1  14        614.43        595.90        16.62 o                         
  -2   1  14        412.86        399.65         8.95 o                         
  -1   1  14        244.37        237.68         6.27 o                         
   0   1  14        281.17        299.74         7.59 o                         
   1   1  14        150.35        154.31         6.77 o                         
   2   1  14         13.69         16.05         2.10 o                         
   3   1  14         74.03         77.63         3.94 o                         
   4   1  14          1.99          2.29         1.60 o                         
   5   1  14         60.35         62.19         5.10 o                         
  -8   2  14        229.42        244.09        13.43 o                         
  -7   2  14         74.35         83.54         4.10 o                         
  -6   2  14       1660.09       1670.24        32.23 o                         
  -5   2  14          0.75          1.90         2.60 o                         
  -4   2  14        182.20        196.48         9.92 o                         
  -3   2  14         67.49         70.93         4.40 o                         
  -2   2  14        498.50        501.00        10.85 o                         
  -1   2  14        267.84        270.95         5.76 o                         
   0   2  14       1077.02       1116.67        15.26 o                         
   1   2  14        143.52        140.38         4.80 o                         
   2   2  14        275.94        290.69         6.56 o                         
   3   2  14         91.07         98.30         4.32 o                         
   4   2  14          0.14          2.14         1.55 o                         
   5   2  14          4.27          9.70         2.19 o                         
  -7   3  14       1301.78       1299.63        20.04 o                         
  -6   3  14        269.70        265.58         8.48 o                         
  -5   3  14         67.64         64.03         4.29 o                         
  -4   3  14        154.31        162.45         5.88 o                         
  -3   3  14        250.53        241.21         7.85 o                         
  -2   3  14         78.70         82.19         3.56 o                         
  -1   3  14        795.57        802.44        10.89 o                         
   0   3  14        780.48        792.34        12.10 o                         
   1   3  14         54.55         55.06         2.91 o                         
   2   3  14        175.50        180.93         5.39 o                         
   3   3  14          5.36          5.42         1.86 o                         
   4   3  14          5.42         15.83         1.94 o                         
   5   3  14         75.97         70.38         9.46 o                         
  -7   4  14         14.81         20.57         2.04 o                         
  -6   4  14         44.47         54.30         3.65 o                         
  -5   4  14         58.37         61.14         3.79 o                         
  -4   4  14        417.12        427.77        10.05 o                         
  -3   4  14        213.98        222.75        10.36 o                         
  -2   4  14        978.40        979.49        14.67 o                         
  -1   4  14         19.44         17.57         1.98 o                         
   0   4  14         61.22         61.99         2.97 o                         
   1   4  14          6.94          7.84         1.58 o                         
   2   4  14         10.96         10.37         1.71 o                         
   3   4  14         50.26         57.21         3.34 o                         
   4   4  14         56.65         62.47         6.79 o                         
   5   4  14          7.63          9.99         3.11 o                         
  -7   5  14        181.14        183.29         9.01 o                         
  -6   5  14        131.13        102.89         4.64 o                         
  -5   5  14        496.19        472.54        13.51 o                         
  -4   5  14         65.48         76.57         8.42 o                         
  -3   5  14        610.00        618.37        23.31 o                         
  -2   5  14         51.96         49.52         5.01 o                         
  -1   5  14         17.40         12.14         2.10 o                         
   0   5  14        308.56        288.74         7.19 o                         
   1   5  14          5.01          6.86         1.81 o                         
   2   5  14        113.07        118.10         5.12 o                         
   3   5  14         68.12         74.18         3.80 o                         
   4   5  14        164.54        181.49        14.59 o                         
  -7   6  14         46.65         52.32         4.74 o                         
  -6   6  14        169.47        159.37        18.35 o                         
  -5   6  14        372.92        329.23        15.61 o                         
  -4   6  14        432.54        402.24        28.03 o                         
  -3   6  14          0.66          4.95         4.09 o                         
  -2   6  14         59.48         68.03         5.94 o                         
  -1   6  14         50.53         55.57         3.73 o                         
   0   6  14        423.35        452.43        10.78 o                         
   1   6  14          8.28         11.80         2.28 o                         
   2   6  14        178.65        179.68         6.77 o                         
   3   6  14         95.26         95.30         5.16 o                         
   4   6  14          9.71          9.14         1.97 o                         
  -7   7  14        627.91        576.33        17.33 o                         
  -6   7  14         16.95         11.30         2.86 o                         
  -5   7  14        100.32         81.78         7.30 o                         
  -4   7  14        116.56        130.73         7.95 o                         
  -3   7  14        162.90        171.85        11.32 o                         
  -2   7  14        522.14        530.92        17.03 o                         
  -1   7  14         27.75         30.93         3.77 o                         
   0   7  14        302.15        298.39         8.48 o                         
   1   7  14         35.17         44.37         4.32 o                         
   2   7  14        241.15        240.02         7.81 o                         
   3   7  14         46.80         41.97         3.44 o                         
   4   7  14         96.75         93.09         4.90 o                         
  -7   8  14        461.25        394.27        10.72 o                         
  -6   8  14        225.63        237.25        16.29 o                         
  -5   8  14        110.97         96.79         6.40 o                         
  -4   8  14        395.14        372.25        20.80 o                         
  -3   8  14         25.98         33.45         4.32 o                         
  -2   8  14        463.16        477.01        23.41 o                         
  -1   8  14        324.47        313.04        10.41 o                         
   0   8  14        342.37        348.11         9.15 o                         
   1   8  14         11.48         16.41         2.44 o                         
   2   8  14          0.26          2.49         1.78 o                         
   3   8  14        113.80        128.58         6.49 o                         
   4   8  14         12.35         17.29         3.60 o                         
  -7   9  14        201.06        195.04        10.99 o                         
  -6   9  14        211.54        194.89         7.84 o                         
  -5   9  14         29.99         34.92         4.07 o                         
  -4   9  14        143.90        166.77         9.83 o                         
  -3   9  14         13.20          9.38         3.05 o                         
  -2   9  14        246.58        238.92         9.01 o                         
  -1   9  14        382.68        389.21        10.67 o                         
   0   9  14        196.57        218.86         9.29 o                         
   1   9  14         12.06         13.58         2.42 o                         
   2   9  14        275.34        288.17         9.27 o                         
   3   9  14         68.00         80.03         7.24 o                         
   4   9  14          7.22          8.00         3.40 o                         
  -6  10  14        530.53        497.06        13.14 o                         
  -5  10  14        167.32        154.30         7.39 o                         
  -4  10  14        275.48        305.20        12.62 o                         
  -3  10  14        525.57        526.09        16.03 o                         
  -2  10  14          4.63          4.23         2.34 o                         
  -1  10  14        125.81        112.45         6.05 o                         
   0  10  14        378.37        390.63        10.37 o                         
   1  10  14        528.89        547.66        21.05 o                         
   2  10  14         57.06         67.63         4.62 o                         
   3  10  14        239.15        235.24        12.00 o                         
  -6  11  14        497.20        492.80        12.26 o                         
  -5  11  14         53.98         59.98         5.79 o                         
  -4  11  14         99.35         94.19         5.92 o                         
  -3  11  14        215.46        245.38        12.51 o                         
  -2  11  14        200.88        206.89         9.75 o                         
  -1  11  14         56.88         47.95         3.59 o                         
   0  11  14        384.62        362.64        12.36 o                         
   1  11  14          6.03          5.87         1.87 o                         
   2  11  14        201.29        192.74         7.97 o                         
   3  11  14        479.81        417.26        13.70 o                         
  -5  12  14          9.85          7.03         2.75 o                         
  -4  12  14         48.44         63.19         5.80 o                         
  -3  12  14          1.19          3.42         2.86 o                         
  -2  12  14       1321.83       1298.87        28.84 o                         
  -1  12  14        532.20        548.80        15.88 o                         
   0  12  14         10.49         10.62         2.90 o                         
   1  12  14        385.14        357.50         9.93 o                         
   2  12  14         32.04         23.93         2.84 o                         
   3  12  14        250.88        261.81         9.33 o                         
  -5  13  14          9.99          9.80         3.58 o                         
  -4  13  14         75.16         82.06         8.43 o                         
  -3  13  14         22.19         15.48         5.39 o                         
  -2  13  14       1086.87       1132.41        28.38 o                         
  -1  13  14        190.05        209.36        14.83 o                         
   0  13  14          5.25          4.89         2.15 o                         
   1  13  14        202.37        195.41         6.54 o                         
   2  13  14          2.05          2.47         1.53 o                         
  -4  14  14        164.06        170.51        11.33 o                         
  -3  14  14        311.11        304.55        11.94 o                         
  -2  14  14        240.96        224.24         8.32 o                         
  -1  14  14         53.57         58.42         4.25 o                         
   0  14  14         68.38         80.17         4.69 o                         
   1  14  14        564.66        574.80        13.91 o                         
   2  14  14         96.80         94.91         7.11 o                         
  -3  15  14          8.50          7.93         2.28 o                         
  -2  15  14         10.00         13.29         2.73 o                         
  -1  15  14        227.92        235.52         9.71 o                         
   0  15  14        432.47        434.28        20.29 o                         
   1  15  14         95.51         80.80         6.55 o                         
  -7   0  15        235.43        221.49        10.89 o                         
  -5   0  15       2100.08       2034.37        54.74 o                         
  -3   0  15         63.43         66.90         7.58 o                         
  -1   0  15      16167.36      15887.40       248.19 o                         
   1   0  15       5420.58       5714.02        88.76 o                         
   3   0  15       1939.22       2187.30        48.03 o                         
  -7   1  15         62.61         50.71         3.29 o                         
  -6   1  15          6.97          8.67         3.32 o                         
  -5   1  15         83.56         73.85         4.50 o                         
  -4   1  15        330.22        390.46        13.27 o                         
  -3   1  15          0.04          0.12         2.16 o                         
  -2   1  15         23.13         19.99         2.52 o                         
  -1   1  15          0.28          2.33         2.05 o                         
   0   1  15       1108.45       1044.69        17.65 o                         
   1   1  15        961.74       1004.44        15.81 o                         
   2   1  15       5606.45       5942.83        68.89 o                         
   3   1  15        230.83        227.29         6.15 o                         
   4   1  15        523.94        539.86        17.21 o                         
  -7   2  15       1032.30        936.63        17.90 o                         
  -6   2  15        871.25        905.14        20.20 o                         
  -5   2  15         81.20         82.62         5.04 o                         
  -4   2  15        500.29        530.09        11.69 o                         
  -3   2  15       2555.94       2562.05        40.66 o                         
  -2   2  15        547.10        522.46        12.24 o                         
  -1   2  15        265.26        263.54         7.13 o                         
   0   2  15       1731.11       1830.14        23.06 o                         
   1   2  15        651.41        685.91        12.27 o                         
   2   2  15        372.12        406.85         8.69 o                         
   3   2  15       1099.30       1266.38        20.02 o                         
   4   2  15          6.47          6.82         1.65 o                         
  -7   3  15        329.99        277.63         6.39 o                         
  -6   3  15          1.31          4.05         1.70 o                         
  -5   3  15        311.98        301.78         7.41 o                         
  -4   3  15       1002.43       1039.13        16.46 o                         
  -3   3  15       1545.26       1562.22        29.34 o                         
  -2   3  15         38.82         43.96         3.11 o                         
  -1   3  15         70.70         65.05         3.40 o                         
   0   3  15       2817.44       2964.23        33.93 o                         
   1   3  15       1431.97       1420.03        20.04 o                         
   2   3  15       1394.42       1445.29        21.27 o                         
   3   3  15        287.60        302.58         8.47 o                         
   4   3  15        974.60        990.82        40.12 o                         
  -7   4  15        785.72        737.70        16.70 o                         
  -6   4  15        177.20        216.95         5.53 o                         
  -5   4  15         20.03         19.61         2.27 o                         
  -4   4  15        115.32        134.26         8.22 o                         
  -3   4  15       1164.73       1194.12        17.89 o                         
  -2   4  15         22.69         20.30         2.21 o                         
  -1   4  15       2080.27       2128.59        25.79 o                         
   0   4  15         73.03         76.11         3.35 o                         
   1   4  15         92.38         89.12         3.77 o                         
   2   4  15         45.99         53.28         2.70 o                         
   3   4  15        268.67        304.29        13.32 o                         
   4   4  15         69.29         51.11         9.06 o                         
  -7   5  15          9.81         10.06         2.41 o                         
  -6   5  15        219.04        198.91        13.78 o                         
  -5   5  15          1.16          1.84         2.33 o                         
  -4   5  15        390.63        373.41        11.88 o                         
  -3   5  15        789.77        784.60        18.81 o                         
  -2   5  15        281.46        251.47         8.45 o                         
  -1   5  15        433.58        452.44         9.89 o                         
   0   5  15        545.09        616.75        12.39 o                         
   1   5  15        883.07        874.85        16.03 o                         
   2   5  15       1986.75       2016.62        33.81 o                         
   3   5  15         36.27         21.90         3.00 o                         
   4   5  15        635.65        575.11        23.80 o                         
  -7   6  15         87.57         85.88         5.38 o                         
  -6   6  15        153.80        156.07         9.26 o                         
  -5   6  15        104.66         93.29         7.94 o                         
  -4   6  15        253.02        245.90        13.23 o                         
  -3   6  15        356.43        417.65        18.22 o                         
  -2   6  15        190.16        152.40         8.56 o                         
  -1   6  15       1199.25       1139.77        21.39 o                         
   0   6  15        174.70        169.51         6.80 o                         
   1   6  15        856.46        920.39        18.05 o                         
   2   6  15          0.97          2.54         2.36 o                         
   3   6  15        396.74        403.16        11.89 o                         
   4   6  15        253.31        236.29        13.00 o                         
  -7   7  15        155.00        130.92         8.76 o                         
  -6   7  15         65.59         68.31         4.70 o                         
  -5   7  15         65.01         62.15         5.17 o                         
  -4   7  15       1259.31       1187.70        42.83 o                         
  -3   7  15        129.47        113.46         8.93 o                         
  -2   7  15        315.48        300.05        12.00 o                         
  -1   7  15        491.36        496.49        12.32 o                         
   0   7  15        270.26        299.04         9.08 o                         
   1   7  15       1954.45       1934.46        31.74 o                         
   2   7  15        966.70       1000.49        20.28 o                         
   3   7  15        111.89         78.14         4.71 o                         
   4   7  15        223.41        174.35        10.52 o                         
  -6   8  15        299.83        311.07        12.19 o                         
  -5   8  15         12.62         18.09         3.14 o                         
  -4   8  15          4.89          1.19         2.38 o                         
  -3   8  15        254.87        249.06        13.11 o                         
  -2   8  15        944.76        876.22        22.78 o                         
  -1   8  15        225.51        238.34         9.45 o                         
   0   8  15       1438.56       1359.06        22.76 o                         
   1   8  15       2221.27       2279.79        31.92 o                         
   2   8  15        343.39        329.83        10.88 o                         
   3   8  15        294.46        308.37         9.50 o                         
  -6   9  15        572.47        551.56        14.56 o                         
  -5   9  15        273.12        267.26         9.70 o                         
  -4   9  15        324.29        334.98        11.75 o                         
  -3   9  15        110.72        120.83         8.72 o                         
  -2   9  15       1040.57       1031.07        21.80 o                         
  -1   9  15        840.12        830.58        18.64 o                         
   0   9  15        332.19        308.34         8.03 o                         
   1   9  15        337.32        334.99         8.97 o                         
   2   9  15         28.60         41.87         3.76 o                         
   3   9  15         12.08         10.63         1.91 o                         
  -6  10  15         68.42         41.76         5.12 o                         
  -5  10  15         44.04         37.82         3.58 o                         
  -4  10  15       1097.66        989.74        22.99 o                         
  -3  10  15        279.59        228.18         9.30 o                         
  -2  10  15         17.91          4.02         2.31 o                         
  -1  10  15         16.51         24.89         3.08 o                         
   0  10  15        384.39        395.97        11.74 o                         
   1  10  15       2917.02       2925.97        43.67 o                         
   2  10  15          0.67         -0.41         1.86 o                         
   3  10  15        222.67        257.24        15.12 o                         
  -5  11  15        897.67        908.06        25.18 o                         
  -4  11  15        823.50        746.56        18.13 o                         
  -3  11  15        529.62        523.80        14.76 o                         
  -2  11  15        315.55        353.57        10.50 o                         
  -1  11  15       1783.08       1712.41        49.70 o                         
   0  11  15        116.59        104.41         5.24 o                         
   1  11  15          5.60          7.86         1.77 o                         
   2  11  15        162.18        203.58        12.61 o                         
  -5  12  15          7.48         -1.59         2.49 o                         
  -4  12  15       1685.18       1759.30        58.77 o                         
  -3  12  15         55.59         72.41         4.85 o                         
  -2  12  15        144.92        150.57         6.31 o                         
  -1  12  15        574.43        595.53        19.53 o                         
   0  12  15          2.81          8.79         2.32 o                         
   1  12  15        164.12        151.18         6.34 o                         
   2  12  15        214.90        199.89        19.88 o                         
  -4  13  15        489.49        565.61        23.53 o                         
  -3  13  15        411.89        407.33        19.57 o                         
  -2  13  15        585.46        544.39        14.10 o                         
  -1  13  15       1050.55       1088.14        28.81 o                         
   0  13  15         90.80        104.55        13.64 o                         
   1  13  15          1.65          1.74         1.76 o                         
  -3  14  15        274.05        283.62        10.29 o                         
  -2  14  15        518.80        487.50        20.87 o                         
  -1  14  15        214.43        225.48         9.32 o                         
   0  14  15        126.49        133.04        12.28 o                         
  -6   0  16          7.49          4.53         2.68 o                         
  -4   0  16         10.21          8.02         3.52 o                         
  -2   0  16        595.59        580.89        18.72 o                         
   0   0  16       1806.97       1800.59        33.88 o                         
   2   0  16       1358.71       1417.14        27.13 o                         
  -7   1  16        306.63        258.94         9.71 o                         
  -6   1  16        155.85        142.17        10.50 o                         
  -5   1  16        251.61        259.73         8.50 o                         
  -4   1  16        513.39        496.88        13.23 o                         
  -3   1  16          9.24         13.29         2.63 o                         
  -2   1  16        203.96        194.85         7.90 o                         
  -1   1  16        576.30        543.41        11.43 o                         
   0   1  16        183.17        183.44         6.20 o                         
   1   1  16         54.97         59.74         3.61 o                         
   2   1  16        205.34        215.31         5.76 o                         
   3   1  16         60.62         50.47         3.76 o                         
   4   1  16          0.28          1.61         1.91 o                         
  -7   2  16         58.70         43.87         2.38 o                         
  -6   2  16         47.40         50.81         3.31 o                         
  -5   2  16          8.26          9.27         2.24 o                         
  -4   2  16        410.65        406.99        10.23 o                         
  -3   2  16        130.37        139.45         5.45 o                         
  -2   2  16         34.29         33.47         2.97 o                         
  -1   2  16          4.06          4.13         2.14 o                         
   0   2  16         75.30         80.37         3.85 o                         
   1   2  16        271.94        262.86         6.74 o                         
   2   2  16       2503.68       2603.85        33.07 o                         
   3   2  16         93.36         91.16         6.59 o                         
   4   2  16         45.98         28.57         4.69 o                         
  -7   3  16          3.36          2.82         1.87 o                         
  -6   3  16        686.18        711.93        11.07 o                         
  -5   3  16        155.19        174.31         7.14 o                         
  -4   3  16          9.42          4.90         1.74 o                         
  -3   3  16        356.80        343.57         8.75 o                         
  -2   3  16         42.63         41.16         3.49 o                         
  -1   3  16         20.54         19.90         2.26 o                         
   0   3  16        653.71        684.80        12.03 o                         
   1   3  16         56.90         63.76         3.33 o                         
   2   3  16        231.91        248.04         6.98 o                         
   3   3  16          3.83          5.03         2.04 o                         
  -6   4  16         45.99         32.06         2.46 o                         
  -5   4  16         73.42         81.71         3.49 o                         
  -4   4  16        153.16        159.35         4.67 o                         
  -3   4  16         18.28         16.01         2.14 o                         
  -2   4  16        111.99        111.99         4.45 o                         
  -1   4  16         11.08         12.90         2.06 o                         
   0   4  16        407.76        428.51         8.96 o                         
   1   4  16          2.12          3.27         1.54 o                         
   2   4  16         12.51         13.12         1.96 o                         
   3   4  16          0.34          4.80         1.77 o                         
  -6   5  16          1.32         -0.74         2.27 o                         
  -5   5  16         10.09         15.52         2.76 o                         
  -4   5  16         62.34         61.44         4.17 o                         
  -3   5  16         79.93         71.37         5.01 o                         
  -2   5  16          0.19          1.31         2.34 o                         
  -1   5  16        177.44        192.86         7.21 o                         
   0   5  16          4.10          3.60         2.18 o                         
   1   5  16         13.58         13.35         2.25 o                         
   2   5  16        128.12        136.55         8.26 o                         
   3   5  16         45.12         54.78        10.38 o                         
  -6   6  16         15.44         10.66         5.14 o                         
  -5   6  16          1.94          4.13         2.98 o                         
  -4   6  16         33.13         43.92         5.70 o                         
  -3   6  16         17.16         14.57         3.94 o                         
  -2   6  16        133.39        134.98         7.77 o                         
  -1   6  16          3.20          6.52         2.36 o                         
   0   6  16         88.62         97.49         5.93 o                         
   1   6  16          0.89          2.24         1.94 o                         
   2   6  16         12.71         13.62         2.38 o                         
   3   6  16        344.44        385.80        12.91 o                         
  -6   7  16         30.85         39.03         4.09 o                         
  -5   7  16         60.54         66.45         6.03 o                         
  -4   7  16          0.51          1.58         3.15 o                         
  -3   7  16          6.68          6.07         3.28 o                         
  -2   7  16        110.40        106.39         5.76 o                         
  -1   7  16          1.04          3.81         2.34 o                         
   0   7  16        192.92        193.39         6.80 o                         
   1   7  16        153.20        156.01         7.42 o                         
   2   7  16          0.64          0.11         1.81 o                         
   3   7  16         14.88         19.20         2.74 o                         
  -6   8  16        119.49        140.74         7.01 o                         
  -5   8  16          2.22          1.57         2.73 o                         
  -4   8  16        341.34        305.24        20.44 o                         
  -3   8  16         48.00         47.27         7.24 o                         
  -2   8  16         10.98          8.90         2.38 o                         
  -1   8  16          1.91          1.54         2.27 o                         
   0   8  16        118.53        118.66         5.20 o                         
   1   8  16        756.53        772.31        16.37 o                         
   2   8  16         20.45         17.47         2.20 o                         
  -5   9  16         37.74         32.22         7.86 o                         
  -4   9  16         63.27         44.25         5.00 o                         
  -3   9  16        303.83        278.89        17.17 o                         
  -2   9  16         51.85         54.31         4.04 o                         
  -1   9  16          2.81          5.44         2.13 o                         
   0   9  16        112.79        114.53         4.82 o                         
   1   9  16          0.78          2.85         1.85 o                         
   2   9  16          2.80          2.62         1.59 o                         
  -5  10  16        112.75        101.87         4.79 o                         
  -4  10  16          8.45          5.90         2.73 o                         
  -3  10  16        477.97        459.34        16.37 o                         
  -2  10  16         32.70         29.53         3.07 o                         
  -1  10  16          3.24          3.88         1.91 o                         
   0  10  16         16.05         18.29         2.89 o                         
   1  10  16         87.02         82.60         4.09 o                         
   2  10  16         18.47         18.19         2.60 o                         
  -4  11  16        144.23        114.55         5.30 o                         
  -3  11  16          0.04          2.87         1.98 o                         
  -2  11  16        499.75        475.57        13.75 o                         
  -1  11  16         65.76         67.04         4.55 o                         
   0  11  16         11.70          7.65         2.16 o                         
   1  11  16        235.74        229.07        10.99 o                         
  -4  12  16          0.58          1.03         2.57 o                         
  -3  12  16         11.26          8.00         2.05 o                         
  -2  12  16         61.16         59.31         5.57 o                         
  -1  12  16         84.23         89.89         8.06 o                         
   0  12  16         62.85         56.74         7.56 o                         
   1  12  16        266.94        248.15        12.80 o                         
  -3  13  16         14.55          8.94         3.11 o                         
  -2  13  16         58.10         49.80         5.75 o                         
  -1  13  16          0.53         -0.25         1.86 o                         
   0  13  16         20.88         17.97         3.79 o                         
  -5   0  17        332.55        331.83        11.98 o                         
  -3   0  17        520.84        492.75        20.20 o                         
  -1   0  17        185.64        159.29         8.76 o                         
   1   0  17        159.23        142.61         6.45 o                         
   3   0  17       1094.77       1087.48        27.70 o                         
  -6   1  17        388.87        383.71        10.10 o                         
  -5   1  17         13.74         13.23         1.95 o                         
  -4   1  17        179.91        187.77         5.73 o                         
  -3   1  17        267.95        260.07         7.91 o                         
  -2   1  17        212.76        212.17         7.17 o                         
  -1   1  17        513.70        500.91        10.49 o                         
   0   1  17        705.40        724.34        13.01 o                         
   1   1  17        737.59        802.76        14.28 o                         
   2   1  17          7.80          8.54         2.14 o                         
   3   1  17        491.55        516.49        15.93 o                         
  -6   2  17        175.76        181.05         4.05 o                         
  -5   2  17        296.96        306.99         8.11 o                         
  -4   2  17          7.58          5.23         1.82 o                         
  -3   2  17        581.67        590.90        14.27 o                         
  -2   2  17        124.38        130.39         5.06 o                         
  -1   2  17         15.93         14.27         2.17 o                         
   0   2  17          6.69          8.42         1.95 o                         
   1   2  17        189.28        214.36         6.03 o                         
   2   2  17         19.91         27.13         2.51 o                         
   3   2  17        206.99        229.22         8.68 o                         
  -6   3  17        323.66        350.82         5.72 o                         
  -5   3  17         30.60         32.97         2.80 o                         
  -4   3  17         44.10         52.21         2.83 o                         
  -3   3  17         39.61         39.68         2.94 o                         
  -2   3  17        496.74        495.83         9.60 o                         
  -1   3  17          1.58          3.57         1.64 o                         
   0   3  17        152.73        152.56         4.81 o                         
   1   3  17          1.88          2.23         1.46 o                         
   2   3  17        671.35        708.53        14.43 o                         
   3   3  17         28.60         20.61         7.94 o                         
  -6   4  17          5.57          5.92         1.46 o                         
  -5   4  17        463.52        469.54         9.58 o                         
  -4   4  17         14.26         13.30         1.73 o                         
  -3   4  17        221.17        208.01         5.70 o                         
  -2   4  17        257.71        259.32         7.49 o                         
  -1   4  17        159.99        171.79         5.52 o                         
   0   4  17        123.45        139.35         4.52 o                         
   1   4  17          6.20          9.22         1.61 o                         
   2   4  17        216.41        231.33         9.48 o                         
   3   4  17         60.40         43.05         5.59 o                         
  -6   5  17        109.23         88.96         7.27 o                         
  -5   5  17         15.85         14.54         3.37 o                         
  -4   5  17        471.05        457.92        11.99 o                         
  -3   5  17         48.87         48.42         3.84 o                         
  -2   5  17        402.73        434.81        13.95 o                         
  -1   5  17         31.48         23.01         3.73 o                         
   0   5  17        155.61        150.81         6.38 o                         
   1   5  17         93.46         92.60         6.68 o                         
   2   5  17          0.95          2.33         2.26 o                         
  -6   6  17        115.23        106.56         7.72 o                         
  -5   6  17        308.85        307.09        12.20 o                         
  -4   6  17         78.11         75.82         6.39 o                         
  -3   6  17         65.54         61.09         6.21 o                         
  -2   6  17        245.87        248.62        12.31 o                         
  -1   6  17         40.29         42.61         5.33 o                         
   0   6  17         46.36         46.01         7.86 o                         
   1   6  17        108.87        105.92        11.24 o                         
   2   6  17         41.04         48.97         4.29 o                         
  -5   7  17         17.90         19.98         3.35 o                         
  -4   7  17        194.20        206.93        10.30 o                         
  -3   7  17          3.12          7.03         4.21 o                         
  -2   7  17        119.88        139.44         8.80 o                         
  -1   7  17          3.04          2.29         2.17 o                         
   0   7  17        389.08        417.60        15.44 o                         
   1   7  17        254.62        250.05        10.53 o                         
   2   7  17          1.85          2.97         1.55 o                         
  -5   8  17         34.72         28.75         3.89 o                         
  -4   8  17        169.62        174.29         8.89 o                         
  -3   8  17        272.81        274.99        26.88 o                         
  -2   8  17        130.64        157.87         8.93 o                         
  -1   8  17         69.18         70.32         5.96 o                         
   0   8  17        277.90        268.98        11.29 o                         
   1   8  17        179.33        163.29         6.47 o                         
  -5   9  17         27.16         29.03         4.31 o                         
  -4   9  17        113.38        112.20         6.63 o                         
  -3   9  17         22.01         18.43         3.39 o                         
  -2   9  17        564.24        531.25        25.95 o                         
  -1   9  17         72.29         79.76         9.87 o                         
   0   9  17         19.73         13.02         2.40 o                         
   1   9  17        211.93        217.13        15.25 o                         
  -4  10  17         81.73         78.28         4.37 o                         
  -3  10  17          1.94          1.25         1.74 o                         
  -2  10  17        215.96        236.80         8.11 o                         
  -1  10  17        108.21        111.99         5.30 o                         
   0  10  17         64.79         70.24         8.76 o                         
   1  10  17        223.87        190.22        10.93 o                         
  -3  11  17         19.97         13.32         2.52 o                         
  -2  11  17          4.62         17.06         4.03 o                         
  -1  11  17        508.94        498.65        14.97 o                         
   0  11  17         74.18         55.42         5.80 o                         
  -2  12  17          1.09          2.33         2.24 o                         
  -1  12  17         50.66         45.65         5.08 o                         
  -4   0  18         28.89         24.85         3.08 o                         
  -2   0  18       1626.54       1562.38        33.90 o                         
   0   0  18       2107.26       2228.20        43.92 o                         
   2   0  18        283.47        298.99        11.22 o                         
  -6   1  18          0.43         -0.48         2.77 o                         
  -5   1  18        100.02         97.81         3.40 o                         
  -4   1  18        152.65        152.16         4.73 o                         
  -3   1  18       1962.04       1939.76        34.92 o                         
  -2   1  18        400.79        401.65         9.49 o                         
  -1   1  18       1158.19       1170.81        17.51 o                         
   0   1  18       1932.08       1943.00        25.48 o                         
   1   1  18       2245.02       2290.76        28.53 o                         
   2   1  18         29.33         31.95         3.31 o                         
  -5   2  18        492.02        518.27         8.52 o                         
  -4   2  18        189.41        196.46         6.06 o                         
  -3   2  18         37.26         38.84         2.85 o                         
  -2   2  18        535.96        550.68        10.45 o                         
  -1   2  18        625.30        612.56        11.09 o                         
   0   2  18       3176.82       3354.46        40.17 o                         
   1   2  18        215.82        213.68         5.81 o                         
   2   2  18        386.13        392.36        10.55 o                         
  -5   3  18         51.86         53.10         2.38 o                         
  -4   3  18        442.31        463.96         8.70 o                         
  -3   3  18       1387.07       1439.61        19.98 o                         
  -2   3  18        244.03        274.32         6.72 o                         
  -1   3  18        112.18        114.00         4.22 o                         
   0   3  18         31.89         26.71         2.22 o                         
   1   3  18         33.85         36.11         2.32 o                         
   2   3  18          6.34          3.04         1.55 o                         
  -5   4  18         94.56         90.11         3.60 o                         
  -4   4  18        142.39        152.77         5.28 o                         
  -3   4  18        324.23        341.53         7.38 o                         
  -2   4  18        808.00        841.17        14.51 o                         
  -1   4  18        422.87        408.61         7.75 o                         
   0   4  18        617.83        634.04        14.32 o                         
   1   4  18         19.50         20.48         2.05 o                         
   2   4  18        666.28        654.65        24.88 o                         
  -5   5  18        975.17        956.94        34.12 o                         
  -4   5  18          6.40          7.91         2.73 o                         
  -3   5  18          7.72          4.42         2.43 o                         
  -2   5  18          6.84          9.84         2.48 o                         
  -1   5  18        462.00        482.11        33.30 o                         
   0   5  18          0.80          6.17         3.74 o                         
   1   5  18        299.46        313.85        14.29 o                         
  -5   6  18        801.19        817.90        29.75 o                         
  -4   6  18          7.91         13.98         2.99 o                         
  -3   6  18         30.57         30.50         5.22 o                         
  -2   6  18        192.00        204.37         9.94 o                         
  -1   6  18       1224.60       1213.35        31.62 o                         
   0   6  18       1323.33       1312.36        32.81 o                         
   1   6  18         69.16         60.90         4.55 o                         
  -4   7  18          8.06          6.72         2.41 o                         
  -3   7  18        610.72        583.68        18.13 o                         
  -2   7  18        112.14         98.78         7.84 o                         
  -1   7  18        321.86        338.81        27.05 o                         
   0   7  18        261.40        232.25        10.73 o                         
   1   7  18        426.53        408.46        17.77 o                         
  -4   8  18        705.60        724.49        25.30 o                         
  -3   8  18        878.78        870.51        29.17 o                         
  -2   8  18         15.31          7.62         2.69 o                         
  -1   8  18        302.21        331.84        11.99 o                         
   0   8  18         76.22         88.94         6.93 o                         
  -3   9  18        106.94        130.60         6.47 o                         
  -2   9  18         67.99         54.52         3.50 o                         
  -1   9  18       3135.41       3007.29        52.37 o                         
  -3   0  19        286.19        273.35        10.63 o                         
  -1   0  19         92.28         96.73         5.55 o                         
   1   0  19         52.89         51.83         5.94 o                         
  -5   1  19          4.39          6.31         2.67 o                         
  -4   1  19          9.31          9.88         1.42 o                         
  -3   1  19          4.11          5.44         1.39 o                         
  -2   1  19        251.22        251.04         6.55 o                         
  -1   1  19        151.66        158.71         5.01 o                         
   0   1  19        132.04        136.57         5.06 o                         
  -4   2  19          0.44          0.34         1.13 o                         
  -3   2  19        478.11        513.93        10.64 o                         
  -2   2  19         55.01         55.67         3.04 o                         
  -1   2  19        222.35        218.52         5.34 o                         
   0   2  19         57.45         53.39         2.54 o                         
   1   2  19        549.12        476.38        20.30 o                         
  -4   3  19         28.78         25.88         1.69 o                         
  -3   3  19          3.67          1.89         1.18 o                         
  -2   3  19         18.26         19.45         1.84 o                         
  -1   3  19          8.71          8.43         1.53 o                         
   0   3  19        551.09        535.47        13.31 o                         
  -4   4  19         52.09         76.59         4.77 o                         
  -3   4  19         41.33         33.49         2.59 o                         
  -2   4  19         65.20         56.59         3.32 o                         
  -1   4  19        169.28        167.88         6.56 o                         
   0   4  19         19.37         23.47         3.19 o                         
  -4   5  19         13.02          4.68         2.38 o                         
  -3   5  19         10.75          7.45         3.25 o                         
  -2   5  19        229.77        219.98         9.41 o                         
  -1   5  19          5.93          6.12         3.02 o                         
   0   5  19         48.15         52.56         5.75 o                         
  -3   6  19         14.30         22.72         4.27 o                         
  -2   6  19         52.97         51.88         6.06 o                         
  -1   6  19         11.05         12.00         2.43 o                         
   0   6  19         89.06         81.67         6.65 o                         
  -3   7  19          3.72          9.31         2.82 o                         
  -2   7  19         77.63         71.67         6.53 o                         
  -1   7  19         37.30         36.81         4.79 o                         
  -2   0  20          6.92         12.41         3.43 o                         
  -3   1  20          8.72         16.99         3.65 o                         
  -2   1  20          8.01          6.86         2.32 o                         
  -1   1  20        208.40        195.47        11.19 o                         
  -2   2  20       1565.47       1636.36        52.81 o                         
                                                                                
