# Supplementary material for: Salt forms of amides: protonation of acetanilide
Source: Acta Crystallogr C Struct Chem. 2024 Aug 6;80(Pt 9):514–22. doi: 10.1107/S2053229624007332 (PMC11371003; doi:10.1107/S2053229624007332)
Supplement: Supplementary file 3 [file c-80-00514-ACTHBrsup3.hkl]

data_ACTHBr                                                                     
_shelx_title ' shelxt_a.res in P-1'                                             
_shelx_refln_list_code          4                                               
_shelx_F_calc_maximum      170.33                                               
_exptl_crystal_F_000       540.00                                               
_reflns_d_resolution_high  0.8129                                               
                                                                                
loop_                                                                           
 _space_group_symop_operation_xyz                                               
 'x, y, z'                                                                      
 '-x, -y, -z'                                                                   
                                                                                
_cell_length_a     7.8794                                                       
_cell_length_b     9.7748                                                       
_cell_length_c    16.2720                                                       
_cell_angle_alpha 104.385                                                       
_cell_angle_beta   98.342                                                       
_cell_angle_gamma  96.386                                                       
                                                                                
_shelx_F_squared_multiplier     1.000                                           
                                                                                
loop_                                                                           
 _refln_index_h                                                                 
 _refln_index_k                                                                 
 _refln_index_l                                                                 
 _refln_F_squared_calc                                                          
 _refln_F_squared_meas                                                          
 _refln_F_squared_sigma                                                         
 _refln_observed_status                                                         
   0   0  -1          1.03          0.70         0.28 o                         
   0   0   2          7.81          5.87         0.62 o                         
   0   0   3        829.18        827.43         3.69 o                         
   0   0   4        108.22        101.77         1.81 o                         
   0   0  -5          3.15          7.14         2.04 o                         
   0   0  -6      12426.73      11080.98        24.88 o                         
   0   0  -7         23.63         19.48         2.54 o                         
   0   0  -8         15.02         19.18         7.58 o                         
   0   0   8         15.12         14.83         5.04 o                         
   0   0   9       1393.53       1320.71        18.88 o                         
   0   0  10        134.03        139.77         5.40 o                         
   0   0 -11         21.73         21.99         2.42 o                         
   0   0 -12        405.68        324.05         6.60 o                         
   0   0  13        106.16        121.15         6.65 o                         
   0   0 -14          0.22         -0.03         3.23 o                         
   0   0 -15        286.12        309.65        16.14 o                         
   0   0 -15        714.89        822.38        19.13 o                         
   0   0 -16          0.33          0.84         2.72 o                         
   0   0 -17          0.51          1.97         2.45 o                         
   0   0 -18        721.34        801.90        15.33 o                         
   0   1 -19        109.76        116.98        11.21 o                         
   0   1 -18         46.73         48.00         3.51 o                         
   0   1 -17         28.89         26.86         3.13 o                         
   0   1 -16        200.50        208.08         6.96 o                         
   0   1 -15          0.31          0.70         2.84 o                         
   0   1 -14        107.93        121.07         6.33 o                         
   0  -1  13       1568.24       1518.13        15.64 o                         
   0  -1  12          8.17          8.98         2.61 o                         
   0  -1  11         84.16         93.94         4.66 o                         
   0  -1  10       4331.19       4236.01        25.01 o                         
   0  -1   9         59.15         64.36         7.64 o                         
   0   1  -9        166.68        166.83        15.19 o                         
   0  -1   8         23.25         24.82         3.89 o                         
   0  -1   7       2628.67       2363.96        16.23 o                         
   0  -1   6        300.05        305.82        11.54 o                         
   0  -1   5         35.41         30.04         1.92 o                         
   0  -1   4       4743.82       4544.45        10.97 o                         
   0  -1   3         49.65         43.61         1.11 o                         
   0  -1   2         63.76         59.65         1.26 o                         
   0  -1   0         47.05         34.16         0.84 o                         
   0   1   1          0.37         -0.56         0.69 o                         
   0  -1  -2         36.10         48.82         1.20 o                         
   0   1   3        196.19        180.13         2.09 o                         
   0  -1  -4         97.43         86.91         3.07 o                         
   0   1   5       3232.33       2925.70        12.81 o                         
   0   1   6          0.35          2.25         1.97 o                         
   0  -1  -7         22.40         19.24         7.00 o                         
   0   1   7         32.11         36.85         4.07 o                         
   0   1   8       1107.24        969.58        12.83 o                         
   0  -1  -9         39.99         41.49         4.36 o                         
   0  -1 -10          9.45          8.87         3.12 o                         
   0   1  10         51.25         23.77        12.21 o                         
   0  -1 -11        606.69        513.86         8.73 o                         
   0  -1 -12         26.82         25.51         4.76 o                         
   0   1  13         64.47         68.10         5.25 o                         
   0  -1 -15          7.05          5.42         4.04 o                         
   0  -1 -16          0.11          2.26         3.42 o                         
   0  -1 -17        837.69        970.29        18.20 o                         
   0  -1 -18          1.45          1.22         2.34 o                         
   0   2 -19          0.08          3.58         2.56 o                         
   0   2 -18          0.63         -2.41         3.03 o                         
   0   2 -17        567.15        636.86        12.03 o                         
   0   2 -16         20.24         21.17         3.73 o                         
   0   2 -15         99.63        128.70         6.87 o                         
   0  -2  14        990.13       1045.02        12.09 o                         
   0   2 -13         93.16         95.38         4.25 o                         
   0   2 -12        224.84        236.43         7.31 o                         
   0   2 -11       2303.80       2138.16        14.70 o                         
   0  -2  10         18.58         26.52         8.04 o                         
   0   2 -10        103.67         95.46        10.21 o                         
   0  -2   9        148.95        151.63         6.48 o                         
   0  -2   8       4852.03       4629.50        25.94 o                         
   0  -2   7        100.83        101.21         4.92 o                         
   0  -2   6        163.54        148.56         3.92 o                         
   0   2  -5      10215.93       9831.47        26.50 o                         
   0  -2   4         97.60         85.04         2.18 o                         
   0   2  -3        135.62        117.03         2.53 o                         
   0   2  -2      26372.54      25159.35        59.95 o                         
   0  -2   1         94.93         76.57         1.82 o                         
   0  -2   0        110.93         88.45         1.89 o                         
   0  -2  -1       4342.89       3828.40         9.57 o                         
   0   2   2          2.01          0.97         1.36 o                         
   0  -2  -3          3.96          6.27         2.54 o                         
   0  -2  -4       3206.01       3061.13        11.79 o                         
   0   2   5         49.75         42.59         2.18 o                         
   0  -2  -6         14.58          8.36         3.08 o                         
   0   2   6         29.50         24.60         3.64 o                         
   0   2   7       2035.98       1828.75        15.20 o                         
   0   2   8          2.07          8.86         3.92 o                         
   0  -2  -9          0.16          0.47         2.11 o                         
   0   2   9          0.27          3.26        10.87 o                         
   0  -2 -10       1223.54       1109.25        13.09 o                         
   0   2  11         51.84         50.88         6.04 o                         
   0  -2 -12        106.75        102.02         5.19 o                         
   0  -2 -13       2276.70       2534.33        53.03 o                         
   0  -2 -14         71.00         66.37         5.13 o                         
   0  -2 -15          0.00          3.98         3.37 o                         
   0  -2 -16        821.32        956.20        22.42 o                         
   0  -2 -17          1.50          0.03         2.54 o                         
   0   3 -19         28.11         30.98         3.93 o                         
   0   3 -18        127.41        146.78         7.06 o                         
   0   3 -17         25.41         31.26         5.21 o                         
   0   3 -16        125.81        138.44         7.77 o                         
   0   3 -15        992.53       1112.23        14.16 o                         
   0   3 -14         71.21         79.76         5.39 o                         
   0  -3  13        127.04        114.41        15.54 o                         
   0   3 -13        373.87        372.89        17.81 o                         
   0   3 -12       2235.15       2214.13        19.80 o                         
   0  -3  11        136.33        137.83        10.12 o                         
   0   3 -10        191.78        200.70         9.10 o                         
   0   3  -9       1324.70       1290.45        20.65 o                         
   0  -3   8        241.84        235.03        15.45 o                         
   0  -3   7        414.69        402.62         9.10 o                         
   0  -3   6       5330.78       5082.92        22.65 o                         
   0  -3   5        173.98        160.74         3.95 o                         
   0   3  -4        214.78        205.08         3.43 o                         
   0   3  -3       3896.95       3559.77        24.28 o                         
   0   3  -2        126.40        106.22         2.82 o                         
   0  -3   1         82.60         63.75         2.25 o                         
   0  -3   0       4941.28       4447.75        13.35 o                         
   0  -3  -1         61.12         46.51         2.13 o                         
   0   3   2        264.44        277.04        17.56 o                         
   0  -3  -3         13.22         25.67         2.26 o                         
   0  -3  -4          1.00          0.55         1.96 o                         
   0  -3  -5          0.14         -2.55         4.54 o                         
   0   3   5         10.14         16.14         3.28 o                         
   0   3   6        816.86        665.02         8.45 o                         
   0  -3  -7         42.21         51.70         4.10 o                         
   0  -3  -8         62.79         68.20         3.35 o                         
   0  -3  -9        432.16        418.40         7.22 o                         
   0  -3 -10         40.62         41.28         4.79 o                         
   0  -3 -11         67.36         64.56         4.71 o                         
   0  -3 -12        252.11        225.84        12.97 o                         
   0  -3 -13         69.99         62.38         5.92 o                         
   0   3  14          4.76          3.46         3.48 o                         
   0  -3 -15       2510.96       2784.42        60.30 o                         
   0   3  16        157.98        123.99         5.01 o                         
   0  -3 -17         19.05         12.95         3.88 o                         
   0   4 -19        233.08        269.29        11.06 o                         
   0   4 -18         23.53         24.80         4.32 o                         
   0   4 -17        223.94        291.17        13.06 o                         
   0   4 -16       1143.07       1313.42        14.92 o                         
   0   4 -15         91.94        112.56         5.58 o                         
   0   4 -14        244.57        273.48        10.73 o                         
   0   4 -14        256.61        340.63        17.75 o                         
   0  -4  13       4475.90       4799.56        25.78 o                         
   0  -4  12         41.59         36.38         6.00 o                         
   0   4 -11         73.51         78.22         4.56 o                         
   0   4 -10        620.18        653.34         8.93 o                         
   0   4  -9        404.08        361.72        20.36 o                         
   0  -4   8        225.12        219.32         7.96 o                         
   0  -4   7       8245.08       8390.41        44.69 o                         
   0  -4   6        143.02        142.14         4.85 o                         
   0   4  -5         70.60         57.53         3.08 o                         
   0  -4   4         58.52         53.69         4.11 o                         
   0   4  -3        100.87         90.20         3.17 o                         
   0   4  -2         85.38         73.03         2.98 o                         
   0  -4   1        701.40        615.42         6.83 o                         
   0   4   0         47.50         35.77         2.72 o                         
   0   4   1         78.99         81.38         4.18 o                         
   0  -4  -2        172.35        124.35         3.64 o                         
   0   4   3        115.31        115.99         3.81 o                         
   0  -4  -4        161.53        158.67        10.88 o                         
   0   4   4        200.91        192.15         6.74 o                         
   0   4   5       6597.48       7004.43        28.32 o                         
   0  -4  -6        124.77        117.85         4.72 o                         
   0  -4  -7         31.90         26.74         3.18 o                         
   0   4   8        471.24        414.31         8.58 o                         
   0  -4  -9         30.55         28.02         4.50 o                         
   0   4  10        142.48        128.41         6.59 o                         
   0  -4 -11       2749.79       2859.80        38.64 o                         
   0  -4 -12          0.29         -0.94         3.42 o                         
   0  -4 -13         82.45         62.53         4.92 o                         
   0  -4 -14       2161.24       2386.12        37.97 o                         
   0  -4 -15          3.09          0.36         2.52 o                         
   0  -4 -16          8.42          5.44         3.77 o                         
   0   5 -19        111.86        115.16         5.02 o                         
   0   5 -18         77.78         93.08         6.34 o                         
   0   5 -17       1055.15       1212.37        15.52 o                         
   0   5 -16         45.95         49.10         4.93 o                         
   0   5 -15         94.58        117.54         6.60 o                         
   0   5 -14         66.36         74.02         4.88 o                         
   0   5 -13        419.44        471.67         9.67 o                         
   0   5 -12        449.80        489.78        10.04 o                         
   0   5 -11         29.91         38.49         3.83 o                         
   0  -5  10        238.14        232.11        15.30 o                         
   0   5  -9        182.35        175.60         4.60 o                         
   0  -5   8       2179.15       2096.01        23.74 o                         
   0   5  -7        191.11        195.45         7.65 o                         
   0  -5   6        258.15        242.74         6.53 o                         
   0  -5   5         44.63        101.69         6.04 o                         
   0  -5   4         28.90         26.42         3.55 o                         
   0  -5   3         78.98         71.04         4.16 o                         
   0   5  -2       2910.00       3081.66        19.21 o                         
   0  -5   1         59.71         50.86         3.42 o                         
   0   5   0        218.95        205.10         6.85 o                         
   0  -5  -1        480.45        409.31         7.11 o                         
   0   5   2         80.36         77.81         4.08 o                         
   0  -5  -3        127.82        129.52         5.49 o                         
   0   5   3        140.19        141.34        12.40 o                         
   0  -5  -4       1213.63       1120.27        10.21 o                         
   0  -5  -5        116.08        100.24        15.58 o                         
   0   5   5        120.67        101.00         5.80 o                         
   0  -5  -6         42.88         40.94         4.04 o                         
   0  -5  -7        612.35        535.56         9.36 o                         
   0   5   8        158.12        150.44         6.95 o                         
   0  -5  -9        114.15         95.59         7.29 o                         
   0  -5 -10       1449.51       1375.74        41.49 o                         
   0  -5 -11        115.62         87.01         8.61 o                         
   0  -5 -11        120.31        104.64        15.34 o                         
   0  -5 -12         11.63         10.52         3.26 o                         
   0  -5 -13        924.67       1006.87        20.02 o                         
   0  -5 -14         68.16         40.10         3.32 o                         
   0  -5 -15         28.60         20.18         4.39 o                         
   0   6 -18        484.86        545.62         9.05 o                         
   0   6 -17         79.71         91.12         4.99 o                         
   0   6 -16        298.57        351.68         9.20 o                         
   0   6 -15        682.25        801.11        12.17 o                         
   0   6 -14          4.88          8.19         3.47 o                         
   0   6 -13         35.92         44.56         4.45 o                         
   0  -6  12       1413.98       1604.02        18.07 o                         
   0   6 -11        404.76        404.95        16.09 o                         
   0   6 -10        106.11        116.88         4.57 o                         
   0   6  -9        511.54        528.61         8.02 o                         
   0   6  -8        115.77        116.80         4.27 o                         
   0  -6   7        115.04         97.35         5.07 o                         
   0   6  -6       2044.38       2191.04        34.87 o                         
   0  -6   5         64.28         57.62         4.10 o                         
   0  -6   4         83.56         81.92         4.46 o                         
   0  -6   3        187.42        164.42         5.72 o                         
   0  -6   2         97.76         85.63         4.55 o                         
   0  -6   1        396.92        410.12        22.12 o                         
   0  -6   0       2033.28       1876.02        13.83 o                         
   0   6   1        159.41        145.38         4.36 o                         
   0  -6  -2        356.71        352.13         7.99 o                         
   0  -6  -3       1484.42       1483.16        12.84 o                         
   0   6   4         93.50         96.79        13.72 o                         
   0  -6  -4        201.74        173.17         7.28 o                         
   0   6   5        233.31        210.44         6.54 o                         
   0  -6  -6        944.63        853.72        14.05 o                         
   0  -6  -7         99.36         93.93         7.82 o                         
   0   6   8        167.85        157.08         8.05 o                         
   0  -6  -9        834.56        848.01        16.33 o                         
   0  -6 -10         30.29         22.00         6.54 o                         
   0  -6 -10         30.51         57.00        12.99 o                         
   0   6  11         46.71         45.24         4.74 o                         
   0  -6 -12        856.00        975.69        18.79 o                         
   0  -6 -13         23.77         15.32         2.68 o                         
   0   7 -18         52.52         59.71         4.23 o                         
   0   7 -17         88.19        103.80         5.85 o                         
   0   7 -16        102.49        124.03         4.94 o                         
   0   7 -15         84.61        101.52         5.77 o                         
   0   7 -14        150.15        173.62         6.33 o                         
   0   7 -13         29.52         45.67         4.79 o                         
   0   7 -12        283.62        312.54        19.18 o                         
   0  -7  11        100.37        113.03         6.01 o                         
   0   7 -10        147.32        158.45         6.02 o                         
   0   7  -9         72.04         66.88         7.31 o                         
   0   7  -8        205.46        165.98         9.90 o                         
   0  -7   7        608.74        849.54        26.78 o                         
   0  -7   6         77.33         71.31         4.14 o                         
   0   7  -5        140.99        138.40         4.87 o                         
   0  -7   4         78.52         75.89         4.28 o                         
   0  -7   3        118.73        119.32         4.37 o                         
   0   7  -2        353.67        367.41        14.31 o                         
   0   7  -1        611.95        592.63         7.60 o                         
   0   7   0        191.34        169.18         4.64 o                         
   0   7   1        238.32        247.69         7.56 o                         
   0   7   2       1849.19       1850.66        17.20 o                         
   0   7   3        370.79        348.40        17.89 o                         
   0  -7  -3        455.36        390.82        17.16 o                         
   0   7   4        170.80        150.33         7.47 o                         
   0  -7  -5        715.60        699.89        17.61 o                         
   0   7   6        115.30         96.22         8.16 o                         
   0   7   7        106.87         96.25         7.10 o                         
   0   7   8       1065.64       1054.67        20.14 o                         
   0   7   9        179.06        177.90         6.69 o                         
   0   7  10        109.79         90.70         5.10 o                         
   0  -7 -11        692.24        779.67        18.49 o                         
   0   7  12          0.67         -0.29         2.04 o                         
   0   8 -17         23.23         20.44         2.76 o                         
   0   8 -16         23.20         30.54         3.49 o                         
   0   8 -15         56.49         61.81         3.86 o                         
   0   8 -14        122.24        144.22         5.52 o                         
   0   8 -13        236.22        257.01        17.48 o                         
   0   8 -12        157.99        186.52         8.99 o                         
   0   8 -11         90.96         90.72        10.12 o                         
   0   8 -10         50.78         58.52         8.94 o                         
   0   8  -9        169.73        173.15        12.97 o                         
   0  -8   8       2663.24       3054.01        51.21 o                         
   0  -8   7         86.83         90.04         5.25 o                         
   0   8  -6        199.33        184.76         6.13 o                         
   0  -8   5         40.47         38.25         3.91 o                         
   0   8  -4        105.94         97.62         4.71 o                         
   0   8  -3        525.92        539.04        19.77 o                         
   0  -8   2       5249.98       5408.62        26.66 o                         
   0  -8   1        226.81        235.59         5.93 o                         
   0  -8   0        464.47        489.31         9.62 o                         
   0  -8   0        743.68        764.05        29.02 o                         
   0   8   1         62.48         60.27         6.37 o                         
   0   8   2         18.09         21.05         7.21 o                         
   0  -8  -3        194.08        187.67        10.69 o                         
   0   8   4        221.07        204.33         7.60 o                         
   0   8   5        124.05        128.64         8.27 o                         
   0   8   6        218.79        213.70         7.44 o                         
   0  -8  -7        246.16        229.63         8.62 o                         
   0   8   8         26.33         26.77         4.60 o                         
   0   8   9         18.54         15.67         3.89 o                         
   0   8  10         75.90         66.46         5.35 o                         
   0   9 -16         75.54         71.37         3.89 o                         
   0   9 -15        254.31        292.13         5.56 o                         
   0   9 -14        134.19        125.98         5.94 o                         
   0   9 -13         88.47         89.39         5.81 o                         
   0  -9  12        213.01        211.23        10.31 o                         
   0   9 -11         55.63         49.56         5.18 o                         
   0   9 -10        158.62        172.50        10.15 o                         
   0   9  -9         92.27        143.70        11.87 o                         
   0  -9   8        117.09        114.03         6.94 o                         
   0  -9   7        308.15        339.28        10.61 o                         
   0   9  -6         49.52         64.76         6.74 o                         
   0  -9   5        117.52        125.94         7.85 o                         
   0  -9   4        402.96        471.28        18.50 o                         
   0  -9   3        537.47        576.50        13.46 o                         
   0  -9   2        192.35        213.76         9.24 o                         
   0   9  -1        144.70        149.84         6.77 o                         
   0  -9   0         19.39         18.37         5.54 o                         
   0   9   1        203.77        218.26        11.26 o                         
   0   9   2        229.86        247.22         9.01 o                         
   0  -9  -3        873.94        940.67        15.26 o                         
   0   9   4        178.55        198.02        10.04 o                         
   0   9   5         15.74          9.28         3.70 o                         
   0   9   6        149.19        128.74         5.29 o                         
   0  -9  -7         63.19         50.87         3.68 o                         
   0   9   8         51.47         38.55         3.58 o                         
   0 -10  14        157.49        143.41         4.53 o                         
   0  10 -13         93.40         79.32         3.98 o                         
   0  10 -12         32.49         33.91         5.32 o                         
   0  10 -11        177.55        152.09         5.56 o                         
   0 -10  10        401.74        486.51        15.84 o                         
   0 -10   9         54.57         51.96        12.64 o                         
   0 -10   8        248.99        312.02         9.32 o                         
   0 -10   7        423.21        490.30        11.57 o                         
   0 -10   6         87.02         97.56         6.94 o                         
   0 -10   5        314.68        371.95        23.24 o                         
   0 -10   4        400.67        449.77        11.47 o                         
   0  10  -3         71.60         94.56         6.83 o                         
   0 -10   2        229.92        282.54         9.40 o                         
   0 -10   1        190.42        209.58         6.87 o                         
   0 -10   0         18.63         20.68        10.16 o                         
   0  10   1         62.75         66.43         7.02 o                         
   0  10   2         16.85         19.03         5.82 o                         
   0 -10  -3         71.13         65.64         6.64 o                         
   0 -10  -4         76.26         89.70         4.86 o                         
   0 -10  -5         97.35        102.88         4.60 o                         
   0 -11  12        143.30        173.71        10.32 o                         
   0 -11  11         11.45         18.04         9.15 o                         
   0  11 -10         42.00         33.82         4.55 o                         
   0 -11   9        209.42        245.57        14.29 o                         
   0 -11   8        129.14        194.51         6.61 o                         
   0 -11   7         63.78         84.03         5.48 o                         
   0 -11   6        178.25        227.39        11.31 o                         
   0 -11   5        133.18        179.38         6.96 o                         
   0  11  -4         67.02         85.67         5.65 o                         
   0  11  -3         82.71        114.51         5.86 o                         
   0 -11   2         88.39        107.80         5.53 o                         
   0 -11   1         34.83         48.01         8.96 o                         
   0 -11   0         48.32         33.76         3.86 o                         
   0 -11  -1          1.54          1.61         3.59 o                         
   0 -11  -2         81.55         37.60         5.79 o                         
  -1  12  -5          6.28         10.10         4.26 o                         
  -1  11   3         45.14         41.98         5.22 o                         
  -1  11   2         12.33         11.22         5.00 o                         
  -1  11   1         60.93         63.43         6.91 o                         
  -1  11  -2         48.98         58.54         5.79 o                         
  -1  11  -3         68.40         90.76         6.64 o                         
  -1  11  -4         14.65         14.61         5.25 o                         
  -1  11  -5         65.34         97.12         6.69 o                         
   1 -11   6         64.60         77.95         8.38 o                         
  -1  11  -7         10.98         10.16         3.45 o                         
  -1  11  -8         67.86         71.12         5.40 o                         
  -1  11  -9         57.18         43.13         6.51 o                         
  -1  11 -10         14.20         10.28         4.47 o                         
  -1  11 -11         65.49         60.83         4.34 o                         
  -1  10   6         52.20         37.99         3.26 o                         
  -1  10   5        268.14        259.76        13.90 o                         
  -1  10   4        190.49        225.76         7.96 o                         
  -1  10   3        172.21        190.42        11.58 o                         
  -1  10   2        154.22        178.91        11.85 o                         
   1 -10  -1        148.59        163.92         8.88 o                         
   1 -10   0        147.23        139.17        12.34 o                         
  -1  10  -1          2.46          3.80         3.99 o                         
   1 -10   2         88.02        108.69         7.03 o                         
  -1  10  -3         70.68         81.96         6.73 o                         
  -1  10  -4          7.08          5.12         5.15 o                         
   1 -10   5        113.84        121.02         9.14 o                         
  -1  10  -6         37.36         53.85         6.08 o                         
  -1  10  -7         21.84         25.20         5.45 o                         
   1 -10   8         70.16        111.25         8.22 o                         
  -1  10  -9         54.13         59.88         5.12 o                         
   1 -10  10        142.03        137.28         6.55 o                         
  -1  10 -11         83.03         87.17         5.39 o                         
  -1  10 -12         29.06         30.87         3.18 o                         
  -1  10 -13         90.91         84.81         7.38 o                         
  -1  10 -13         91.15         99.88         7.29 o                         
  -1  10 -14        125.95        113.64         5.36 o                         
   1  -9  -8        130.45         90.25         6.08 o                         
  -1   9   7         28.31         18.86         4.68 o                         
   1  -9  -5         54.49         55.28         4.70 o                         
  -1   9   4          0.44          0.39         4.47 o                         
  -1   9   3        504.66        538.22        11.90 o                         
  -1   9   2         15.81         20.54         6.81 o                         
   1  -9  -1         24.08         25.55        10.02 o                         
   1  -9   0        724.35        739.59        12.12 o                         
   1  -9   1         82.78         90.71         5.80 o                         
  -1   9  -2          1.12          5.19         5.40 o                         
   1  -9   3         14.97         24.15         5.87 o                         
   1  -9   5         86.45         93.15         7.27 o                         
  -1   9  -6        691.19        696.83        14.08 o                         
   1  -9   7        246.06        265.79         9.47 o                         
  -1   9  -8         53.72         64.38         7.63 o                         
   1  -9   9         13.03         24.06         6.27 o                         
  -1   9 -10        307.14        314.96         8.37 o                         
  -1   9 -11        135.63        132.30         5.15 o                         
   1  -9  12        194.75        175.30         7.24 o                         
   1  -9  13        173.78        195.65         6.08 o                         
  -1   9 -14         93.33        104.84         4.52 o                         
  -1   9 -15        154.77        168.83         4.89 o                         
  -1   9 -16        117.27        118.89         4.99 o                         
  -1   8  10        942.51        790.22        20.41 o                         
   1  -8  -9         18.82         23.84         4.83 o                         
   1  -8  -8         16.17         18.09         4.54 o                         
  -1   8   6         20.61         28.46         4.58 o                         
   1  -8  -5        271.15        288.29         9.54 o                         
  -1   8   4        736.83        724.67        14.21 o                         
  -1   8   3        222.40        196.23         8.56 o                         
   1  -8  -2        140.00        124.58         9.04 o                         
   1  -8  -1        631.73        644.37        13.66 o                         
   1  -8   0         75.92         85.58         4.19 o                         
   1  -8   1        393.75        388.25         7.16 o                         
   1  -8   2        192.99        199.02         6.05 o                         
  -1   8  -3        292.79        252.30        15.93 o                         
  -1   8  -4        129.72        127.90         5.20 o                         
  -1   8  -5        727.45        724.42        10.59 o                         
   1  -8   6        377.51        370.92         7.91 o                         
  -1   8  -7        183.86        162.06         7.15 o                         
   1  -8   8        225.64        260.28        12.23 o                         
  -1   8  -9        205.34        220.10         9.77 o                         
  -1   8 -10         86.37         94.77         5.82 o                         
  -1   8 -11        972.06       1021.41        29.45 o                         
  -1   8 -12        379.37        425.38        10.45 o                         
  -1   8 -13         67.93         70.14         5.06 o                         
  -1   8 -14        238.18        269.34         7.84 o                         
  -1   8 -15        209.13        258.18         8.75 o                         
  -1   8 -16        155.19        228.04        15.29 o                         
  -1   8 -17        233.64        238.26         6.76 o                         
   1  -7 -12         10.34          6.07         2.88 o                         
   1  -7 -10         30.40         27.38         4.07 o                         
   1  -7  -9         19.20         22.42         4.19 o                         
   1  -7  -8        592.49        668.44        17.25 o                         
  -1   7   7        127.97        125.14         9.27 o                         
  -1   7   6         22.45         26.46         6.43 o                         
   1  -7  -6         34.69         26.76        13.19 o                         
   1  -7  -5        562.90        478.33         9.86 o                         
   1  -7  -4         27.76         28.31         3.63 o                         
   1  -7  -3         30.22         24.34         5.05 o                         
  -1   7   2        571.81        519.97         8.38 o                         
   1  -7  -1        105.10         99.73         4.36 o                         
  -1   7   0         20.37         21.97         3.20 o                         
   1  -7   1       1648.05       1608.30        12.94 o                         
   1  -7   2        323.57        319.01        10.28 o                         
  -1   7  -3         71.80         68.45         4.37 o                         
  -1   7  -4       1335.02       1246.75        13.35 o                         
  -1   7  -5        393.13        363.89         8.49 o                         
  -1   7  -6        166.18        179.38         5.06 o                         
  -1   7  -7        858.65        850.65        12.87 o                         
   1  -7   8        328.72        349.25         8.21 o                         
  -1   7  -9        127.71        126.98         6.11 o                         
   1  -7  10       1355.93       1435.46        27.48 o                         
  -1   7 -11        318.19        340.78         9.72 o                         
  -1   7 -12        157.05        183.14         7.61 o                         
  -1   7 -13        491.82        568.80        10.31 o                         
  -1   7 -14        357.08        421.20        10.19 o                         
  -1   7 -15        141.69        145.41        16.26 o                         
  -1   7 -16        230.00        263.90         8.92 o                         
  -1   7 -17        204.97        235.59         7.55 o                         
  -1   7 -18         29.71         30.07         4.32 o                         
  -1   6  14         74.42         69.47         5.20 o                         
  -1   6  13         30.17         21.40         2.63 o                         
  -1   6  11          5.61          3.74         4.62 o                         
   1  -6 -10         33.58         29.12         4.21 o                         
  -1   6   9       1174.51       1258.00        27.79 o                         
   1  -6  -8         37.57         36.92         4.55 o                         
   1  -6  -7         39.20         39.81         5.38 o                         
   1  -6  -7         55.53         78.55        14.62 o                         
  -1   6   6        179.91        162.96         6.05 o                         
  -1   6   5        114.52        100.69         4.94 o                         
   1  -6  -4        135.23        138.13         7.54 o                         
  -1   6   3        447.90        398.88         7.73 o                         
   1  -6  -2        137.90        125.31         5.57 o                         
   1  -6  -1        238.50        232.38         6.14 o                         
   1  -6   0       1132.02       1165.79        13.40 o                         
   1  -6   1        775.88        806.26        20.66 o                         
   1  -6   2        761.08        796.63        11.84 o                         
  -1   6  -3       2189.09       2120.88        22.74 o                         
  -1   6  -4        815.69        811.67        12.10 o                         
  -1   6  -5        315.51        310.75         6.49 o                         
  -1   6  -6        868.87        818.31         9.97 o                         
  -1   6  -7        423.81        406.60         6.02 o                         
  -1   6  -8        369.24        370.14         6.00 o                         
  -1   6  -9       1446.52       1396.89        28.32 o                         
  -1   6 -10        744.79        772.70         9.31 o                         
  -1   6 -11        211.70        236.46         6.18 o                         
  -1   6 -12        369.67        386.93         8.35 o                         
  -1   6 -13          3.35          8.21         3.33 o                         
  -1   6 -14         69.74         85.45         8.23 o                         
  -1   6 -15        611.55        765.09        13.23 o                         
  -1   6 -16         40.30         45.22         4.37 o                         
  -1   6 -17          9.58          6.73         3.56 o                         
  -1   6 -18         65.93         73.11         6.04 o                         
   1  -5 -15         19.10         16.32         3.30 o                         
   1  -5 -14          3.41          0.67         2.62 o                         
   1  -5 -12         18.82         16.48         7.50 o                         
   1  -5 -12         19.66         42.63         9.32 o                         
   1  -5 -11          7.28          9.12         4.39 o                         
   1  -5 -10       1883.90       2078.00        36.96 o                         
   1  -5  -9          1.36         -0.36         3.40 o                         
  -1   5   8         90.95         87.37         6.37 o                         
   1  -5  -8         99.84         99.31         7.96 o                         
   1  -5  -7       1041.09        985.02        12.46 o                         
  -1   5   6        141.87        141.79         4.66 o                         
  -1   5   5        153.42        153.77         6.62 o                         
  -1   5   4       1413.07       1324.05        14.42 o                         
   1  -5  -3        103.38         86.18         4.94 o                         
   1  -5  -2        221.52        218.38         5.46 o                         
   1  -5  -1       2064.68       1897.86        15.13 o                         
   1  -5   0        428.20        439.67        11.68 o                         
   1  -5   1        107.95        114.41         4.48 o                         
   1  -5   2       5232.51       5343.39        23.79 o                         
   1  -5   3        147.89        127.46         4.52 o                         
   1  -5   4         99.50         90.98         4.01 o                         
   1  -5   5       5099.17       5021.26        27.20 o                         
   1  -5   6        351.79        367.73         9.98 o                         
  -1   5  -7          1.29          0.65         3.46 o                         
  -1   5  -8       2144.50       2041.43        37.72 o                         
   1  -5   9         89.60         94.01         3.88 o                         
   1  -5  10         73.26         79.09         3.46 o                         
  -1   5 -11       4033.06       4325.15        22.50 o                         
  -1   5 -12        357.27        376.60         6.82 o                         
  -1   5 -13         99.18        120.05         6.78 o                         
  -1   5 -14         53.83         56.31         3.98 o                         
  -1   5 -15        409.56        475.25         8.51 o                         
  -1   5 -16        211.12        241.45         5.92 o                         
  -1   5 -17        290.09        298.79        12.47 o                         
  -1   5 -19         13.76          9.48         3.63 o                         
  -1   4  16        112.69         84.87         5.57 o                         
   1  -4 -15         12.57          9.68         2.79 o                         
   1  -4 -14        422.31        427.54        15.70 o                         
  -1   4  13          5.37         22.96         8.48 o                         
   1  -4 -13         68.01         50.30         8.99 o                         
  -1   4  12         36.83         39.57         7.63 o                         
   1  -4 -11       1538.39       1572.49        28.69 o                         
   1  -4 -10        303.35        281.83         7.50 o                         
   1  -4  -9         30.20         29.84         5.83 o                         
   1  -4  -9         54.15         64.10         6.84 o                         
   1  -4  -8        509.45        442.73         9.47 o                         
   1  -4  -7        123.51        114.69         4.01 o                         
   1  -4  -6         45.59         54.85         4.87 o                         
  -1   4   5       2568.04       2396.73        16.29 o                         
  -1   4   4        299.52        340.79         6.28 o                         
   1  -4  -3        206.48        187.76         4.23 o                         
  -1   4   2       8502.72       8398.60        22.14 o                         
  -1   4   1        427.09        433.76        10.13 o                         
  -1   4   0        374.74        398.17         5.03 o                         
  -1   4  -1       6457.46       6328.70        20.72 o                         
   1  -4   2        751.33        772.76         7.62 o                         
   1  -4   3        168.99        169.15         4.85 o                         
   1  -4   4         68.65         60.02         3.84 o                         
   1  -4   5        302.33        292.75         6.64 o                         
  -1   4  -6        726.33        732.66        11.66 o                         
   1  -4   7       2672.97       2554.09        59.32 o                         
   1  -4   8        228.27        215.90         8.62 o                         
  -1   4  -9        119.48        125.51         4.39 o                         
  -1   4 -10        904.16        936.48        10.73 o                         
  -1   4 -11         88.95         83.10         3.46 o                         
  -1   4 -12        198.02        218.44         9.11 o                         
  -1   4 -13          6.18          9.24         2.72 o                         
  -1   4 -14          2.97          2.42         2.64 o                         
  -1   4 -15          2.64          0.02         2.78 o                         
  -1   4 -16       1188.65       1341.49        14.84 o                         
  -1   4 -17        138.66        171.44         9.81 o                         
  -1   4 -18         31.43         33.50         5.63 o                         
  -1   4 -19        184.53        162.47         8.19 o                         
   1  -3 -17         27.43         20.91         4.70 o                         
   1  -3 -16          8.19          6.64         2.91 o                         
   1  -3 -15        577.32        645.76        14.40 o                         
   1  -3 -14         94.09         88.94         6.15 o                         
   1  -3 -14         97.67        117.55        15.84 o                         
  -1   3  13         62.59         57.35         6.06 o                         
   1  -3 -12       5196.44       6053.52       102.87 o                         
   1  -3 -11         38.43         44.77         4.51 o                         
   1  -3 -10          0.08         -2.92         3.47 o                         
   1  -3 -10         34.66         39.65         6.56 o                         
  -1   3   9       1024.53        917.28        17.28 o                         
   1  -3  -8          0.43          2.33         2.26 o                         
  -1   3   7        273.39        306.45        16.69 o                         
   1  -3  -6       5139.75       4965.46        20.94 o                         
   1  -3  -5         48.67         43.96         2.68 o                         
   1  -3  -4         12.86         10.96         2.16 o                         
  -1   3   3       2535.61       2240.65        10.62 o                         
  -1   3   2        231.52        255.11         9.77 o                         
  -1   3   1        609.74        600.43         4.88 o                         
  -1   3   0       4455.01       4102.68        11.34 o                         
   1  -3   1        146.23        145.38         2.78 o                         
  -1   3  -2         59.65         60.71         2.44 o                         
   1  -3   3       3733.62       3637.35        15.80 o                         
   1  -3   4        150.85        151.14         3.67 o                         
  -1   3  -5         10.69         16.00         3.57 o                         
   1  -3   6       4154.85       4526.09        46.68 o                         
   1  -3   7         99.95         87.18         5.32 o                         
   1  -3   8         35.55         32.13         4.25 o                         
   1  -3   9       1575.79       1523.87        21.00 o                         
  -1   3 -10        271.44        285.03         5.79 o                         
  -1   3 -11         75.39         96.91         5.61 o                         
  -1   3 -12        207.64        228.41         5.97 o                         
  -1   3 -13         68.84         82.75         4.77 o                         
  -1   3 -14         42.39         45.17         4.34 o                         
  -1   3 -15       1127.23       1246.45        15.04 o                         
  -1   3 -16        117.33        150.39         8.47 o                         
  -1   3 -17         58.73         59.54         4.54 o                         
  -1   3 -18        320.06        386.94        14.11 o                         
  -1   3 -19        150.77        162.21         9.70 o                         
   1  -2 -18         49.55         49.31         7.22 o                         
   1  -2 -17          8.96          8.51         2.59 o                         
   1  -2 -16        564.40        676.32        13.77 o                         
  -1   2  15          1.27          3.03         3.30 o                         
   1  -2 -14          0.02         -1.32         3.37 o                         
  -1   2  12         62.85         61.84         5.65 o                         
   1  -2 -11         51.95         48.95         6.61 o                         
  -1   2  11         52.01         66.11         6.96 o                         
   1  -2 -10       3019.09       2845.32        30.27 o                         
   1  -2 -10       3701.11       2961.09        44.22 o                         
  -1   2   9        227.96        199.97         4.81 o                         
  -1   2   8         19.38         15.92         3.41 o                         
  -1   2   7       2365.71       2208.09        16.65 o                         
  -1   2   6        102.53         98.00         3.04 o                         
   1  -2  -5        267.80        264.14         5.33 o                         
   1  -2  -4       8000.57       7401.46        18.24 o                         
  -1   2   3       1314.17       1388.08        16.47 o                         
   1  -2  -2        126.05        118.22         2.12 o                         
  -1   2   1        955.46        853.52         4.65 o                         
  -1   2   0          1.43          4.19         1.30 o                         
   1  -2   0         48.51         48.44         7.92 o                         
   1  -2   1         84.54         83.76         1.77 o                         
   1  -2   2       2030.27       1969.99         8.88 o                         
   1  -2   3         43.86         42.26         2.19 o                         
  -1   2  -4         18.31         15.34         2.20 o                         
   1  -2   5       6136.99       6258.83        56.51 o                         
   1  -2   6         13.81         22.80         3.42 o                         
  -1   2  -7         22.20         20.91         3.13 o                         
   1  -2   8       2212.83       2244.61        19.84 o                         
  -1   2  -9          8.39          7.49         3.43 o                         
  -1   2 -10        127.17        138.34         6.61 o                         
  -1   2 -11       1034.99       1027.06         9.93 o                         
   1  -2  12         47.60         47.46         3.19 o                         
  -1   2 -13         24.24         26.94         3.07 o                         
  -1   2 -14       1010.91       1095.13        11.84 o                         
  -1   2 -15        212.99        238.31         8.16 o                         
  -1   2 -16        146.30        161.34         5.29 o                         
  -1   2 -17        705.07        773.37        10.94 o                         
  -1   2 -18          0.99          3.54         3.34 o                         
  -1   2 -18         18.59         12.00         5.58 o                         
  -1   2 -19          0.76          4.66         3.39 o                         
   1  -1 -18          0.59          1.52         2.54 o                         
   1  -1 -17        995.47       1227.73        28.11 o                         
   1  -1 -16          0.45          5.40         3.44 o                         
   1  -1 -15          7.34          7.64         3.49 o                         
   1  -1 -14       1994.59       2245.72        28.18 o                         
  -1   1  13          3.89          6.67         2.60 o                         
  -1   1  12         35.98         33.12         6.10 o                         
   1  -1 -12         56.08         62.01         6.04 o                         
   1  -1 -11       3378.19       3266.50        51.60 o                         
   1  -1 -11       3717.33       3399.06        41.50 o                         
   1  -1 -10         73.75         53.42         3.83 o                         
  -1   1   9        183.70        228.03        10.36 o                         
  -1   1   8       2320.48       2139.97        17.91 o                         
  -1   1   7          2.52          3.36         2.56 o                         
  -1   1   7         70.77         79.49        11.96 o                         
   1  -1  -6        103.37         90.75         4.31 o                         
  -1   1   6        281.64        304.89        12.35 o                         
  -1   1   5       6950.20       6292.54        16.71 o                         
   1  -1  -4        872.48        854.56        22.92 o                         
  -1   1   4       1453.28       1451.71        15.08 o                         
   1  -1  -3        167.62        157.71         2.21 o                         
   1  -1  -2      11002.56       9623.69        13.20 o                         
  -1   1   1        194.17        163.14         1.99 o                         
   1  -1   0         22.63         17.87         0.81 o                         
  -1   1  -1        830.28        733.93         3.56 o                         
  -1   1  -2        197.74        184.05         2.44 o                         
  -1   1  -3        458.95        419.29         4.00 o                         
  -1   1  -4       3770.30       3411.50        38.13 o                         
  -1   1  -5        154.13        145.09         5.82 o                         
  -1   1  -6        107.03        106.74         4.56 o                         
  -1   1  -7        123.01         83.30         4.75 o                         
  -1   1  -8        484.37        486.71         9.53 o                         
   1  -1   9        288.65        293.82        11.48 o                         
  -1   1 -10       1401.55       1259.14        10.39 o                         
  -1   1 -11          0.57          0.77         2.31 o                         
  -1   1 -12         52.89         54.47         4.45 o                         
  -1   1 -12         70.17         71.05         7.66 o                         
  -1   1 -13       1614.06       1735.09        16.55 o                         
  -1   1 -14         27.97         33.92         5.90 o                         
  -1   1 -15         16.13         19.28         3.66 o                         
  -1   1 -16       2041.12       2155.82        18.99 o                         
  -1   1 -17        155.86        178.77         6.86 o                         
  -1   1 -18          1.17          4.86         2.73 o                         
   1   0 -19         17.76         16.55         3.03 o                         
   1   0 -18        954.63        995.22        17.58 o                         
   1   0 -17          1.31          0.10         3.49 o                         
   1   0 -16         21.38         18.12         3.61 o                         
   1   0 -15       1478.82       1619.24        26.26 o                         
   1   0 -14          3.06          3.78         3.49 o                         
   1   0 -13         13.35          1.80         3.92 o                         
   1   0 -13         73.89         74.11         7.77 o                         
   1   0 -12       2457.97       2335.70        19.26 o                         
  -1   0  11         14.68         17.78         3.03 o                         
  -1   0  10         31.02         24.97         4.25 o                         
  -1   0   9         47.56         19.83         3.75 o                         
   1   0  -8         18.50         17.86         3.53 o                         
   1   0  -7        108.98        109.93         4.43 o                         
  -1   0   7        117.54        137.96        12.84 o                         
  -1   0   6       4476.53       4156.98        18.11 o                         
   1   0  -5       1347.34       1422.61        12.52 o                         
  -1   0   4          2.00          1.88         1.31 o                         
   1   0  -3       2635.47       2224.37         6.01 o                         
  -1   0   2         24.22         21.90         1.36 o                         
  -1   0   2        153.47        148.29         6.19 o                         
   1   0  -1        177.73        148.05         1.74 o                         
  -1   0   0        514.07        489.97         2.30 o                         
  -1   0  -1         92.44         79.79         1.36 o                         
  -1   0  -2          9.23         11.40         1.21 o                         
  -1   0  -3      23499.23      23134.66        52.95 o                         
  -1   0  -4          0.16          0.26         1.63 o                         
  -1   0  -5        122.18        132.99         4.27 o                         
  -1   0  -6       1120.63       1003.46         8.99 o                         
   1   0   7        109.96        118.26         4.14 o                         
  -1   0  -8        158.84        188.11         9.72 o                         
   1   0   9       7746.80       7501.64        41.99 o                         
  -1   0 -10         61.96         62.07         3.30 o                         
  -1   0 -10        222.29        251.94        13.48 o                         
  -1   0 -11          6.61          7.31         3.13 o                         
  -1   0 -11         70.04         64.25        10.17 o                         
  -1   0 -12       1564.38       1620.28        14.73 o                         
   1   0  13          9.39          8.87         4.59 o                         
  -1   0 -14         16.26         17.37         3.67 o                         
  -1   0 -15       1624.16       1678.18        17.47 o                         
  -1   0 -16         11.78         11.62         5.00 o                         
  -1   0 -17         15.94         16.85         3.51 o                         
  -1   0 -18        393.09        419.74        17.69 o                         
   1   1 -19        927.09        901.46        22.99 o                         
   1   1 -18         40.62         38.91         4.15 o                         
   1   1 -17         17.61         24.74         4.28 o                         
   1   1 -16        668.58        801.44        18.65 o                         
   1   1 -15         25.33         32.26         4.91 o                         
   1   1 -14         24.53         34.04         5.63 o                         
   1   1 -14         50.62         68.79        12.63 o                         
   1   1 -13        816.70        840.09        11.70 o                         
   1   1 -12         23.76         20.54         3.46 o                         
  -1  -1  11        132.16        118.17         6.49 o                         
  -1  -1  10       2119.08       2029.50        19.04 o                         
  -1  -1   9          0.82          2.47         2.89 o                         
   1   1  -8         25.22         27.40         3.62 o                         
   1   1  -7       4995.02       4895.28        20.62 o                         
  -1  -1   6        281.39        313.54         9.63 o                         
  -1  -1   5        187.36        172.50         3.64 o                         
  -1  -1   4       1279.55       1187.66         6.43 o                         
  -1  -1   3         70.72         57.57         1.69 o                         
   1   1  -2         23.86         20.89         1.43 o                         
  -1  -1   1       5988.63       5211.60        10.37 o                         
   1   1   0          1.13          0.84         1.00 o                         
   1   1   1         94.28         83.93         1.66 o                         
  -1  -1  -2       1981.23       1799.22        26.80 o                         
   1   1   2      17624.40      16109.05        51.26 o                         
   1   1   3         15.78         14.79         1.77 o                         
  -1  -1  -4        313.73        275.57         4.96 o                         
   1   1   5       3050.37       2807.43        14.06 o                         
   1   1   6          3.62         -0.98         2.13 o                         
  -1  -1  -7          7.57          9.37         3.67 o                         
   1   1   8       3453.02       3294.10        24.55 o                         
   1   1   9          0.07         -0.84         1.97 o                         
   1   1   9          0.14         19.73        10.61 o                         
  -1  -1 -10         61.36         49.97         4.00 o                         
  -1  -1 -10         62.27         68.01         6.89 o                         
  -1  -1 -11       1871.42       1846.11        14.52 o                         
  -1  -1 -12         49.08         53.06         5.28 o                         
  -1  -1 -13          1.98          1.49         3.31 o                         
  -1  -1 -14       1025.04        937.08        16.22 o                         
  -1  -1 -15         46.89         55.08         6.65 o                         
  -1  -1 -16         11.09         11.03         3.48 o                         
  -1  -1 -17        455.92        516.70        11.44 o                         
  -1  -1 -18          2.85          0.17         2.28 o                         
   1   2 -19         29.01         26.53         3.97 o                         
   1   2 -18         53.05         48.57         4.53 o                         
   1   2 -17        974.31       1159.59        19.49 o                         
   1   2 -16         14.00         16.46         3.97 o                         
   1   2 -15         18.39         21.02         4.06 o                         
   1   2 -14        525.09        529.45         9.70 o                         
   1   2 -13         45.27         40.60         3.75 o                         
   1   2 -12        117.55        112.68         8.98 o                         
   1   2 -11        670.19        609.30         7.94 o                         
  -1  -2  10         45.70         42.15         4.07 o                         
   1   2  -9         20.19         15.83         3.99 o                         
  -1  -2   8        482.64        363.42         9.07 o                         
   1   2  -7        286.15        321.49        15.24 o                         
  -1  -2   6          4.89          4.03         2.21 o                         
  -1  -2   5       1716.99       1577.16         9.30 o                         
  -1  -2   4         11.08         13.04         1.69 o                         
  -1  -2   3         18.42         18.46         1.79 o                         
  -1  -2   2       2612.11       2210.24         8.09 o                         
   1   2  -1        119.80        113.18         1.93 o                         
   1   2   0         14.23         11.87         1.38 o                         
   1   2   2         65.61         62.44         2.02 o                         
  -1  -2  -3        289.82        331.23         4.77 o                         
  -1  -2  -4       4141.14       3801.87        15.20 o                         
   1   2   5        199.18        215.53         4.85 o                         
  -1  -2  -6         11.37         18.60         3.96 o                         
  -1  -2  -7       4072.15       4027.81        25.17 o                         
  -1  -2  -8          0.03          0.56         2.12 o                         
  -1  -2  -8          0.06         -2.99         6.75 o                         
  -1  -2  -9         14.88         16.01         4.99 o                         
   1   2   9         24.78         28.58         5.37 o                         
  -1  -2 -10       2214.35       1992.62        17.03 o                         
   1   2  11        176.81        185.90         7.25 o                         
  -1  -2 -12         41.48         36.48         3.88 o                         
  -1  -2 -13       1731.39       1793.43        17.04 o                         
  -1  -2 -14        147.80        172.61         7.86 o                         
  -1  -2 -15         11.81         11.54         3.42 o                         
  -1  -2 -16        398.10        433.81        14.00 o                         
  -1  -2 -17         12.62          7.70         2.97 o                         
   1   3 -19         56.52         57.69         4.80 o                         
   1   3 -18        894.70       1020.55        18.93 o                         
   1   3 -17        154.05        169.79         6.05 o                         
   1   3 -16         13.52         10.74         4.24 o                         
   1   3 -15         66.25         84.12         6.11 o                         
   1   3 -14          7.26          7.29         3.71 o                         
   1   3 -13         28.01         37.18         5.15 o                         
   1   3 -12       1288.34       1334.51        12.71 o                         
  -1  -3  11         58.64         57.63         3.87 o                         
  -1  -3  10         23.65         22.28         4.44 o                         
   1   3  -9       1082.95       1105.51        16.74 o                         
  -1  -3   8        292.17        344.61        13.77 o                         
  -1  -3   7          5.08          2.81         2.90 o                         
  -1  -3   6        933.35        823.19         8.87 o                         
  -1  -3   5         13.98         10.92         2.15 o                         
  -1  -3   4        118.11        114.62         3.09 o                         
   1   3  -3       3047.71       2603.67        10.92 o                         
  -1  -3   2        150.95        153.45         2.96 o                         
   1   3  -1        244.45        228.67         3.51 o                         
   1   3   0       8236.44       7513.47        38.67 o                         
  -1  -3  -1        556.22        524.19         4.96 o                         
   1   3   2         97.04         96.31         2.77 o                         
  -1  -3  -3      10520.78       9902.98        25.16 o                         
  -1  -3  -4         34.74         33.31         2.88 o                         
  -1  -3  -5        233.32        218.45        16.54 o                         
  -1  -3  -6        691.94        613.02         9.81 o                         
  -1  -3  -7          0.10          1.45         2.01 o                         
  -1  -3  -7          0.15          0.03        10.16 o                         
  -1  -3  -8          1.37         -4.10         2.73 o                         
  -1  -3  -8         42.21         50.47         5.19 o                         
  -1  -3  -9       3816.14       3609.76        22.39 o                         
  -1  -3 -10        120.29        140.26         6.73 o                         
  -1  -3 -11         16.39         15.36         3.45 o                         
  -1  -3 -12          3.83          3.74         3.65 o                         
  -1  -3 -12          6.38          3.65        10.99 o                         
  -1  -3 -13        284.56        287.90        11.57 o                         
  -1  -3 -14        121.65        108.30         5.39 o                         
  -1  -3 -15        934.79        936.89        33.39 o                         
  -1  -3 -16         48.86         15.31         4.12 o                         
   1   4 -19        384.54        437.25        15.66 o                         
   1   4 -18         24.92         26.95         3.36 o                         
   1   4 -17         35.56         38.42         3.92 o                         
   1   4 -16         33.12         32.98         4.86 o                         
   1   4 -15         25.67         24.43         4.80 o                         
  -1  -4  14        194.40        229.01        13.75 o                         
   1   4 -13       1322.00       1417.99        15.87 o                         
  -1  -4  12          1.84          5.16         3.46 o                         
  -1  -4  11        116.08        119.55         5.71 o                         
  -1  -4  10       1773.47       1643.20        16.68 o                         
   1   4  -9        555.18        551.00        17.82 o                         
  -1  -4   8        610.44        630.09        12.32 o                         
   1   4  -7       2027.71       1917.42        16.95 o                         
  -1  -4   6        381.64        379.83         6.27 o                         
  -1  -4   5        272.49        257.65         5.62 o                         
   1   4  -4      12997.13      12280.65        29.72 o                         
  -1  -4   3        389.56        380.67         6.71 o                         
  -1  -4   2       1072.23       1087.10        10.41 o                         
   1   4  -1       4933.64       4569.68        44.63 o                         
  -1  -4   0         75.00         70.20         3.23 o                         
   1   4   1        133.12        119.60         3.68 o                         
  -1  -4  -2       1683.83       1392.82        10.51 o                         
   1   4   3        139.16        125.83         4.64 o                         
  -1  -4  -4        198.27        188.09        11.26 o                         
  -1  -4  -5       1201.86       1142.92        15.91 o                         
   1   4   6        240.84        240.64         5.47 o                         
  -1  -4  -7         95.28         82.10         4.88 o                         
  -1  -4  -7         99.68        101.04         6.13 o                         
   1   4   8       2415.00       2252.54        15.47 o                         
  -1  -4  -9         53.32         66.77         6.44 o                         
  -1  -4 -10          0.63          1.09         4.68 o                         
  -1  -4 -11         23.49         30.98         9.07 o                         
  -1  -4 -12        147.51        109.24        10.70 o                         
  -1  -4 -12        180.53        203.65        12.88 o                         
  -1  -4 -13         71.69         53.05         4.47 o                         
   1   4  14       1287.20       1138.86        19.25 o                         
  -1  -4 -15          8.05          0.96         2.46 o                         
   1   5 -19        115.50        114.92         5.34 o                         
   1   5 -18         99.74        105.80         5.23 o                         
   1   5 -17        184.67        235.21         7.64 o                         
   1   5 -16         38.97         46.37         4.99 o                         
   1   5 -15         17.69         14.41         4.79 o                         
   1   5 -14       2190.10       2413.52        24.49 o                         
   1   5 -13        224.84        252.25         6.75 o                         
   1   5 -12        268.37        295.40         6.64 o                         
   1   5 -11         45.07         42.64         3.79 o                         
  -1  -5  10        394.07        380.48        15.54 o                         
   1   5  -9         27.49         21.75         2.78 o                         
   1   5  -8       1904.66       1751.28        16.46 o                         
   1   5  -7         44.61         41.76         4.54 o                         
   1   5  -6        374.77        339.15         7.09 o                         
  -1  -5   5       1374.38       1131.63        14.67 o                         
  -1  -5   4        362.91        326.43         7.37 o                         
   1   5  -3         49.36         43.74         3.44 o                         
  -1  -5   2       3212.65       2863.52        25.44 o                         
  -1  -5   1        107.32         98.57         4.58 o                         
   1   5   0        195.13        166.16         5.35 o                         
  -1  -5  -1       1724.45       1711.85        14.98 o                         
   1   5   2         25.61         19.52         3.52 o                         
  -1  -5  -3        159.56        167.07         6.81 o                         
  -1  -5  -4       1005.92        920.17        12.17 o                         
  -1  -5  -5          2.25          1.26         2.16 o                         
  -1  -5  -5          2.63         -2.83        10.16 o                         
   1   5   6         25.97         25.03         3.27 o                         
  -1  -5  -6         61.18         63.39         8.95 o                         
  -1  -5  -7        603.09        561.62         9.63 o                         
  -1  -5  -8          7.40         21.79         5.50 o                         
  -1  -5  -9          0.41          1.04         4.82 o                         
  -1  -5 -10         73.15         90.07         8.54 o                         
  -1  -5 -11         33.28         43.05         6.08 o                         
  -1  -5 -12          7.31          5.22         4.01 o                         
  -1  -5 -13        431.06        378.63        15.84 o                         
   1   5  14         28.09         18.02         2.85 o                         
   1   6 -19         45.03         43.59         4.22 o                         
   1   6 -18        167.06        187.12         5.42 o                         
   1   6 -17          0.45          0.11         3.21 o                         
   1   6 -16        191.42        238.34        18.56 o                         
   1   6 -15        135.87        143.33         6.92 o                         
   1   6 -14         51.74         55.15         4.53 o                         
   1   6 -13        196.34        224.24         8.13 o                         
  -1  -6  12       1798.02       1918.26        16.59 o                         
   1   6 -11        196.35        209.75         9.66 o                         
   1   6 -10        504.52        482.58         9.65 o                         
  -1  -6   9       1435.38       1441.67        16.49 o                         
  -1  -6   8        298.05        284.35         8.35 o                         
  -1  -6   7        469.11        453.25         9.80 o                         
  -1  -6   6       3093.61       2867.32        16.88 o                         
  -1  -6   5        139.48        128.51         4.20 o                         
   1   6  -4        782.66        730.73         8.44 o                         
   1   6  -3       2560.02       2299.78        23.41 o                         
   1   6  -2        293.48        278.20         5.76 o                         
   1   6  -1        202.46        195.74         5.09 o                         
   1   6   0        818.76        757.62        10.54 o                         
  -1  -6  -1        178.55        163.62         6.51 o                         
   1   6   2        101.78        106.22         7.72 o                         
   1   6   3        803.78        662.33         9.74 o                         
   1   6   4        124.01        121.78         4.77 o                         
  -1  -6  -5         71.52         59.53         4.00 o                         
  -1  -6  -5         87.66         63.97        14.38 o                         
   1   6   6        652.92        566.33        10.92 o                         
  -1  -6  -7         35.07         40.15        10.11 o                         
   1   6   8         22.84         19.45         5.11 o                         
  -1  -6  -9        151.70        129.46         9.49 o                         
  -1  -6 -10         11.18          3.03         9.64 o                         
  -1  -6 -10         14.07          5.02         8.08 o                         
  -1  -6 -11         28.65         11.66         3.44 o                         
  -1  -6 -12        464.36        424.61        12.06 o                         
  -1  -6 -13          0.44         -1.06         3.06 o                         
   1   7 -18         86.25         96.50         5.05 o                         
  -1  -7  17        129.43        112.99        14.86 o                         
   1   7 -16        316.88        356.54         7.83 o                         
   1   7 -15        108.70        117.35         4.85 o                         
   1   7 -14        333.16        348.58         7.67 o                         
   1   7 -13        763.38        738.20        14.12 o                         
  -1  -7  12        353.43        435.86        25.46 o                         
   1   7 -11        173.69        194.35         8.44 o                         
   1   7 -10        351.39        340.61         9.79 o                         
  -1  -7   9        123.63        118.02         8.21 o                         
   1   7  -8        303.81        317.12        12.30 o                         
  -1  -7   7       1002.66        977.02        16.04 o                         
   1   7  -6        220.80        208.95         6.02 o                         
  -1  -7   5        101.21         91.06         5.53 o                         
   1   7  -4       1473.09       1332.51        25.75 o                         
  -1  -7   3         44.48         42.50         3.96 o                         
   1   7  -2         14.61         18.69         3.07 o                         
  -1  -7   1         62.74         66.10         3.90 o                         
  -1  -7   0         30.90         23.41         3.47 o                         
  -1  -7  -1        138.19        136.13         9.36 o                         
   1   7   2        280.59        219.39         7.32 o                         
   1   7   3         73.02         76.04         5.76 o                         
  -1  -7  -4         10.88          4.12         4.79 o                         
  -1  -7  -5        115.00        109.19         6.28 o                         
  -1  -7  -6        147.95        161.89        10.44 o                         
   1   7   7          5.97          2.76         4.86 o                         
   1   7   8        159.30        156.78         7.74 o                         
  -1  -7  -9        168.36        159.54         8.40 o                         
   1   7  10         58.74         49.68         4.07 o                         
   1   7  11        466.54        441.02        17.01 o                         
   1   8 -17        269.88        296.24         7.69 o                         
   1   8 -16         52.14         40.22         3.62 o                         
   1   8 -15        146.54        159.71         6.11 o                         
   1   8 -14        465.90        475.49        13.15 o                         
   1   8 -13         88.88         82.47        11.88 o                         
   1   8 -12        189.34        210.21        13.68 o                         
   1   8 -11         37.28         50.09         9.03 o                         
   1   8 -10         93.56        104.00        10.75 o                         
   1   8  -9        262.69        263.31        15.79 o                         
  -1  -8   8        652.78        587.30        26.46 o                         
  -1  -8   7         45.37         35.82         5.04 o                         
   1   8  -6        107.94         96.03         5.27 o                         
   1   8  -5       1022.59       1023.61        24.60 o                         
   1   8  -4         74.03         63.73         4.20 o                         
  -1  -8   3        159.10        155.66         5.47 o                         
   1   8  -2         58.00         46.82         3.63 o                         
   1   8  -1        249.23        258.81         6.88 o                         
  -1  -8   0        147.57        155.46         9.62 o                         
  -1  -8  -1       2960.09       3024.01        35.00 o                         
   1   8   2         79.06         72.79         8.79 o                         
  -1  -8  -3        269.35        296.74        10.44 o                         
   1   8   4          3.23         -3.31         6.19 o                         
   1   8   5        103.62        107.58         8.07 o                         
   1   8   6         77.80         69.27         4.96 o                         
  -1  -8  -7        832.84        785.74        13.39 o                         
  -1  -8  -8         26.44         19.54         4.60 o                         
   1   8   8         27.10         20.18         6.75 o                         
  -1  -8  -9        115.90         87.65         4.10 o                         
   1   9 -16        121.99         91.88         3.69 o                         
  -1  -9  15         84.61         62.66         3.79 o                         
   1   9 -14         62.93         60.80         6.18 o                         
   1   9 -13        141.69        125.46         8.23 o                         
  -1  -9  12        256.66        294.86        11.66 o                         
   1   9 -11         60.08         66.20         7.25 o                         
   1   9 -10        112.04        131.06         9.16 o                         
  -1  -9   9        488.29        429.91        14.43 o                         
  -1  -9   8         47.81         61.63         6.49 o                         
   1   9  -7         80.38         86.98         5.81 o                         
  -1  -9   5         37.83         40.44         6.34 o                         
  -1  -9   4         16.94         26.82         6.01 o                         
   1   9  -3        124.63        131.02         7.93 o                         
   1   9  -2          0.31         -2.60         4.26 o                         
  -1  -9   1         80.17         92.17         8.42 o                         
  -1  -9   0          1.03         -2.62         6.51 o                         
   1   9   1         70.39         83.33         8.29 o                         
   1   9   2          0.65          0.43         3.99 o                         
   1   9   3         50.33         60.32         5.00 o                         
   1   9   4        130.05        138.93         7.81 o                         
   1   9   5        111.04         91.23         4.75 o                         
  -1  -9  -6        199.89        168.28         5.45 o                         
  -1  -9  -7         40.62         32.36         3.50 o                         
   1  10 -14         92.10         80.14         3.65 o                         
  -1 -10  13         19.60         17.26         3.33 o                         
   1  10 -12         34.09         34.65         3.98 o                         
  -1 -10  11         59.23         54.76         6.27 o                         
  -1 -10  10         26.39         32.68         5.62 o                         
   1  10  -9         39.61         38.48         6.02 o                         
  -1 -10   8         40.19         52.04         4.53 o                         
   1  10  -7        195.90        224.67         9.71 o                         
   1  10  -6         23.08         27.91         5.52 o                         
  -1 -10   5        101.08        117.31         7.19 o                         
  -1 -10   4        102.55        115.96         7.19 o                         
   1  10  -3         89.35        106.21         6.97 o                         
  -1 -10   2        168.45        193.38        13.01 o                         
  -1 -10   1        489.48        529.62        14.52 o                         
  -1 -10   0         29.44         21.35         4.69 o                         
   1  10   1        303.16        296.84         8.60 o                         
   1  10   2        183.89        152.96         6.36 o                         
   1  10   3        114.61        113.65         6.05 o                         
  -1 -10  -4        135.90         82.11         3.75 o                         
  -1 -10  -5        244.84        186.95         9.56 o                         
  -1 -11  11         13.62          9.37         3.30 o                         
  -1 -11  10         12.23          5.98         3.32 o                         
  -1 -11   9         33.27         31.95         8.21 o                         
  -1 -11   8          0.35          2.48         3.71 o                         
  -1 -11   7          9.55         15.93         4.02 o                         
  -1 -11   6         65.00         82.65         5.29 o                         
  -1 -11   5         24.73         30.06         4.45 o                         
  -1 -11   4         53.67         73.08         5.11 o                         
  -1 -11   2        134.17        127.42         5.83 o                         
  -1 -11   1         94.57         64.85         5.73 o                         
  -1 -11   0         92.55         60.58         4.03 o                         
  -1 -11  -1        169.04         85.51         4.18 o                         
  -2  11   3         77.04         71.82         6.28 o                         
  -2  11   2          0.45          3.09         4.71 o                         
  -2  11   1         50.19         18.27         6.91 o                         
  -2  11  -1         58.92         79.06         5.96 o                         
   2 -11   2         41.62         44.96         4.98 o                         
   2 -11   3        196.05        266.31         8.04 o                         
   2 -11   4        100.71        130.58         8.03 o                         
   2 -11   5         77.78         84.82         5.07 o                         
  -2  11  -6        180.33        248.79         8.81 o                         
   2 -11   7         61.83         82.05         4.83 o                         
  -2  11  -8         73.01         47.63         7.01 o                         
  -2  11 -10         34.60         28.20         5.42 o                         
  -2  11 -11        130.20        105.41         5.13 o                         
  -2  10   6          1.09          0.59         2.05 o                         
  -2  10   4          5.48          5.52         3.04 o                         
  -2  10   2         57.29         19.67         8.74 o                         
  -2  10   1        202.95        239.55        13.09 o                         
   2 -10   0         98.99        119.51         6.99 o                         
   2 -10   1        399.32        469.02        11.46 o                         
  -2  10  -2        203.73        269.63         9.46 o                         
   2 -10   3        218.04        280.95        18.69 o                         
   2 -10   4        129.61        158.46         9.11 o                         
   2 -10   5        379.63        489.74        13.44 o                         
   2 -10   6        121.67        131.07         6.68 o                         
  -2  10  -7         64.97         70.41         5.43 o                         
  -2  10  -8        330.75        454.32        21.04 o                         
  -2  10  -9         79.35         76.12         5.95 o                         
  -2  10 -10         53.36         49.20         5.06 o                         
  -2  10 -11        124.53        121.03         6.60 o                         
  -2  10 -12         39.25         38.92         4.11 o                         
  -2  10 -13        102.69         86.05         7.33 o                         
  -2  10 -14         19.46         15.05         3.59 o                         
   2  -9  -9        142.99        107.69         5.70 o                         
  -2   9   8         45.68         40.82         4.85 o                         
  -2   9   7        178.72        176.85         6.48 o                         
  -2   9   5        523.52        578.19        13.72 o                         
  -2   9   4         53.58         64.26         6.71 o                         
  -2   9   3          0.81          6.97         8.33 o                         
   2  -9  -2        145.24        148.83        10.05 o                         
  -2   9   1        208.02        231.84         9.26 o                         
   2  -9   0       1433.35       1603.17        17.39 o                         
   2  -9   1        462.76        514.57        10.08 o                         
  -2   9  -2         19.53         27.12         9.67 o                         
  -2   9  -3        204.06        256.44        11.14 o                         
   2  -9   4        203.16        242.75        10.85 o                         
   2  -9   5          3.29         -0.94         5.67 o                         
   2  -9   6        454.61        500.40        13.97 o                         
  -2   9  -7        124.45        173.54        12.17 o                         
  -2   9  -8         12.05         11.75         4.49 o                         
  -2   9  -9        256.02        232.44        10.21 o                         
  -2   9 -10        206.27        227.66         7.79 o                         
  -2   9 -11          6.34          7.73         3.18 o                         
  -2   9 -12        118.89        142.54         7.20 o                         
  -2   9 -13        167.76        197.76         5.48 o                         
  -2   9 -14         27.07         28.71         3.80 o                         
  -2   9 -15          2.63          3.09         3.66 o                         
   2  -8 -11         34.87          0.66         4.27 o                         
  -2   8  10        318.20        233.49         8.74 o                         
  -2   8   9        120.61        105.75         7.37 o                         
   2  -8  -8          1.34          2.64         4.90 o                         
  -2   8   7        644.84        686.74        18.60 o                         
  -2   8   6         13.37         20.62         5.98 o                         
  -2   8   5         47.40         57.12         7.08 o                         
  -2   8   4       1464.41       1480.20        24.63 o                         
   2  -8  -3        169.04        171.98         8.37 o                         
  -2   8   2        209.94        191.81        13.19 o                         
  -2   8   1       1888.30       1947.27        20.97 o                         
   2  -8   0        341.62        324.25         7.68 o                         
   2  -8   1        330.56        262.69        10.76 o                         
   2  -8   2        178.64        174.70         6.02 o                         
  -2   8  -3        152.54        172.06         7.24 o                         
   2  -8   4        629.63        618.92        12.29 o                         
  -2   8  -5        733.38        713.26        12.98 o                         
   2  -8   6        348.58        385.09        13.11 o                         
   2  -8   7         79.62         72.99         5.35 o                         
  -2   8  -8         23.47         29.84         3.75 o                         
  -2   8  -9        106.49        130.12         6.71 o                         
  -2   8 -10        279.72        312.08         8.05 o                         
  -2   8 -11        802.91        847.72        28.23 o                         
  -2   8 -12        123.57        141.33         6.52 o                         
  -2   8 -13         22.01         27.02         3.84 o                         
  -2   8 -14         54.64         61.56         4.32 o                         
  -2   8 -15        145.86        182.36         7.14 o                         
  -2   8 -16         50.29         55.41         4.13 o                         
   2  -7 -12         71.77         44.54         3.62 o                         
  -2   7  11        217.77        204.86         6.41 o                         
  -2   7  10         81.43         92.36         6.37 o                         
  -2   7   9         67.91         56.66         5.68 o                         
  -2   7   7        258.90        267.91        16.18 o                         
  -2   7   6        267.70        269.53        11.15 o                         
  -2   7   5        731.40        632.56        37.05 o                         
  -2   7   5       2208.92       1854.52        31.06 o                         
  -2   7   4        326.26        291.97         7.47 o                         
   2  -7  -3         98.06         88.56         6.95 o                         
  -2   7   3        158.54        150.64        10.52 o                         
  -2   7   2        812.14        782.31        13.45 o                         
   2  -7  -1        433.05        431.46         9.40 o                         
   2  -7   0        368.98        361.01        12.41 o                         
  -2   7  -1        688.92        625.35         9.41 o                         
   2  -7   2        196.97        201.34         6.68 o                         
  -2   7  -3         98.02         87.58         4.65 o                         
   2  -7   4        530.15        526.48         8.94 o                         
   2  -7   5        243.42        274.85        13.44 o                         
   2  -7   6        127.11        135.81         5.00 o                         
   2  -7   7        248.38        244.86         6.19 o                         
   2  -7   8        183.86        196.25         5.33 o                         
  -2   7  -9         34.93         27.95         2.78 o                         
  -2   7 -10       1519.39       1746.11        40.58 o                         
  -2   7 -11         49.28         56.39         3.90 o                         
  -2   7 -12         37.38         49.73         3.71 o                         
  -2   7 -13        354.61        407.24         8.63 o                         
  -2   7 -14         91.09        105.34         5.67 o                         
  -2   7 -15         16.62         17.37         4.24 o                         
  -2   7 -16        239.40        302.16         8.67 o                         
  -2   7 -17        124.01        134.95         5.37 o                         
   2  -6 -14         51.50         56.63         3.78 o                         
  -2   6  13         42.77         35.00         3.30 o                         
  -2   6  12        635.35        680.06        12.83 o                         
  -2   6  11         91.71         84.58         6.14 o                         
  -2   6  10         86.02         87.24         5.75 o                         
  -2   6   9        993.67       1040.48        20.64 o                         
  -2   6   8         87.92        104.29         7.19 o                         
  -2   6   7         80.78         75.24         5.27 o                         
   2  -6  -6       1039.58       1175.18        47.20 o                         
  -2   6   6       1777.83       1717.98        23.24 o                         
  -2   6   5        159.59        156.68         5.51 o                         
   2  -6  -4        145.72        141.33         6.32 o                         
   2  -6  -3        371.04        327.99         7.15 o                         
  -2   6   2        139.21        123.44         4.46 o                         
  -2   6   1        192.24        180.65         9.04 o                         
   2  -6   0        456.19        446.69         7.53 o                         
   2  -6   1          3.77          2.81         2.88 o                         
   2  -6   2        352.91        335.20         7.17 o                         
   2  -6   3        168.22        164.71         5.59 o                         
   2  -6   4        293.55        324.33         9.39 o                         
  -2   6  -5        109.65        100.98         3.62 o                         
   2  -6   6        781.06        768.54         9.75 o                         
  -2   6  -7         94.99        101.41         4.16 o                         
  -2   6  -8        408.64        413.53         6.45 o                         
  -2   6  -9       2437.56       3130.86        54.02 o                         
   2  -6  10        533.50        587.89         7.45 o                         
  -2   6 -11        388.44        438.72         8.08 o                         
  -2   6 -12        149.32        167.95         6.34 o                         
  -2   6 -13        657.14        754.15        11.93 o                         
  -2   6 -14        440.72        508.24         9.69 o                         
  -2   6 -15        760.48        907.69        11.85 o                         
  -2   6 -16         57.72         66.80         4.32 o                         
  -2   5  15         55.03         50.23         4.02 o                         
   2  -5 -14         11.96          6.17         2.73 o                         
   2  -5 -13        625.76        687.04        13.49 o                         
   2  -5 -12        156.87        169.25        12.98 o                         
   2  -5 -11         21.51         30.51         7.27 o                         
  -2   5  10        509.35        509.99        15.36 o                         
   2  -5  -9         43.67         34.31         4.51 o                         
  -2   5   8          7.37          5.22         3.06 o                         
  -2   5   7       2940.91       2717.04        28.86 o                         
  -2   5   6         94.99         90.20         3.70 o                         
   2  -5  -5         46.90         41.63         9.64 o                         
   2  -5  -5         64.21         64.61         4.60 o                         
   2  -5  -4        723.15        710.88         8.26 o                         
   2  -5  -3        103.56         88.23         4.79 o                         
   2  -5  -2        149.02        144.90         5.79 o                         
   2  -5  -1       1074.79        962.40        10.75 o                         
  -2   5   0        520.25        547.30         9.45 o                         
  -2   5  -1         16.70         15.87         3.07 o                         
   2  -5   2         44.98         58.96         4.20 o                         
   2  -5   3        171.38        174.90        10.03 o                         
   2  -5   4        567.05        569.72         9.41 o                         
  -2   5  -5       4200.70       4329.57        25.32 o                         
   2  -5   6        308.65        290.62         7.99 o                         
  -2   5  -7          1.71          3.48         1.87 o                         
  -2   5  -8       1479.81       1598.39        59.11 o                         
  -2   5  -9        189.93        201.80         4.15 o                         
  -2   5 -10         77.49         85.98         3.67 o                         
  -2   5 -11       1948.31       2154.05        16.78 o                         
  -2   5 -12         13.29         12.83         3.33 o                         
  -2   5 -13          2.86         10.42         6.87 o                         
  -2   5 -13         13.41         15.27         5.74 o                         
  -2   5 -14       1989.85       2278.21        19.75 o                         
  -2   5 -15        482.74        566.37        11.61 o                         
  -2   5 -16         30.00         36.54         5.38 o                         
  -2   5 -17        169.35        199.83         7.64 o                         
  -2   5 -18        129.14        133.90         7.56 o                         
   2  -4 -16          8.39         14.92         3.94 o                         
   2  -4 -15         27.17         25.86         3.14 o                         
  -2   4  14        593.03        587.79        10.62 o                         
   2  -4 -13         24.74         24.66         5.67 o                         
   2  -4 -12         16.96         26.62         7.10 o                         
  -2   4  11        217.33        217.18        19.79 o                         
   2  -4 -10          0.36         -1.20         3.76 o                         
  -2   4  10         61.17         64.13        11.14 o                         
   2  -4  -9        317.07        306.54         7.87 o                         
  -2   4   8       2345.75       2199.77        26.71 o                         
  -2   4   7        233.59        210.52         4.71 o                         
   2  -4  -6         28.73         29.69        10.56 o                         
   2  -4  -6         29.08         25.47         3.33 o                         
   2  -4  -5         50.12         73.11         4.07 o                         
   2  -4  -4         45.00         40.78         3.25 o                         
   2  -4  -3        456.71        512.78        12.50 o                         
   2  -4  -2       1478.64       1402.74        10.41 o                         
  -2   4   1         56.41         53.82         2.94 o                         
  -2   4   0        115.99        101.06         3.67 o                         
   2  -4   1       1294.65       1302.02        10.89 o                         
  -2   4  -2         80.17         67.45         4.87 o                         
  -2   4  -3         46.87         35.49         3.11 o                         
  -2   4  -4       6457.30       6361.66        28.29 o                         
  -2   4  -5        740.84        765.52        12.58 o                         
   2  -4   6        298.90        319.01        10.85 o                         
  -2   4  -7        567.16        543.78        20.88 o                         
   2  -4   8        219.83        226.94         5.52 o                         
  -2   4  -9        465.69        539.15         6.41 o                         
  -2   4 -10       3247.19       3447.40        18.61 o                         
   2  -4  11        673.86        756.08         9.58 o                         
   2  -4  12        293.29        289.82        21.20 o                         
  -2   4 -13        862.65        978.74        13.52 o                         
  -2   4 -14         77.92         91.41         4.44 o                         
  -2   4 -15        605.45        807.38        21.57 o                         
  -2   4 -16        250.74        334.32        10.87 o                         
  -2   4 -17         71.87         98.92         8.56 o                         
  -2   4 -18         24.55         24.44         4.89 o                         
   2  -3 -17         70.43         63.30         5.32 o                         
  -2   3  16          6.10          7.74         4.04 o                         
  -2   3  15        176.23        168.14         9.77 o                         
   2  -3 -14         36.34         37.57         5.34 o                         
   2  -3 -13         80.34         76.23         5.62 o                         
  -2   3  12       1624.25       1753.47        28.35 o                         
  -2   3  11        230.36        241.24         7.54 o                         
   2  -3 -10         50.66         51.11         4.43 o                         
  -2   3  10         92.05        104.17        12.04 o                         
  -2   3   9       1767.86       1640.97        24.49 o                         
   2  -3  -8          1.05          2.63         2.39 o                         
   2  -3  -7         13.65          3.64         3.56 o                         
   2  -3  -6        780.29        752.48         9.21 o                         
   2  -3  -5        125.31        119.79         3.92 o                         
   2  -3  -4        176.37        230.58        13.30 o                         
   2  -3  -3       1969.69       1952.22        11.83 o                         
  -2   3   2         25.86         19.59         2.11 o                         
   2  -3  -1         36.91         29.79         2.21 o                         
   2  -3   0       1720.68       1566.44         8.78 o                         
   2  -3   1        135.27        123.41         4.97 o                         
  -2   3  -2        303.32        283.17         5.36 o                         
  -2   3  -3       5987.82       5847.65        24.67 o                         
  -2   3  -4        159.27        143.77         4.67 o                         
   2  -3   5        304.19        311.86        10.45 o                         
  -2   3  -6       4626.10       5189.75        87.93 o                         
  -2   3  -7        124.25        114.58         7.51 o                         
   2  -3   8         29.38         26.03         4.42 o                         
  -2   3  -9       3688.76       4124.74        26.29 o                         
   2  -3  10        241.43        262.90         5.44 o                         
   2  -3  11        133.29         99.81        19.92 o                         
  -2   3 -11        200.16        212.16         6.93 o                         
  -2   3 -12       1702.25       1886.74        17.99 o                         
   2  -3  13        343.06        372.82         7.68 o                         
  -2   3 -14         33.84         39.71         5.08 o                         
  -2   3 -15        437.96        532.07         9.98 o                         
  -2   3 -16         18.90         25.96         3.91 o                         
  -2   3 -17          4.96          6.93         3.53 o                         
  -2   3 -18        433.61        502.09         9.94 o                         
  -2   2  18         42.23         29.35         5.52 o                         
   2  -2 -17          1.53          3.20         2.94 o                         
  -2   2  16        312.44        284.49        11.48 o                         
   2  -2 -15        105.73        111.52         8.30 o                         
   2  -2 -14          9.50          6.05         5.34 o                         
   2  -2 -12         91.36         97.13         6.21 o                         
   2  -2 -12         91.60        102.99        12.42 o                         
  -2   2  11         62.18         62.91         4.00 o                         
  -2   2  11         95.91        107.84        17.63 o                         
  -2   2  10       1259.52       1307.08        38.21 o                         
  -2   2   9         54.64         39.47         3.13 o                         
   2  -2  -8        144.89        160.16         6.24 o                         
   2  -2  -7       2450.72       2317.11        19.00 o                         
   2  -2  -6         15.01         21.26         2.81 o                         
  -2   2   5        493.00        547.89        22.23 o                         
   2  -2  -4       1144.22       1071.33         8.31 o                         
  -2   2   3        614.45        581.28         5.73 o                         
   2  -2  -2       2036.71       1891.85         8.06 o                         
   2  -2  -1      11376.62      10642.17        18.78 o                         
  -2   2   0        628.65        581.51         7.55 o                         
   2  -2   1        158.96        141.12         3.33 o                         
  -2   2  -2       5318.91       5084.25        22.07 o                         
   2  -2   3        829.70        803.37         8.56 o                         
  -2   2  -4        883.14        904.42         9.99 o                         
  -2   2  -5       4070.65       4159.93        71.31 o                         
  -2   2  -6        372.77        382.95        10.79 o                         
  -2   2  -7         69.21         71.30         5.61 o                         
  -2   2  -8       2664.72       2915.41        41.63 o                         
  -2   2  -9         20.61         16.32         2.08 o                         
  -2   2 -10        165.88        190.49         4.90 o                         
  -2   2 -11       1902.67       1951.25        14.17 o                         
  -2   2 -12         20.58         21.29         2.85 o                         
   2  -2  13        148.12        184.88         7.13 o                         
  -2   2 -14        429.12        499.83         9.00 o                         
  -2   2 -15         69.96         87.68         4.94 o                         
  -2   2 -16         54.23         62.74         4.23 o                         
  -2   2 -17        183.58        212.16         6.77 o                         
  -2   2 -18        166.83        176.93         7.55 o                         
   2  -1 -18          0.24          4.53         3.05 o                         
   2  -1 -17        347.13        385.08        11.94 o                         
   2  -1 -16         62.05         61.10         8.45 o                         
   2  -1 -15         16.49         14.50         3.69 o                         
   2  -1 -14        566.07        567.15        16.97 o                         
  -2   1  13        152.26        146.59         6.54 o                         
   2  -1 -12          3.05          2.46         3.83 o                         
  -2   1  11       2221.25       2138.27        30.19 o                         
   2  -1 -10          0.37          1.14         2.58 o                         
   2  -1  -9          1.93         -1.61         7.87 o                         
  -2   1   9         10.16          6.97         4.14 o                         
  -2   1   8       3257.71       3015.98        20.85 o                         
  -2   1   7        320.13        346.40         6.09 o                         
  -2   1   5        200.17        167.20         3.95 o                         
   2  -1  -4         82.70         90.32         2.42 o                         
  -2   1   4        137.76        160.01        13.44 o                         
  -2   1   3       1226.00       1130.84         6.20 o                         
  -2   1   2      29011.23      26151.62        27.02 o                         
  -2   1   1       1281.67       1333.10         8.14 o                         
   2  -1   0        109.53         98.84         2.21 o                         
  -2   1  -1       8901.88       8517.80        16.66 o                         
  -2   1  -2          5.06          2.54         1.97 o                         
  -2   1  -3       1476.01       1445.94        11.26 o                         
  -2   1  -4       6176.19       5977.54        64.65 o                         
  -2   1  -5          6.08          8.34         3.30 o                         
  -2   1  -6         36.44         36.54         4.37 o                         
  -2   1  -7       4654.91       4962.30        38.79 o                         
  -2   1  -8        209.95        234.77         9.61 o                         
  -2   1  -9          0.43         -3.39         5.40 o                         
   2  -1   9          1.87          3.30         2.44 o                         
  -2   1 -10        657.28        597.53         6.74 o                         
   2  -1  11        282.92        302.00         5.56 o                         
  -2   1 -12        357.38        481.88        11.06 o                         
  -2   1 -13        354.98        447.74         8.66 o                         
  -2   1 -14          1.87          4.62         4.85 o                         
  -2   1 -14        177.20        228.49        16.55 o                         
  -2   1 -15         25.66         26.51         3.71 o                         
  -2   1 -16        350.35        422.82        10.01 o                         
  -2   1 -17          4.72          1.49         4.25 o                         
  -2   1 -18          0.19         -0.74         1.98 o                         
   2   0 -19          0.22          1.55         2.27 o                         
  -2   0  18         52.73         55.93         4.06 o                         
   2   0 -17          4.15          6.08         6.95 o                         
   2   0 -17         56.52         57.68         7.56 o                         
   2   0 -16         15.55         13.23         4.64 o                         
   2   0 -15        923.67       1014.54        18.55 o                         
   2   0 -14         38.28         45.88         5.97 o                         
   2   0 -13          7.73          5.39         3.27 o                         
   2   0 -12       2907.18       2860.68        27.14 o                         
   2   0 -11          2.53          1.17         2.69 o                         
   2   0 -10         19.65         16.79         4.01 o                         
   2   0  -9       3717.86       3634.72        26.82 o                         
  -2   0   8         74.45         78.81         4.54 o                         
  -2   0   7        130.75        131.17         4.97 o                         
  -2   0   6       1659.87       1345.94         8.77 o                         
  -2   0   5         52.25         55.74         2.56 o                         
  -2   0   4       2238.22       1991.22         8.41 o                         
   2   0  -3      26279.46      23130.53        29.18 o                         
  -2   0   2       1597.30       1558.97        11.86 o                         
  -2   0   1         13.98         14.42         1.33 o                         
  -2   0   0       2213.64       1885.56         7.37 o                         
   2   0   1          0.66          1.87         1.56 o                         
   2   0   2       6975.12       6376.54        17.77 o                         
  -2   0  -3      12791.03      13026.16        87.87 o                         
  -2   0  -4         44.37         48.81         3.22 o                         
  -2   0  -5          3.47          0.78         2.61 o                         
  -2   0  -6       1245.58       1118.21        17.67 o                         
  -2   0  -7          1.06          0.43         3.57 o                         
  -2   0  -9        936.52        835.57         8.75 o                         
  -2   0 -10          0.07          0.71         1.89 o                         
   2   0  11         13.80         18.40         3.53 o                         
   2   0  12        617.26        644.41        10.84 o                         
  -2   0 -13         42.59         53.97         8.44 o                         
  -2   0 -13         59.46         71.69         6.92 o                         
  -2   0 -14          0.43         -0.25         3.61 o                         
  -2   0 -15        638.61        687.28        13.17 o                         
  -2   0 -16         56.26         60.32         6.65 o                         
  -2   0 -17         11.03          8.88         2.85 o                         
   2   1 -19        216.92        199.53         5.49 o                         
  -2  -1  18          1.05          0.95         3.05 o                         
   2   1 -17         13.66         15.35         4.06 o                         
   2   1 -16       1045.37       1225.62        22.20 o                         
   2   1 -15         22.72         20.63         3.82 o                         
  -2  -1  14          3.63          6.60         3.99 o                         
   2   1 -13       1801.04       1973.74        27.88 o                         
   2   1 -12          3.28          1.01         2.71 o                         
  -2  -1  11         57.22         62.32         4.21 o                         
   2   1 -10       1615.10       1472.62        15.13 o                         
  -2  -1   9          3.54          3.19         3.17 o                         
  -2  -1   7       6948.88       6785.37        26.86 o                         
  -2  -1   6          0.04          0.84         2.07 o                         
  -2  -1   5       1041.33        992.15         7.55 o                         
   2   1  -4      12812.09      10956.60        22.99 o                         
  -2  -1   3        514.85        447.85         9.33 o                         
  -2  -1   2         12.60          9.04         1.67 o                         
   2   1  -1       6985.03       6460.04        14.64 o                         
  -2  -1   0         18.84         20.30         1.76 o                         
   2   1   1       5768.49       5277.89        16.44 o                         
   2   1   2      11029.92      10981.70        40.65 o                         
   2   1   3         54.18         62.88         3.77 o                         
   2   1   4          0.45          0.11         2.67 o                         
  -2  -1  -5       1627.94       1412.59        20.89 o                         
   2   1   5       2711.65       2249.83        45.40 o                         
  -2  -1  -6          6.86          9.38         2.76 o                         
  -2  -1  -7        160.34        178.91        11.08 o                         
   2   1   7        218.49        196.01        13.04 o                         
  -2  -1  -8        719.83        699.26         7.55 o                         
   2   1   9          0.22          0.45         1.69 o                         
   2   1  10        111.34        130.92         5.41 o                         
   2   1  11        967.26        961.41        11.47 o                         
  -2  -1 -12          2.70          5.95         6.91 o                         
  -2  -1 -12         16.26         30.13         5.47 o                         
  -2  -1 -13         26.91         26.77         3.58 o                         
  -2  -1 -14        676.10        689.47        10.36 o                         
  -2  -1 -15         24.59         37.92         6.14 o                         
  -2  -1 -16         22.93         12.88         3.43 o                         
  -2  -1 -17        744.93        606.24        11.52 o                         
   2   2 -19         18.77         10.08         2.87 o                         
   2   2 -18         11.46         13.24         3.66 o                         
  -2  -2  17        641.58        829.98        15.11 o                         
   2   2 -16          5.38         11.86         3.44 o                         
   2   2 -15          5.28          1.70         3.62 o                         
   2   2 -14       2706.42       2844.55        25.65 o                         
   2   2 -13          6.56         13.18         3.17 o                         
   2   2 -12        133.54        142.54         5.71 o                         
  -2  -2  11       1999.05       2012.15        14.54 o                         
  -2  -2  10         51.31         45.76         3.77 o                         
  -2  -2   9        154.40        153.69         6.55 o                         
  -2  -2   8       3339.97       2969.84        17.16 o                         
  -2  -2   7         52.00         43.83         2.90 o                         
   2   2  -6         15.25          9.52         2.52 o                         
  -2  -2   5       2231.78       1945.95        10.98 o                         
   2   2  -4         96.84         80.47         4.24 o                         
   2   2  -3          4.99          3.84         1.90 o                         
  -2  -2   2       2456.71       2109.11        10.73 o                         
   2   2  -1        351.01        246.33         4.04 o                         
   2   2   0        737.09        683.30         6.44 o                         
   2   2   1       4331.46       4297.50        33.90 o                         
   2   2   2          0.37          0.08         1.77 o                         
   2   2   3        197.70        249.25         5.80 o                         
  -2  -2  -4       1739.59       1494.93        22.30 o                         
   2   2   4       2568.75       2078.17        42.66 o                         
   2   2   5         23.39         26.26         3.27 o                         
   2   2   6        194.08        199.18         7.51 o                         
   2   2   7        987.33        902.82         8.00 o                         
  -2  -2  -8          0.01          1.25         1.97 o                         
  -2  -2  -9        173.20        186.04         8.47 o                         
   2   2  10        433.30        390.00         6.63 o                         
   2   2  11        230.45        242.95        10.50 o                         
  -2  -2 -12          1.36          3.92         3.31 o                         
  -2  -2 -13       1285.48       1231.22        15.12 o                         
  -2  -2 -14        338.80        362.82        17.17 o                         
  -2  -2 -15         14.11          5.79         3.06 o                         
   2   3 -19         46.09         39.20         3.46 o                         
   2   3 -18        770.15        968.72        20.73 o                         
   2   3 -17         67.48         79.74         5.50 o                         
   2   3 -16        260.93        322.26         8.09 o                         
   2   3 -15       1646.24       1819.18        21.48 o                         
   2   3 -15       1891.57       2074.88        35.87 o                         
   2   3 -14        122.57        120.65         5.60 o                         
  -2  -3  13         90.85         90.83         9.79 o                         
   2   3 -13        156.12        178.50         7.94 o                         
   2   3 -12        710.63        705.27        10.52 o                         
   2   3 -11        116.50        111.13         6.38 o                         
   2   3 -10        288.20        288.84        16.69 o                         
  -2  -3   9       4863.11       4820.42        31.44 o                         
   2   3  -8        266.13        263.92         7.42 o                         
   2   3  -7        100.72         90.64         4.49 o                         
   2   3  -6       1626.74       1633.03        13.30 o                         
  -2  -3   5         58.38         51.59         4.64 o                         
   2   3  -4         68.97         57.88         3.34 o                         
  -2  -3   3       1779.43       1542.68        11.27 o                         
   2   3  -2         68.12         65.75         3.12 o                         
  -2  -3   1         41.01         34.95         2.78 o                         
  -2  -3   0       2713.71       2263.78        41.62 o                         
   2   3   1         17.77         17.06         3.23 o                         
  -2  -3  -2        100.12         91.44         4.13 o                         
   2   3   3       4156.34       4487.97        51.34 o                         
   2   3   3       7255.06       7054.43        58.15 o                         
  -2  -3  -4        250.58        242.59         6.22 o                         
   2   3   5        284.70        317.08         9.45 o                         
   2   3   6       1050.01        983.33         8.58 o                         
   2   3   7         13.51         10.81         2.10 o                         
   2   3   8        165.70        164.40         6.30 o                         
   2   3   9       1320.17       1290.72        12.41 o                         
   2   3  10        248.46        250.36        10.00 o                         
  -2  -3 -11         45.20         31.00         6.09 o                         
  -2  -3 -11         46.10         63.00        12.99 o                         
  -2  -3 -12       2914.25       2740.58        26.46 o                         
  -2  -3 -13         80.81         86.25         8.33 o                         
  -2  -3 -14         18.06          8.94         3.72 o                         
   2   4 -19        807.06        905.55        24.73 o                         
   2   4 -18         73.15         82.00         4.90 o                         
   2   4 -17          0.93          6.97         3.23 o                         
   2   4 -16        831.66       1011.93        15.69 o                         
   2   4 -15          1.12          2.84         4.25 o                         
   2   4 -14        187.82        204.52         9.35 o                         
   2   4 -13         47.77         45.81         5.18 o                         
   2   4 -12         73.17         78.88         6.15 o                         
   2   4 -11        252.02        216.09        14.01 o                         
   2   4 -10       2635.45       2600.64        19.40 o                         
   2   4  -9         30.77         32.52         3.75 o                         
  -2  -4   8         63.03         55.82         5.22 o                         
  -2  -4   7         27.12         18.19         3.16 o                         
   2   4  -6         45.71         53.33        10.68 o                         
   2   4  -6        139.54        112.02         6.52 o                         
   2   4  -5          0.96          3.73         3.15 o                         
  -2  -4   4       2157.43       1878.44        15.37 o                         
  -2  -4   3         31.24         28.26         3.17 o                         
   2   4  -2         54.47         36.65         3.70 o                         
   2   4  -1       3686.18       3544.85        70.57 o                         
   2   4   0        104.19         97.75         4.06 o                         
   2   4   1         74.48         59.72         3.88 o                         
   2   4   2       3177.72       3262.45        24.54 o                         
  -2  -4  -2       4951.60       4773.33        72.89 o                         
   2   4   3         19.16         21.44         3.65 o                         
   2   4   4          2.45          6.29         3.02 o                         
   2   4   5        279.92        200.01         4.54 o                         
  -2  -4  -6        109.92        113.20         3.66 o                         
   2   4   7         19.36         19.56         3.36 o                         
  -2  -4  -8       2013.15       1890.36        13.96 o                         
  -2  -4  -9         22.16         32.16         7.47 o                         
  -2  -4 -10         27.56         32.56         6.77 o                         
  -2  -4 -10         45.48         44.22        12.74 o                         
  -2  -4 -11        931.82        905.77        19.94 o                         
  -2  -4 -12        291.29        328.85        16.54 o                         
  -2  -4 -13         10.93         14.01         5.15 o                         
   2   5 -19          0.14         -1.39         3.31 o                         
   2   5 -18        265.33        278.69         7.22 o                         
   2   5 -17        338.98        395.91         9.27 o                         
   2   5 -16        140.55        164.17         7.26 o                         
   2   5 -15         95.24        105.47        10.71 o                         
   2   5 -15        233.72        271.71        12.86 o                         
   2   5 -14        869.41        994.20        16.04 o                         
  -2  -5  13          3.79          8.78         5.43 o                         
   2   5 -12        463.01        506.83        16.63 o                         
   2   5 -11       1864.17       1902.25        19.90 o                         
  -2  -5  10        340.58        351.32         8.04 o                         
   2   5  -9        297.23        310.29         7.39 o                         
  -2  -5   8         96.39        105.80         5.39 o                         
  -2  -5   7        227.16        220.25        11.21 o                         
   2   5  -6         91.39         73.95         5.43 o                         
   2   5  -5       1132.21       1110.20        21.16 o                         
   2   5  -4         85.84         68.45         4.66 o                         
  -2  -5   3        190.00        169.19         5.86 o                         
   2   5  -1        199.37        166.87         6.88 o                         
   2   5   0         26.51         23.36         3.20 o                         
   2   5   1       2416.71       2390.12        27.72 o                         
   2   5   2        231.32        195.08         4.56 o                         
  -2  -5  -3        144.62        129.12        18.21 o                         
   2   5   3        190.96        159.64         6.27 o                         
   2   5   4       1580.81       1460.12        14.19 o                         
   2   5   5         55.25         53.69         3.60 o                         
  -2  -5  -6        437.19        460.84        13.44 o                         
   2   5   7       1773.69       1618.94        14.90 o                         
  -2  -5  -8         25.35         26.65         7.67 o                         
  -2  -5  -8         53.70         44.72         6.63 o                         
  -2  -5  -9         43.45         32.08         6.67 o                         
  -2  -5  -9         43.73         22.86        11.09 o                         
  -2  -5 -10       1124.37       1067.77        14.83 o                         
  -2  -5 -11         16.72         24.86         6.31 o                         
  -2  -5 -12         97.16         90.50         7.41 o                         
  -2  -6  19         45.10         35.57         3.31 o                         
   2   6 -18         82.58         92.62         4.87 o                         
   2   6 -17         14.85         19.96         3.94 o                         
   2   6 -16         32.78         39.86         4.93 o                         
   2   6 -15        123.01        126.89         7.03 o                         
   2   6 -14         90.30        104.17         6.32 o                         
   2   6 -13         14.75         24.52         9.10 o                         
   2   6 -12         11.39          9.01         3.92 o                         
   2   6 -11          2.26          2.76         3.00 o                         
   2   6 -10         10.34          5.38         3.97 o                         
  -2  -6   9       1004.81        972.72        14.46 o                         
  -2  -6   8        173.56        195.29        10.84 o                         
   2   6  -7         63.85         54.51         4.60 o                         
  -2  -6   6        178.72        162.48         5.22 o                         
  -2  -6   5         16.17         17.95         3.28 o                         
   2   6  -4          1.51          1.84         2.44 o                         
  -2  -6   3       2071.61       2041.84        24.96 o                         
   2   6  -2         35.54         33.30         3.27 o                         
  -2  -6   1        658.18        619.81         8.73 o                         
  -2  -6   0       1361.43       1317.36        15.83 o                         
  -2  -6   0       3523.05       3318.25        47.89 o                         
  -2  -6  -1        179.81        163.15         6.30 o                         
  -2  -6  -2        100.45        116.74        18.44 o                         
   2   6   2        189.18        149.48         7.06 o                         
  -2  -6  -3       1149.42       1083.92        14.69 o                         
  -2  -6  -4        176.55        156.87         5.08 o                         
  -2  -6  -5        211.52        192.72        12.47 o                         
  -2  -6  -6        909.65        860.40        12.16 o                         
  -2  -6  -7        263.37        194.21        15.48 o                         
  -2  -6  -7        264.62        224.17        17.23 o                         
  -2  -6  -8         94.83         71.32         5.17 o                         
  -2  -6  -9        805.74        782.87        14.20 o                         
  -2  -6 -10         66.99         66.23         8.56 o                         
  -2  -6 -11         21.00         16.80         4.29 o                         
   2   7 -18         10.74          8.50         2.37 o                         
   2   7 -17         48.70         49.52         3.70 o                         
   2   7 -16        162.77        188.38         6.92 o                         
   2   7 -15          1.59          1.91         5.16 o                         
   2   7 -14        202.13        204.02         9.53 o                         
   2   7 -13        312.51        354.04        10.35 o                         
   2   7 -12         67.16         66.45         6.07 o                         
   2   7 -11        387.29        405.86        11.34 o                         
   2   7 -10        688.28        684.81        14.20 o                         
   2   7  -9        287.98        292.74        16.77 o                         
  -2  -7   8        121.13        126.42         7.15 o                         
  -2  -7   7         51.37         43.93         3.89 o                         
  -2  -7   6        180.68        159.15         5.24 o                         
  -2  -7   5        954.71        863.79        11.66 o                         
  -2  -7   4       3125.02       3140.65        34.99 o                         
  -2  -7   3        690.61        618.68         9.13 o                         
  -2  -7   2        197.51        200.73         6.01 o                         
   2   7  -1       1477.35       1362.32        13.85 o                         
  -2  -7   0         84.27         74.37         4.99 o                         
   2   7   1        450.45        365.73        16.01 o                         
  -2  -7  -1        645.69        672.06        26.84 o                         
   2   7   2        371.24        320.10         9.80 o                         
  -2  -7  -3         15.94         11.81         4.51 o                         
  -2  -7  -4         41.23         30.58         6.56 o                         
  -2  -7  -5       1134.91       1003.82        13.24 o                         
  -2  -7  -6         32.45         34.69         6.70 o                         
  -2  -7  -6         79.02         53.33        13.83 o                         
  -2  -7  -7         36.71         31.07         4.34 o                         
  -2  -7  -8        146.09        151.86         6.94 o                         
  -2  -7  -9          6.23         12.13         4.90 o                         
  -2  -7 -10          0.89         -0.56         2.54 o                         
  -2  -8  17         88.45         93.64         4.75 o                         
  -2  -8  16         33.83         33.49         4.33 o                         
   2   8 -15         67.60         64.28         7.62 o                         
  -2  -8  15        104.69        102.01         8.36 o                         
   2   8 -14        185.62        174.59         7.30 o                         
  -2  -8  13         63.05         50.22        10.59 o                         
  -2  -8  12         28.68         23.63         5.87 o                         
   2   8 -11        537.97        486.84        12.88 o                         
  -2  -8  10         97.11        113.10         9.76 o                         
   2   8  -9        184.03        188.02         9.09 o                         
   2   8  -8          9.09         19.53         4.75 o                         
  -2  -8   7        115.98        129.21         6.92 o                         
  -2  -8   6         38.29         45.45         5.55 o                         
  -2  -8   5       2152.61       2408.05        38.39 o                         
   2   8  -4          7.05          9.34         4.85 o                         
  -2  -8   3        289.90        258.82         8.67 o                         
   2   8  -2          7.30          4.73         3.98 o                         
  -2  -8   1        143.76        132.00         6.03 o                         
  -2  -8   0         17.76         27.29         7.83 o                         
   2   8   1        976.06        998.82        20.78 o                         
  -2  -8  -2        239.29        235.68         8.24 o                         
  -2  -8  -3        562.77        571.08        18.63 o                         
  -2  -8  -4        407.67        393.35         8.37 o                         
  -2  -8  -5         60.25         50.53         4.62 o                         
  -2  -8  -6        104.24         86.75         4.43 o                         
  -2  -8  -7        105.73         76.43         3.89 o                         
   2   8   8        144.64        135.37         8.46 o                         
   2   9 -15         17.74         12.63         2.95 o                         
  -2  -9  14         26.63         33.15         4.34 o                         
  -2  -9  13        126.32        109.64         6.15 o                         
   2   9 -12        142.04        138.16         7.03 o                         
   2   9 -10        184.60        189.23         8.34 o                         
  -2  -9   9        414.96        402.40        11.39 o                         
  -2  -9   8        112.92        119.05         5.56 o                         
  -2  -9   7        604.41        619.00        11.71 o                         
  -2  -9   6       1051.41       1198.97        21.91 o                         
  -2  -9   5        199.15        204.78         7.85 o                         
   2   9  -4        289.58        284.28         8.71 o                         
  -2  -9   3        281.69        284.75         8.69 o                         
  -2  -9   2         65.51         69.68         4.89 o                         
  -2  -9   1        382.36        439.81        11.31 o                         
   2   9  -1        675.74        673.96        23.33 o                         
   2   9   0        389.49        374.60        10.77 o                         
  -2  -9  -1          1.22          0.90         4.41 o                         
  -2  -9  -2         44.77         50.74         7.53 o                         
  -2  -9  -3         64.31         62.88         5.29 o                         
   2   9   4         53.00         43.52         3.93 o                         
   2   9   5          0.30          4.41         2.47 o                         
  -2  -9  -6         56.44         32.75         2.91 o                         
   2  10 -14        160.16         88.95         7.31 o                         
   2  10 -13         86.32         61.86         4.03 o                         
   2  10 -12        106.87        131.58         8.42 o                         
  -2 -10  11        176.47        188.29         8.31 o                         
   2  10 -10        108.22         98.26         7.03 o                         
  -2 -10   9         66.27         58.69         6.19 o                         
  -2 -10   8        135.34        173.64         5.98 o                         
   2  10  -7        130.54        154.80         7.32 o                         
  -2 -10   6         77.17         87.63         5.09 o                         
  -2 -10   5         72.01         88.07         6.32 o                         
  -2 -10   4        144.55        176.99         7.58 o                         
  -2 -10   3         65.47         73.29         5.81 o                         
  -2 -10   2         25.10         19.51         3.89 o                         
  -2 -10   1         15.58          9.64         5.07 o                         
   2  10   0         63.25         54.43         4.99 o                         
  -2 -10  -1         70.53         65.54         6.26 o                         
  -2 -10  -2        129.90         97.99         3.80 o                         
  -2 -10  -3          0.39          0.77         1.96 o                         
  -2 -11  10         54.62         59.42         7.22 o                         
  -2 -11   9        116.31         69.18         5.20 o                         
  -2 -11   8        138.48        140.22         8.16 o                         
  -2 -11   7          9.36         10.91         3.42 o                         
  -2 -11   6         63.98         69.39         4.41 o                         
  -2 -11   5         30.56         31.00         3.87 o                         
  -2 -11   4          0.79          1.94         3.28 o                         
  -2 -11   3         18.74         11.46         2.65 o                         
  -2 -11   2          0.35         -0.67         3.05 o                         
  -3  11   2         56.18         39.93         3.31 o                         
   3 -11  -1        199.31        176.83         8.97 o                         
   3 -11   0         43.84         66.42        10.39 o                         
   3 -11   1          6.13          6.59         5.26 o                         
   3 -11   2         19.99         25.97         5.85 o                         
   3 -11   3         92.28        122.43         8.06 o                         
   3 -11   4        113.37        143.37        10.46 o                         
   3 -11   5          2.26         -2.48         5.41 o                         
   3 -11   6         80.43        115.14         7.94 o                         
  -3  11  -7         55.32         40.30         5.99 o                         
  -3  11  -8         10.85         10.03         4.15 o                         
  -3  11  -9         52.71         38.59         5.78 o                         
  -3  11 -10         16.46          9.53         3.78 o                         
  -3  10   6         10.48          7.72         2.58 o                         
  -3  10   5        108.74         84.37         4.89 o                         
  -3  10   4         24.45         22.85         4.06 o                         
  -3  10   3         16.78         12.57         3.85 o                         
   3 -10  -2        361.98        425.85        24.83 o                         
   3 -10  -1         70.11         26.88         5.52 o                         
   3 -10   0         18.93         23.97         4.18 o                         
  -3  10  -1          4.63         12.34         3.86 o                         
   3 -10   2         24.62         28.38         4.37 o                         
   3 -10   3         12.56          3.31         7.07 o                         
   3 -10   4        117.19        149.76         8.65 o                         
  -3  10  -5         87.92        105.16         5.95 o                         
  -3  10  -6         49.01         48.80         4.75 o                         
  -3  10  -7         82.46         83.78         8.98 o                         
  -3  10  -8        237.54        287.52         9.66 o                         
  -3  10  -9         38.88         40.57         4.67 o                         
  -3  10 -10         37.35         36.45         4.28 o                         
  -3  10 -11        258.32        331.46        12.32 o                         
  -3  10 -12         67.29         53.77         4.12 o                         
  -3  10 -13         57.36         57.05         5.06 o                         
  -3   9   8          5.61         -1.36         5.31 o                         
  -3   9   7         50.76         56.21         4.55 o                         
   3  -9  -6        388.40        456.44         9.84 o                         
   3  -9  -5         77.06         84.69         6.12 o                         
   3  -9  -4        172.98        197.09        10.24 o                         
   3  -9  -3        523.44        548.56        31.44 o                         
   3  -9  -2        114.46        114.02         7.33 o                         
  -3   9   1         58.69         59.19         5.26 o                         
   3  -9   0          1.70          5.69         4.09 o                         
  -3   9  -1         67.01         72.87         7.26 o                         
  -3   9  -3        545.94        563.12        14.72 o                         
  -3   9  -4        223.40        240.84        10.45 o                         
  -3   9  -5         32.44         38.20         4.78 o                         
  -3   9  -6         39.09         53.22         4.50 o                         
  -3   9  -7        153.14        189.94         7.46 o                         
  -3   9  -8        182.78        199.09         9.31 o                         
  -3   9  -9        418.19        470.78        13.15 o                         
  -3   9 -10        187.83        224.33        10.32 o                         
  -3   9 -11         20.24         26.41         4.46 o                         
  -3   9 -12        177.30        194.89         7.75 o                         
  -3   9 -13        298.32        341.30         8.97 o                         
  -3   9 -14         53.45         46.17         3.81 o                         
  -3   8  10         17.23         13.38         3.93 o                         
  -3   8   9         76.21         79.92         8.71 o                         
   3  -8  -8         87.17         92.23         6.35 o                         
   3  -8  -7        340.96        324.11         9.56 o                         
   3  -8  -6        111.63        134.45         7.44 o                         
  -3   8   5         46.02         39.29         5.82 o                         
   3  -8  -4        803.66        826.50        20.35 o                         
   3  -8  -3         39.59         43.91         8.03 o                         
  -3   8   2        103.24         96.20         9.25 o                         
  -3   8   1        453.13        467.11        11.75 o                         
  -3   8   0        161.37        169.68         6.44 o                         
  -3   8  -1        144.96        135.76         8.71 o                         
   3  -8   2        632.74        583.94        11.50 o                         
  -3   8  -3        542.27        512.29        10.80 o                         
  -3   8  -4        143.82        137.08         6.26 o                         
  -3   8  -5         56.88         61.78         3.84 o                         
  -3   8  -6        283.42        341.61         7.45 o                         
  -3   8  -7         47.81         65.08         5.22 o                         
  -3   8  -8        672.89        748.07        12.08 o                         
  -3   8  -9        458.91        491.89        15.62 o                         
  -3   8 -10        157.82        172.92         6.26 o                         
  -3   8 -11        270.21        298.35         7.49 o                         
  -3   8 -12        134.75        151.87         5.41 o                         
  -3   8 -13        122.64        135.23         4.85 o                         
  -3   8 -14        382.56        486.36        20.34 o                         
  -3   8 -15        132.11        118.11         7.98 o                         
  -3   7  12         11.99          8.51         3.03 o                         
   3  -7 -11        191.91        197.07         6.96 o                         
   3  -7 -10         27.13         39.01         5.68 o                         
   3  -7  -9         10.19         16.30         3.78 o                         
  -3   7   8         94.61        117.75         8.41 o                         
  -3   7   7         50.19         52.09         6.14 o                         
   3  -7  -6        144.07        135.30         7.69 o                         
   3  -7  -5        304.17        343.14        18.12 o                         
   3  -7  -4         86.77         82.35         6.38 o                         
   3  -7  -3        103.59         93.04         6.26 o                         
   3  -7  -2        529.55        507.59        13.50 o                         
   3  -7  -1        157.00        165.96         6.25 o                         
   3  -7   0       1119.84       1155.94        30.60 o                         
  -3   7  -1        902.99        842.44        11.63 o                         
  -3   7  -2        315.83        324.61         7.58 o                         
   3  -7   3        421.90        421.51         8.58 o                         
  -3   7  -4       1323.44       1417.12        13.22 o                         
  -3   7  -5        224.46        220.31         6.05 o                         
  -3   7  -5        361.17        404.99        17.54 o                         
  -3   7  -6        266.73        283.52         6.18 o                         
  -3   7  -7       1135.30       1229.70        11.72 o                         
   3  -7   8        764.69        927.08        15.17 o                         
  -3   7  -9        359.99        400.63         9.15 o                         
  -3   7 -10        366.81        390.50         8.04 o                         
  -3   7 -11        321.05        349.59         6.84 o                         
  -3   7 -12          0.95         -0.53         2.77 o                         
  -3   7 -13        483.52        594.71        26.84 o                         
  -3   7 -14        168.33        186.06         7.79 o                         
  -3   7 -15         30.59         42.14         6.26 o                         
  -3   7 -16          7.66          3.42         4.07 o                         
   3  -6 -14          4.31         11.65         4.06 o                         
  -3   6  13         16.66         15.60         3.74 o                         
   3  -6 -12        124.78        125.75         6.41 o                         
   3  -6 -11         31.02         43.07         6.55 o                         
  -3   6  10         23.46         25.15         4.78 o                         
   3  -6  -9        277.66        349.72        14.02 o                         
  -3   6   9        588.04        580.96        24.00 o                         
   3  -6  -8         68.27         73.84         5.97 o                         
   3  -6  -7         52.48         63.81         5.43 o                         
   3  -6  -6       1338.37       1293.03        19.54 o                         
  -3   6   5        120.84        104.16         5.38 o                         
   3  -6  -4        118.26        116.37         5.19 o                         
   3  -6  -3        827.16        784.08        10.78 o                         
   3  -6  -2        659.36        659.43         9.65 o                         
   3  -6  -1         94.44        100.58         5.88 o                         
  -3   6   0       1816.90       1747.01        15.51 o                         
  -3   6  -1        433.93        410.77         8.64 o                         
   3  -6   2          1.68         -1.12         2.34 o                         
   3  -6   3       1092.18       1086.94        10.55 o                         
  -3   6  -4        516.46        536.34         8.95 o                         
  -3   6  -4        573.04        660.40        19.38 o                         
   3  -6   5         64.48         67.85         3.08 o                         
  -3   6  -6        374.74        371.79         6.13 o                         
   3  -6   7        452.04        483.07         8.73 o                         
  -3   6  -8          2.05          2.72         2.01 o                         
  -3   6  -9       1489.10       1631.99        11.37 o                         
  -3   6 -10         31.98         35.91         2.58 o                         
  -3   6 -11         42.11         54.47         3.51 o                         
  -3   6 -12        609.28        821.70        24.11 o                         
  -3   6 -13        451.64        528.85        11.20 o                         
  -3   6 -14         47.82         56.44         5.75 o                         
  -3   6 -15        162.53        210.78         8.41 o                         
  -3   6 -16         82.76        106.74         5.77 o                         
  -3   5  15         38.85         32.15         3.95 o                         
   3  -5 -14         50.65         61.45         6.13 o                         
  -3   5  13        817.89        997.04        15.28 o                         
   3  -5 -12         49.41         42.62         7.04 o                         
  -3   5  11        118.27        122.42         5.80 o                         
  -3   5  10       1136.59       1144.24        22.46 o                         
  -3   5   9        209.04        218.87        10.22 o                         
   3  -5  -8         73.94         70.64         3.96 o                         
  -3   5   7       1038.51       1011.33        18.66 o                         
  -3   5   6         86.91         83.76         3.59 o                         
   3  -5  -5        182.78        158.74         4.31 o                         
   3  -5  -4       2123.12       2005.14        14.82 o                         
   3  -5  -3        123.96        101.48         4.03 o                         
   3  -5  -2        241.88        249.52        12.51 o                         
   3  -5  -1       3989.43       4337.37        29.28 o                         
   3  -5   0        261.93        277.40         7.93 o                         
  -3   5  -1        329.19        306.92         8.91 o                         
  -3   5  -2       1526.33       1447.67        17.23 o                         
  -3   5  -3        478.44        483.28         8.71 o                         
   3  -5   4        246.43        249.63         6.66 o                         
  -3   5  -5        664.59        606.29         6.74 o                         
   3  -5   6        195.98        198.61         6.85 o                         
  -3   5  -7        988.94       1085.12         8.02 o                         
  -3   5  -8       2011.95       2160.99        11.67 o                         
  -3   5  -9        411.95        434.80         5.84 o                         
  -3   5 -10          8.11          7.51         2.05 o                         
  -3   5 -11        920.12       1126.50        21.90 o                         
  -3   5 -12         19.03         22.60         3.34 o                         
  -3   5 -13        350.61        416.14        10.47 o                         
  -3   5 -14        639.09        733.88        13.11 o                         
  -3   5 -15         18.89         22.25         3.70 o                         
  -3   5 -17         71.78         81.92         4.76 o                         
   3  -4 -16          4.48          2.97         3.84 o                         
  -3   4  15         22.15         20.98         4.49 o                         
   3  -4 -15         36.90         34.03         7.37 o                         
   3  -4 -14        801.63        890.32        18.42 o                         
   3  -4 -13         65.14         82.39         7.87 o                         
  -3   4  12         31.34         26.12         5.43 o                         
   3  -4 -12        104.17         88.88        17.35 o                         
  -3   4  11       1968.42       2061.31        29.82 o                         
  -3   4  10          0.19          3.49        10.02 o                         
   3  -4 -10          0.28         -3.76         7.60 o                         
  -3   4   9         39.54         43.07         3.66 o                         
  -3   4   8       1497.45       1482.06        21.35 o                         
  -3   4   7        117.30        109.42         4.39 o                         
   3  -4  -6         72.64         68.95         3.54 o                         
   3  -4  -6         76.37         31.47        14.06 o                         
   3  -4  -5       2741.33       2812.77        33.47 o                         
   3  -4  -5       4077.56       3724.16        33.58 o                         
   3  -4  -4        312.04        299.94         7.92 o                         
   3  -4  -3        265.35        305.89        11.53 o                         
   3  -4  -2       1105.93       1053.16        11.66 o                         
   3  -4  -1        352.16        354.33         7.74 o                         
   3  -4   0        209.87        241.91         7.20 o                         
   3  -4   1       1290.80       1229.49        14.24 o                         
   3  -4   2        112.61         97.07         6.55 o                         
   3  -4   2        269.62        252.52        11.36 o                         
  -3   4  -3        101.09         92.57         4.80 o                         
  -3   4  -4       1405.74       1318.60        14.28 o                         
  -3   4  -5        213.20        200.87         9.36 o                         
   3  -4   6        142.72        159.03         5.90 o                         
   3  -4   7       1413.36       1533.78         9.23 o                         
   3  -4   8        473.95        528.90         6.16 o                         
  -3   4  -9         86.45        101.87         3.39 o                         
  -3   4 -10        610.78        692.76        18.84 o                         
  -3   4 -11        102.28        124.81         4.34 o                         
  -3   4 -12          6.91          4.51         2.82 o                         
  -3   4 -13       1267.33       1573.12        17.30 o                         
  -3   4 -14        404.22        458.61         9.46 o                         
  -3   4 -15        212.73        261.24        12.05 o                         
  -3   4 -16        282.78        369.04         8.42 o                         
  -3   4 -17         17.14         18.84         3.29 o                         
   3  -3 -17         40.35         41.85         5.41 o                         
   3  -3 -16         25.56         16.76         4.39 o                         
   3  -3 -16         47.95         56.79         7.98 o                         
   3  -3 -15        598.08        624.75        10.99 o                         
   3  -3 -14         43.57         38.95         5.94 o                         
   3  -3 -13        109.41        113.83         5.90 o                         
  -3   3  12        673.43        704.61        15.88 o                         
  -3   3  11        142.07        146.72        13.79 o                         
   3  -3 -11        236.64        243.54         7.91 o                         
  -3   3  10        325.40        299.82         6.33 o                         
  -3   3   9       3196.11       3282.28        30.59 o                         
  -3   3   8         57.24         46.74         3.08 o                         
   3  -3  -7         52.01         55.77         3.44 o                         
   3  -3  -7         60.18         56.53         9.62 o                         
   3  -3  -6       3513.74       3474.33        43.48 o                         
  -3   3   6       6656.66       7163.13        69.36 o                         
  -3   3   5        306.50        324.19         7.50 o                         
   3  -3  -3       3730.76       3750.76        19.92 o                         
   3  -3  -2        198.04        189.08         4.79 o                         
   3  -3  -1        180.99        202.19        12.49 o                         
   3  -3  -1        304.76        307.10        15.38 o                         
   3  -3   0        906.50        840.03        11.14 o                         
  -3   3  -1        528.54        519.78        17.81 o                         
   3  -3   2        148.48        140.23         5.08 o                         
  -3   3  -3        564.90        459.12         8.25 o                         
  -3   3  -4        142.89        144.51         7.41 o                         
  -3   3  -5        249.26        220.25        11.25 o                         
  -3   3  -6        646.79        583.49        18.53 o                         
  -3   3  -7         25.29         15.88         5.30 o                         
  -3   3  -8        104.91        119.93         3.23 o                         
  -3   3  -9        810.82        828.50        18.02 o                         
  -3   3 -10          2.31          1.22         1.85 o                         
  -3   3 -11        139.03        150.98         4.03 o                         
  -3   3 -12       1053.64       1161.82        13.02 o                         
  -3   3 -13        168.12        187.94         6.06 o                         
  -3   3 -14        353.58        439.10        12.13 o                         
  -3   3 -15        555.33        651.00         9.54 o                         
  -3   3 -16        114.79        133.77         5.67 o                         
  -3   3 -17          0.92         -1.53         3.00 o                         
  -3   3 -17         91.88        107.24         9.96 o                         
   3  -2 -18          4.12         12.59         4.23 o                         
   3  -2 -17          1.39          1.69         3.42 o                         
   3  -2 -17         12.49          0.88         6.18 o                         
   3  -2 -16        437.28        442.29        13.26 o                         
  -3   2  15         47.02         46.41         6.75 o                         
   3  -2 -14          0.56         -0.76         4.13 o                         
   3  -2 -13       2486.28       2662.82        24.55 o                         
  -3   2  12          0.13         -1.93         9.69 o                         
   3  -2 -12          0.25         -1.10         5.81 o                         
  -3   2  11        112.34        102.70         4.50 o                         
  -3   2  11        328.95        377.00        25.72 o                         
   3  -2 -10       2375.01       2161.56        21.84 o                         
  -3   2   9         57.44         50.84         2.92 o                         
  -3   2   8         42.51         37.77         2.98 o                         
   3  -2  -8         70.81         78.23         7.54 o                         
   3  -2  -7       1154.67       1361.36        29.25 o                         
  -3   2   7       1923.33       2150.25        38.33 o                         
   3  -2  -6         15.21         14.79         2.66 o                         
  -3   2   5        995.92       1122.69        25.63 o                         
   3  -2  -4       2014.49       1829.44        13.25 o                         
  -3   2   3         10.12         14.25         2.28 o                         
   3  -2  -2        737.10        820.42        15.14 o                         
  -3   2   1        122.44        104.31         3.60 o                         
   3  -2   0          5.17          8.19         4.86 o                         
  -3   2   0         48.61         52.30         5.50 o                         
  -3   2  -1          0.19          0.06         2.31 o                         
  -3   2  -2       2413.97       2295.70        16.38 o                         
   3  -2   3         53.80         56.80         4.20 o                         
  -3   2  -4        319.64        315.07         9.79 o                         
  -3   2  -5       1818.37       1719.29        23.24 o                         
  -3   2  -6        583.83        620.85        15.09 o                         
  -3   2  -7        234.39        242.79         8.20 o                         
  -3   2  -8       2082.37       2294.32        14.42 o                         
  -3   2  -9        167.94        184.47         3.53 o                         
  -3   2 -10        117.04        139.24         3.46 o                         
  -3   2 -11       1496.45       1792.63        13.52 o                         
  -3   2 -12         71.61         82.74         3.54 o                         
  -3   2 -13         40.38         53.15         5.54 o                         
  -3   2 -14       1739.39       1979.82        17.15 o                         
  -3   2 -15          3.96         -0.53         3.22 o                         
  -3   2 -16          6.75          7.76         6.43 o                         
  -3   2 -16         47.87         55.80         6.58 o                         
  -3   2 -17        386.27        478.24        10.38 o                         
   3  -1 -18          0.35         -1.61         2.39 o                         
   3  -1 -17        385.20        416.79         8.54 o                         
   3  -1 -16         24.00         28.07         5.78 o                         
   3  -1 -15          1.57          2.39         4.17 o                         
   3  -1 -14       1520.39       1657.27        21.47 o                         
  -3   1  13          7.96         -7.85        10.40 o                         
   3  -1 -13        143.59        137.31         7.89 o                         
   3  -1 -12        131.81        116.74         5.03 o                         
   3  -1 -11       1383.08       1177.96        29.04 o                         
   3  -1 -10          4.31         -0.16         2.54 o                         
   3  -1  -9         12.29         11.84         2.53 o                         
  -3   1   9         46.91         48.35        12.63 o                         
   3  -1  -8       4721.30       4874.42        56.48 o                         
  -3   1   8       7060.35       7491.67        45.20 o                         
  -3   1   7         69.94         77.74         3.94 o                         
  -3   1   6       1175.84       1304.79        24.70 o                         
  -3   1   5        655.16        530.02         7.77 o                         
  -3   1   4       1149.81       1127.00        10.35 o                         
   3  -1  -3          9.67          6.72         9.11 o                         
   3  -1  -3         16.10         18.04         3.24 o                         
   3  -1  -2         32.20         21.42         2.41 o                         
   3  -1  -1          9.25          9.91         3.46 o                         
  -3   1   1          9.76         11.48         3.96 o                         
  -3   1   0       1017.30        956.76         9.49 o                         
  -3   1  -1       6753.03       6441.25        23.15 o                         
   3  -1   2         41.30         50.03         3.91 o                         
  -3   1  -3        312.81        331.64         6.82 o                         
  -3   1  -4        405.18        304.74         9.58 o                         
  -3   1  -5          9.97          8.84         3.29 o                         
  -3   1  -6          2.22          3.18         3.57 o                         
  -3   1  -7       4422.66       4754.97        98.78 o                         
  -3   1  -8          2.37          0.65         1.59 o                         
  -3   1  -9          6.36         12.01         1.98 o                         
  -3   1 -10       1659.07       1800.30        12.23 o                         
  -3   1 -11        148.27        174.16         4.35 o                         
  -3   1 -12         29.36         31.53         4.16 o                         
  -3   1 -13       2067.01       2139.31        16.42 o                         
  -3   1 -14        184.66        192.45         6.53 o                         
  -3   1 -15         37.19         37.96         5.75 o                         
  -3   1 -16        212.20        273.55         9.14 o                         
  -3   1 -17          7.50          3.78         3.17 o                         
   3   0 -19          0.95          1.52         2.30 o                         
   3   0 -18        501.19        518.50         8.69 o                         
  -3   0  17         18.13         17.08         4.45 o                         
   3   0 -16          0.04         -1.94         4.18 o                         
   3   0 -15        651.09        789.47        18.98 o                         
   3   0 -14          1.24         -1.27         5.01 o                         
  -3   0  13         40.78         38.46         3.81 o                         
  -3   0  12        967.98        882.55        33.89 o                         
   3   0 -11          4.90          3.10         2.75 o                         
   3   0 -10          5.61          4.30         2.58 o                         
  -3   0  10         53.96         79.27        13.90 o                         
   3   0  -9       2007.29       2085.45        29.66 o                         
   3   0  -8         13.57         10.74         3.00 o                         
   3   0  -7       1001.10       1098.67        20.48 o                         
   3   0  -6        210.14        165.45         4.62 o                         
   3   0  -5        152.40        136.38         3.53 o                         
  -3   0   4          6.04          2.21         4.24 o                         
  -3   0   3       1264.35       1136.36         8.47 o                         
   3   0  -2          0.76          2.67         4.06 o                         
  -3   0   2          6.92          7.77         2.90 o                         
  -3   0   1        483.13        463.55         6.11 o                         
  -3   0   0       4947.01       4504.34        19.34 o                         
  -3   0  -1        829.17        883.51        24.58 o                         
  -3   0  -2        297.31        283.17         6.49 o                         
  -3   0  -3        392.20        308.33        10.69 o                         
  -3   0  -4          2.44          4.41         3.14 o                         
  -3   0  -5        671.89        687.30        17.47 o                         
  -3   0  -6       6929.48       7515.89        76.31 o                         
  -3   0  -7         36.07         37.24         2.28 o                         
  -3   0  -8         88.19         93.61         2.84 o                         
  -3   0  -9       2168.50       2252.20        16.85 o                         
  -3   0  -9       4548.35       4176.72        56.12 o                         
  -3   0 -10         14.15         15.18         2.30 o                         
   3   0  11        252.28        306.52         7.83 o                         
  -3   0 -12       2116.10       2215.85        20.48 o                         
  -3   0 -13         24.45         25.96         3.84 o                         
  -3   0 -14         34.18         43.98         5.29 o                         
  -3   0 -15        362.65        412.75         9.46 o                         
  -3   0 -16         70.29         88.82         5.76 o                         
   3   1 -19        377.66        336.14         5.70 o                         
   3   1 -18         50.75         51.59         5.28 o                         
   3   1 -17          0.06          0.03         2.93 o                         
   3   1 -16        639.35        648.57        11.63 o                         
   3   1 -15          0.69         -0.55         3.48 o                         
   3   1 -14         12.66         10.21         4.39 o                         
  -3  -1  13       1310.26       1323.88        28.26 o                         
  -3  -1  12          0.03         -2.16         2.90 o                         
  -3  -1  11          0.86         -0.22         2.84 o                         
  -3  -1  10        734.48        693.65         8.26 o                         
  -3  -1   9          1.79         -1.85         2.37 o                         
  -3  -1   8        276.06        328.33        11.33 o                         
  -3  -1   7        132.86        113.74         3.94 o                         
   3   1  -6          5.35          7.51         2.42 o                         
   3   1  -5        185.93        186.40         5.57 o                         
  -3  -1   5        306.42        343.04        20.24 o                         
  -3  -1   4       3360.85       2902.53        14.86 o                         
   3   1  -3         65.25         56.37         4.95 o                         
  -3  -1   3         68.69         63.02         3.83 o                         
  -3  -1   2        232.69        201.11         4.05 o                         
  -3  -1   1       5190.92       4701.75        17.80 o                         
   3   1   0         61.36         75.08         4.69 o                         
   3   1   1        197.27        196.17         5.29 o                         
   3   1   2       6555.32       6161.50        40.79 o                         
   3   1   3          4.32          9.25         3.61 o                         
   3   1   4        861.26        930.62        18.31 o                         
   3   1   5       7653.79       7877.08        61.64 o                         
  -3  -1  -6        153.29        138.93         5.13 o                         
   3   1   7         66.42         54.97         2.31 o                         
  -3  -1  -7        101.31         72.62        12.57 o                         
  -3  -1  -8       2158.59       2267.38        16.67 o                         
   3   1   8       4795.67       4926.76        47.48 o                         
   3   1   9         26.38         23.58         2.49 o                         
   3   1  10        470.40        546.44        10.76 o                         
  -3  -1 -11       1390.02       1394.56        16.88 o                         
  -3  -1 -12          4.66          2.32         3.83 o                         
  -3  -1 -13          1.12         -2.53         5.11 o                         
  -3  -1 -14        254.61        286.22         8.35 o                         
  -3  -1 -15          3.50         13.08         3.76 o                         
  -3  -1 -16          6.63          4.88         2.89 o                         
   3   2 -19          7.81         12.87         3.44 o                         
   3   2 -18         44.69         39.66         4.19 o                         
   3   2 -17         57.54         74.04         5.36 o                         
   3   2 -16         40.44         43.17         4.06 o                         
   3   2 -15          0.09         -3.16         3.22 o                         
   3   2 -14        413.63        495.29        20.16 o                         
   3   2 -13         10.24          7.35         3.23 o                         
   3   2 -12          6.30          8.79         2.97 o                         
  -3  -2  11       1308.39       1244.88        12.70 o                         
   3   2 -10         20.87         15.65         2.57 o                         
   3   2  -9        177.80        179.52         6.56 o                         
  -3  -2   8       1662.93       1664.87        15.63 o                         
   3   2  -7          0.88          0.44         2.58 o                         
  -3  -2   6         86.92         93.00         3.70 o                         
  -3  -2   5       2117.68       1856.44        12.37 o                         
   3   2  -4          0.03          4.91         5.57 o                         
  -3  -2   4        351.88        359.64        20.88 o                         
  -3  -2   3         45.87         46.19         2.80 o                         
   3   2  -2       4611.07       4014.70        19.09 o                         
   3   2  -1         43.72         43.55         4.53 o                         
   3   2   0        627.88        426.97         8.49 o                         
   3   2   1       4960.20       3925.87        24.45 o                         
  -3  -2  -2        242.29        242.70         6.38 o                         
   3   2   3        123.80        129.14         6.13 o                         
   3   2   4       5583.52       5559.17        54.99 o                         
   3   2   5         17.27         12.01         2.28 o                         
  -3  -2  -6         52.40         47.37         2.06 o                         
  -3  -2  -6         96.62         90.56        12.87 o                         
  -3  -2  -7       3961.43       3504.22        17.33 o                         
   3   2   7       5398.38       5154.62        63.31 o                         
   3   2   8         86.29         77.74         3.14 o                         
   3   2   9        171.93        184.68         9.29 o                         
  -3  -2 -10        926.78        882.27        15.54 o                         
  -3  -2 -11        118.90        129.14         9.13 o                         
  -3  -2 -12        101.04        106.21        16.20 o                         
  -3  -2 -13        266.21        295.87        14.70 o                         
  -3  -2 -14         24.02         19.99         9.24 o                         
  -3  -2 -15         49.25         48.60         6.38 o                         
   3   3 -19          4.01          6.00         4.47 o                         
   3   3 -18          3.96         10.28         4.92 o                         
  -3  -3  17         20.77         26.06         5.81 o                         
   3   3 -16         16.01         20.72         6.61 o                         
  -3  -3  15       1201.63       1337.69        44.10 o                         
   3   3 -14         14.11         15.15         6.79 o                         
  -3  -3  13         25.21         22.43         4.48 o                         
   3   3 -12        508.33        455.09         9.30 o                         
   3   3 -11          5.30          5.97         3.08 o                         
   3   3 -10         88.41         95.06         5.31 o                         
   3   3  -9        705.40        551.17         7.36 o                         
  -3  -3   8        172.00        143.27         5.24 o                         
   3   3  -7        143.78        127.75         5.95 o                         
  -3  -3   6       3829.15       3468.40        20.41 o                         
   3   3  -5        235.86        223.60         6.79 o                         
  -3  -3   5        310.82        286.01        15.01 o                         
   3   3  -4        248.32        225.37         5.94 o                         
   3   3  -3       6032.02       5261.65        22.17 o                         
   3   3  -2        137.54        100.81         4.91 o                         
   3   3  -1         20.19         16.57         2.79 o                         
   3   3   0       3200.87       2742.54        23.82 o                         
   3   3   1         70.26         76.26         4.01 o                         
   3   3   2        110.75        106.42         5.80 o                         
  -3  -3  -3       3571.95       3297.09        42.20 o                         
   3   3   4         29.55         22.45         2.14 o                         
  -3  -3  -5         34.48         35.08         2.35 o                         
  -3  -3  -5         93.19         82.11        12.65 o                         
   3   3   6       3575.01       3257.09        19.84 o                         
  -3  -3  -6       5018.56       4654.56        56.31 o                         
   3   3   7          0.12          0.04         1.87 o                         
   3   3   8        400.53        381.92         8.74 o                         
  -3  -3  -9          4.42          7.04         4.36 o                         
  -3  -3 -10          6.38          2.85         4.43 o                         
  -3  -3 -10         85.52        102.31        16.27 o                         
  -3  -3 -11         67.39         82.37        10.11 o                         
  -3  -3 -12        685.76        655.34        21.03 o                         
  -3  -3 -13         95.21        109.03        12.52 o                         
  -3  -3 -14        110.66         99.91         8.22 o                         
  -3  -4  19          9.23         12.58         3.65 o                         
   3   4 -18        115.02        108.27         8.92 o                         
   3   4 -17         33.33         33.24         4.46 o                         
   3   4 -16        783.85       1006.54        38.75 o                         
   3   4 -15         34.09         48.62         6.88 o                         
   3   4 -14         81.67         87.23        11.57 o                         
   3   4 -13        435.27        440.05        10.20 o                         
  -3  -4  12        159.42        143.94         6.03 o                         
  -3  -4  11        812.43        817.12        22.11 o                         
  -3  -4  10        907.50        873.18        11.07 o                         
   3   4  -9         58.30         54.66         3.98 o                         
   3   4  -8          5.06          2.45         2.70 o                         
  -3  -4   7       3180.91       2763.54        19.67 o                         
   3   4  -6        140.13        123.67         5.70 o                         
  -3  -4   5        195.27        172.38         5.84 o                         
  -3  -4   4       2020.66       1720.00        15.05 o                         
   3   4  -3        192.27        160.30         6.25 o                         
   3   4  -2          7.03          5.54         2.87 o                         
   3   4  -1       2974.14       2598.90        24.61 o                         
   3   4   0        318.60        313.73         7.17 o                         
   3   4   1         90.34         83.15         3.79 o                         
   3   4   2       2194.13       2018.01        19.71 o                         
   3   4   3         28.18         27.59         2.24 o                         
   3   4   4        165.05        159.05         4.05 o                         
  -3  -4  -4        169.28        154.96        14.59 o                         
  -3  -4  -5       1870.25       1696.62        21.44 o                         
  -3  -4  -5       2974.67       2910.49        33.00 o                         
  -3  -4  -6         48.65         40.13         2.87 o                         
   3   4   7        182.91        206.61         7.98 o                         
  -3  -4  -8         61.10         64.55         4.12 o                         
  -3  -4  -9         19.02         24.87         4.12 o                         
  -3  -4 -10          0.79         -0.73         6.41 o                         
  -3  -4 -10          1.19          9.08         5.34 o                         
  -3  -4 -11        910.79        903.81        24.39 o                         
  -3  -4 -12         26.85         15.60         9.28 o                         
  -3  -4 -13         13.35         13.47         5.56 o                         
   3   5 -19          2.37         -0.67         2.41 o                         
  -3  -5  18          1.08          3.48         3.76 o                         
   3   5 -16         18.93         25.76         3.91 o                         
   3   5 -15         93.17        107.23         6.33 o                         
   3   5 -14        383.51        447.80        11.04 o                         
   3   5 -13         14.52         16.83         4.91 o                         
   3   5 -12         98.86         82.53         9.06 o                         
  -3  -5  11       2193.36       2115.05        18.05 o                         
  -3  -5  10         80.04         69.57         5.37 o                         
   3   5  -9        994.25        902.68        14.85 o                         
  -3  -5   8       2308.82       2067.77        17.67 o                         
   3   5  -7         84.99         69.91         5.24 o                         
  -3  -5   7        428.79        472.66        21.08 o                         
   3   5  -6        168.62        145.00         4.27 o                         
  -3  -5   5       1856.90       1504.19        13.72 o                         
  -3  -5   4        154.60        132.03         5.07 o                         
  -3  -5   3       1057.40        930.35         8.95 o                         
  -3  -5   2        880.09        711.92         9.46 o                         
   3   5  -1          0.77          0.91         2.46 o                         
  -3  -5   0         27.52         24.47         3.40 o                         
  -3  -5  -1        852.08        750.90        15.28 o                         
   3   5   2         89.33         73.98         3.39 o                         
  -3  -5  -3         22.29         10.84         2.34 o                         
  -3  -5  -4        554.72        539.34         8.13 o                         
   3   5   5         70.46         60.07         4.63 o                         
  -3  -5  -6         19.75         22.24         5.13 o                         
  -3  -5  -7        191.39        178.03         5.77 o                         
  -3  -5  -8         29.86         25.30         3.59 o                         
  -3  -5  -9         39.06         36.94         8.55 o                         
  -3  -5  -9         44.51         43.57         8.18 o                         
  -3  -5 -10        482.16        395.89        17.52 o                         
  -3  -5 -11          4.22          8.03         7.97 o                         
  -3  -5 -12          5.02         -1.12         4.29 o                         
  -3  -6  18        224.86        203.77        15.20 o                         
   3   6 -17         73.01         79.76         5.36 o                         
  -3  -6  16        124.72        127.76         8.28 o                         
   3   6 -15        604.17        692.12        13.09 o                         
   3   6 -14         95.98        109.41         5.90 o                         
   3   6 -13        903.68       1059.34        26.32 o                         
   3   6 -12        165.81        169.17         8.10 o                         
   3   6 -11        161.18        169.93        10.48 o                         
  -3  -6  10          4.50          3.16         3.65 o                         
  -3  -6   9        579.77        546.95        10.98 o                         
   3   6  -8        205.37        197.53        12.45 o                         
  -3  -6   8        354.79        270.81        13.61 o                         
   3   6  -7        245.62        222.97         5.90 o                         
  -3  -6   6       1412.95       1267.73        13.89 o                         
   3   6  -5        257.24        209.78        20.83 o                         
  -3  -6   5        444.17        391.84        14.95 o                         
   3   6  -4         67.20         67.26         4.48 o                         
   3   6  -3        223.66        175.02         5.57 o                         
   3   6  -2         11.50         11.57         3.19 o                         
   3   6  -1          2.90          3.28         2.98 o                         
  -3  -6   0        896.53        651.77        21.56 o                         
  -3  -6  -1         22.48         19.46         3.51 o                         
   3   6   2          0.77          4.27         2.82 o                         
   3   6   3        569.15        525.35        10.05 o                         
  -3  -6  -4          1.75          2.14         3.45 o                         
  -3  -6  -5         27.05         19.61         5.80 o                         
  -3  -6  -6        206.88        192.09         6.61 o                         
  -3  -6  -7         30.84         31.13         4.15 o                         
  -3  -6  -8         19.19         19.48         7.09 o                         
  -3  -6  -8         35.44         33.06         7.32 o                         
  -3  -6  -9        355.57        208.62         8.94 o                         
  -3  -6 -10         90.86         80.46         7.28 o                         
  -3  -6 -11         48.64         28.99         5.57 o                         
   3   7 -17         97.41         85.39         4.90 o                         
   3   7 -16        676.59        658.34        12.02 o                         
   3   7 -15         44.40         39.47         4.25 o                         
   3   7 -14         18.12         15.65         5.49 o                         
  -3  -7  13        201.37        210.03         9.05 o                         
   3   7 -12         15.59         17.73         4.19 o                         
  -3  -7  11        309.35        316.69         9.05 o                         
  -3  -7  10       1399.33       1472.78        25.04 o                         
   3   7  -9         27.72         30.72        10.03 o                         
  -3  -7   9        216.38        220.47        12.56 o                         
   3   7  -8         60.88         57.56         4.94 o                         
  -3  -7   7        346.81        320.46         8.70 o                         
  -3  -7   6         10.55         -3.46         7.96 o                         
   3   7  -6        514.92        501.49        20.05 o                         
   3   7  -5        195.17        181.91         6.64 o                         
   3   7  -4          2.52         -0.24         3.46 o                         
   3   7  -3         43.05         37.56         4.04 o                         
   3   7  -2        213.31        194.65         7.53 o                         
   3   7  -1       1337.31       1414.27        71.22 o                         
  -3  -7   0        188.76        180.41        10.65 o                         
  -3  -7  -1        217.46        223.77        11.61 o                         
  -3  -7  -2         31.69         31.82         6.73 o                         
  -3  -7  -3         19.49         22.33         4.39 o                         
  -3  -7  -4        327.82        326.51        12.98 o                         
  -3  -7  -5        446.25        388.22         7.63 o                         
  -3  -7  -6         66.89         49.00         5.18 o                         
  -3  -7  -7         61.78         55.61         6.29 o                         
  -3  -7  -7         66.27         35.29        11.27 o                         
  -3  -7  -8        390.82        216.04         7.18 o                         
  -3  -7  -9         10.40         -0.25         5.75 o                         
  -3  -8  16         21.57         21.96         3.20 o                         
  -3  -8  15        144.58        157.66         9.82 o                         
   3   8 -14         76.96         67.11         5.25 o                         
   3   8 -13        110.27         88.68         6.10 o                         
   3   8 -12         89.00         87.30         7.53 o                         
  -3  -8  11        404.35        402.77        10.77 o                         
   3   8 -10         67.53         66.79         6.04 o                         
  -3  -8   9         98.84        119.17         8.83 o                         
  -3  -8   8         99.86         92.41         6.91 o                         
   3   8  -7        360.53        394.64        20.87 o                         
  -3  -8   6         23.91         27.07         5.75 o                         
   3   8  -5        106.04        105.65         7.56 o                         
  -3  -8   4         43.19         51.73         7.84 o                         
  -3  -8   3          2.71          1.17         4.30 o                         
  -3  -8   2        805.66        792.73        24.09 o                         
  -3  -8   1          0.86          4.78         3.66 o                         
  -3  -8   0         10.27          6.19         4.58 o                         
   3   8   1          7.76          8.60         4.86 o                         
  -3  -8  -2        126.84        115.70         6.83 o                         
  -3  -8  -3        173.21        167.80         9.86 o                         
  -3  -8  -4        792.84        681.05         9.90 o                         
  -3  -8  -5         93.33         83.96         4.55 o                         
   3   8   6        136.63         89.26         4.42 o                         
  -3  -8  -7        138.99         93.68         3.84 o                         
  -3  -9  15        103.37        100.41         7.98 o                         
   3   9 -14         17.33         19.43         2.96 o                         
   3   9 -13         59.28         49.97         5.38 o                         
   3   9 -12         53.98         49.78         5.51 o                         
  -3  -9  11          7.14         10.33         4.76 o                         
  -3  -9  10         16.07         15.58         5.09 o                         
   3   9  -9         27.52         29.28         4.61 o                         
  -3  -9   8         24.36         26.70         6.24 o                         
  -3  -9   8        138.61         95.68        13.96 o                         
  -3  -9   7         10.31          5.67         4.84 o                         
   3   9  -6        148.07        137.86         7.53 o                         
   3   9  -5         48.75         56.14         5.98 o                         
  -3  -9   4        253.82        261.42         8.99 o                         
   3   9  -3        485.10        504.92        25.54 o                         
  -3  -9   2         88.46         76.80         4.65 o                         
  -3  -9   1         73.91         57.75         5.67 o                         
   3   9   0        211.50        220.73         9.63 o                         
  -3  -9  -1         34.69         13.60         3.72 o                         
  -3  -9  -2        812.61        935.91        20.32 o                         
  -3  -9  -3        300.61        214.67         6.66 o                         
   3   9   4          2.54         -0.25         2.16 o                         
   3   9   5         56.31         52.61         5.49 o                         
  -3 -10  12         24.83         14.37         3.41 o                         
   3  10 -11         43.38         27.91         4.24 o                         
   3  10 -10         61.47         43.63         4.93 o                         
   3  10  -9          0.85         -0.26         3.16 o                         
  -3 -10   8         61.10         54.96         3.86 o                         
   3  10  -7         41.32         37.02         3.67 o                         
  -3 -10   6         35.29         44.25         4.57 o                         
   3  10  -5         38.26         46.25         4.68 o                         
   3  10  -4        323.31        374.01        18.20 o                         
   3  10  -3         57.49         58.24         4.65 o                         
  -3 -10   2        172.43        111.58         5.74 o                         
  -3 -10   1        215.73        153.96         7.07 o                         
  -3 -10   0        161.61        146.65         6.36 o                         
  -3 -10  -1         94.91         72.02         6.59 o                         
   4 -11  -1         52.08         27.75         4.29 o                         
   4 -11   0         47.95         33.41         3.21 o                         
   4 -11   1         22.89         24.53         2.74 o                         
   4 -11   2        131.45        124.55         4.96 o                         
   4 -11   2        189.83         60.34         3.86 o                         
   4 -11   3        143.50        149.07         4.87 o                         
  -4  11  -4         32.80         30.56         3.69 o                         
   4 -11   5         82.77         76.20         4.51 o                         
   4 -11   6        203.73        210.03         6.92 o                         
   4 -11   7         99.05         63.81        12.02 o                         
  -4  10   5          2.58          0.65         2.33 o                         
   4 -10  -4        104.09        101.58         5.20 o                         
   4 -10  -3         35.99         29.20         4.30 o                         
  -4  10   2        554.03        494.73        17.94 o                         
   4 -10  -1        239.43        246.26         6.76 o                         
   4 -10   0         47.88         37.52         4.99 o                         
   4 -10   1         16.09         29.56         8.85 o                         
   4 -10   1         83.57         81.69         7.07 o                         
   4 -10   2        223.31        271.13        11.70 o                         
   4 -10   3         18.16          8.90         4.59 o                         
  -4  10  -4         90.20         58.36         6.18 o                         
   4 -10   5        105.07        144.10        11.95 o                         
   4 -10   6        127.36        171.46        10.09 o                         
  -4  10  -7         61.05         48.44         6.99 o                         
  -4  10  -8         94.90         91.13         5.66 o                         
  -4  10  -9          9.76         14.65         3.40 o                         
  -4  10 -10         68.40         77.09         4.87 o                         
  -4  10 -11        169.00        183.46         9.86 o                         
  -4   9   8         96.63         45.71         6.63 o                         
   4  -9  -8         99.65         95.39         7.43 o                         
   4  -9  -7          1.09          0.80         2.30 o                         
   4  -9  -6         25.23         27.86         3.67 o                         
   4  -9  -5         43.63         36.52         4.87 o                         
   4  -9  -4        124.77        132.89         7.04 o                         
  -4   9   3        544.21        499.33        20.43 o                         
  -4   9   2        280.21        295.60         9.66 o                         
  -4   9   1          5.36          0.87         4.24 o                         
  -4   9   0        257.38        289.30        19.01 o                         
   4  -9   1        163.80        167.37        10.79 o                         
  -4   9  -2        165.72        168.27        10.73 o                         
  -4   9  -3        195.26        200.36        13.97 o                         
  -4   9  -4        145.76        162.43        12.81 o                         
  -4   9  -5        149.15        197.87        17.05 o                         
  -4   9  -6        101.88        101.84         5.79 o                         
  -4   9  -7         70.39         82.50         4.54 o                         
  -4   9  -8         52.84         49.58         4.06 o                         
  -4   9  -9         63.48         84.14         6.24 o                         
  -4   9 -10         64.49         90.32         7.31 o                         
  -4   9 -11         44.28         41.56         4.40 o                         
  -4   9 -12         11.37         12.27         3.17 o                         
  -4   9 -13         15.07         17.16         2.73 o                         
  -4   8  10        178.24        187.41         7.17 o                         
   4  -8  -9         69.48         77.81         8.42 o                         
  -4   8   8        170.73        185.38         9.11 o                         
  -4   8   7        142.60        159.10         7.27 o                         
   4  -8  -6        127.16        153.75        11.47 o                         
  -4   8   5        111.15        132.09         7.32 o                         
   4  -8  -3        229.73        259.93         9.79 o                         
   4  -8  -2         82.53         82.63         6.84 o                         
  -4   8   1        630.67        579.04        27.11 o                         
   4  -8   0         54.41         60.53         6.29 o                         
  -4   8  -1         69.39         74.88        10.21 o                         
  -4   8  -2        730.05        805.00        26.71 o                         
  -4   8  -3        206.74        235.31        15.05 o                         
  -4   8  -4        215.29        251.96        19.84 o                         
  -4   8  -5         66.82         68.40         4.62 o                         
  -4   8  -6        482.78        619.58        11.07 o                         
  -4   8  -7         76.30         89.83         4.98 o                         
  -4   8  -8         23.62         43.37         3.94 o                         
  -4   8  -9        278.32        332.26        10.66 o                         
  -4   8 -10          4.64          2.46         2.64 o                         
  -4   8 -11         44.96         48.55         5.17 o                         
  -4   8 -12        292.14        363.00        10.11 o                         
  -4   8 -13         97.94        107.61         8.17 o                         
  -4   8 -14        103.86         98.32         4.77 o                         
  -4   7  12         23.91         29.65         5.21 o                         
   4  -7 -12         23.97         22.40         5.37 o                         
   4  -7 -11        218.44        253.52         6.43 o                         
   4  -7 -10         58.76         58.33         7.37 o                         
   4  -7  -9         25.60         37.04         4.60 o                         
  -4   7   8        525.26        573.01        11.00 o                         
   4  -7  -7        133.06        155.16         9.62 o                         
  -4   7   6         10.97         16.11         5.32 o                         
   4  -7  -5        298.67        302.46        24.46 o                         
  -4   7   4        314.52        321.41        10.39 o                         
   4  -7  -3         46.00         39.58         7.46 o                         
   4  -7  -2       1759.52       1604.03        36.50 o                         
  -4   7   1         76.84         81.79         5.15 o                         
   4  -7   0          2.89          4.84         3.48 o                         
   4  -7   1         21.50         22.69         4.20 o                         
   4  -7   2        298.23        308.86         8.93 o                         
  -4   7  -3        682.80        721.36        26.54 o                         
  -4   7  -4        124.38        130.12         5.11 o                         
  -4   7  -5         10.51         11.34         2.85 o                         
  -4   7  -6          0.68         -0.04         2.49 o                         
  -4   7  -7        413.82        537.16        10.61 o                         
  -4   7  -8        106.70        137.09         7.29 o                         
  -4   7  -9        496.14        623.59        11.19 o                         
  -4   7 -10        277.30        348.01         8.35 o                         
  -4   7 -11        149.38        175.92         6.06 o                         
  -4   7 -12        118.92        132.23         7.15 o                         
  -4   7 -13        527.52        585.11        13.03 o                         
  -4   7 -14        154.36        163.88         6.73 o                         
  -4   7 -15        146.18        179.48         8.71 o                         
   4  -6 -13         17.14         14.59         4.95 o                         
  -4   6  12         47.37         53.62         4.36 o                         
   4  -6 -11         72.96         79.65         6.94 o                         
   4  -6 -10         55.86         61.21         5.28 o                         
  -4   6   9        366.55        407.19        10.06 o                         
   4  -6  -8         82.58         82.28         7.80 o                         
   4  -6  -7         59.92         52.33         4.70 o                         
   4  -6  -6        260.30        229.19        37.77 o                         
   4  -6  -6       1095.92       1066.30        37.05 o                         
   4  -6  -5         26.98         23.56         3.78 o                         
   4  -6  -4         54.42         56.66         5.20 o                         
  -4   6   3       1868.21       1675.42        35.85 o                         
   4  -6  -2        160.25        147.46         6.28 o                         
   4  -6  -1        158.45        163.79         6.13 o                         
   4  -6   0         25.15         27.82         3.80 o                         
  -4   6  -1        132.00        143.38         6.19 o                         
   4  -6   2         28.50         30.06         5.26 o                         
   4  -6   3       1815.98       2041.03        17.69 o                         
  -4   6  -4        560.48        603.65         9.25 o                         
  -4   6  -5        179.94        181.89         5.64 o                         
  -4   6  -6        102.47        117.50         4.93 o                         
   4  -6   7        694.00        820.07        13.55 o                         
   4  -6   8         17.54         24.15         2.79 o                         
  -4   6  -9        323.77        384.70         6.78 o                         
  -4   6 -10        301.46        349.17         6.47 o                         
  -4   6 -11         69.88         80.64         3.93 o                         
  -4   6 -12        917.54       1091.38        16.04 o                         
  -4   6 -12       1212.07       1246.17        29.67 o                         
  -4   6 -13        205.43        247.07         6.58 o                         
  -4   6 -14          0.33          0.48         4.97 o                         
  -4   6 -16        444.27        455.59        12.62 o                         
   4  -5 -14         30.79         43.27         5.02 o                         
   4  -5 -13         89.92        114.73         5.51 o                         
  -4   5  12         12.45         16.53         5.82 o                         
  -4   5  11         39.98         49.15         4.95 o                         
   4  -5 -11         81.22        109.77        17.80 o                         
  -4   5  10        837.22       1007.68        16.98 o                         
   4  -5  -9        123.31        145.25         9.28 o                         
   4  -5  -8         62.76         78.74         5.80 o                         
  -4   5   7        928.54       1049.25        23.68 o                         
  -4   5   6        116.41        112.55         4.57 o                         
   4  -5  -5         73.05         71.88         3.84 o                         
  -4   5   4       1744.93       1788.81        47.49 o                         
   4  -5  -3        141.28        149.75         5.18 o                         
   4  -5  -2         95.44         95.30         6.61 o                         
   4  -5  -2        115.78        149.96        10.27 o                         
   4  -5  -1        183.05        216.81         6.54 o                         
  -4   5   0         14.20         11.26         2.83 o                         
   4  -5   1        235.58        269.23        14.21 o                         
  -4   5  -2       1996.11       2142.91        15.02 o                         
   4  -5   3        224.61        240.42         5.69 o                         
  -4   5  -4         14.96         16.20         2.16 o                         
  -4   5  -5        255.36        270.02         4.86 o                         
   4  -5   6        346.49        411.86         9.64 o                         
   4  -5   7        586.96        670.92         7.07 o                         
  -4   5  -8       2011.72       2317.11        16.39 o                         
   4  -5   9        156.30        174.10         5.39 o                         
  -4   5  -9        214.10        257.71        10.02 o                         
  -4   5 -10        191.37        236.46         5.69 o                         
  -4   5 -11       1396.88       1792.77        22.14 o                         
  -4   5 -11       1974.98       2815.66        49.08 o                         
  -4   5 -12        361.87        434.25         8.31 o                         
  -4   5 -13        230.49        280.83         6.52 o                         
  -4   5 -14        477.68        681.66        24.86 o                         
  -4   5 -15          2.08          2.27         2.31 o                         
  -4   5 -16        132.47        138.42         8.05 o                         
  -4   4  16         13.32         17.29         4.79 o                         
   4  -4 -15         18.26         16.15         4.52 o                         
  -4   4  14        142.83        174.79         6.41 o                         
   4  -4 -13         39.96         66.80         6.99 o                         
  -4   4  12         46.30         60.94         6.14 o                         
   4  -4 -12         49.90        102.26        17.40 o                         
  -4   4  11        997.93       1109.34        15.16 o                         
   4  -4 -10         53.40         62.63         6.86 o                         
  -4   4   9         23.60         19.84         3.44 o                         
   4  -4  -8        517.00        498.52        12.47 o                         
   4  -4  -7         79.06         76.79         4.28 o                         
   4  -4  -7         82.78         76.80        10.34 o                         
  -4   4   6         56.48         63.49         3.59 o                         
   4  -4  -5       1796.49       1656.10        24.22 o                         
   4  -4  -4        164.56        154.47         4.66 o                         
   4  -4  -3          0.41          1.44         2.83 o                         
  -4   4   3         58.20         41.07         7.18 o                         
   4  -4  -2        696.44        688.59        11.56 o                         
   4  -4  -1        414.88        428.68         8.26 o                         
   4  -4   0        283.28        336.31        20.56 o                         
  -4   4  -1       2479.25       2372.85        16.61 o                         
  -4   4  -2        547.61        549.24         8.33 o                         
  -4   4  -3        308.65        337.67         5.05 o                         
  -4   4  -4        892.85        944.97         7.66 o                         
  -4   4  -5         23.04         15.81         2.46 o                         
  -4   4  -6        107.56        114.84         3.20 o                         
  -4   4  -7       2950.62       3321.40        14.92 o                         
  -4   4  -8        409.07        437.88        10.54 o                         
  -4   4  -8        456.11        514.86        11.85 o                         
  -4   4  -9         30.98         24.34         2.56 o                         
  -4   4 -10       1233.01       1391.97        34.35 o                         
   4  -4  10       1661.98       2088.42        26.86 o                         
  -4   4 -11        343.12        414.03         7.17 o                         
  -4   4 -12         56.97         63.92         3.56 o                         
  -4   4 -13        720.69       1075.10        33.45 o                         
  -4   4 -14        264.80        347.53         8.88 o                         
  -4   4 -15         29.80         15.99         3.05 o                         
  -4   4 -16        556.78        621.91        11.09 o                         
   4  -3 -16         26.93         35.53         5.53 o                         
   4  -3 -15         92.58        106.83         6.37 o                         
   4  -3 -14         29.39         35.32         5.83 o                         
  -4   3  13          5.40          6.48         4.09 o                         
   4  -3 -13         36.22         45.29        16.56 o                         
   4  -3 -12        112.18        128.16         5.89 o                         
   4  -3 -12        186.86        254.20        20.87 o                         
   4  -3 -11         71.64         78.39         6.95 o                         
  -4   3  10        263.03        270.71         6.33 o                         
  -4   3   9       2152.22       2355.55        24.86 o                         
  -4   3   8          3.25          2.23         2.58 o                         
   4  -3  -8        123.95         99.78        10.80 o                         
   4  -3  -7         22.73         18.72         2.75 o                         
  -4   3   6       1697.20       1673.92        30.09 o                         
  -4   3   5          6.93          3.98         2.88 o                         
   4  -3  -4        774.36        852.94        13.03 o                         
   4  -3  -3       2565.86       2514.97        19.56 o                         
   4  -3  -2          1.65          3.82         2.63 o                         
  -4   3   1        297.60        302.27        18.54 o                         
   4  -3   0       4994.07       4913.12        33.73 o                         
  -4   3  -1        149.81        134.08         6.72 o                         
  -4   3  -2        182.23        188.41         8.30 o                         
   4  -3   3       2837.81       2770.51        26.63 o                         
  -4   3  -4        845.54        875.13        16.19 o                         
  -4   3  -5        109.93        122.60         2.89 o                         
  -4   3  -6       2440.28       2654.88        12.74 o                         
  -4   3  -7        291.72        313.67        16.29 o                         
  -4   3  -7        301.55        324.03        11.02 o                         
  -4   3  -8        290.63        337.87         5.52 o                         
  -4   3  -9       1237.68       1506.48        33.58 o                         
  -4   3 -10         79.99        100.29         3.42 o                         
  -4   3 -11          0.30          3.46         2.19 o                         
  -4   3 -12       1317.09       1724.32        26.23 o                         
  -4   3 -13          6.18          7.86         2.43 o                         
  -4   3 -14        205.18        263.96         6.29 o                         
  -4   3 -15        188.14        245.05         7.20 o                         
  -4   3 -16         46.45         38.09         2.97 o                         
   4  -2 -17         13.46         19.96         3.73 o                         
   4  -2 -16        379.29        427.15         7.69 o                         
   4  -2 -15         18.22         12.05         4.91 o                         
   4  -2 -14         61.95         62.50         5.87 o                         
   4  -2 -14         88.57        151.59        18.21 o                         
   4  -2 -13        497.91        586.22        16.78 o                         
  -4   2  12         37.23         49.43         7.05 o                         
   4  -2 -11          6.25          4.85         2.87 o                         
  -4   2  10       3149.95       3477.76        31.81 o                         
  -4   2   9        181.32        181.63         4.93 o                         
   4  -2  -9        183.48        147.92        11.37 o                         
   4  -2  -8         21.03         20.36         2.54 o                         
  -4   2   7         75.69         66.37         4.52 o                         
   4  -2  -6        451.69        469.77        10.28 o                         
   4  -2  -5         11.94          9.85         4.60 o                         
  -4   2   5         92.14         93.23         9.28 o                         
   4  -2  -4       5635.18       5890.04        27.21 o                         
  -4   2   3        152.02        151.06         4.91 o                         
  -4   2   2        270.53        278.85        14.77 o                         
   4  -2  -1       1748.86       1609.19        20.53 o                         
   4  -2   0        502.48        476.56        11.57 o                         
  -4   2  -1         86.95         89.60         5.96 o                         
  -4   2  -2       2050.77       1853.82        24.55 o                         
   4  -2   3        144.47        170.51        13.65 o                         
  -4   2  -4          0.86         -2.30         2.95 o                         
  -4   2  -5       2606.66       2734.02        21.96 o                         
  -4   2  -6        143.85        142.95        14.70 o                         
  -4   2  -6        172.91        201.00         7.51 o                         
  -4   2  -7         46.28         42.37         2.28 o                         
  -4   2  -8       2085.35       2444.45        43.02 o                         
  -4   2  -9        348.57        393.65         5.99 o                         
  -4   2 -10         57.30         60.84         3.25 o                         
  -4   2 -11       1173.55       1515.56        30.55 o                         
  -4   2 -12        159.19        184.80         5.07 o                         
  -4   2 -13         37.48         47.29         3.11 o                         
  -4   2 -13         47.21         60.28        10.67 o                         
  -4   2 -14        369.73        457.05         8.90 o                         
  -4   2 -15         63.14         58.80         3.53 o                         
  -4   2 -16          6.22          7.88         4.53 o                         
   4  -1 -18          0.09          0.44         4.57 o                         
   4  -1 -18         16.01          2.32         4.72 o                         
   4  -1 -17         38.97         32.90         3.15 o                         
   4  -1 -16         49.51         54.08         5.53 o                         
  -4   1  15          0.70          0.53         3.49 o                         
   4  -1 -14        439.09        517.94         9.91 o                         
   4  -1 -13         82.33         99.67         7.00 o                         
   4  -1 -12         15.45         16.97         3.91 o                         
   4  -1 -11        622.57        620.81        16.72 o                         
   4  -1 -10          5.59          5.39         3.08 o                         
   4  -1  -9          1.43          2.13         2.21 o                         
  -4   1   8       1591.72       1449.09        27.62 o                         
   4  -1  -7        312.61        328.38         7.71 o                         
   4  -1  -6        120.48        128.23         6.60 o                         
  -4   1   6        128.43        140.24        13.59 o                         
  -4   1   5      10253.10      10220.83        35.83 o                         
  -4   1   4         93.82         90.80         4.30 o                         
  -4   1   2       1477.24       1388.91        12.21 o                         
   4  -1  -1          4.09          7.63         2.93 o                         
  -4   1   0        207.32        217.43         8.67 o                         
   4  -1   1       5179.05       4711.62        34.07 o                         
   4  -1   2         41.96         32.83         6.26 o                         
   4  -1   3        797.21        825.47        14.15 o                         
  -4   1  -4       2948.75       3003.70        37.23 o                         
  -4   1  -5        160.76        197.55        11.29 o                         
  -4   1  -6          2.01          4.63         1.82 o                         
  -4   1  -7       1009.49       1059.59        13.22 o                         
  -4   1  -8         33.55         31.35         2.39 o                         
  -4   1  -9        120.12        142.59         4.06 o                         
  -4   1 -10       1656.37       2107.68        24.94 o                         
  -4   1 -11          0.78          1.80         2.47 o                         
  -4   1 -12          0.44         -1.88         3.44 o                         
  -4   1 -12          9.79         10.06         4.59 o                         
  -4   1 -13        362.12        408.92         7.85 o                         
  -4   1 -14         92.75        112.83         4.88 o                         
  -4   1 -15         57.31         68.58         6.37 o                         
  -4   1 -16        608.71        556.17        10.27 o                         
   4   0 -18        416.13        420.85         9.04 o                         
   4   0 -17         39.47         71.16         5.67 o                         
  -4   0  16          0.15         -2.76         4.13 o                         
   4   0 -15        708.88        804.96        11.35 o                         
  -4   0  14         57.64         68.73         5.91 o                         
  -4   0  13          0.01         -1.85         3.51 o                         
   4   0 -12       1326.63       1505.87        26.57 o                         
  -4   0  11          4.04          4.66         2.75 o                         
   4   0 -10          4.52          5.10         2.35 o                         
  -4   0   9       2095.09       1828.31        16.97 o                         
   4   0  -8         15.11         10.88         2.23 o                         
  -4   0   7         21.37         29.15         4.23 o                         
   4   0  -6       6834.48       6456.99        29.38 o                         
   4   0  -5         29.44         30.36         2.67 o                         
   4   0  -4        374.70        409.58        22.87 o                         
  -4   0   3        869.48        833.27         9.06 o                         
   4   0  -2         55.70         49.58         3.44 o                         
   4   0  -1         15.45         13.26         3.90 o                         
  -4   0   1        153.45        133.23        13.99 o                         
   4   0   0       3999.28       3430.67        27.36 o                         
  -4   0  -1        315.12        302.54        12.72 o                         
  -4   0  -2       1307.64       1218.90        18.46 o                         
   4   0   3        748.56        668.59        19.41 o                         
   4   0   4       1641.86       1642.39        30.82 o                         
  -4   0  -5        212.13        227.76         3.91 o                         
  -4   0  -6        821.39        844.00        15.91 o                         
  -4   0  -7         61.99         59.59         2.68 o                         
  -4   0  -8         35.50         41.64         2.66 o                         
  -4   0  -9       2098.67       2546.36        26.59 o                         
  -4   0 -10         79.54         91.12         3.91 o                         
  -4   0 -11         99.43        106.67         8.01 o                         
  -4   0 -11        235.82        289.47        18.65 o                         
  -4   0 -12        754.70        855.28        11.19 o                         
  -4   0 -13          3.53         -2.37         3.34 o                         
  -4   0 -14         55.06         63.59         6.57 o                         
  -4   0 -15        619.64        600.46         9.45 o                         
   4   1 -19        292.86        295.78         7.94 o                         
  -4  -1  18         50.31         71.39         5.11 o                         
  -4  -1  17          0.26          0.42         2.87 o                         
   4   1 -16        537.96        642.87        11.16 o                         
   4   1 -15         91.62        101.83         7.24 o                         
   4   1 -14          3.29          3.22         4.18 o                         
   4   1 -13       1428.55       1581.75        22.46 o                         
   4   1 -12         23.53         23.01         3.38 o                         
   4   1 -11          6.74          6.60         2.64 o                         
   4   1 -10       2409.64       2250.83        18.33 o                         
   4   1  -9          2.41          2.81         2.09 o                         
   4   1  -8         86.82         82.30         3.58 o                         
   4   1  -8         87.09         87.54         7.09 o                         
  -4  -1   7       2207.53       2132.19        17.11 o                         
   4   1  -6         50.00         45.23         3.06 o                         
   4   1  -5        323.54        364.67        13.21 o                         
   4   1  -4        759.09        719.65         8.88 o                         
   4   1  -3        141.16        126.50         3.97 o                         
   4   1  -2         41.24         32.33         3.36 o                         
   4   1  -1       1885.30       1599.40        16.30 o                         
   4   1   0         27.96         22.42         4.97 o                         
   4   1   1       1850.63       1841.68        20.74 o                         
   4   1   2        873.18        743.20        14.79 o                         
   4   1   3       1511.23       1487.89        31.64 o                         
  -4  -1  -4          2.55          1.88         1.77 o                         
   4   1   5       2427.00       2571.32        24.54 o                         
   4   1   6          9.58         13.55         1.95 o                         
  -4  -1  -7        275.18        291.33         4.81 o                         
   4   1   8       1227.46       1337.24        14.06 o                         
  -4  -1  -9         35.42         30.19         3.52 o                         
  -4  -1 -10         57.27         48.68         6.14 o                         
  -4  -1 -10         78.33         91.20         9.29 o                         
  -4  -1 -11        941.07        997.17        20.09 o                         
  -4  -1 -11       2245.78       2660.22        45.99 o                         
  -4  -1 -12          1.56          0.03         3.46 o                         
  -4  -1 -13          0.24         -5.58         5.94 o                         
  -4  -1 -14        950.57       1082.18        16.81 o                         
  -4  -1 -15         38.34         23.34         5.02 o                         
   4   2 -19         68.86         50.71         4.72 o                         
   4   2 -18         25.61         15.82         3.12 o                         
   4   2 -17        936.92        990.11        12.48 o                         
   4   2 -16         86.92         92.91         6.51 o                         
   4   2 -15         86.87         79.16         5.61 o                         
   4   2 -14        316.74        363.06        14.29 o                         
   4   2 -13          0.94         -3.59         5.01 o                         
   4   2 -12          7.30          4.72         3.90 o                         
   4   2 -11       2089.65       1943.20        22.12 o                         
  -4  -2  10         65.00         62.25         3.67 o                         
   4   2  -9         30.56         28.39         3.14 o                         
   4   2  -9         94.09        104.61        12.02 o                         
   4   2  -8       1671.67       1600.60        11.17 o                         
   4   2  -7         27.15         30.12         3.08 o                         
   4   2  -6        229.57        262.84        20.89 o                         
   4   2  -5       2536.57       2378.41        17.84 o                         
   4   2  -4         86.68         89.74         4.49 o                         
   4   2  -3          0.42          1.60         2.73 o                         
   4   2  -2        121.87         75.02         4.23 o                         
   4   2  -1        206.90        209.05        14.15 o                         
   4   2   0        114.01         95.69         6.12 o                         
   4   2   1       2871.45       2520.08        22.53 o                         
   4   2   2        240.28        180.50        14.44 o                         
  -4  -2  -3         52.73         59.27         2.69 o                         
  -4  -2  -4        538.71        537.78        18.13 o                         
   4   2   4        846.77        853.68        13.42 o                         
   4   2   5         37.79         32.97         2.48 o                         
   4   2   6         20.76         20.31         2.34 o                         
   4   2   7       1037.91       1061.83        12.31 o                         
   4   2   8          1.55         -1.22         2.32 o                         
  -4  -2  -9         60.25         54.59         6.48 o                         
  -4  -2  -9        100.36        121.46         9.66 o                         
  -4  -2 -10       2423.17       2370.86        40.56 o                         
  -4  -2 -10       4036.25       4476.08        57.57 o                         
  -4  -2 -11         45.93         48.27         5.80 o                         
  -4  -2 -12          4.93          4.89         6.91 o                         
  -4  -2 -14         63.97         70.73         6.76 o                         
   4   3 -19         19.71         13.18         4.25 o                         
  -4  -3  18        682.41        825.96        14.77 o                         
  -4  -3  17          5.65          0.64         7.05 o                         
   4   3 -17         34.69         28.17        10.81 o                         
   4   3 -16          0.10          0.46         5.47 o                         
   4   3 -14         71.90         79.60         6.92 o                         
   4   3 -13         23.07         27.45         4.87 o                         
   4   3 -12       2555.15       2976.69        53.14 o                         
   4   3 -11          0.07         -1.15         2.75 o                         
   4   3 -10          1.33          0.88         2.54 o                         
  -4  -3   9        353.02        358.49         7.34 o                         
   4   3  -8          0.84          1.16         2.78 o                         
  -4  -3   7        157.40        149.17         6.84 o                         
   4   3  -6        963.64        749.77         7.75 o                         
  -4  -3   5         24.76         22.06         2.81 o                         
  -4  -3   4          1.12          1.92         2.48 o                         
  -4  -3   3        322.63        284.89         7.08 o                         
   4   3  -2        741.86        708.83        25.55 o                         
  -4  -3   1          2.00          1.13         2.51 o                         
  -4  -3   0       2856.57       2280.67        13.26 o                         
  -4  -3  -1         43.65         43.13         4.17 o                         
   4   3   1        139.41        118.31         4.96 o                         
   4   3   2          7.19          4.44         2.08 o                         
   4   3   3        934.36        840.76        12.10 o                         
   4   3   4         18.86         15.59         2.29 o                         
   4   3   5         19.23         20.37         2.43 o                         
   4   3   6       2635.10       2626.55        23.46 o                         
  -4  -3  -7         76.86         70.33         3.79 o                         
  -4  -3  -8         31.63         32.57         4.58 o                         
  -4  -3  -8         69.75         77.32         6.50 o                         
  -4  -3  -9       1959.95       1852.78        21.90 o                         
  -4  -3 -10          0.59          0.12         4.22 o                         
  -4  -3 -11          7.29         10.67         7.10 o                         
  -4  -3 -13         76.00         39.79         8.44 o                         
   4   4 -18          6.89         12.44         4.86 o                         
   4   4 -17        107.63        109.60         5.09 o                         
  -4  -4  16        560.14        652.02        23.62 o                         
  -4  -4  15         11.62         15.42         5.12 o                         
  -4  -4  14         27.01         26.57         4.83 o                         
   4   4 -13        923.37        962.26        22.20 o                         
   4   4 -12         12.94         13.47         4.63 o                         
   4   4 -11        330.14        326.10         6.57 o                         
   4   4 -10        101.80         96.83         4.32 o                         
   4   4  -9          2.59          0.57         2.77 o                         
   4   4  -8         21.55         20.39         4.04 o                         
   4   4  -7        621.98        521.84         8.31 o                         
   4   4  -6          6.18          5.90         2.36 o                         
   4   4  -5         48.79         37.65         3.11 o                         
   4   4  -4        338.07        254.18         6.26 o                         
   4   4  -3         15.94         10.76         4.01 o                         
  -4  -4   2          1.27          1.67         2.41 o                         
   4   4  -1       1816.71       1610.27        13.01 o                         
   4   4   0         14.76          8.54         3.58 o                         
  -4  -4   0        208.96        175.33         6.97 o                         
   4   4   1          7.47          6.04         2.35 o                         
  -4  -4  -2       1924.02       1681.44        19.54 o                         
   4   4   3        208.97        177.12         4.36 o                         
   4   4   4         79.00         66.40         3.01 o                         
   4   4   5       2101.29       2183.99        29.08 o                         
  -4  -4  -6          9.46          7.30         2.71 o                         
  -4  -4  -7        204.89        182.29         8.15 o                         
  -4  -4  -7        271.08        197.07        11.51 o                         
  -4  -4  -8       1491.26       1383.51        16.69 o                         
  -4  -4  -8       1993.66       1823.97        38.10 o                         
  -4  -4  -9          3.91          8.25         3.13 o                         
  -4  -4 -10          0.18          4.23         6.38 o                         
  -4  -4 -12         42.61         41.88         8.07 o                         
  -4  -5  18          1.17         -4.79         3.20 o                         
   4   5 -16         13.92         18.90         4.60 o                         
   4   5 -15         30.71         43.79         4.64 o                         
   4   5 -14        385.05        486.67        21.35 o                         
  -4  -5  13         25.03         26.09         4.30 o                         
  -4  -5  12         53.30         45.86         5.44 o                         
  -4  -5  11        164.06        183.46         7.67 o                         
  -4  -5  10         92.73         74.29         5.32 o                         
  -4  -5   9        454.70        400.17        15.47 o                         
   4   5  -8       1283.65       1149.28        12.32 o                         
  -4  -5   7        123.46         99.11         4.06 o                         
   4   5  -6          7.24          7.80         2.52 o                         
  -4  -5   5       1013.09        791.00        10.26 o                         
   4   5  -4        302.15        319.21        10.54 o                         
  -4  -5   3         61.18         52.58         4.04 o                         
  -4  -5   2       2153.74       1883.19        15.72 o                         
   4   5  -1         70.67         55.03         4.88 o                         
  -4  -5   1        342.98        367.54        20.75 o                         
  -4  -5   0        267.34        234.70         6.72 o                         
   4   5   1       1895.87       1793.02        34.27 o                         
   4   5   2          1.88          5.14         2.45 o                         
   4   5   3         93.71         83.77         3.70 o                         
  -4  -5  -4       1487.42       1475.79        20.46 o                         
  -4  -5  -5        101.59        105.98         5.32 o                         
  -4  -5  -6         14.05         16.74         5.32 o                         
  -4  -5  -6         14.34         14.40         6.38 o                         
  -4  -5  -7        749.85        697.68        12.23 o                         
  -4  -5  -8         99.33         90.54         5.09 o                         
  -4  -5  -9         65.11         67.82         6.43 o                         
  -4  -5 -10        306.92        178.73         7.40 o                         
  -4  -6  17          3.95          0.12         3.95 o                         
   4   6 -16         36.82         42.52         4.67 o                         
  -4  -6  15        112.08        140.11         8.37 o                         
   4   6 -14          7.15          2.87         3.84 o                         
  -4  -6  13        154.68        157.13         8.12 o                         
  -4  -6  12        917.63        979.20        17.27 o                         
  -4  -6  11          0.27          1.54         4.97 o                         
  -4  -6  10        293.23        339.15        25.95 o                         
  -4  -6   9         12.14          6.03         5.17 o                         
   4   6  -8          9.82          8.97         3.21 o                         
   4   6  -7         58.09         48.31         4.01 o                         
  -4  -6   6       1014.79        807.86        10.40 o                         
  -4  -6   5        606.86        564.99        14.23 o                         
   4   6  -4        652.34        543.80         9.03 o                         
  -4  -6   3        858.87        764.20        11.33 o                         
   4   6  -2         86.83         76.48         4.96 o                         
  -4  -6   2        190.88        135.32        12.01 o                         
   4   6  -1          9.43          6.95         3.53 o                         
  -4  -6   0       1465.20       1626.76        39.98 o                         
  -4  -6  -1        176.51        149.91         6.17 o                         
  -4  -6  -2        192.82        160.53         5.75 o                         
  -4  -6  -3       1546.67       1660.47        44.78 o                         
  -4  -6  -4         75.75         68.00         4.59 o                         
  -4  -6  -5         14.62         15.71         4.97 o                         
  -4  -6  -5         39.57         27.61         6.71 o                         
  -4  -6  -6        902.57        840.64        12.93 o                         
  -4  -6  -7          9.09          7.03         3.49 o                         
  -4  -6  -8         44.31         36.76         5.41 o                         
  -4  -6  -9        182.90         93.20         5.72 o                         
  -4  -7  17         16.47          8.79         4.79 o                         
  -4  -7  16         87.69         64.92         8.68 o                         
  -4  -7  16        175.20        217.50        12.58 o                         
  -4  -7  15         72.22         76.27         5.31 o                         
  -4  -7  14         18.44         25.54         4.74 o                         
  -4  -7  13        306.71        310.89         9.80 o                         
  -4  -7  12         64.74         72.17         6.27 o                         
   4   7 -11         99.52        121.38         9.70 o                         
   4   7 -10         72.63         84.71         6.81 o                         
  -4  -7   9        319.80        370.89        13.24 o                         
  -4  -7   8        165.21        163.64         7.05 o                         
  -4  -7   7       2815.32       2671.88        23.55 o                         
  -4  -7   6        100.97        112.45         8.43 o                         
  -4  -7   5          6.08          8.83         4.46 o                         
  -4  -7   4        262.33        264.53         9.98 o                         
  -4  -7   3         58.86         43.01         5.46 o                         
   4   7  -2        220.44        187.00         7.43 o                         
   4   7  -1       1798.31       1576.89        36.03 o                         
  -4  -7   0         54.40         41.49         4.66 o                         
  -4  -7  -1         15.02         17.57         3.99 o                         
  -4  -7  -2        916.74        945.14        21.15 o                         
  -4  -7  -3        111.44        115.26         4.67 o                         
  -4  -7  -4        241.91        247.81         7.25 o                         
  -4  -7  -5         44.46         53.70         4.10 o                         
  -4  -7  -6          2.47          1.53         3.09 o                         
  -4  -7  -7          4.24          7.40         3.81 o                         
  -4  -8  15         53.80         33.14         4.62 o                         
  -4  -8  14        143.21        112.83         7.01 o                         
  -4  -8  13          6.51          0.12         4.39 o                         
  -4  -8  12        179.22        146.99        10.63 o                         
   4   8 -11        110.45        106.41         5.41 o                         
   4   8 -10         50.73         44.06         4.42 o                         
  -4  -8   9        151.54        151.36        13.63 o                         
  -4  -8   8        798.42        820.33        14.46 o                         
   4   8  -7        228.65        268.28        14.42 o                         
  -4  -8   6        579.31        604.03        13.06 o                         
  -4  -8   5         87.32         95.05         6.89 o                         
  -4  -8   4         74.24         75.14         6.58 o                         
  -4  -8   3         79.34         86.66         6.59 o                         
   4   8  -2       1053.24        965.08        27.13 o                         
   4   8  -1         26.97         30.65         6.45 o                         
  -4  -8   0        321.58        319.24        11.55 o                         
  -4  -8  -2          3.46          3.50         3.21 o                         
  -4  -8  -3          7.60          4.50         2.88 o                         
  -4  -8  -4        145.28        114.41         6.28 o                         
  -4  -8  -5         44.94         23.53         3.11 o                         
  -4  -9  13        131.94        113.69        10.85 o                         
   4   9 -12        143.85         90.57         6.10 o                         
   4   9 -11         42.37         31.45         4.71 o                         
   4   9 -10        175.95        147.15         7.66 o                         
  -4  -9   9        295.39        280.86         6.81 o                         
   4   9  -8         61.52         61.29         7.08 o                         
  -4  -9   7         11.74         12.22         4.29 o                         
  -4  -9   6        107.46        116.84         6.30 o                         
  -4  -9   5        104.28        106.56         6.21 o                         
  -4  -9   4         82.03         94.04         5.89 o                         
  -4  -9   3        233.70        255.46        14.07 o                         
  -4  -9   3        584.86        595.47        21.35 o                         
  -4  -9   2         57.25         52.92         4.26 o                         
  -4  -9   1          5.29          2.44         4.36 o                         
  -4  -9   0        120.53         21.53         8.38 o                         
  -4  -9   0        160.97        141.11        12.33 o                         
  -4  -9  -1        115.85         81.16         4.72 o                         
  -4  -9  -2         23.31         14.77         2.42 o                         
   4  10 -10        131.38         38.79         6.64 o                         
  -4 -10   9        139.33         86.98         6.45 o                         
  -4 -10   8        100.59         82.46         3.62 o                         
  -4 -10   7        188.63        157.77         4.67 o                         
  -4 -10   6          0.25          0.74         2.22 o                         
  -4 -10   5         42.47         39.76         3.73 o                         
  -4 -10   4          2.38          2.14         2.74 o                         
  -4 -10   3          0.19         -5.76         4.25 o                         
   5 -10  -4         43.41         62.56         6.31 o                         
   5 -10  -3         33.59         25.94         3.44 o                         
   5 -10  -2         15.38         18.00         3.42 o                         
   5 -10  -1          0.70         -2.01         2.11 o                         
   5 -10   0         15.42         15.32         2.94 o                         
  -5  10  -1        309.21        299.09        15.19 o                         
   5 -10   2        139.85        153.82         5.49 o                         
   5 -10   3         50.96         52.22         3.91 o                         
   5 -10   4         20.93         24.57         3.49 o                         
   5 -10   5         71.68         61.38         4.56 o                         
  -5  10  -6         30.33          4.34         5.78 o                         
  -5  10  -7         49.78         50.82         5.93 o                         
  -5  10  -8         83.72         82.97         4.48 o                         
  -5  10  -9         46.08         47.11         4.80 o                         
   5  -9  -7          2.68          2.55         3.61 o                         
   5  -9  -6          0.98          0.50         2.89 o                         
   5  -9  -5         38.75         61.68         6.20 o                         
   5  -9  -4          8.61         11.00         3.83 o                         
   5  -9  -3         21.08         16.65         5.33 o                         
   5  -9  -2        128.88        121.63         6.29 o                         
   5  -9  -1         71.18         66.06         4.85 o                         
  -5   9   0        405.43        471.15        20.36 o                         
   5  -9   1        222.98        225.47         8.37 o                         
   5  -9   2          1.33          1.06         3.50 o                         
  -5   9  -3          4.65          7.97         4.03 o                         
  -5   9  -4        480.78        550.13        13.52 o                         
  -5   9  -5        206.89        217.21         8.79 o                         
  -5   9  -6        236.93        288.78         7.95 o                         
  -5   9  -7        262.15        316.03         7.99 o                         
  -5   9  -8         40.37         56.03         4.26 o                         
  -5   9  -9        128.13        149.73         6.60 o                         
  -5   9 -10        273.72        296.38         8.24 o                         
  -5   9 -11         89.69         97.67         4.67 o                         
  -5   8   9         32.93         37.09         5.97 o                         
   5  -8  -9         33.80         72.28        10.57 o                         
  -5   8   8          5.53         12.50         4.95 o                         
   5  -8  -7          0.73          4.20         3.90 o                         
  -5   8   6         74.24         79.60         8.08 o                         
   5  -8  -5        136.11        129.57         5.90 o                         
  -5   8   4         91.39         87.61         6.35 o                         
   5  -8  -3         16.57         23.70         5.05 o                         
   5  -8  -2         57.83         58.23         4.77 o                         
   5  -8  -1        847.58        990.84        18.98 o                         
  -5   8   0        250.49        270.60         7.98 o                         
  -5   8  -1        324.05        349.50        12.28 o                         
  -5   8  -2        134.99        145.00         8.75 o                         
  -5   8  -3         38.59         33.25         5.48 o                         
  -5   8  -4         14.55         11.99         4.86 o                         
  -5   8  -5        822.48        964.42        13.03 o                         
  -5   8  -6        311.04        388.72        10.10 o                         
  -5   8  -7        161.57        195.12         7.24 o                         
  -5   8  -8        235.12        279.86         7.17 o                         
  -5   8  -9        134.61        176.76         6.62 o                         
  -5   8 -10         20.30         22.16         2.98 o                         
  -5   8 -11        217.67        254.97         8.19 o                         
  -5   8 -12        315.43        330.64         9.36 o                         
  -5   8 -13         25.04         23.97         4.07 o                         
   5  -7 -11         36.50         33.93         3.24 o                         
   5  -7 -10         33.96         50.09         5.39 o                         
   5  -7 -10         35.57         49.08         7.26 o                         
  -5   7   9         35.58         43.50         4.28 o                         
   5  -7  -8        173.70        206.04         6.92 o                         
   5  -7  -7         13.42         15.34         6.19 o                         
  -5   7   6         18.61         24.87         5.43 o                         
  -5   7   5        479.93        483.61        10.59 o                         
   5  -7  -4        341.64        340.35        10.56 o                         
  -5   7   3        130.81        136.30         6.28 o                         
   5  -7  -2        859.21       1032.67        19.86 o                         
  -5   7   1        281.55        270.36         8.94 o                         
  -5   7   0         12.99         14.69         4.03 o                         
  -5   7  -1        731.55        783.21        18.08 o                         
  -5   7  -2       1023.60       1145.64        17.52 o                         
  -5   7  -3        110.17        104.83        11.34 o                         
  -5   7  -3        110.94        139.04         7.33 o                         
  -5   7  -4        127.34        137.41         5.86 o                         
  -5   7  -5        721.34        849.31        12.72 o                         
  -5   7  -6        145.62        174.75         8.89 o                         
  -5   7  -7        347.85        406.63         9.11 o                         
  -5   7  -8         82.74         99.06         5.10 o                         
  -5   7  -9          1.21         -1.66         2.61 o                         
  -5   7 -10        116.06        143.37         5.47 o                         
  -5   7 -11        242.64        307.02        13.16 o                         
  -5   7 -12         71.25         43.34         5.49 o                         
  -5   7 -13          9.41         10.27         3.02 o                         
   5  -6 -13         15.38         30.32         5.25 o                         
   5  -6 -12        178.64        222.89         5.96 o                         
  -5   6  11         82.78        106.27         6.13 o                         
   5  -6 -10         25.00         20.64         4.60 o                         
   5  -6 -10         25.05         25.30        14.85 o                         
   5  -6  -9        169.13        187.76         7.13 o                         
   5  -6  -8        117.65        163.50         9.33 o                         
   5  -6  -7         95.83        111.90         5.54 o                         
   5  -6  -6        226.92        257.59         7.45 o                         
   5  -6  -6        467.08        455.80        24.25 o                         
   5  -6  -5         87.36         98.55         7.00 o                         
   5  -6  -5         87.78         68.90        18.05 o                         
   5  -6  -4        129.89        143.17         6.81 o                         
  -5   6   3       1303.07       1505.03        34.81 o                         
  -5   6   2         85.66         90.04         4.89 o                         
   5  -6  -1         87.70         92.70         4.91 o                         
   5  -6   0        519.76        526.42        16.43 o                         
  -5   6   0       1653.91       1639.45        25.73 o                         
  -5   6  -1         86.55         85.36         5.24 o                         
  -5   6  -2        149.98        160.13         9.43 o                         
   5  -6   2        287.66        284.66        13.30 o                         
   5  -6   3        393.78        417.62         7.17 o                         
   5  -6   4         17.29         16.16         2.88 o                         
   5  -6   5        152.51        186.28         6.77 o                         
  -5   6  -6       1571.04       1838.74        18.97 o                         
  -5   6  -7        254.90        320.04         8.37 o                         
  -5   6  -8         49.39         61.73         4.46 o                         
  -5   6  -9          3.02          4.69         2.90 o                         
  -5   6 -10        164.73        208.40        10.08 o                         
  -5   6 -11         67.13         70.72         6.22 o                         
  -5   6 -12        323.29        363.02         8.71 o                         
  -5   6 -13         62.57         57.88         4.28 o                         
  -5   6 -14         21.74         24.82         2.63 o                         
   5  -5 -14          7.94         13.99         3.64 o                         
   5  -5 -13         16.93         17.19         3.76 o                         
  -5   5  12         34.70         45.73         8.13 o                         
   5  -5 -12         37.44         40.29         6.68 o                         
   5  -5 -11         50.81         78.50         6.65 o                         
   5  -5 -10        396.71        475.29        10.42 o                         
   5  -5  -9         57.16         68.69         7.82 o                         
   5  -5  -8         67.07         64.82         5.21 o                         
   5  -5  -7        922.83       1075.32        17.66 o                         
   5  -5  -7       1329.62       1306.33        35.58 o                         
  -5   5   6        215.19        236.16        19.63 o                         
   5  -5  -6        215.20        186.91         8.28 o                         
   5  -5  -5        103.38        111.36         5.06 o                         
  -5   5   4       1350.33       1424.04        26.24 o                         
   5  -5  -3        412.68        408.94         7.93 o                         
  -5   5   2         99.96        106.06         4.80 o                         
  -5   5   1        613.87        594.47        23.96 o                         
  -5   5   1       1308.57       1338.08        30.30 o                         
   5  -5   0        359.47        377.45         7.88 o                         
  -5   5  -1         92.08         81.05         9.67 o                         
   5  -5   1        136.26        149.11         5.77 o                         
  -5   5  -2        548.88        573.86         7.53 o                         
   5  -5   3        181.38        188.65         4.69 o                         
   5  -5   4         86.79        100.30         5.77 o                         
   5  -5   5        751.20        836.52        10.87 o                         
  -5   5  -6        392.27        453.26         8.05 o                         
  -5   5  -7          0.49          1.04         2.31 o                         
  -5   5  -8          3.86          2.97         2.36 o                         
  -5   5 -10        186.22        226.11         6.61 o                         
  -5   5 -11        503.01        593.29        10.46 o                         
  -5   5 -12        186.66        216.77         6.32 o                         
  -5   5 -13          2.51          4.31         2.91 o                         
  -5   5 -15        245.00        289.36        10.14 o                         
   5  -4 -15         17.75         32.50         6.24 o                         
  -5   4  14        297.76        343.36         8.48 o                         
   5  -4 -13         28.80         30.39         5.40 o                         
  -5   4  12         66.98         83.98         6.84 o                         
   5  -4 -11        451.29        533.94         9.69 o                         
   5  -4 -10          2.98         12.32         5.10 o                         
   5  -4  -9         46.59         58.21         4.54 o                         
  -5   4   8       1777.49       2088.06        21.21 o                         
   5  -4  -8       2450.84       2498.40        47.62 o                         
   5  -4  -7        234.07        220.29         7.72 o                         
   5  -4  -6         31.97         26.80         3.62 o                         
  -5   4   5       1178.71       1272.31        24.89 o                         
   5  -4  -4         44.53         40.04         3.72 o                         
  -5   4   3         22.43         24.59         2.81 o                         
  -5   4   2       1901.38       1907.90        23.79 o                         
   5  -4  -1        151.42        149.32         4.18 o                         
   5  -4   0         19.84         15.02         3.06 o                         
   5  -4   1        459.70        429.55         7.40 o                         
  -5   4  -2        313.17        348.01         5.83 o                         
  -5   4  -3        108.19        120.08         4.48 o                         
  -5   4  -4        663.69        742.35         8.88 o                         
  -5   4  -5        277.92        313.65         5.82 o                         
  -5   4  -6        241.99        290.77         5.50 o                         
  -5   4  -7         34.83         32.83         2.62 o                         
  -5   4  -8        277.05        314.78        11.41 o                         
  -5   4  -9         15.37         17.59         2.68 o                         
  -5   4 -10       1010.98       1172.03        11.52 o                         
  -5   4 -11        217.08        259.28         5.66 o                         
  -5   4 -12        292.45        332.23         6.46 o                         
  -5   4 -14          0.95          2.92         2.68 o                         
  -5   4 -15         22.19         26.80         4.70 o                         
  -5   3  16          5.55          2.49         6.65 o                         
  -5   3  15        285.10        357.38        14.40 o                         
   5  -3 -14         26.32         37.26         6.41 o                         
   5  -3 -13         47.35         40.94         6.04 o                         
   5  -3 -12        740.66        840.81        10.84 o                         
  -5   3  11        309.01        337.71        11.93 o                         
  -5   3  10          6.38          8.78         3.53 o                         
   5  -3 -10         10.62         12.07        15.56 o                         
   5  -3  -9        253.93        338.97        11.03 o                         
  -5   3   8        459.25        479.97        22.66 o                         
   5  -3  -7        108.92        102.16         4.75 o                         
  -5   3   6        669.58        734.49        24.55 o                         
   5  -3  -5         75.28         69.59         4.13 o                         
   5  -3  -4         11.43         12.76         2.41 o                         
  -5   3   3        718.92        683.43        16.64 o                         
  -5   3   2        248.72        239.62         4.26 o                         
  -5   3   1        344.26        354.86        15.15 o                         
  -5   3   0        725.07        685.68         6.99 o                         
  -5   3  -1         40.25         48.34         2.50 o                         
   5  -3   2         40.71         36.85         3.06 o                         
  -5   3  -3        771.65        777.21         7.32 o                         
  -5   3  -4        150.72        165.55         5.47 o                         
   5  -3   4        167.62        211.66        11.66 o                         
  -5   3  -5         71.74         87.17         3.05 o                         
  -5   3  -6        751.26        843.10         9.34 o                         
  -5   3  -7        327.92        360.05         6.92 o                         
  -5   3  -8         80.78         78.67         3.24 o                         
  -5   3  -9        938.57       1173.94        10.46 o                         
  -5   3 -10        299.76        341.87         6.22 o                         
  -5   3 -11        104.82        131.09         4.16 o                         
  -5   3 -12       1084.14       1255.25        40.19 o                         
  -5   3 -13         90.11         92.23         3.35 o                         
  -5   3 -14          2.58          0.99         2.39 o                         
   5  -2 -16        605.06        694.45         9.71 o                         
   5  -2 -15         27.22         26.79         5.20 o                         
   5  -2 -14         37.08         37.41         5.36 o                         
   5  -2 -13         88.40         94.44         5.38 o                         
   5  -2 -12          2.34          6.63         4.52 o                         
   5  -2 -11         94.87        108.90         5.64 o                         
   5  -2 -10       2056.67       2361.20        20.33 o                         
  -5   2  10       2225.71       2517.33        43.73 o                         
   5  -2  -9        155.90        107.80        17.98 o                         
   5  -2  -9        392.53        356.97        11.59 o                         
   5  -2  -8         11.45         15.11         3.12 o                         
  -5   2   7       2594.71       2734.95        32.82 o                         
   5  -2  -6        287.12        262.45         6.09 o                         
  -5   2   5         71.38         70.32         3.95 o                         
   5  -2  -4        347.56        336.79        11.27 o                         
  -5   2   3          0.73         -0.40         1.78 o                         
  -5   2   2          2.41          3.59         2.76 o                         
  -5   2   1       2581.83       2564.01        13.74 o                         
   5  -2   0        480.02        505.67         6.01 o                         
  -5   2  -1         99.79         87.41         3.67 o                         
  -5   2  -2        439.54        355.84         4.50 o                         
  -5   2  -3        123.26        136.38         5.80 o                         
  -5   2  -3        127.31        106.94         7.08 o                         
  -5   2  -4         36.21         43.20         2.70 o                         
  -5   2  -5        807.31        937.02        10.82 o                         
  -5   2  -6         53.87         65.84         3.81 o                         
  -5   2  -7        124.29        139.14         3.87 o                         
  -5   2  -8       1065.16       1232.86        11.30 o                         
  -5   2  -9         53.46         71.83         4.04 o                         
  -5   2  -9         59.72         74.81         6.75 o                         
  -5   2 -10         75.20         95.08         3.77 o                         
  -5   2 -11       1804.08       2125.52        29.95 o                         
  -5   2 -12        166.18        184.80         4.43 o                         
  -5   2 -13         92.43        109.96         4.28 o                         
  -5   2 -14        508.81        617.91        22.04 o                         
  -5   2 -15         65.72         55.96         3.78 o                         
   5  -1 -17        427.38        421.62         8.38 o                         
  -5   1  16         66.48         94.99         6.33 o                         
  -5   1  15          0.08         -0.56         6.96 o                         
   5  -1 -15         16.72         22.06         4.82 o                         
   5  -1 -14        197.16        239.38         6.41 o                         
   5  -1 -13         43.15         43.99         6.42 o                         
   5  -1 -12          0.09          0.78         4.01 o                         
   5  -1 -11       1011.51       1232.44        23.79 o                         
   5  -1 -10        319.46        314.92        10.23 o                         
   5  -1  -9         17.27         20.25         2.95 o                         
  -5   1   8        449.99        480.69        14.07 o                         
  -5   1   7         16.73         15.52         2.73 o                         
   5  -1  -6         11.47         10.53         2.52 o                         
  -5   1   5        397.09        351.34        11.60 o                         
  -5   1   4         47.61         43.62         2.75 o                         
   5  -1  -3        240.92        242.71         8.09 o                         
  -5   1   2       1575.96       1496.06        15.91 o                         
   5  -1  -1         29.13         31.64         3.68 o                         
  -5   1   0         50.58         55.92         4.89 o                         
  -5   1  -1        495.93        409.92         5.74 o                         
  -5   1  -2        212.85        203.76         7.37 o                         
   5  -1   2        255.38        200.71        12.80 o                         
  -5   1  -3        513.24        530.61         9.25 o                         
  -5   1  -4       3279.66       3562.08        21.52 o                         
  -5   1  -5         20.17         20.98         2.82 o                         
  -5   1  -6          7.74          8.55         2.18 o                         
  -5   1  -7       1823.14       2108.66        13.93 o                         
  -5   1  -8         10.33          8.17         3.07 o                         
  -5   1  -8         10.37         12.54         5.23 o                         
  -5   1  -9         78.95         81.96         3.62 o                         
  -5   1 -10       2099.61       2255.95        33.37 o                         
  -5   1 -11         15.45         19.65         2.76 o                         
  -5   1 -12          0.59          3.64         3.09 o                         
  -5   1 -13        564.48        666.22        18.10 o                         
  -5   1 -14          1.59         -1.26         2.66 o                         
   5   0 -18        163.99        129.53         7.90 o                         
   5   0 -17          2.41          5.29         3.61 o                         
   5   0 -17         25.02         32.02         6.38 o                         
   5   0 -16          0.02         -1.86         2.85 o                         
  -5   0  15        392.38        468.70         8.69 o                         
   5   0 -14         78.81         83.13         6.48 o                         
  -5   0  13          2.37          3.24         3.57 o                         
  -5   0  12        611.09        690.74        11.44 o                         
  -5   0  11          0.01         -7.77         5.18 o                         
   5   0 -11        143.26        130.48         6.07 o                         
   5   0 -10          0.02          1.85         2.62 o                         
   5   0  -9       1000.97       1057.50        18.76 o                         
   5   0  -8         28.49         28.63         2.91 o                         
   5   0  -7        105.49        104.37         3.72 o                         
   5   0  -6        982.12        919.09        24.59 o                         
  -5   0   5         91.71         90.25         3.69 o                         
  -5   0   4          1.90          1.20         2.69 o                         
   5   0  -3       3364.31       3385.00        22.53 o                         
   5   0  -2         20.32         21.28         3.30 o                         
   5   0  -1         68.17         78.03         6.25 o                         
  -5   0   0       1431.14       1255.02        11.05 o                         
  -5   0  -1        304.12        333.02        10.86 o                         
   5   0   1        506.57        502.88        21.36 o                         
  -5   0  -2         33.95         43.38         3.10 o                         
  -5   0  -2         56.55         61.83         8.36 o                         
   5   0   3       3652.20       3355.26        19.37 o                         
   5   0   4        236.30        282.54         6.58 o                         
   5   0   5          2.84          4.16         2.02 o                         
  -5   0  -6       1634.76       1764.73        13.50 o                         
  -5   0  -7        239.10        260.80         6.87 o                         
  -5   0  -7        381.87        387.46        26.33 o                         
  -5   0  -8         23.86         27.47         3.01 o                         
  -5   0  -9       1383.66       1440.08        18.66 o                         
  -5   0 -10        212.36        229.13         6.54 o                         
  -5   0 -11          0.44         -1.08         3.48 o                         
  -5   0 -12        768.59        989.38        32.28 o                         
  -5   0 -13        108.00        103.98         5.14 o                         
  -5   0 -14         13.58         11.58         4.09 o                         
   5   1 -18          1.30          1.82         2.27 o                         
  -5  -1  17          0.73         -3.17         2.87 o                         
   5   1 -16        151.53        187.08         6.42 o                         
   5   1 -15         10.58         13.76         5.67 o                         
   5   1 -14          5.19          4.10         3.58 o                         
   5   1 -13        360.77        392.62         7.93 o                         
  -5  -1  12          0.63         11.69         4.77 o                         
   5   1 -12         58.79         99.48         8.84 o                         
   5   1 -11          0.00         -1.70         2.68 o                         
   5   1 -10       1169.14       1308.87        19.98 o                         
   5   1  -9         10.76         13.70         2.82 o                         
   5   1  -8         10.59         11.14         2.45 o                         
  -5  -1   7       2105.40       1980.88        29.78 o                         
   5   1  -6        105.75        107.46         3.39 o                         
   5   1  -5        229.92        188.21         8.74 o                         
   5   1  -4       1483.56       1381.85        12.92 o                         
   5   1  -3         79.92         67.75         4.67 o                         
   5   1  -2         67.08         55.03         4.49 o                         
  -5  -1   1       2494.90       2180.83        13.97 o                         
   5   1   0         63.89         65.94         6.23 o                         
   5   1   0        205.58        182.21         6.35 o                         
   5   1   1         10.45         13.10         2.41 o                         
   5   1   2       1880.05       1710.66        14.03 o                         
  -5  -1  -3        202.36        229.40         9.52 o                         
  -5  -1  -4        242.01        244.07         5.85 o                         
   5   1   5       1696.02       1691.58        14.93 o                         
   5   1   5       2825.05       2459.29        65.03 o                         
  -5  -1  -6        473.93        537.28        11.86 o                         
  -5  -1  -6        789.41        819.16        22.74 o                         
  -5  -1  -7         96.75        103.09         4.18 o                         
  -5  -1  -8       1506.19       1619.65        24.60 o                         
  -5  -1  -9         18.66         20.64         3.32 o                         
  -5  -1 -10        166.61        191.28         6.55 o                         
  -5  -1 -11        232.76        270.73        15.60 o                         
  -5  -1 -12         26.77         25.93         4.34 o                         
  -5  -1 -13         10.77         19.52         5.51 o                         
  -5  -2  18          0.60          3.88         2.95 o                         
  -5  -2  17        417.49        444.49         9.75 o                         
   5   2 -16         58.85         60.14         7.55 o                         
   5   2 -15         17.04         19.59         5.11 o                         
   5   2 -14        640.00        712.93        12.56 o                         
   5   2 -13         13.50         15.71         4.77 o                         
   5   2 -12          2.86         -5.93         4.25 o                         
   5   2 -11       1026.10       1170.45        25.34 o                         
   5   2 -10          1.10          2.76         2.81 o                         
  -5  -2   9          3.66          3.82         2.76 o                         
  -5  -2   8       1043.58        974.61        37.12 o                         
   5   2  -8       1452.23       1212.33        25.58 o                         
   5   2  -7        148.52        130.15         4.40 o                         
   5   2  -6         13.57         14.07         3.30 o                         
   5   2  -5       2877.00       2734.18        17.61 o                         
  -5  -2   4        205.57        199.65         5.37 o                         
   5   2  -3         53.02         60.01         4.47 o                         
  -5  -2   2       2928.06       2613.66        16.60 o                         
   5   2  -1          6.09          2.32         3.89 o                         
   5   2  -1         88.14         65.66         5.49 o                         
   5   2   0         14.67         16.75         2.45 o                         
   5   2   1       1106.32        986.42        10.07 o                         
   5   2   2         28.64         30.48         3.56 o                         
   5   2   3         36.18         35.53         3.24 o                         
  -5  -2  -4       4376.79       4161.62        22.13 o                         
   5   2   4       5465.03       4598.91        88.53 o                         
  -5  -2  -5        214.48        212.20         7.26 o                         
   5   2   5        373.65        439.26        31.53 o                         
  -5  -2  -6          3.72          5.15         2.89 o                         
  -5  -2  -7       1069.06       1215.48        30.70 o                         
  -5  -2  -8         87.07         84.27         5.05 o                         
  -5  -2  -9          0.13          3.43         3.10 o                         
  -5  -2 -10        703.23        739.08        18.33 o                         
  -5  -2 -11         26.57         22.90         4.30 o                         
  -5  -2 -12          4.95         14.10         5.58 o                         
  -5  -2 -13        252.81        174.05         8.82 o                         
   5   3 -18        416.68        383.50         7.46 o                         
   5   3 -17         26.31         14.37         5.31 o                         
   5   3 -16          8.86         10.10         4.21 o                         
   5   3 -15         49.30         54.74         4.93 o                         
   5   3 -14         10.03          8.60         4.26 o                         
   5   3 -13          1.35          4.43         4.23 o                         
   5   3 -12        906.30       1071.36        22.21 o                         
   5   3 -11         70.66         66.46         5.78 o                         
   5   3 -10         22.28         19.30         3.17 o                         
  -5  -3   9       1703.73       1626.62        22.11 o                         
   5   3  -9       2049.72       2105.13        36.71 o                         
   5   3  -8          3.29          1.95         2.96 o                         
   5   3  -7        127.66        125.10         5.25 o                         
   5   3  -6       2086.07       1843.76        13.82 o                         
  -5  -3   5          0.16         -0.88         2.27 o                         
  -5  -3   4         80.68         78.04         4.92 o                         
  -5  -3   3       1403.32       1098.02        12.98 o                         
   5   3  -2         25.39         19.94         5.78 o                         
  -5  -3   2        125.72        112.75         5.95 o                         
   5   3  -1         48.95         41.75         3.19 o                         
  -5  -3   0       1213.78       1042.66        10.83 o                         
   5   3   1         60.36         52.39         4.47 o                         
   5   3   2          7.25         10.30         2.64 o                         
   5   3   3       1470.46       1314.36        12.18 o                         
  -5  -3  -4          0.06          1.37         2.91 o                         
  -5  -3  -4          6.94          7.30         5.54 o                         
  -5  -3  -5          8.96         10.22         2.75 o                         
  -5  -3  -6        942.19        966.21        22.51 o                         
  -5  -3  -7          0.12         -2.36         2.49 o                         
  -5  -3  -8         82.19         80.74         4.34 o                         
  -5  -3  -9       1016.09        950.35        33.79 o                         
  -5  -3 -10         15.79         15.04         5.58 o                         
  -5  -3 -11          7.38          2.92         5.04 o                         
   5   4 -17         26.69         28.22         4.65 o                         
  -5  -4  16        395.03        467.75         9.75 o                         
  -5  -4  15         24.11         29.75         4.26 o                         
   5   4 -14         42.49         44.27         4.32 o                         
  -5  -4  13        904.50       1120.26        21.77 o                         
  -5  -4  12         38.53         40.42         5.13 o                         
  -5  -4  11         63.94         63.63         5.71 o                         
   5   4 -10       1712.77       1593.70        25.40 o                         
  -5  -4  10       2199.76       2595.38        49.83 o                         
   5   4  -9        119.84        120.91         5.40 o                         
  -5  -4   8        306.66        273.55         9.30 o                         
   5   4  -7        968.52        856.87        10.71 o                         
   5   4  -6          0.41          0.50         2.65 o                         
  -5  -4   5         77.96         62.16         6.14 o                         
  -5  -4   4       1241.87       1001.04        12.55 o                         
   5   4  -3          0.11          3.80         4.25 o                         
  -5  -4   3        185.12        145.59        10.51 o                         
  -5  -4   2         73.21         60.42         3.74 o                         
   5   4  -1        470.61        385.36         7.40 o                         
   5   4   0        231.92        190.96        11.57 o                         
   5   4   1          2.22         -1.62         2.57 o                         
   5   4   2       1226.20       1143.36        15.40 o                         
  -5  -4  -3          9.41          6.03         3.38 o                         
  -5  -4  -3         45.00         27.96         8.70 o                         
  -5  -4  -4          7.21          5.27         2.66 o                         
  -5  -4  -5       1425.80       1211.49        20.72 o                         
  -5  -4  -6        127.15        113.45         4.75 o                         
  -5  -4  -7         14.33         18.06         4.10 o                         
  -5  -4  -7         14.62         17.19        11.18 o                         
  -5  -4  -8        637.02        585.51        20.46 o                         
  -5  -4  -8        866.37        819.03        18.59 o                         
  -5  -4  -9         16.68         16.94         3.30 o                         
  -5  -4 -10         14.95          7.78         7.98 o                         
  -5  -5  17        140.36        114.25         8.82 o                         
   5   5 -16          9.32          7.67         2.96 o                         
  -5  -5  15         20.73         22.05         3.72 o                         
  -5  -5  14        438.54        540.21        17.96 o                         
  -5  -5  13         17.12         16.54         5.07 o                         
  -5  -5  12        103.79        112.51         7.33 o                         
  -5  -5  11        345.42        329.19         9.24 o                         
   5   5 -10          0.22         -1.61         3.95 o                         
  -5  -5   9         74.49         57.54         6.91 o                         
  -5  -5   8        658.98        625.88        12.30 o                         
  -5  -5   7        340.54        288.24         7.04 o                         
   5   5  -6        155.49        139.10         6.58 o                         
  -5  -5   5        570.76        408.81         8.08 o                         
   5   5  -4         13.44          7.89         4.15 o                         
  -5  -5   3         33.34         31.47         4.28 o                         
  -5  -5   2        601.37        508.20        10.35 o                         
  -5  -5   1        381.58        323.39        13.77 o                         
  -5  -5   0         51.61         52.84         4.69 o                         
  -5  -5  -1        638.98        532.22         9.59 o                         
  -5  -5  -2          0.10         -2.25         2.58 o                         
  -5  -5  -3          4.97          3.67         2.48 o                         
  -5  -5  -4       1383.40       1329.94        24.07 o                         
  -5  -5  -5          0.82          2.53         2.57 o                         
  -5  -5  -6         13.72          9.40         2.96 o                         
  -5  -5  -7        457.10        420.95        17.31 o                         
  -5  -5  -7        630.31        582.29        22.46 o                         
  -5  -5  -8          5.09          3.01         2.87 o                         
  -5  -5  -9          9.07          5.70         4.46 o                         
  -5  -6  16         74.80         73.47         5.39 o                         
   5   6 -15        328.38        411.27        14.10 o                         
  -5  -6  14         42.43         46.55         6.12 o                         
  -5  -6  13         32.55         40.26         4.40 o                         
  -5  -6  12        861.49        893.11        13.25 o                         
  -5  -6  11        228.97        226.05         7.73 o                         
  -5  -6  10        299.55        339.50        19.95 o                         
  -5  -6   9       1124.40       1099.20        18.79 o                         
  -5  -6   8         88.48         80.77         5.26 o                         
  -5  -6   7        103.82        100.53         6.10 o                         
  -5  -6   6          8.30         10.46         3.63 o                         
  -5  -6   5          3.52          3.12         3.30 o                         
  -5  -6   4         53.42         46.35         4.71 o                         
  -5  -6   3        895.21        795.72        12.07 o                         
   5   6  -2        165.54        156.17         8.42 o                         
  -5  -6   1         36.35         28.20         4.28 o                         
  -5  -6   0         94.10         86.22         5.73 o                         
  -5  -6  -1          1.79          1.79         2.98 o                         
  -5  -6  -2          9.65          7.96         2.78 o                         
  -5  -6  -3        801.93        813.30        17.96 o                         
  -5  -6  -4         60.94         40.03         3.77 o                         
  -5  -6  -5          8.65          6.52         2.96 o                         
  -5  -6  -6        331.30        311.48        14.32 o                         
  -5  -6  -7         41.31         34.72         3.45 o                         
  -5  -7  15         21.79         22.80         3.26 o                         
   5   7 -14         62.05         58.54         4.62 o                         
  -5  -7  13        380.79        393.01         9.43 o                         
   5   7 -12          0.16         -1.24         3.81 o                         
   5   7 -11        144.07        165.01         8.40 o                         
  -5  -7  10          3.58          1.75         5.35 o                         
  -5  -7   9         92.66         83.59         7.86 o                         
  -5  -7   8        114.14         96.98         6.20 o                         
  -5  -7   7         45.80         45.17         4.33 o                         
  -5  -7   6        117.92        103.04         5.27 o                         
  -5  -7   5          1.40          2.24         3.51 o                         
  -5  -7   4        755.01        649.19        10.49 o                         
  -5  -7   3        150.29        120.86         7.41 o                         
  -5  -7   2         12.99         17.52         3.20 o                         
  -5  -7   1         34.96         25.15         4.76 o                         
  -5  -7   0         81.73         77.34         7.03 o                         
  -5  -7  -1          0.19         -2.53         4.41 o                         
  -5  -7  -2       1025.25       1067.53        22.83 o                         
  -5  -7  -3        106.75         85.19         3.78 o                         
  -5  -7  -4         71.67         54.57         3.31 o                         
  -5  -8  13          6.91          8.82         3.42 o                         
  -5  -8  12         24.90         24.19         4.55 o                         
  -5  -8  11        126.81         99.59         6.80 o                         
  -5  -8  10          0.15         -1.50         2.88 o                         
   5   8  -9         11.97         11.85         5.04 o                         
  -5  -8   9         33.54          6.29         6.38 o                         
  -5  -8   8        101.78         93.13         5.02 o                         
  -5  -8   7         17.90         16.72         3.72 o                         
  -5  -8   6         47.84         50.05         5.28 o                         
  -5  -8   5        459.24        467.74        10.57 o                         
   5   8  -4        169.50        199.56        16.93 o                         
  -5  -8   3         68.27         58.77         4.58 o                         
  -5  -8   2         65.64         64.67         4.46 o                         
   5   8  -1         33.70         27.20         5.43 o                         
  -5  -8   0         87.44        100.63         6.54 o                         
  -5  -8  -1        479.16        550.92        21.05 o                         
  -5  -8  -2          0.85          1.17         3.38 o                         
   5   8   3        147.26        114.40         7.00 o                         
   5   9 -10         22.85         12.36         3.29 o                         
   5   9  -9         56.59         42.23         3.58 o                         
  -5  -9   8         12.64          8.85         2.65 o                         
   5   9  -7         46.47         53.91         4.14 o                         
  -5  -9   6        133.92        145.03         5.50 o                         
   5   9  -5        215.69        238.48        13.95 o                         
  -5  -9   4         21.50         32.26         3.59 o                         
  -5  -9   3        128.46        109.61         4.69 o                         
  -5  -9   2        154.25        143.77         5.90 o                         
   5   9  -1        151.15        140.52         5.51 o                         
  -6  10   0         58.66         43.47         3.67 o                         
   6 -10   1         76.95         63.31         3.35 o                         
   6 -10   2         89.36         80.39         3.96 o                         
   6 -10   3         16.82         10.99         2.45 o                         
  -6  10  -4         86.02         84.69         8.41 o                         
  -6  10  -5         76.81         34.12         5.79 o                         
  -6   9   5         87.25         43.41         5.97 o                         
   6  -9  -4          2.63          4.30         3.47 o                         
  -6   9   3         11.12          1.19         4.10 o                         
  -6   9   2         65.09         80.56         6.93 o                         
   6  -9  -2         75.32         39.69         3.67 o                         
   6  -9  -1          5.60         -0.11         2.87 o                         
  -6   9   0        128.67        126.98         6.63 o                         
  -6   9  -1         37.61         38.18         4.38 o                         
  -6   9  -2          2.77          3.04         3.10 o                         
  -6   9  -3         65.90         67.87         7.02 o                         
  -6   9  -4        140.93        156.09         6.89 o                         
  -6   9  -5         21.19         20.68         2.97 o                         
  -6   9  -6          9.27          9.10         2.72 o                         
  -6   9  -7        180.58        226.86         5.86 o                         
  -6   9  -8         75.87         90.24         5.91 o                         
  -6   9  -9         20.21         16.94         2.60 o                         
   6  -8  -8         47.97         57.23         4.87 o                         
   6  -8  -7        211.96        236.44         8.22 o                         
   6  -8  -5         26.95         27.79         4.97 o                         
   6  -8  -4          0.71         -2.73         5.15 o                         
   6  -8  -3         71.64         95.29         9.56 o                         
  -6   8   2         85.29         83.49         5.29 o                         
  -6   8   1        116.62         81.89         5.79 o                         
  -6   8   0        298.63        309.75        10.78 o                         
  -6   8  -1         88.22         78.30         5.22 o                         
  -6   8  -2        137.95        139.48         8.30 o                         
  -6   8  -3        105.36        105.85         6.92 o                         
  -6   8  -4         65.47         84.38         4.36 o                         
  -6   8  -5         27.29         43.05         4.30 o                         
  -6   8  -6         13.33         12.46         3.20 o                         
  -6   8  -7         36.95         48.37         5.24 o                         
  -6   8  -8         32.08         34.49         2.97 o                         
  -6   8  -9        121.90        132.81         4.26 o                         
  -6   8 -10         65.25         69.88         3.04 o                         
   6  -7 -10         85.95         93.22         4.32 o                         
   6  -7  -9         21.10         24.96         4.38 o                         
   6  -7  -8         48.66         69.74         5.40 o                         
   6  -7  -7         25.50         40.67         6.48 o                         
   6  -7  -6         25.75         26.86         3.95 o                         
  -6   7   5        193.73        184.35         7.83 o                         
   6  -7  -4         38.85         49.71         9.68 o                         
  -6   7   3          0.65         -0.26         4.00 o                         
  -6   7   2         18.42         25.22         6.73 o                         
  -6   7   2         69.07        118.87        14.17 o                         
  -6   7   1         76.59         89.69         7.05 o                         
  -6   7   0         63.73         67.28         4.66 o                         
  -6   7  -1        655.92        754.46        18.56 o                         
  -6   7  -2          5.68          9.97         2.79 o                         
  -6   7  -3          1.69          0.32         2.46 o                         
  -6   7  -4        201.16        240.15         6.34 o                         
  -6   7  -5        924.41       1165.03        14.45 o                         
  -6   7  -6        390.31        509.56        16.65 o                         
  -6   7  -7        166.82        220.56         6.45 o                         
  -6   7  -8        164.87        199.95         5.91 o                         
  -6   7  -9         79.48         96.52         4.25 o                         
  -6   7 -10        502.04        602.59         8.43 o                         
  -6   7 -11        378.50        465.89        10.04 o                         
  -6   7 -12         66.07         68.74         3.96 o                         
   6  -6 -11         15.63         20.93         3.48 o                         
   6  -6 -11         16.29         47.81        10.48 o                         
  -6   6  10          7.57         10.25         4.63 o                         
   6  -6  -9         99.69        118.75         5.60 o                         
   6  -6  -8         93.98        116.02         6.32 o                         
   6  -6  -7         23.21         22.37         3.90 o                         
   6  -6  -6        142.57        164.38         6.04 o                         
   6  -6  -4         55.18         76.00         8.35 o                         
  -6   6   3          6.36         -1.92         6.67 o                         
  -6   6   2         45.53         57.44         6.49 o                         
  -6   6   1        155.85        177.83         9.23 o                         
  -6   6   0       1042.26       1188.25        30.00 o                         
  -6   6  -1        351.42        386.92         9.18 o                         
  -6   6  -2         69.16         72.40         4.24 o                         
  -6   6  -3          4.27          9.63         2.85 o                         
  -6   6  -4          7.56          6.10         2.81 o                         
  -6   6  -5        202.00        264.99         9.33 o                         
  -6   6  -6        429.20        493.21         8.86 o                         
  -6   6  -7        140.31        166.53         5.44 o                         
  -6   6  -8        105.55        112.66         4.56 o                         
  -6   6  -9        695.75        756.51        10.84 o                         
  -6   6 -10         95.36        100.51         7.27 o                         
  -6   6 -11         24.78         38.36         4.39 o                         
  -6   6 -12         98.48        112.83         7.60 o                         
  -6   5  13        219.24        222.49        10.23 o                         
   6  -5 -12         68.36         92.37         5.08 o                         
   6  -5 -12         70.68         92.60        12.56 o                         
   6  -5 -11         51.95         59.82         6.14 o                         
   6  -5 -10         35.81         38.74         4.13 o                         
   6  -5  -9         14.08         20.66         5.10 o                         
   6  -5  -8         25.24         40.69         5.49 o                         
   6  -5  -8         25.42         46.64        14.19 o                         
  -6   5   7        165.01        191.53         7.31 o                         
   6  -5  -6         62.35         77.95         6.86 o                         
   6  -5  -5         46.77         52.23         5.09 o                         
  -6   5   4        224.05        269.97        10.94 o                         
  -6   5   3         74.63         90.28         5.97 o                         
   6  -5  -2         76.92         85.89         5.32 o                         
   6  -5  -1       1312.77       1385.82        32.95 o                         
   6  -5   0        373.80        401.69         7.59 o                         
   6  -5   1        118.11        131.66         4.80 o                         
   6  -5   2        354.17        404.58         9.15 o                         
  -6   5  -3        234.48        277.53         7.15 o                         
  -6   5  -4        122.16        140.92         8.68 o                         
  -6   5  -5       1295.24       1475.25        17.35 o                         
  -6   5  -6        118.64        141.25         5.35 o                         
  -6   5  -7         31.54         45.74         8.21 o                         
  -6   5  -7         47.70         63.70         5.40 o                         
  -6   5  -8        835.90        993.40        12.08 o                         
  -6   5  -9        509.77        539.16        19.93 o                         
  -6   5 -10         93.85         68.19         5.59 o                         
  -6   5 -11        179.10        228.68         8.67 o                         
  -6   5 -12        142.38        174.48        12.83 o                         
  -6   5 -13         30.19         34.65         2.72 o                         
  -6   4  14        183.74        191.40         6.74 o                         
  -6   4  13         51.46         53.92         4.41 o                         
   6  -4 -13         52.55         62.37        12.28 o                         
   6  -4 -12         29.07         39.24         4.57 o                         
   6  -4 -11         13.27         19.94         3.15 o                         
   6  -4 -10        221.30        283.04        13.71 o                         
  -6   4   9         70.46         74.70         7.43 o                         
   6  -4  -9        100.61        123.26         7.85 o                         
   6  -4  -8        263.53        281.11         9.95 o                         
   6  -4  -7         15.41         19.13         6.35 o                         
   6  -4  -6         62.56         73.28         6.59 o                         
   6  -4  -4         38.30         32.39         4.48 o                         
   6  -4  -3         81.31         88.61         4.38 o                         
   6  -4  -2       1765.64       1843.17        22.69 o                         
  -6   4   1          8.27          7.74         2.59 o                         
  -6   4   0         26.66         28.18         2.93 o                         
   6  -4   1        708.83        766.42        10.71 o                         
   6  -4   2         84.85         86.32         3.55 o                         
   6  -4   3        123.91        137.17         6.06 o                         
  -6   4  -4       1401.06       1490.33        15.46 o                         
  -6   4  -5        486.25        550.28         8.97 o                         
  -6   4  -6        175.77        183.19        15.19 o                         
  -6   4  -7        812.75        981.54        10.90 o                         
  -6   4  -8        181.16        238.77         9.66 o                         
  -6   4  -9         29.45         35.64         3.42 o                         
  -6   4 -10        173.17        209.56         6.14 o                         
  -6   4 -11         13.53         21.06         3.86 o                         
  -6   4 -12          7.11         10.15         2.44 o                         
  -6   4 -13        285.06        323.79         8.24 o                         
  -6   3  15        132.49        140.35         8.77 o                         
   6  -3 -14          1.63          0.51         3.93 o                         
   6  -3 -14         35.89         29.41        11.41 o                         
   6  -3 -13         19.42         23.54         4.51 o                         
  -6   3  12        516.15        619.16         9.58 o                         
   6  -3 -11         26.00         26.26         4.64 o                         
  -6   3  10          4.62         -0.47         4.31 o                         
   6  -3 -10          7.69          8.92         6.21 o                         
   6  -3  -9        379.30        427.86         8.28 o                         
  -6   3   8        414.39        499.53        19.37 o                         
  -6   3   7         66.78         71.83         5.81 o                         
   6  -3  -6       1106.41       1351.70        47.97 o                         
   6  -3  -5         67.64         90.56        14.63 o                         
   6  -3  -5        193.90        185.60         8.77 o                         
  -6   3   4         60.87         66.40         3.49 o                         
   6  -3  -3       1719.90       1843.51        32.39 o                         
   6  -3  -2        712.71        713.08         9.22 o                         
   6  -3  -1        171.83        170.08         4.72 o                         
  -6   3   1        192.52        167.18        14.15 o                         
  -6   3   0        917.27        986.84        20.76 o                         
   6  -3   0       1329.67       1277.49        26.18 o                         
  -6   3  -1        205.24        206.07         4.03 o                         
  -6   3  -2        113.95        122.88         4.93 o                         
  -6   3  -3       1367.92       1426.83        12.31 o                         
  -6   3  -4         46.43         35.10         3.66 o                         
  -6   3  -5         83.61         99.02         5.05 o                         
  -6   3  -6        737.49        851.05        12.30 o                         
  -6   3  -7        135.81        163.74         9.17 o                         
  -6   3  -8          7.21         12.37         2.69 o                         
  -6   3  -9        405.37        517.52         7.17 o                         
  -6   3 -10        423.91        508.69        17.41 o                         
  -6   3 -11        117.25        106.39         3.72 o                         
  -6   3 -12        204.77        268.09         7.41 o                         
  -6   3 -12        404.38        511.80        17.47 o                         
  -6   2  16         74.67         54.40         4.57 o                         
   6  -2 -15          3.48          1.13         3.77 o                         
   6  -2 -15         48.98         39.36         9.50 o                         
   6  -2 -14         70.43         82.08         7.22 o                         
   6  -2 -13        342.96        415.47        10.38 o                         
  -6   2  12        271.63        346.88        14.41 o                         
  -6   2  11         45.29         47.92         5.56 o                         
   6  -2 -11         92.20         93.79         8.51 o                         
   6  -2 -10          2.17          5.33         3.59 o                         
  -6   2   9        318.88        360.04        17.22 o                         
   6  -2  -8        242.25        270.50         6.77 o                         
  -6   2   7       2943.68       3565.04        51.46 o                         
  -6   2   7       4903.26       5669.26        44.69 o                         
   6  -2  -6          1.41          1.44         5.63 o                         
   6  -2  -6          2.35          2.34         5.20 o                         
  -6   2   5          7.10          3.50         2.99 o                         
   6  -2  -4        916.37        985.95        31.26 o                         
   6  -2  -3          9.89          7.24         2.28 o                         
   6  -2  -2         96.06         97.94         4.61 o                         
  -6   2   2        121.01        121.08         6.94 o                         
   6  -2  -1       2496.64       2517.78        68.53 o                         
  -6   2   0          0.69         -1.72         1.79 o                         
  -6   2  -1         40.26         42.09         3.40 o                         
  -6   2  -2       1541.98       1596.94        11.85 o                         
  -6   2  -3        173.57        184.22         5.22 o                         
  -6   2  -4          5.88          9.37         3.71 o                         
  -6   2  -5        788.50        894.31        12.48 o                         
  -6   2  -6        115.36        129.72         8.55 o                         
  -6   2  -7         14.99         17.01         2.85 o                         
  -6   2  -8        131.75        187.60         5.20 o                         
  -6   2  -9         11.31         11.47         3.49 o                         
  -6   2 -10         29.79         36.43         2.73 o                         
  -6   2 -11        220.70        228.25        13.61 o                         
  -6   2 -11        652.07        939.54        25.97 o                         
  -6   2 -12         46.02         51.63         5.02 o                         
  -6   2 -13         36.58         37.18         3.95 o                         
   6  -1 -16          1.00          2.68         2.52 o                         
   6  -1 -15          9.66         10.69         4.49 o                         
   6  -1 -14        402.62        474.60         9.31 o                         
   6  -1 -13          9.50         10.63         5.38 o                         
   6  -1 -12          0.27          2.51         3.96 o                         
   6  -1 -12         17.07         26.66        13.87 o                         
   6  -1 -11        714.45        839.13        13.57 o                         
   6  -1 -10         17.03         15.24         5.27 o                         
  -6   1   9          7.14         11.25         3.89 o                         
  -6   1   8       2633.47       2714.73        62.65 o                         
  -6   1   8       3370.00       3678.61        36.23 o                         
   6  -1  -7        189.66        195.96        10.68 o                         
   6  -1  -7        234.69        196.07        11.59 o                         
   6  -1  -6          1.47          4.88         2.72 o                         
  -6   1   5        956.60        998.22        30.74 o                         
  -6   1   4         29.34         30.01         3.05 o                         
   6  -1  -3         23.07         18.30         3.37 o                         
   6  -1  -3         38.43         40.54         5.04 o                         
  -6   1   2       1753.20       1757.32        35.19 o                         
  -6   1   1        209.48        187.67         5.01 o                         
  -6   1   0         35.02         36.07         4.11 o                         
   6  -1   1        914.00        876.48         9.36 o                         
  -6   1  -2        148.95        134.53         4.52 o                         
   6  -1   3         94.98        108.44         6.06 o                         
  -6   1  -4        378.06        374.76         8.53 o                         
  -6   1  -5        618.27        677.78        26.05 o                         
  -6   1  -6        201.26        235.29         5.35 o                         
  -6   1  -7        504.13        595.27         8.66 o                         
  -6   1  -8         37.84         42.09         4.66 o                         
  -6   1  -9         19.40         23.85         3.45 o                         
  -6   1 -10        474.13        548.86        21.18 o                         
  -6   1 -10       1191.39       1465.04        31.42 o                         
  -6   1 -11         86.85         92.31         5.15 o                         
  -6   1 -12         51.41         47.67         4.51 o                         
  -6   1 -13        841.81        870.43        26.25 o                         
   6   0 -16         15.05         10.94         3.91 o                         
   6   0 -15        320.81        379.35         7.15 o                         
  -6   0  14          0.78         -7.05         7.70 o                         
   6   0 -14         62.99         71.68         6.14 o                         
   6   0 -13          2.38          2.67         3.53 o                         
  -6   0  12        543.30        605.27        10.26 o                         
   6   0 -11         48.59         53.53         6.46 o                         
   6   0 -10         19.40         17.60         4.11 o                         
   6   0  -9       1481.40       1399.84        36.38 o                         
  -6   0   9       1801.44       1997.82        32.17 o                         
  -6   0   8         35.58         22.58         3.59 o                         
   6   0  -8         61.08         27.51         9.80 o                         
   6   0  -7         10.88          7.94         3.19 o                         
  -6   0   6       1327.18       1239.58        29.94 o                         
  -6   0   5         17.88         20.43         3.01 o                         
   6   0  -4         37.48         32.75         5.18 o                         
  -6   0   4        101.43        105.09         7.35 o                         
   6   0  -3       1262.04       1321.96        37.39 o                         
   6   0  -2          0.07         -0.36         2.49 o                         
   6   0  -1         31.22         37.15         4.51 o                         
  -6   0   0        538.14        544.87         8.87 o                         
   6   0   1         22.54         22.31         2.82 o                         
   6   0   2         35.88         43.60         5.21 o                         
   6   0   3        431.63        394.89         8.50 o                         
   6   0   4       1244.15       1451.14        24.08 o                         
  -6   0  -5         34.19         40.09         3.73 o                         
  -6   0  -6        415.83        473.68         8.49 o                         
  -6   0  -7        156.84        183.76         7.81 o                         
  -6   0  -8        115.01        124.89         5.18 o                         
  -6   0  -9        576.85        654.40        23.16 o                         
  -6   0 -10         19.81         30.10         4.75 o                         
  -6   0 -10         26.02         27.26         9.89 o                         
  -6   0 -11          5.12          4.72         3.72 o                         
  -6   0 -12        769.48        846.20        26.77 o                         
   6   1 -17          1.31          1.10         4.85 o                         
   6   1 -17         33.24         32.50         5.15 o                         
   6   1 -16        297.71        347.17         7.06 o                         
   6   1 -15         22.54         28.27         5.04 o                         
   6   1 -14          0.10         -2.69         2.95 o                         
   6   1 -13        528.80        604.80        10.08 o                         
   6   1 -12        155.12        157.96         8.03 o                         
   6   1 -11          2.83          3.04         3.89 o                         
   6   1 -10        952.53       1011.26        21.16 o                         
   6   1  -9          0.61         -0.86         3.16 o                         
   6   1  -8          1.67          2.73         3.29 o                         
  -6  -1   7       1722.01       1748.10        49.32 o                         
   6   1  -6         33.71         31.60         3.46 o                         
   6   1  -5         31.09         28.74         4.47 o                         
  -6  -1   5        145.47        129.48        18.01 o                         
   6   1  -4        619.50        562.10        14.17 o                         
   6   1  -3        314.70        294.24         6.82 o                         
   6   1  -2         58.03         67.24         5.65 o                         
  -6  -1   1        977.25        963.07        11.48 o                         
   6   1   0          0.20         -1.35         2.62 o                         
  -6  -1  -1          3.36          2.92         6.03 o                         
   6   1   1         65.09         50.92         8.28 o                         
   6   1   2       1015.09       1001.31        13.67 o                         
   6   1   3       1442.43       1629.63        24.96 o                         
  -6  -1  -4        166.24        179.59         8.11 o                         
  -6  -1  -5        523.04        502.17        12.19 o                         
  -6  -1  -6         47.31         53.56         6.11 o                         
  -6  -1  -7          7.15          9.07         3.91 o                         
  -6  -1  -8       1160.88       1116.86        20.60 o                         
  -6  -1  -9          0.87          0.10         4.18 o                         
  -6  -1  -9          4.08          5.06         9.59 o                         
  -6  -1 -10          2.00          1.60         2.98 o                         
  -6  -1 -11        842.34        842.21        29.76 o                         
   6   2 -17         50.12         51.73         3.82 o                         
  -6  -2  16        189.34        194.02         7.80 o                         
   6   2 -15          0.08          0.09         3.40 o                         
   6   2 -14       1043.75       1154.65        14.33 o                         
   6   2 -13         50.81         63.31         6.91 o                         
   6   2 -12         52.08         54.45         4.69 o                         
  -6  -2  11        392.39        423.91        19.06 o                         
   6   2 -10         16.84         16.13         4.78 o                         
   6   2  -9          0.72         -3.17         4.17 o                         
  -6  -2   8       1212.47       1153.28        30.56 o                         
   6   2  -7         70.15         69.59         4.23 o                         
   6   2  -6          8.23         10.06         2.94 o                         
  -6  -2   5         51.14         44.89         3.43 o                         
  -6  -2   4        100.27         90.97         4.04 o                         
   6   2  -3         91.26         90.25         7.32 o                         
  -6  -2   2       1471.62       1325.99        21.71 o                         
   6   2  -1          0.81          2.37         2.92 o                         
  -6  -2   0          1.54         -0.71         5.04 o                         
   6   2   0          4.78         -0.26         4.82 o                         
   6   2   1        100.44         96.19         5.38 o                         
   6   2   2        524.50        549.66        12.66 o                         
  -6  -2  -3         43.29         39.32         4.57 o                         
  -6  -2  -4        680.31        727.22        15.71 o                         
  -6  -2  -5        153.62        173.42         7.77 o                         
  -6  -2  -6          0.27         -2.65         3.10 o                         
  -6  -2  -7       1993.22       1940.66        39.07 o                         
  -6  -2  -7       2766.01       2871.82        48.31 o                         
  -6  -2  -8          4.81          6.09         4.10 o                         
  -6  -2  -8          5.40          3.61        10.14 o                         
  -6  -2  -9          4.54          0.53         3.46 o                         
  -6  -2 -10        477.53        490.59        15.48 o                         
  -6  -2 -11          0.08          2.71         3.54 o                         
   6   3 -17          6.47         15.88         4.85 o                         
  -6  -3  17         64.55         74.82         8.48 o                         
   6   3 -16          6.65          5.84         2.82 o                         
   6   3 -15        592.90        655.16        10.00 o                         
   6   3 -14         60.96         61.60         6.19 o                         
   6   3 -13          3.61          1.59         4.70 o                         
   6   3 -12         76.08         79.96         6.76 o                         
   6   3 -11          9.59          7.12         5.10 o                         
   6   3 -10          7.97         14.17         4.51 o                         
  -6  -3   9        941.60        896.93        25.60 o                         
  -6  -3   8          3.29          1.96         4.17 o                         
   6   3  -7          0.04         -1.51         2.74 o                         
  -6  -3   6        364.48        341.51         7.70 o                         
   6   3  -5          0.51          0.43         2.91 o                         
   6   3  -4         82.64         92.63         5.84 o                         
  -6  -3   3       1513.90       1337.23        14.26 o                         
   6   3  -2         39.93         33.13         4.02 o                         
  -6  -3   1          3.93         -3.16         7.44 o                         
   6   3  -1         57.85         51.91         5.98 o                         
   6   3   0        625.10        556.20         9.37 o                         
  -6  -3  -1         79.42         80.52         6.61 o                         
  -6  -3  -2         33.22         27.15         3.78 o                         
  -6  -3  -3       1609.01       1615.56        19.37 o                         
  -6  -3  -4         25.81         25.02         4.80 o                         
  -6  -3  -5         24.07         25.31         3.09 o                         
  -6  -3  -6       1208.86       1111.55        29.66 o                         
  -6  -3  -6       1592.86       1686.63        37.21 o                         
  -6  -3  -7          9.32         12.18         4.46 o                         
  -6  -3  -7         22.51         26.65         9.95 o                         
  -6  -3  -8          1.96          1.57         3.44 o                         
  -6  -3  -9        763.74        800.93        25.66 o                         
  -6  -3 -10          7.43         -0.88         3.31 o                         
   6   4 -16        268.39        259.32         6.72 o                         
   6   4 -15         58.70         54.45         5.92 o                         
   6   4 -14          4.71          3.57         4.15 o                         
   6   4 -13        113.58        133.93         7.12 o                         
  -6  -4  12          0.81         -6.42         4.28 o                         
   6   4 -11          9.54         11.54         4.29 o                         
  -6  -4  10        654.63        707.64        24.01 o                         
   6   4  -9         99.06         94.29         5.97 o                         
  -6  -4   8         28.74         27.57         4.76 o                         
  -6  -4   7        443.42        417.01         9.04 o                         
  -6  -4   6         86.35         79.51         5.09 o                         
  -6  -4   5         98.05        108.49         7.17 o                         
  -6  -4   4        910.72        840.72        12.30 o                         
  -6  -4   3         77.59         69.35         5.85 o                         
  -6  -4   2         36.44         10.19         8.20 o                         
  -6  -4   2        137.30        140.69         9.23 o                         
  -6  -4   1        604.57        515.42        11.51 o                         
  -6  -4   0        102.01        107.71         8.78 o                         
  -6  -4  -1         13.40          8.09         3.85 o                         
  -6  -4  -2        991.45        934.04        14.80 o                         
  -6  -4  -3          8.38          3.38         4.46 o                         
  -6  -4  -4          1.23          1.38         2.55 o                         
  -6  -4  -5       1077.47        986.04        18.92 o                         
  -6  -4  -5       1393.10       1061.60        29.92 o                         
  -6  -4  -6          3.76         -0.85         3.00 o                         
  -6  -4  -6         61.57         42.48        10.49 o                         
  -6  -4  -7         16.41         10.88         3.24 o                         
  -6  -4  -8        612.69        585.82        15.00 o                         
   6   5 -16          0.07          7.89         4.44 o                         
   6   5 -15         23.17         25.14         4.46 o                         
  -6  -5  14        221.66        230.02         7.37 o                         
  -6  -5  13         22.34         20.05         3.79 o                         
  -6  -5  12          8.88          7.96         3.67 o                         
  -6  -5  11        200.77        251.69        14.30 o                         
  -6  -5  10        119.04        115.44         5.98 o                         
  -6  -5   9          0.30          2.45         4.36 o                         
  -6  -5   8        335.69        315.32         7.92 o                         
  -6  -5   7          3.33          3.09         3.67 o                         
  -6  -5   6        139.62        159.29         8.26 o                         
  -6  -5   5        888.50        873.19        12.41 o                         
  -6  -5   4          9.22         10.25         3.94 o                         
  -6  -5   3         24.28         18.54         6.31 o                         
  -6  -5   3         45.27         42.86         7.63 o                         
  -6  -5   2        507.91        456.43         9.44 o                         
  -6  -5   1        132.39        128.85         7.09 o                         
  -6  -5   0         29.94         21.18         5.12 o                         
  -6  -5  -1        864.19        670.10        14.58 o                         
  -6  -5  -2        412.14        374.18        11.12 o                         
  -6  -5  -3         53.15         37.59         4.83 o                         
  -6  -5  -4        648.01        651.74        21.08 o                         
  -6  -5  -4        794.93        411.48        20.81 o                         
  -6  -5  -5          1.44         -2.18         2.43 o                         
  -6  -5  -6         10.63          4.33         2.63 o                         
  -6  -5  -7        768.52        678.34        20.28 o                         
   6   6 -15        273.29        290.09        10.25 o                         
   6   6 -14          1.23         -0.80         2.80 o                         
   6   6 -13         27.55         31.01         3.93 o                         
   6   6 -12         46.91         46.28         6.32 o                         
  -6  -6  11        243.15        247.82         8.09 o                         
  -6  -6  10         11.93          7.26         4.20 o                         
  -6  -6   9       1315.66       1281.25        17.73 o                         
  -6  -6   8        370.18        343.47         7.69 o                         
  -6  -6   7        430.03        530.40        18.47 o                         
  -6  -6   6        349.16        332.68         7.78 o                         
  -6  -6   5          6.39          9.14         3.59 o                         
  -6  -6   4         39.55         37.12         4.22 o                         
  -6  -6   3        558.11        517.60         9.19 o                         
  -6  -6   2        479.98        475.10        12.85 o                         
  -6  -6   1        121.06         91.78         6.12 o                         
  -6  -6   0        886.63        595.92        12.70 o                         
  -6  -6  -1          9.37          5.04         6.48 o                         
  -6  -6  -2         42.64         27.89         5.04 o                         
  -6  -6  -3        299.86        291.49        13.56 o                         
  -6  -6  -4          0.09          0.89         3.35 o                         
  -6  -6  -5          6.47          5.06         2.58 o                         
  -6  -7  13         98.37         82.78         9.45 o                         
  -6  -7  12         11.54          0.85         4.72 o                         
  -6  -7  11         95.80         77.07         5.94 o                         
  -6  -7  10        862.46        758.11        15.05 o                         
  -6  -7   9         24.80         14.79         4.78 o                         
  -6  -7   8         51.22         57.50         5.81 o                         
  -6  -7   7         53.08         51.63         4.26 o                         
  -6  -7   6         91.61         86.08         4.29 o                         
  -6  -7   5         35.29         28.34         3.58 o                         
  -6  -7   4        417.08        355.96         7.07 o                         
  -6  -7   3         63.89         59.04         4.66 o                         
  -6  -7   2         25.10         22.65         3.01 o                         
  -6  -7   1        277.32        188.77         6.65 o                         
  -6  -7   0        122.88         79.03         5.75 o                         
   6   7   1          8.65          6.24         3.46 o                         
  -6  -7  -2         93.21         82.55         4.85 o                         
  -6  -8  10         63.61         19.93         5.29 o                         
  -6  -8   9         80.47         49.53         8.48 o                         
  -6  -8   8         97.07         72.45         4.26 o                         
  -6  -8   7         15.01         12.30         3.17 o                         
  -6  -8   6         66.22         44.89         4.02 o                         
  -6  -8   5        234.06        156.47         5.47 o                         
  -6  -8   3         52.51         47.50         3.56 o                         
   6   8  -2        200.04        173.09         8.35 o                         
   7  -9  -1         13.15          7.79         5.87 o                         
  -7   9   0          1.15          1.53         2.78 o                         
   7  -9   1         75.62         74.27         4.89 o                         
   7  -9   2          4.40         -0.64         2.05 o                         
  -7   9  -3        157.71        105.82         5.09 o                         
   7  -8  -5         21.35         14.60         3.76 o                         
   7  -8  -4        139.02         99.90         6.52 o                         
  -7   8   3        189.81        222.42        12.19 o                         
   7  -8  -2         22.68          9.99         3.29 o                         
   7  -8  -1        189.63        197.58         8.41 o                         
   7  -8   0         33.58         26.98         3.89 o                         
  -7   8  -1        114.79         66.18         6.14 o                         
  -7   8  -2        259.36        261.76        12.59 o                         
  -7   8  -3        838.07        824.12        13.92 o                         
  -7   8  -4        171.00        185.50         4.82 o                         
  -7   8  -5        257.22        309.73         9.38 o                         
  -7   8  -6         33.05         41.24         3.08 o                         
  -7   8  -7         27.83         36.56         2.81 o                         
  -7   7   8         52.15         28.59         3.83 o                         
   7  -7  -7        142.35        134.59         4.38 o                         
   7  -7  -6         86.25         72.20         5.22 o                         
   7  -7  -5        227.88        207.14         9.41 o                         
   7  -7  -4         44.64         55.25         7.54 o                         
   7  -7  -3         72.82         69.50         5.20 o                         
   7  -7  -2        129.67        125.89         6.48 o                         
  -7   7   1        202.50        261.85        13.23 o                         
  -7   7   1        203.82        140.43        13.48 o                         
  -7   7   0          8.62          6.59         3.82 o                         
  -7   7  -1         29.70         30.76         5.41 o                         
  -7   7  -2          0.65          2.20         2.50 o                         
  -7   7  -3         44.71         49.88         3.91 o                         
  -7   7  -4        274.66        304.76        11.81 o                         
  -7   7  -5         66.04         76.58         4.55 o                         
  -7   7  -6          9.89         11.36         2.55 o                         
  -7   7  -7          6.02          5.33         2.58 o                         
  -7   7  -8        219.86        252.65         5.99 o                         
  -7   7  -9         40.79         49.56         4.01 o                         
  -7   6  10         43.00         53.71         5.74 o                         
   7  -6  -9        207.16        206.92         5.76 o                         
   7  -6  -8         16.03         15.63         3.96 o                         
   7  -6  -8         26.39         16.55         7.35 o                         
  -7   6   7         29.20         30.46         4.86 o                         
   7  -6  -7         32.13         32.74         8.27 o                         
   7  -6  -6        446.96        492.67         9.43 o                         
   7  -6  -5        183.99        186.89        19.61 o                         
   7  -6  -4          5.71         13.25         4.21 o                         
   7  -6  -3        249.87        256.73         8.95 o                         
   7  -6  -2        220.12        226.72         9.53 o                         
  -7   6   1         90.77         98.75         7.36 o                         
  -7   6   0        254.52        283.65        17.57 o                         
  -7   6  -1        165.35        180.51         5.72 o                         
  -7   6  -2         24.97         25.22         3.12 o                         
  -7   6  -3       1090.28       1185.14        24.89 o                         
  -7   6  -4        362.19        435.61        10.32 o                         
  -7   6  -5         25.73         20.79         3.38 o                         
  -7   6  -6          0.98          1.00         2.61 o                         
  -7   6  -7         46.29         43.99         3.54 o                         
  -7   6  -8        182.80        206.85         7.22 o                         
  -7   6  -9        199.67        190.26         6.83 o                         
  -7   6 -10        120.18        121.66         4.99 o                         
   7  -5 -11         24.88         36.48         4.29 o                         
   7  -5 -10        285.43        320.45         7.19 o                         
   7  -5  -9         65.40         86.05         5.59 o                         
   7  -5  -9         70.77         72.48         8.91 o                         
   7  -5  -8         23.08         30.47         4.54 o                         
   7  -5  -7        242.69        273.44         7.08 o                         
  -7   5   6         56.17         59.80         6.89 o                         
   7  -5  -5         14.42         18.09         4.76 o                         
   7  -5  -4        162.52        182.33         7.80 o                         
   7  -5  -3         47.70         52.10         5.05 o                         
  -7   5   2         25.84         29.80         4.12 o                         
  -7   5   0         70.32         73.46         4.03 o                         
  -7   5  -1         74.26         76.62         4.10 o                         
  -7   5  -2        608.47        685.32        21.28 o                         
  -7   5  -3        220.05        234.37         6.52 o                         
  -7   5  -4         55.83         56.92         9.20 o                         
  -7   5  -4         71.17         82.63         7.65 o                         
  -7   5  -5          1.32          1.80         3.31 o                         
  -7   5  -6         36.43         40.67         4.25 o                         
  -7   5  -7         12.14         15.38         3.60 o                         
  -7   5  -8        347.34        371.65        10.44 o                         
  -7   5  -9         55.74         51.21         4.13 o                         
  -7   5 -10         23.36         25.48         2.71 o                         
  -7   5 -11         68.58         53.19         5.42 o                         
   7  -4 -12        113.70        116.59         8.91 o                         
   7  -4 -11        387.46        451.75         8.19 o                         
   7  -4 -10        130.94        144.89         6.72 o                         
   7  -4 -10        172.36        158.95        10.89 o                         
   7  -4  -9         35.53         40.37         4.86 o                         
   7  -4  -8        246.03        288.18         6.74 o                         
   7  -4  -7         91.27        118.73         8.27 o                         
   7  -4  -6        118.45        136.39         7.48 o                         
   7  -4  -5        336.45        330.54        10.25 o                         
   7  -4  -4        184.89        159.62        19.25 o                         
   7  -4  -3         60.35         64.35         4.54 o                         
  -7   4   2        199.35        358.94        19.32 o                         
  -7   4   1         54.66         60.03         3.54 o                         
  -7   4   0         33.87         32.80         3.31 o                         
  -7   4  -1       1065.61       1161.69        19.27 o                         
  -7   4  -2         56.42         62.47         4.26 o                         
  -7   4  -3          6.60         14.43         4.61 o                         
  -7   4  -3          7.11          7.39         4.92 o                         
  -7   4  -4         75.80         85.56         4.37 o                         
  -7   4  -5         23.33         32.37         4.14 o                         
  -7   4  -6        104.94        106.05         6.58 o                         
  -7   4  -7        614.34        721.57        13.64 o                         
  -7   4  -8        523.33        606.70        12.30 o                         
  -7   4  -9        170.12        175.42         6.16 o                         
  -7   4 -10        433.09        457.28        10.20 o                         
  -7   4 -11         35.22         37.69         4.59 o                         
   7  -3 -13         76.95         56.21         5.82 o                         
   7  -3 -12        210.89        273.85         6.37 o                         
  -7   3  11         12.84         18.11         3.94 o                         
   7  -3 -11         21.39         27.34         6.16 o                         
   7  -3 -10          5.24          8.57         3.92 o                         
   7  -3  -9        385.59        429.54         8.70 o                         
   7  -3  -8        217.78        216.07        20.61 o                         
  -7   3   7         52.06         61.78         7.20 o                         
   7  -3  -7        171.77        174.81        12.59 o                         
   7  -3  -6         20.94         23.77         5.31 o                         
   7  -3  -5        120.18        123.34         8.03 o                         
  -7   3   4         29.71         24.97         4.26 o                         
  -7   3   2         12.91         11.23         3.31 o                         
  -7   3   2         88.73         92.33        13.07 o                         
  -7   3   1          7.00          8.67         2.68 o                         
  -7   3   0        928.06       1066.12        21.54 o                         
  -7   3  -1        473.08        494.81         7.94 o                         
  -7   3  -2        132.40        149.22         9.26 o                         
  -7   3  -2        135.60        142.60        15.11 o                         
  -7   3  -3        470.12        501.91         9.79 o                         
  -7   3  -4         51.09         48.41         3.97 o                         
  -7   3  -5         52.35         61.51         5.51 o                         
  -7   3  -6        410.45        488.27        11.80 o                         
  -7   3  -7         18.50         24.20         4.14 o                         
  -7   3  -8        115.12        102.75         6.58 o                         
  -7   3  -9        629.28        772.97        12.58 o                         
  -7   3 -10         71.46         70.02         8.14 o                         
  -7   3 -11          7.73          4.28         3.66 o                         
   7  -2 -14         37.28         44.76         5.36 o                         
   7  -2 -13        632.84        748.66        11.52 o                         
  -7   2  12         62.22         78.00         9.31 o                         
   7  -2 -12        149.39        137.92         8.03 o                         
   7  -2 -11         23.82         16.24         4.98 o                         
   7  -2 -10        107.19        119.07         5.25 o                         
  -7   2   9        323.13        385.62        11.76 o                         
   7  -2  -8        179.83        213.17         7.39 o                         
   7  -2  -8        214.48        241.88        19.57 o                         
   7  -2  -7        146.34        173.71         6.92 o                         
   7  -2  -7        243.76        227.49        19.97 o                         
  -7   2   6         27.25         30.35         7.66 o                         
  -7   2   5        163.68        172.01         6.44 o                         
  -7   2   4        813.41       1101.82        30.26 o                         
  -7   2   3        149.24        151.52         5.99 o                         
  -7   2   3        170.29        156.34        14.57 o                         
  -7   2   2         47.31         45.15         3.90 o                         
  -7   2   1        817.69        901.15        15.80 o                         
  -7   2   0          0.90          0.77         2.59 o                         
  -7   2  -1        187.19        185.87        14.45 o                         
  -7   2  -2        680.45        796.93        13.60 o                         
  -7   2  -3         68.95         68.81         4.03 o                         
  -7   2  -4         51.04         63.46         5.99 o                         
  -7   2  -5        938.66       1044.12        14.91 o                         
  -7   2  -6         48.10         54.23         5.31 o                         
  -7   2  -6         65.58         78.88        10.60 o                         
  -7   2  -7         10.52         16.28         4.82 o                         
  -7   2  -7         24.57         24.58         8.81 o                         
  -7   2  -8       1208.11       1362.59        15.08 o                         
  -7   2  -9        194.91        211.89        11.85 o                         
  -7   2 -10          3.41          3.39         2.80 o                         
  -7   2 -11        180.86        167.64         9.17 o                         
   7  -1 -15         31.29         18.37         4.33 o                         
   7  -1 -14        273.81        311.08         7.49 o                         
  -7   1  13          8.07          7.23         4.49 o                         
   7  -1 -13         51.61         44.49         8.38 o                         
   7  -1 -12         16.04          9.25         5.05 o                         
   7  -1 -11         64.90         80.35         5.28 o                         
   7  -1 -10         63.88         80.76         7.37 o                         
   7  -1  -9          5.06          6.81         3.96 o                         
   7  -1  -9         83.91         65.60        15.47 o                         
   7  -1  -8        162.89        195.96         8.31 o                         
   7  -1  -8        176.83        178.98        18.18 o                         
  -7   1   7        103.01        109.82         9.03 o                         
  -7   1   6         11.08          9.78         3.78 o                         
  -7   1   4         31.62         32.82         5.25 o                         
  -7   1   4        130.97        155.58        14.85 o                         
  -7   1   3          6.59          6.24         3.68 o                         
  -7   1   3         10.97         -2.38         9.80 o                         
  -7   1   2        428.58        488.56        19.04 o                         
  -7   1   1         46.53         41.60         4.16 o                         
  -7   1   0          4.18          5.44         7.69 o                         
  -7   1   0         90.75         88.77         5.90 o                         
  -7   1  -1       1589.09       1744.11        27.63 o                         
  -7   1  -2          0.19          3.75         4.04 o                         
  -7   1  -3          1.66          4.53         5.27 o                         
  -7   1  -4        820.83        971.30        21.40 o                         
  -7   1  -5        141.10        158.48         7.77 o                         
  -7   1  -6        153.38        158.63         8.87 o                         
  -7   1  -6        154.60        145.39        14.20 o                         
  -7   1  -7       1162.56       1289.92        18.02 o                         
  -7   1  -8         69.77         65.54         6.88 o                         
  -7   1  -9         36.74         31.44         3.98 o                         
  -7   1 -10        289.34        344.82         9.15 o                         
  -7   1 -11         81.07         77.91         9.46 o                         
   7   0 -15        140.23        140.17         4.41 o                         
   7   0 -14         15.56         15.86         3.14 o                         
   7   0 -14         26.24         32.77        10.17 o                         
   7   0 -13         23.84         21.21         4.43 o                         
   7   0 -12        167.33        198.64         5.97 o                         
   7   0 -11         41.11         40.75         6.22 o                         
   7   0 -10          0.25          3.17         4.08 o                         
  -7   0   9        447.57        498.12        20.94 o                         
   7   0  -8        129.22        149.46        12.51 o                         
   7   0  -7         87.03         97.94         8.76 o                         
  -7   0   6       1290.99       1476.19        26.25 o                         
  -7   0   5        113.91        120.96         6.10 o                         
  -7   0   4         39.48         39.83         4.71 o                         
  -7   0   3       1046.79       1074.61        27.03 o                         
  -7   0   2         14.07         24.58         3.70 o                         
  -7   0   1        130.03        141.85        12.35 o                         
  -7   0   1        132.82        126.00         8.40 o                         
  -7   0   0       1500.77       1568.34        26.11 o                         
  -7   0  -1        359.38        372.95        10.86 o                         
  -7   0  -2        218.73        259.47        15.02 o                         
  -7   0  -3       1022.16       1078.50        17.78 o                         
  -7   0  -4         22.99         24.39         5.41 o                         
  -7   0  -5         14.13         23.11         7.50 o                         
  -7   0  -5         21.81         20.15         9.62 o                         
  -7   0  -6        732.05        741.54        17.70 o                         
  -7   0  -7         43.17         38.02         6.24 o                         
  -7   0  -8          0.38          1.22         3.56 o                         
  -7   0  -9         92.42        115.94         9.25 o                         
  -7   0 -10         10.59         15.41         4.54 o                         
   7   1 -15          0.27         -1.63         2.53 o                         
   7   1 -14          2.00          2.48         3.52 o                         
   7   1 -14         59.42         26.42         9.73 o                         
   7   1 -13        168.05        206.53         6.43 o                         
   7   1 -12        130.74        143.24         7.84 o                         
   7   1 -11         18.64         22.72         5.09 o                         
   7   1 -10        338.37        387.42        10.87 o                         
   7   1  -9         38.70         51.79         7.61 o                         
   7   1  -8          0.32         -3.11         4.70 o                         
  -7  -1   7        956.87       1059.10        34.32 o                         
  -7  -1   6         58.98         57.59         7.24 o                         
  -7  -1   5          2.75         -2.59         4.20 o                         
  -7  -1   4       1171.20       1180.69        26.81 o                         
  -7  -1   3          0.33          3.40         4.47 o                         
  -7  -1   2        182.40        195.72         9.38 o                         
  -7  -1   1        535.32        520.86        12.45 o                         
  -7  -1   0          2.48          3.89         3.51 o                         
  -7  -1  -1          1.99         -2.14         4.66 o                         
  -7  -1  -2       1540.52       1649.93        19.28 o                         
  -7  -1  -3         13.08         16.87         6.51 o                         
  -7  -1  -3         28.38         39.29        10.37 o                         
  -7  -1  -4         11.54         14.36         7.48 o                         
  -7  -1  -4         20.95         32.50         9.84 o                         
  -7  -1  -5        577.15        651.65        16.68 o                         
  -7  -1  -6        868.59        923.46        24.79 o                         
  -7  -1  -7         72.46         43.94         4.78 o                         
  -7  -1  -8        416.95        421.82        11.30 o                         
  -7  -1  -9          7.50         13.78         4.59 o                         
   7   2 -15          1.03          0.93         2.45 o                         
   7   2 -14        121.07        128.87         5.89 o                         
   7   2 -13         48.18         54.21         6.62 o                         
   7   2 -12          3.52          5.94         3.68 o                         
   7   2 -11        651.85        701.60        11.68 o                         
   7   2 -10        166.23        153.18         8.84 o                         
   7   2  -9         15.61         17.82         4.40 o                         
  -7  -2   8        952.21       1094.15        30.68 o                         
  -7  -2   8       1067.82       1161.08        32.89 o                         
   7   2  -7         17.70         21.88         6.27 o                         
   7   2  -6          3.44          3.72         5.69 o                         
   7   2  -5       1297.12       1390.54        29.37 o                         
  -7  -2   4         39.81         45.14         5.53 o                         
  -7  -2   3         92.95         93.53         9.80 o                         
  -7  -2   2        631.72        624.43        16.86 o                         
  -7  -2   1         12.29          8.75         5.73 o                         
  -7  -2   0         34.87         38.93         5.85 o                         
  -7  -2  -1       1659.86       1741.57        19.35 o                         
  -7  -2  -2        125.88        124.73         7.06 o                         
  -7  -2  -2        219.81        211.12        14.79 o                         
  -7  -2  -3          1.83          2.14         4.67 o                         
  -7  -2  -3        103.93         93.03         8.64 o                         
  -7  -2  -4         11.55         17.18         3.55 o                         
  -7  -2  -5         54.04         62.14         6.72 o                         
  -7  -2  -6        111.92        107.27         7.06 o                         
  -7  -2  -7        274.47        249.25         9.09 o                         
  -7  -2  -8          9.79         15.82         4.65 o                         
   7   3 -15        208.75        203.64         5.92 o                         
   7   3 -14        127.48        122.75         7.26 o                         
   7   3 -13         79.93         90.03         5.55 o                         
   7   3 -12        552.34        556.40        11.50 o                         
   7   3 -11          1.98          6.59         8.22 o                         
   7   3 -11        136.79        137.44        15.21 o                         
   7   3 -10         12.48         10.87         3.97 o                         
  -7  -3   9        727.77        878.81        29.40 o                         
   7   3  -8         23.75         27.67         5.14 o                         
  -7  -3   7          6.16          6.26         4.62 o                         
   7   3  -6        683.04        731.68        20.45 o                         
  -7  -3   5         10.39         10.15         4.03 o                         
  -7  -3   4          0.76         -5.02         5.93 o                         
  -7  -3   4          5.15         10.83         5.43 o                         
  -7  -3   3        484.20        473.98        10.48 o                         
  -7  -3   2          0.45          3.79         3.81 o                         
  -7  -3   1         34.95         36.80         6.22 o                         
  -7  -3   0        887.17        899.10        16.65 o                         
  -7  -3  -1         26.26         24.96         4.25 o                         
  -7  -3  -1         58.28         63.39         8.14 o                         
  -7  -3  -2         21.10         19.29         5.09 o                         
  -7  -3  -2         28.10         11.81         6.52 o                         
  -7  -3  -3         72.15         74.69         4.92 o                         
  -7  -3  -4         47.00         40.65         5.37 o                         
  -7  -3  -5         19.30         15.64         3.50 o                         
  -7  -3  -6        635.53        585.03        12.89 o                         
  -7  -3  -7          7.05          6.49         5.56 o                         
   7   4 -14         12.05         12.53         3.12 o                         
   7   4 -13        453.28        466.10         9.30 o                         
   7   4 -12          1.44          2.76         3.80 o                         
   7   4 -11          4.59          7.13         4.26 o                         
   7   4  -9          1.87          1.20         5.18 o                         
  -7  -4   8          4.59          3.07         3.15 o                         
  -7  -4   7       1033.59       1036.39        23.17 o                         
  -7  -4   6          7.11          7.53         2.96 o                         
  -7  -4   5         23.04         21.84         8.22 o                         
  -7  -4   5         60.21         65.74         6.12 o                         
  -7  -4   4        213.48        229.58         6.87 o                         
  -7  -4   3         21.51         18.22         3.58 o                         
  -7  -4   2         74.23         71.34         6.13 o                         
  -7  -4   1        468.73        483.99         8.28 o                         
  -7  -4   0          9.95          6.91         3.82 o                         
  -7  -4   0         22.26         24.04        10.36 o                         
  -7  -4  -1          9.29          7.86         3.26 o                         
  -7  -4  -2         52.24         50.24         4.12 o                         
  -7  -4  -3        134.92        124.47         6.47 o                         
  -7  -4  -4         22.28         18.27         3.34 o                         
  -7  -4  -5        422.07        424.46        14.99 o                         
   7   5 -13         44.63         37.11         3.69 o                         
   7   5 -12         90.10         95.92         4.90 o                         
  -7  -5  11        682.42        531.01        14.69 o                         
  -7  -5  10         51.36         42.71         4.61 o                         
  -7  -5   9         69.85         66.28         5.20 o                         
  -7  -5   8        217.35        185.73         7.52 o                         
  -7  -5   7        105.54        100.58         5.31 o                         
  -7  -5   6          5.56          1.58         3.48 o                         
  -7  -5   6         22.69         37.54         9.30 o                         
  -7  -5   5        565.65        582.74         9.37 o                         
  -7  -5   4         35.08         37.06         3.81 o                         
  -7  -5   3          9.05          8.34         4.60 o                         
  -7  -5   2        294.95        290.43         6.90 o                         
  -7  -5   1        122.52        103.10         4.72 o                         
  -7  -5   0         29.31         24.94         3.17 o                         
  -7  -5  -1        234.26        204.57         6.21 o                         
  -7  -5  -2         61.42         53.94         7.04 o                         
  -7  -5  -3          9.09          5.16         2.80 o                         
  -7  -5  -4        237.48        152.68         8.19 o                         
  -7  -6  12        218.08        133.85         9.94 o                         
  -7  -6  11         50.30         36.35         3.57 o                         
   7   6 -10          3.37          4.82         2.98 o                         
  -7  -6   9        175.17        100.77         7.50 o                         
  -7  -6   8        214.47        192.86         5.82 o                         
  -7  -6   7          6.30          4.16         2.99 o                         
  -7  -6   6        383.01        350.06         6.67 o                         
  -7  -6   5          7.70          9.06         2.77 o                         
  -7  -6   4        145.29        129.50         5.88 o                         
  -7  -6   3         11.99         20.12         2.81 o                         
  -7  -6   2         66.85         56.65         3.37 o                         
  -7  -6   1          0.48          0.66         2.51 o                         
  -7  -6   0        218.25        157.42         4.89 o                         
  -7  -6  -1         44.12         46.90         4.48 o                         
  -7  -7   9          4.67          1.88         3.73 o                         
  -7  -7   8         80.08         64.49         3.85 o                         
  -7  -7   7        468.40        341.61         6.03 o                         
  -7  -7   6          0.20         -2.29         2.26 o                         
  -7  -7   5         31.63          8.42         3.38 o                         
  -7  -7   4         51.52         37.28         2.78 o                         
  -7  -7   3         10.26          6.06         2.24 o                         
   8  -7  -4         43.79         44.87         3.46 o                         
   8  -7  -4         52.68         39.49         8.64 o                         
   8  -7  -3        140.93        108.20         5.01 o                         
  -8   7   2        265.77        232.27         6.70 o                         
   8  -7  -1         47.67         47.33         5.10 o                         
  -8   7   0         23.78         20.53         3.48 o                         
  -8   7  -1          9.53          7.16         4.43 o                         
  -8   7  -2        166.59        191.74         6.83 o                         
  -8   7  -3        102.03        110.62         4.30 o                         
  -8   7  -4        188.90        219.59         8.07 o                         
  -8   7  -5          1.56         -1.32         1.94 o                         
   8  -6  -7         12.73          8.38         2.83 o                         
   8  -6  -6          8.41         11.53         2.39 o                         
  -8   6   5          1.86          2.35         2.87 o                         
   8  -6  -5          2.24          1.25         5.23 o                         
   8  -6  -4         31.32         33.94         3.48 o                         
   8  -6  -3        257.33        244.41         6.81 o                         
   8  -6  -2        179.72        189.33        11.38 o                         
  -8   6   1          6.01          8.54         3.54 o                         
  -8   6   0         28.53         39.27         3.83 o                         
  -8   6  -1         51.35         62.87         4.29 o                         
  -8   6  -2        100.81        105.12         4.33 o                         
  -8   6  -3        669.39        867.64        17.84 o                         
  -8   6  -4        222.33        247.72         6.64 o                         
  -8   6  -5          0.26          2.08         2.30 o                         
  -8   6  -6        650.02        680.53         9.02 o                         
   8  -5  -9         49.47         44.69         4.49 o                         
   8  -5  -9         52.89         44.16         8.65 o                         
   8  -5  -8         32.01         32.95         3.79 o                         
   8  -5  -7        124.72        123.47         4.92 o                         
  -8   5   6         50.31         44.57         6.85 o                         
   8  -5  -6         80.10         89.90         5.97 o                         
   8  -5  -5         21.10         22.08         3.87 o                         
   8  -5  -5         31.45         44.21         8.46 o                         
  -8   5   4        250.41        250.78         6.77 o                         
  -8   5   3        114.45        122.02         7.90 o                         
  -8   5   2         31.93         38.47         4.17 o                         
  -8   5   1        100.91        107.78         5.90 o                         
  -8   5   0         15.65         17.86         3.65 o                         
  -8   5  -1         23.56         23.33         3.19 o                         
  -8   5  -2        730.11        897.09        27.04 o                         
  -8   5  -3        101.89        107.79         4.55 o                         
  -8   5  -4        192.39        219.23         6.75 o                         
  -8   5  -6        195.68        215.49         5.81 o                         
  -8   5  -7         55.16         58.28         7.02 o                         
  -8   5  -8         90.95         78.82         5.86 o                         
   8  -4 -10         22.76         20.08         2.82 o                         
   8  -4 -10         25.61         25.43         8.53 o                         
   8  -4  -9         27.95         28.70         4.07 o                         
   8  -4  -8        145.99        168.15         5.77 o                         
   8  -4  -7         41.99         55.48         5.75 o                         
  -8   4   6         38.06         32.44         6.60 o                         
  -8   4   6        101.83        113.05         6.92 o                         
   8  -4  -5        550.36        579.62        10.11 o                         
  -8   4   4         79.22         91.32         6.76 o                         
  -8   4   3         89.32         99.91         5.07 o                         
  -8   4   2        387.35        400.46         9.91 o                         
  -8   4   1        171.63        169.45         8.99 o                         
  -8   4   0         88.80         87.70         5.02 o                         
  -8   4  -1       1084.49       1343.85        34.54 o                         
  -8   4  -2         86.94         98.28         4.33 o                         
  -8   4  -3          9.93         13.79         2.93 o                         
  -8   4  -5         62.62         63.84         5.25 o                         
  -8   4  -6          9.87         12.24         7.01 o                         
  -8   4  -7         93.83         96.67         7.82 o                         
  -8   4  -8         88.11         73.02         6.23 o                         
   8  -3 -11         30.75         28.35         3.43 o                         
   8  -3 -11         51.22         78.97         9.91 o                         
   8  -3 -10        147.98        140.01        10.40 o                         
   8  -3  -9        694.52        785.05        10.74 o                         
   8  -3  -8        136.57        147.24         6.35 o                         
   8  -3  -7         48.03         56.00         7.01 o                         
  -8   3   6        150.95        195.63        12.69 o                         
   8  -3  -6        206.66        226.23        17.27 o                         
  -8   3   5         95.12        116.64         6.39 o                         
  -8   3   4          2.92          3.34         3.21 o                         
  -8   3   3        300.31        341.22        11.72 o                         
  -8   3   2          7.79          7.51         5.75 o                         
  -8   3   2         35.48         36.64         5.88 o                         
  -8   3   1         26.90         26.48         3.85 o                         
  -8   3   0        801.24       1029.63        33.11 o                         
  -8   3  -1         98.31         99.38         5.27 o                         
  -8   3  -2         17.65         18.48         3.33 o                         
  -8   3  -4        218.41        241.55         6.90 o                         
  -8   3  -5         24.11         37.17         7.07 o                         
  -8   3  -6        146.37        163.83         8.44 o                         
  -8   3  -7        102.17        112.70         8.25 o                         
  -8   3  -8         54.91         52.34         7.37 o                         
   8  -2 -12          4.28          3.14         2.62 o                         
   8  -2 -12         19.43          8.12         8.21 o                         
   8  -2 -11         27.80         38.76         4.85 o                         
   8  -2 -10        754.02        852.13        10.50 o                         
   8  -2  -9        192.46        213.60        16.18 o                         
   8  -2  -8         59.40         67.24         6.83 o                         
  -8   2   7        260.76        298.58        15.01 o                         
  -8   2   5        125.89        135.01         6.91 o                         
  -8   2   4        709.48        810.06        17.32 o                         
  -8   2   3         29.47         28.46         7.71 o                         
  -8   2   3         67.20         74.07         6.10 o                         
  -8   2   2          0.29         -2.37         2.85 o                         
  -8   2   1        870.78        999.31        32.63 o                         
  -8   2   0         67.05         70.30         4.99 o                         
  -8   2  -1         56.07         58.26         6.36 o                         
  -8   2  -1         61.62         64.74        10.40 o                         
  -8   2  -3         45.84         49.98         6.03 o                         
  -8   2  -4         95.57         94.69         8.25 o                         
  -8   2  -5        122.14        137.78         6.10 o                         
  -8   2  -6         11.09         13.00         3.14 o                         
  -8   2  -7         94.29        115.04         7.92 o                         
  -8   2  -8        283.42        279.75         8.17 o                         
   8  -1 -13          5.14          9.65         3.29 o                         
   8  -1 -12         22.71         19.23         4.18 o                         
   8  -1 -11        719.71        779.04         9.82 o                         
   8  -1 -10         30.44         36.49         5.92 o                         
   8  -1  -9         95.79        115.26        10.02 o                         
   8  -1  -9        121.13        135.14         9.76 o                         
  -8   1   8         83.68         92.74         4.96 o                         
   8  -1  -8        184.16        200.83        16.47 o                         
   8  -1  -7         70.36         77.72         5.76 o                         
  -8   1   6          5.93          1.09         4.10 o                         
  -8   1   6          7.87          7.88         9.17 o                         
  -8   1   5        455.52        539.33        20.04 o                         
  -8   1   4         76.30        100.59         6.45 o                         
  -8   1   3         60.87         61.71         3.95 o                         
  -8   1   2        543.52        572.15        25.05 o                         
  -8   1   1         74.44         82.07         5.12 o                         
  -8   1   1        123.99        109.00        12.41 o                         
  -8   1   0         10.36          6.66         4.67 o                         
  -8   1   0         10.85         10.63         5.04 o                         
  -8   1  -2         49.17         50.48         6.01 o                         
  -8   1  -3          7.71          8.12         6.00 o                         
  -8   1  -4        183.14        224.80         9.64 o                         
  -8   1  -5         30.02         32.02         5.01 o                         
  -8   1  -6         26.53         30.63         5.56 o                         
  -8   1  -7         93.63        127.26         9.23 o                         
   8   0 -13          9.38          7.43         5.01 o                         
  -8   0  12        303.35        351.04         9.47 o                         
   8   0 -11         78.25         91.18         8.24 o                         
  -8   0  10         15.55          4.48         6.12 o                         
   8   0 -10         29.59         42.83        12.05 o                         
  -8   0   9        279.63        353.55        11.32 o                         
   8   0  -8         56.93         57.64         9.44 o                         
  -8   0   7          6.36          5.26         5.14 o                         
  -8   0   6        345.07        380.28        16.67 o                         
  -8   0   5         46.79         49.78         4.93 o                         
  -8   0   4          2.85          0.92         3.16 o                         
  -8   0   2         15.23         11.01         3.56 o                         
  -8   0   2         59.86         30.52        10.32 o                         
  -8   0   1          0.74          4.21         3.66 o                         
  -8   0   1          7.64          6.06         4.90 o                         
  -8   0  -1          2.34         -0.24         3.52 o                         
  -8   0  -3        344.29        400.07        12.43 o                         
  -8   0  -4        228.17        249.80         9.76 o                         
  -8   0  -5        115.10        106.37        10.81 o                         
  -8   0  -6       1027.21       1135.67        17.13 o                         
  -8   0  -7         68.64         56.75         5.87 o                         
  -8   0  -7         77.14         83.61         7.92 o                         
  -8  -1  13        194.05        203.34         6.80 o                         
   8   1 -12          1.81         -2.76         5.69 o                         
   8   1 -11          0.91         -1.67         4.32 o                         
  -8  -1  10        238.04        278.54         9.70 o                         
   8   1  -9         90.55         79.80         9.66 o                         
  -8  -1   8         28.08         39.92         8.25 o                         
  -8  -1   7         83.70        108.51        10.78 o                         
  -8  -1   6        132.95        145.83        14.08 o                         
  -8  -1   5         52.71         51.92         5.40 o                         
  -8  -1   3         10.15         14.71         5.56 o                         
  -8  -1   2          8.34         -0.01         4.46 o                         
  -8  -1   2         45.66         26.76         7.06 o                         
  -8  -1   1        305.32        319.83        15.86 o                         
  -8  -1   0         84.19         88.16         5.20 o                         
  -8  -1  -1          6.47          9.77         4.94 o                         
  -8  -1  -2        167.44        186.86         8.67 o                         
  -8  -1  -3        109.64        107.28         9.54 o                         
  -8  -1  -4         82.71         98.83         7.30 o                         
  -8  -1  -5        354.79        397.92        10.59 o                         
  -8  -1  -6         20.62         19.04         4.80 o                         
  -8  -1  -6         34.35         16.73         6.49 o                         
   8   2 -13         13.35         20.27         5.48 o                         
  -8  -2  12         20.42         18.70         3.38 o                         
   8   2 -11        246.55        249.94         7.14 o                         
   8   2 -10        120.65         91.79         7.70 o                         
   8   2  -9          1.72          2.62         4.43 o                         
   8   2  -8         91.47         99.34         7.14 o                         
  -8  -2   7         19.24         21.74         5.59 o                         
   8   2  -7         29.66         46.48        10.44 o                         
  -8  -2   6          5.50          3.09         4.92 o                         
  -8  -2   4         65.79         72.31         5.97 o                         
  -8  -2   3          6.10          7.33         5.21 o                         
  -8  -2   3         17.85         11.05         9.53 o                         
  -8  -2   2        522.98        623.60        25.22 o                         
  -8  -2   1          0.15         -1.02         3.62 o                         
  -8  -2   0         81.55         72.03         5.61 o                         
  -8  -2  -1        694.24        665.13        12.49 o                         
  -8  -2  -2          3.85          5.25         3.18 o                         
  -8  -2  -3         37.33         26.53         7.48 o                         
  -8  -2  -4       1494.35       1528.30        19.19 o                         
  -8  -2  -5         12.77          2.98         4.09 o                         
  -8  -2  -5         58.46         33.30         6.63 o                         
   8   3 -12         86.11         87.45         5.26 o                         
   8   3 -11         39.65         19.76         5.77 o                         
   8   3 -10          5.71          5.03         4.03 o                         
   8   3  -9        166.44        181.40         7.91 o                         
   8   3  -8          1.10          7.61         4.39 o                         
  -8  -3   7          4.08          8.27         3.19 o                         
  -8  -3   6        684.51        966.82        31.58 o                         
  -8  -3   5          1.00         -0.90         3.14 o                         
  -8  -3   4          0.50          2.36         3.18 o                         
  -8  -3   3        141.68        140.35        13.17 o                         
  -8  -3   2         50.77         48.80         4.97 o                         
  -8  -3   1         17.97         22.30         5.11 o                         
  -8  -3   0        557.32        575.01        14.33 o                         
  -8  -3  -1          2.14          2.64         2.45 o                         
  -8  -3  -2         81.01         64.91         5.27 o                         
  -8  -3  -3        541.02        534.97        15.21 o                         
   8   4 -11         25.71         25.01         3.84 o                         
   8   4 -10        188.91        173.28         7.33 o                         
   8   4  -9          2.84          3.34         3.97 o                         
  -8  -4   8          0.43          1.04         2.82 o                         
  -8  -4   6         11.00          8.23         2.79 o                         
  -8  -4   5          0.33          0.47         2.38 o                         
  -8  -4   4        438.22        406.23         9.83 o                         
  -8  -4   3          0.60          3.70         2.28 o                         
  -8  -4   2         14.59         11.11         2.89 o                         
  -8  -4   1        544.90        486.38         7.28 o                         
  -8  -4   0         34.43         22.88         2.78 o                         
  -8  -4  -1         59.19         35.69         5.20 o                         
  -8  -4  -2        503.85        261.35        11.46 o                         
  -8  -5   9         60.05         53.90         6.28 o                         
  -8  -5   7          0.80          2.74         2.52 o                         
  -8  -5   6         74.55         60.56         3.18 o                         
  -8  -5   5        108.98         80.50         3.61 o                         
  -8  -5   4         10.85         10.31         1.87 o                         
  -8  -5   3         42.45         30.05         2.76 o                         
  -8  -5   2        473.32        346.06         5.69 o                         
  -8  -5   1         21.46          9.07         4.17 o                         
  -9   5   4        110.38         62.04         6.14 o                         
  -9   5   3         67.52         61.56         6.05 o                         
   9  -5  -3         67.66         59.04        10.19 o                         
   9  -5  -2         11.37         11.61         3.39 o                         
  -9   5   1        125.91        128.64         5.57 o                         
  -9   5   0         92.94         83.81         6.16 o                         
  -9   5  -1          0.17         -0.34         1.82 o                         
   9  -4  -6          5.04          6.73         3.46 o                         
   9  -4  -5         43.27         38.68         3.42 o                         
  -9   4   4         20.37         28.08         5.01 o                         
  -9   4   4         28.53         45.98         7.49 o                         
  -9   4   3         35.11         32.80         3.24 o                         
  -9   4   2        108.98         98.05         8.18 o                         
  -9   4   0         43.32         49.72         4.31 o                         
  -9   4  -1         70.78         68.73         6.74 o                         
  -9   4  -1        146.73        151.96         9.87 o                         
  -9   4  -2         49.49         47.71         3.99 o                         
  -9   4  -3        108.62         79.44         4.39 o                         
   9  -3  -8          8.73          5.31         3.09 o                         
   9  -3  -8         10.32         -5.01         7.55 o                         
   9  -3  -7        111.44        109.91         7.32 o                         
   9  -3  -6        388.70        406.90         8.26 o                         
  -9   3   5          2.87          4.09         3.65 o                         
  -9   3   4          0.58          4.21         2.69 o                         
  -9   3   4         14.19         16.62         7.28 o                         
  -9   3   3         49.67         47.59         4.83 o                         
  -9   3   2         69.54         78.27         5.88 o                         
  -9   3   1         57.26         64.13         4.24 o                         
  -9   3   0        226.01        239.63        12.28 o                         
  -9   3  -1          0.48          5.47         4.18 o                         
  -9   3  -1          3.25          5.93         5.74 o                         
  -9   3  -2         10.61          8.05         3.02 o                         
  -9   3  -3        485.70        501.53        20.00 o                         
  -9   3  -4         53.49         43.86         4.97 o                         
   9  -2  -9          8.20         24.08         7.71 o                         
   9  -2  -8         74.48         67.96         5.16 o                         
  -9   2   7        170.95        170.98         6.67 o                         
   9  -2  -6        382.22        376.67        15.87 o                         
  -9   2   5         15.86         18.26         6.03 o                         
  -9   2   5         26.41         23.99         5.14 o                         
  -9   2   4        111.20         99.72         8.71 o                         
  -9   2   4        155.75        160.56        11.81 o                         
  -9   2   3         82.76         92.85         6.30 o                         
  -9   2   2         32.95         34.41         3.78 o                         
  -9   2   1        234.49        260.61        12.74 o                         
  -9   2   0         77.22         76.33         7.78 o                         
  -9   2   0        149.95        132.06         7.30 o                         
  -9   2  -1          0.64          0.92         3.02 o                         
  -9   2  -2       1098.03       1167.41        32.27 o                         
  -9   2  -3         28.17         41.40         5.54 o                         
  -9   2  -4         17.12         11.11         3.75 o                         
   9  -1  -9          6.64          8.96         4.76 o                         
  -9   1   8        485.97        411.32        13.77 o                         
  -9   1   7          2.94         -2.15         4.18 o                         
  -9   1   6         20.83          6.41         5.01 o                         
  -9   1   5         66.92         61.43         7.81 o                         
  -9   1   5        140.94        137.14        11.15 o                         
  -9   1   4         80.49         75.36         7.60 o                         
  -9   1   3         10.60          3.69         3.99 o                         
  -9   1   2        913.28       1013.34        23.07 o                         
  -9   1   1         14.35         16.71         5.42 o                         
  -9   1   1         23.90         11.90         4.92 o                         
  -9   1   0        122.43        108.17         6.06 o                         
  -9   1   0        124.06         90.31         9.28 o                         
  -9   1  -2          7.22          6.88         4.25 o                         
  -9   1  -3         16.57         20.68         4.67 o                         
  -9   1  -4        553.17        526.67        13.56 o                         
  -9   0   9        188.92        179.87         8.90 o                         
  -9   0   8         25.82         24.43         4.91 o                         
  -9   0   7          0.43         -5.25         4.48 o                         
  -9   0   7         23.80         20.03         4.72 o                         
  -9   0   6        420.80        409.38        10.13 o                         
  -9   0   5         57.97         60.21         5.72 o                         
  -9   0   4          1.71          3.51         2.77 o                         
  -9   0   3        134.16        156.35        11.93 o                         
  -9   0   2        160.66        138.58         6.21 o                         
  -9   0   1          2.45          1.92         3.20 o                         
  -9   0   1         83.95         55.00         8.13 o                         
  -9   0   0        714.17        773.60        25.71 o                         
  -9   0  -1          2.24         -0.40         3.81 o                         
  -9   0  -2          5.17          2.99         3.89 o                         
  -9   0  -3        223.66        203.86         9.40 o                         
  -9  -1   9         45.16         32.04         7.53 o                         
  -9  -1   8          1.11         -2.03         2.44 o                         
  -9  -1   7        275.85        254.29         6.03 o                         
  -9  -1   6         71.63         71.28         4.72 o                         
  -9  -1   5          0.57         -0.41         2.53 o                         
  -9  -1   4        373.35        428.17        17.54 o                         
  -9  -1   3          4.15          6.72         3.72 o                         
  -9  -1   3          4.47          5.52         4.82 o                         
  -9  -1   2         39.07         39.47         3.97 o                         
  -9  -1   2         39.50         24.41         7.02 o                         
  -9  -1   1       1198.62       1251.22        21.87 o                         
  -9  -1   0          2.47         -1.44         3.56 o                         
  -9  -1  -1          5.08          6.44         3.90 o                         
  -9  -1  -2        105.53         93.75         6.87 o                         
  -9  -2   8        277.33        288.18        12.72 o                         
  -9  -2   7         62.33         40.87         3.87 o                         
  -9  -2   6          0.96         -0.33         2.24 o                         
  -9  -2   5        114.08        129.41        10.03 o                         
  -9  -2   5        161.20        129.80         6.98 o                         
  -9  -2   4         11.31         11.38         2.66 o                         
  -9  -2   3          0.72          2.00         2.36 o                         
  -9  -2   2        602.14        629.56        24.45 o                         
  -9  -2   1         89.52         74.50         5.14 o                         
  -9  -3   5          3.17          1.28         3.04 o                         
  -9  -3   4          7.09          3.14         3.13 o                         
   0   0   1          0.68          0.53         0.40 o                         
   0   0  -2          5.20          4.16         0.74 o                         
   0   0  -3        551.98        603.15         3.29 o                         
   0   0   4         72.04         75.65         1.91 o                         
   0   0  -6       8272.34       8189.59        18.85 o                         
   0   0   7         15.73         17.16         2.46 o                         
   0   0   8         10.00         10.82         5.06 o                         
   0   0  -9        927.66        946.37        10.23 o                         
   0   0  11         14.47         15.97         3.12 o                         
   0   0 -12        270.05        238.66         6.69 o                         
   0   0  14          0.14          0.99         4.66 o                         
   0   0  16          0.22          0.42         4.66 o                         
   0   0 -17          0.34         -5.73         4.39 o                         
   0   0  19         10.68          0.66         4.90 o                         
   0   1 -18         31.11         21.53         4.69 o                         
   0   1 -17         19.23         21.68         5.41 o                         
   0   1 -16        133.47        133.55        10.13 o                         
   0   1 -15          0.21         -3.16         5.26 o                         
   0   1 -13       1043.96        956.44        14.17 o                         
   0   1 -12          5.44          2.64         3.16 o                         
   0  -1  11          4.58         12.44         9.53 o                         
   0   1 -10       2883.22       3096.04        19.21 o                         
   0  -1   9         39.38         41.12         6.93 o                         
   0   1  -8         15.48         13.41         2.57 o                         
   0  -1   7       1749.88       1642.70         9.92 o                         
   0  -1   5         23.57         20.99         2.07 o                         
   0   1  -4       3157.91       3162.84         9.79 o                         
   0   1  -3         33.05         32.26         1.67 o                         
   0   1  -2         42.45         36.10         1.31 o                         
   0   1   0         31.32         28.03         0.68 o                         
   0   1   1          0.25          0.36         0.67 o                         
   0  -1  -2         24.03         36.10         1.19 o                         
   0   1   3        130.60        132.31         2.33 o                         
   0  -1  -5       2151.73       2180.64        10.37 o
[truncated: 281,316 more chars]
