# Supplementary material for: Salt forms of amides: protonation of acetanilide
Source: Acta Crystallogr C Struct Chem. 2024 Aug 6;80(Pt 9):514–22. doi: 10.1107/S2053229624007332 (PMC11371003; doi:10.1107/S2053229624007332)
Supplement: Supplementary file 4 [file c-80-00514-ACTHI3sup4.hkl]

data_ACTHI3                                                                     
_shelx_title ' shelxt_a.res in P-1'                                             
_shelx_refln_list_code          4                                               
_shelx_F_calc_maximum      185.49                                               
_exptl_crystal_F_000       304.00                                               
_reflns_d_resolution_high  0.8137                                               
                                                                                
loop_                                                                           
 _space_group_symop_operation_xyz                                               
 'x, y, z'                                                                      
 '-x, -y, -z'                                                                   
                                                                                
_cell_length_a     7.3766                                                       
_cell_length_b     8.8131                                                       
_cell_length_c     9.3226                                                       
_cell_angle_alpha 113.612                                                       
_cell_angle_beta  103.144                                                       
_cell_angle_gamma 104.263                                                       
                                                                                
_shelx_F_squared_multiplier     1.000                                           
                                                                                
loop_                                                                           
 _refln_index_h                                                                 
 _refln_index_k                                                                 
 _refln_index_l                                                                 
 _refln_F_squared_calc                                                          
 _refln_F_squared_meas                                                          
 _refln_F_squared_sigma                                                         
 _refln_observed_status                                                         
   1   0   0      14877.41      13552.70       131.35 o                         
   2   0   0      12779.80      11384.40       118.07 o                         
   3   0   0       4974.53       5056.33        49.81 o                         
   4   0   0       1457.59       1485.18        30.70 o                         
   5   0   0         97.05        111.89         7.35 o                         
   6   0   0         64.04         88.11        10.87 o                         
   7   0   0         48.35         45.07        11.39 o                         
   8   0   0        169.16        110.78        10.57 o                         
  -8   1   0        565.55        495.34        26.62 o                         
  -7   1   0        333.17        390.21        39.92 o                         
  -6   1   0        224.62        260.70        13.50 o                         
  -5   1   0         35.75         38.18         2.65 o                         
  -4   1   0        917.35        912.27        28.35 o                         
  -3   1   0        665.01        609.84        12.89 o                         
  -2   1   0       1846.84       1824.61        20.54 o                         
  -1   1   0        302.06        296.91         5.24 o                         
   0   1   0         58.58         66.50         4.92 o                         
   1   1   0        475.20        499.27        11.29 o                         
   2   1   0       2240.38       2334.03        34.82 o                         
   3   1   0       6487.22       6694.36       151.28 o                         
   4   1   0       5303.34       5973.31       152.44 o                         
   5   1   0       3125.62       3010.61        83.58 o                         
   6   1   0       3883.73       4393.32       130.71 o                         
   7   1   0       1948.21       1584.67        62.67 o                         
  -8   2   0       1189.55       1223.47        41.86 o                         
  -7   2   0       2064.04       2136.49        53.42 o                         
  -6   2   0       7838.22       8040.43       271.36 o                         
  -5   2   0       7319.65       7391.34       122.72 o                         
  -4   2   0       9376.22       9147.15        95.02 o                         
  -3   2   0       7692.19       7346.42       100.31 o                         
  -2   2   0       8304.16       8018.34        74.52 o                         
  -1   2   0       1012.79       1082.10        23.49 o                         
   0   2   0        540.96        671.25        11.64 o                         
   1   2   0        163.55        146.57        10.14 o                         
   2   2   0       2008.27       1811.16        43.25 o                         
   3   2   0        736.48        613.29        21.50 o                         
   4   2   0        206.20        199.44        12.80 o                         
   5   2   0         81.21         83.69        12.80 o                         
   6   2   0          2.41          3.38         9.30 o                         
   7   2   0        336.71        372.68        18.72 o                         
  -8   3   0        136.67        127.77        10.33 o                         
  -7   3   0        421.33        427.78        12.55 o                         
  -6   3   0         19.59         23.94         3.02 o                         
  -5   3   0        211.81        215.85         6.12 o                         
  -4   3   0        489.72        395.47        19.10 o                         
  -3   3   0       3789.77       3703.69        64.67 o                         
  -2   3   0       9622.93      10151.54       213.64 o                         
  -1   3   0       7078.78       6184.54       233.52 o                         
   0   3   0      13336.73      14874.59       232.34 o                         
   1   3   0      12150.75      11562.20       491.30 o                         
   2   3   0       5286.74       4399.38        79.16 o                         
   3   3   0       2706.28       2403.37        58.32 o                         
   4   3   0       2262.09       2319.93        72.68 o                         
   5   3   0        168.74        169.11        12.59 o                         
   6   3   0          4.42          6.38         3.66 o                         
  -8   4   0       1173.00       1091.46        38.41 o                         
  -7   4   0        257.97        243.78        19.77 o                         
  -6   4   0         85.24         88.12         4.89 o                         
  -5   4   0         37.25         45.98         2.89 o                         
  -4   4   0       1107.28       1196.48        16.39 o                         
  -3   4   0       1167.31       1322.76        39.32 o                         
  -2   4   0        589.12        549.13        16.20 o                         
  -1   4   0         18.14         20.55         2.97 o                         
   0   4   0        207.23        203.34         6.45 o                         
   1   4   0       1092.17       1065.36        22.34 o                         
   2   4   0        688.38        681.05        15.79 o                         
   3   4   0       2120.27       2071.89        53.11 o                         
   4   4   0       1383.82       1447.41        89.03 o                         
   5   4   0       1638.37       1819.94        35.81 o                         
   6   4   0       1135.37       1170.43        20.11 o                         
  -8   5   0       1352.64       1458.64        42.36 o                         
  -7   5   0       2099.15       2387.32        62.85 o                         
  -6   5   0       2882.13       3040.67       137.13 o                         
  -5   5   0       5491.88       6510.87        91.53 o                         
  -4   5   0       5903.50       6766.16       236.53 o                         
  -3   5   0       3458.53       3038.86       182.86 o                         
  -2   5   0       3791.83       3662.84       249.85 o                         
  -1   5   0       1294.52       1445.85        37.36 o                         
   0   5   0         62.06         57.53         2.69 o                         
   1   5   0         15.07         14.13         1.95 o                         
   2   5   0        174.40        159.94         7.00 o                         
   3   5   0        593.08        551.68        38.89 o                         
   4   5   0        407.68        437.26        16.14 o                         
   5   5   0         18.12         19.01         1.94 o                         
  -8   6   0         86.85         63.96        15.88 o                         
  -7   6   0        123.86        123.63        14.23 o                         
  -6   6   0        181.20        209.30        31.30 o                         
  -5   6   0        204.60        188.74        15.26 o                         
  -4   6   0        346.41        269.69        24.11 o                         
  -3   6   0       1050.23        988.46        62.94 o                         
  -2   6   0       2272.99       2284.81       104.17 o                         
  -1   6   0       4523.87       3977.38       173.26 o                         
   0   6   0       3163.51       2771.13        82.09 o                         
   1   6   0       3374.46       2918.15        30.16 o                         
   2   6   0       2429.65       2254.91        73.66 o                         
   3   6   0       1052.78       1072.67        63.18 o                         
   4   6   0        650.26        671.81        14.14 o                         
  -8   7   0        540.57        369.10        21.25 o                         
  -7   7   0        663.90        440.77        31.54 o                         
  -6   7   0        142.39        119.71        14.29 o                         
  -5   7   0          1.03          2.97         4.30 o                         
  -4   7   0         91.20         88.70         6.47 o                         
  -3   7   0        328.32        333.16        36.77 o                         
  -2   7   0        576.09        549.53        19.25 o                         
  -1   7   0        315.79        301.87         9.59 o                         
   0   7   0        142.64        133.57         5.24 o                         
   1   7   0         14.61         17.84         3.15 o                         
   2   7   0        209.77        201.13        10.04 o                         
   3   7   0        644.26        678.85        13.79 o                         
  -7   8   0       1211.74       1202.04        35.61 o                         
  -6   8   0       1288.41       1354.04        42.40 o                         
  -5   8   0       1806.00       1940.82        85.74 o                         
  -4   8   0       2669.12       2941.29        50.40 o                         
  -3   8   0       1945.73       1982.67        91.69 o                         
  -2   8   0        920.60        907.97        60.46 o                         
  -1   8   0        401.50        379.06        10.09 o                         
   0   8   0        154.70        145.83         4.93 o                         
   1   8   0         22.90         24.56         2.56 o                         
   2   8   0         31.15         32.91         3.36 o                         
  -6   9   0         88.02        107.46         8.68 o                         
  -5   9   0          6.59          7.86         2.31 o                         
  -4   9   0         52.54         53.59         3.96 o                         
  -3   9   0        243.85        255.22        33.86 o                         
  -2   9   0        713.36        803.80        26.69 o                         
  -1   9   0       1208.34       1326.92        32.28 o                         
   0   9   0       1125.59       1212.44        19.31 o                         
   3 -10   1         53.41         62.65         6.06 o                         
   4 -10   1        108.07        132.13         5.66 o                         
  -1  -9   1        781.21        741.81        18.91 o                         
   0  -9   1       1026.79       1097.25        23.87 o                         
   1  -9   1       1550.61       1669.55        31.54 o                         
   2  -9   1       1747.22       1887.02        32.85 o                         
   3  -9   1       1616.62       1797.81        50.74 o                         
   4  -9   1        587.09        629.37        23.95 o                         
   5  -9   1        406.42        411.19        10.72 o                         
   6  -9   1         18.10         19.27         3.60 o                         
  -2  -8   1        114.89        114.21         6.44 o                         
  -1  -8   1        225.91        216.96        10.27 o                         
   0  -8   1        194.46        190.29         7.16 o                         
   1  -8   1          0.61          1.51         1.91 o                         
   2  -8   1         48.94         52.95         5.42 o                         
   3  -8   1        343.45        362.49        11.05 o                         
   4  -8   1       1081.41       1128.06        24.39 o                         
   5  -8   1       2241.37       2347.41        41.02 o                         
   6  -8   1       2031.50       1954.19        63.44 o                         
   7  -8   1       1548.47       1344.58        43.61 o                         
  -3  -7   1       1512.99       1539.34        26.64 o                         
  -2  -7   1       1182.18       1142.80        30.23 o                         
  -1  -7   1       1068.65        984.70        15.16 o                         
   0  -7   1        617.11        545.75        22.07 o                         
   1  -7   1         22.89         22.05         2.62 o                         
   2  -7   1        240.03        262.92        10.63 o                         
   3  -7   1        283.17        293.97        17.64 o                         
   4  -7   1        572.50        445.82        23.87 o                         
   5  -7   1        383.10        225.40        26.66 o                         
   6  -7   1         58.52         28.38        27.42 o                         
   7  -7   1          2.48          6.56         5.26 o                         
  -4  -6   1          4.20          6.32         1.99 o                         
  -3  -6   1        320.04        338.86        12.91 o                         
  -2  -6   1        785.24        743.22        15.65 o                         
  -1  -6   1       3632.70       3140.01        90.38 o                         
   0  -6   1       4607.01       4136.32       167.19 o                         
   1  -6   1       5926.39       5496.13       318.42 o                         
   2  -6   1       6644.22       6322.83       188.95 o                         
   3  -6   1       5856.38       5038.91       315.06 o                         
   4  -6   1       1923.75       1822.15        37.30 o                         
   5  -6   1        567.73        611.18        23.06 o                         
   6  -6   1        386.22        468.54        40.11 o                         
   7  -6   1         10.94         18.87         5.90 o                         
   8  -6   1        128.85        110.34        10.26 o                         
  -5  -5   1        164.77        161.21         6.08 o                         
  -4  -5   1         16.78         21.61         5.00 o                         
  -3  -5   1        120.59        131.14         7.25 o                         
  -2  -5   1        503.92        498.42        27.30 o                         
  -1  -5   1       1357.49       1382.55        49.50 o                         
   0  -5   1        696.67        704.53        18.84 o                         
   1  -5   1         88.57         99.58         5.54 o                         
   2  -5   1        164.20        166.42         8.84 o                         
   3  -5   1       1327.66       1643.23        57.44 o                         
   4  -5   1       2880.92       3169.62       147.47 o                         
   5  -5   1       3491.83       3968.68        90.51 o                         
   6  -5   1       4268.99       4319.91        62.27 o                         
   7  -5   1       2174.57       2086.96        59.73 o                         
   8  -5   1       1586.79       1487.28        41.04 o                         
  -6  -4   1       1144.19       1290.44        25.23 o                         
  -5  -4   1       3290.21       3652.92       210.59 o                         
  -4  -4   1       3481.08       3093.98        78.83 o                         
  -3  -4   1       5471.99       5478.27       229.72 o                         
  -2  -4   1       4226.48       3754.52        49.56 o                         
  -1  -4   1       1849.10       1810.86        49.36 o                         
   0  -4   1       1957.17       2049.73        33.60 o                         
   1  -4   1         28.93         29.03         3.13 o                         
   2  -4   1        384.53        397.36        12.47 o                         
   3  -4   1        495.82        573.26        17.50 o                         
   4  -4   1         55.53         46.72         3.22 o                         
   5  -4   1        971.83        960.85        15.43 o                         
   6  -4   1         79.38         74.50         6.06 o                         
   7  -4   1         19.95         24.73         3.16 o                         
   8  -4   1         91.63         83.70         8.38 o                         
  -7  -3   1        186.37        201.53        11.25 o                         
  -6  -3   1        125.09        136.94        11.21 o                         
  -5  -3   1        342.80        243.06        42.48 o                         
  -4  -3   1         47.35         46.26         9.14 o                         
  -3  -3   1        592.42        553.29        23.35 o                         
  -2  -3   1       3238.01       2964.49        67.02 o                         
  -1  -3   1       6658.47       6680.32       158.71 o                         
   0  -3   1      14493.94      13319.61        89.04 o                         
   1  -3   1      18067.44      17611.39       372.27 o                         
   2  -3   1      11078.34      11322.65       331.25 o                         
   3  -3   1       9880.66       9408.08        93.42 o                         
   4  -3   1       5664.99       5420.52        74.06 o                         
   5  -3   1       1103.91       1059.67        19.75 o                         
   6  -3   1        520.71        511.87        15.97 o                         
   7  -3   1        179.32        173.97         9.30 o                         
   8  -3   1         55.96         50.66         6.93 o                         
  -7  -2   1        908.22        853.89        46.04 o                         
  -6  -2   1        512.73        500.31        47.69 o                         
  -5  -2   1        108.45        118.58        16.80 o                         
  -4  -2   1         42.61         51.42         5.93 o                         
  -3  -2   1        511.54        496.50        30.37 o                         
  -2  -2   1         27.83         35.29         3.58 o                         
  -1  -2   1       3175.53       3344.07        59.69 o                         
   0  -2   1         51.25         55.43         2.29 o                         
   1  -2   1        169.61        185.31         5.48 o                         
   2  -2   1        115.32        137.30         4.41 o                         
   3  -2   1         55.27         49.36         4.95 o                         
   4  -2   1       2739.54       2607.02        49.77 o                         
   5  -2   1       3293.40       3416.64        44.01 o                         
   6  -2   1       2759.87       2908.69        49.02 o                         
   7  -2   1       3235.98       3440.90       147.45 o                         
   8  -2   1       1879.38       1760.64        49.27 o                         
  -8  -1   1        288.37        291.10        17.21 o                         
  -7  -1   1        699.88        662.20        46.18 o                         
  -6  -1   1       2572.43       3035.65       160.69 o                         
  -5  -1   1       8040.38       9693.37       164.04 o                         
  -4  -1   1       7551.60       7526.59       130.95 o                         
  -3  -1   1       9183.30       9006.75       123.70 o                         
  -2  -1   1      13530.33      13297.96       197.31 o                         
  -1  -1   1       8953.97       7972.10        90.97 o                         
   0  -1   1        681.11        685.86        13.86 o                         
   1  -1   1       1492.56       1387.39        55.19 o                         
   2  -1   1          5.53          8.79         1.29 o                         
   3  -1   1       1376.31       1456.91        22.28 o                         
   4  -1   1        287.97        275.04        11.16 o                         
   5  -1   1        412.62        429.08        14.30 o                         
   6  -1   1        495.33        520.40        28.61 o                         
   7  -1   1          0.73          6.25         4.73 o                         
   8  -1   1        116.15         93.18         8.19 o                         
  -8   0   1          6.19          6.87         6.44 o                         
  -7   0   1        259.79        314.61        18.02 o                         
  -6   0   1         17.43         27.10         3.65 o                         
  -5   0   1        182.76        201.40         6.15 o                         
  -4   0   1          0.77          2.86         2.74 o                         
  -3   0   1          9.63         23.49         5.91 o                         
  -2   0   1       4081.52       4047.06        69.07 o                         
  -1   0   1       3058.39       3123.92        87.63 o                         
   0   0   1       3880.85       4148.58        33.73 o                         
   1   0   1      24976.83      23239.37       233.89 o                         
   2   0   1      17094.72      15718.28       308.66 o                         
   3   0   1      11336.01      11490.15       194.79 o                         
   4   0   1       5489.69       5928.05       152.95 o                         
   5   0   1       4060.91       4624.83        58.35 o                         
   6   0   1        257.56        286.03        19.04 o                         
   7   0   1         75.72         75.15        14.70 o                         
  -8   1   1       1971.74       2041.50        63.37 o                         
  -7   1   1       2475.08       2949.26        76.66 o                         
  -6   1   1        733.21        715.90        13.78 o                         
  -5   1   1        685.08        749.74        16.03 o                         
  -4   1   1        380.32        415.70        32.12 o                         
  -3   1   1        536.33        541.10        10.23 o                         
  -2   1   1       1893.54       1877.80        57.31 o                         
  -1   1   1       1111.74       1141.33        25.66 o                         
   0   1   1       1074.52       1034.32        26.47 o                         
   1   1   1        784.04        776.27        20.53 o                         
   2   1   1        200.35        229.09         9.62 o                         
   3   1   1        315.14        343.84        12.49 o                         
   4   1   1       1527.79       1578.53        39.45 o                         
   5   1   1       2782.46       3040.85        83.65 o                         
   6   1   1       2052.86       1911.98       497.21 o                         
   7   1   1       1423.64       1256.15        38.42 o                         
  -8   2   1        294.54        314.77        15.12 o                         
  -7   2   1        577.90        575.34        14.20 o                         
  -6   2   1       1393.51       1355.23        18.47 o                         
  -5   2   1       5915.43       5752.20        52.40 o                         
  -4   2   1      10455.57       9815.81       115.17 o                         
  -3   2   1      12475.11      11141.02       167.13 o                         
  -2   2   1      10969.19      10324.38        90.23 o                         
  -1   2   1      34406.18      33154.36       904.74 o                         
   0   2   1       2075.70       1712.31        63.65 o                         
   1   2   1        917.20        778.99        13.51 o                         
   2   2   1          1.18          1.79         2.59 o                         
   3   2   1        154.10        160.78         7.59 o                         
   4   2   1       1583.49       1485.98        81.71 o                         
   5   2   1        344.18        254.28        20.41 o                         
   6   2   1         74.73         78.75         6.42 o                         
  -8   3   1         97.46         98.91         8.41 o                         
  -7   3   1        124.33        130.70         5.85 o                         
  -6   3   1        389.71        387.20         9.42 o                         
  -5   3   1        647.95        655.24        12.47 o                         
  -4   3   1          5.57          5.46         3.50 o                         
  -3   3   1         92.23         92.27         6.00 o                         
  -2   3   1       2107.69       2314.93        68.98 o                         
  -1   3   1       4411.02       4295.38       431.52 o                         
   0   3   1       6991.18       6230.11        82.02 o                         
   1   3   1       6748.09       5647.86        83.74 o                         
   2   3   1       8062.17       7473.10       213.63 o                         
   3   3   1       4495.13       4033.45        55.94 o                         
   4   3   1       1678.49       1597.47       147.29 o                         
   5   3   1       1333.72       1502.52        58.69 o                         
   6   3   1        364.20        396.24        10.92 o                         
  -8   4   1       1719.10       1524.46        95.20 o                         
  -7   4   1       3880.79       4323.52       191.08 o                         
  -6   4   1       1895.23       2138.14        40.78 o                         
  -5   4   1       1159.72       1275.47        19.57 o                         
  -4   4   1        162.42        183.96         5.70 o                         
  -3   4   1         40.37         57.10         6.68 o                         
  -2   4   1       3813.71       4245.04       242.54 o                         
  -1   4   1       1816.00       1711.92        71.35 o                         
   0   4   1        587.68        553.28        15.56 o                         
   1   4   1        659.38        628.50        13.42 o                         
   2   4   1          5.92          5.81         2.31 o                         
   3   4   1        309.67        304.45        13.84 o                         
   4   4   1       1115.95       1208.15        35.57 o                         
   5   4   1        579.26        609.92        21.46 o                         
  -8   5   1         36.86         39.14        12.91 o                         
  -7   5   1        697.71        851.52        32.22 o                         
  -6   5   1       2109.77       2576.44       117.87 o                         
  -5   5   1       2995.58       3381.54       117.98 o                         
  -4   5   1       5495.38       5562.79       297.77 o                         
  -3   5   1       6677.02       6531.74       153.09 o                         
  -2   5   1       3879.10       3678.80       129.35 o                         
  -1   5   1       3737.79       3388.05        43.80 o                         
   0   5   1       2106.89       1898.40        41.31 o                         
   1   5   1        303.85        289.29         7.94 o                         
   2   5   1         14.66         14.49         2.85 o                         
   3   5   1         50.88         52.57         6.56 o                         
   4   5   1         98.03        109.91         5.89 o                         
  -8   6   1        141.53         72.56        12.65 o                         
  -7   6   1        234.88        208.56        47.67 o                         
  -6   6   1        392.43        302.98        24.09 o                         
  -5   6   1        537.98        424.57        43.90 o                         
  -4   6   1        185.09        171.36        13.06 o                         
  -3   6   1         77.09         77.28         7.19 o                         
  -2   6   1        961.32        935.59        14.19 o                         
  -1   6   1        914.05        841.48        28.53 o                         
   0   6   1       2972.98       2771.06        49.42 o                         
   1   6   1       2129.46       2001.76        25.33 o                         
   2   6   1       2319.97       2480.11        67.51 o                         
   3   6   1        954.05       1022.86        20.20 o                         
  -7   7   1       1048.84        942.67        63.47 o                         
  -6   7   1       1174.06       1146.84       167.66 o                         
  -5   7   1        620.79        690.88        24.82 o                         
  -4   7   1         45.22         46.76         6.88 o                         
  -3   7   1         24.87         35.03        10.18 o                         
  -2   7   1         59.71         60.81         4.53 o                         
  -1   7   1        306.98        283.70         9.20 o                         
   0   7   1        204.83        189.64         5.43 o                         
   1   7   1         73.36         75.97         3.00 o                         
   2   7   1         82.65         97.21         5.12 o                         
  -7   8   1        154.24        151.96        12.07 o                         
  -6   8   1       1013.20       1202.41        26.39 o                         
  -5   8   1       1269.73       1481.42        30.34 o                         
  -4   8   1       1706.38       1991.74        42.76 o                         
  -3   8   1       1624.13       1856.82        48.95 o                         
  -2   8   1       1877.90       1920.66        32.52 o                         
  -1   8   1        761.24        831.66        14.98 o                         
   0   8   1        509.67        516.35        10.42 o                         
   1   8   1        165.86        155.98         4.36 o                         
  -5   9   1        104.02        119.11         7.17 o                         
  -4   9   1         54.00         62.94        12.04 o                         
  -3   9   1         20.08         24.25         3.59 o                         
  -2   9   1         41.36         39.33         2.12 o                         
  -1   9   1        152.38        136.12         5.49 o                         
   1 -10   2        227.61        238.43         9.41 o                         
   2 -10   2         28.31         30.12         5.38 o                         
   3 -10   2         29.43         37.20         4.23 o                         
   4 -10   2         46.99         56.31         2.86 o                         
   5 -10   2        118.65        128.36         8.30 o                         
  -1  -9   2        299.72        293.23         6.75 o                         
   0  -9   2        585.47        605.91        14.18 o                         
   1  -9   2       1500.35       1745.37        42.69 o                         
   2  -9   2       1839.78       1974.21        89.05 o                         
   3  -9   2       2315.38       2264.90        39.90 o                         
   4  -9   2       1971.95       1941.39        30.11 o                         
   5  -9   2       1325.16       1290.07        36.46 o                         
   6  -9   2        755.79        724.69        25.63 o                         
  -3  -8   2          2.72          4.87         1.50 o                         
  -2  -8   2         14.26         17.10         2.47 o                         
  -1  -8   2         61.37         60.35         4.75 o                         
   0  -8   2        334.68        320.16        15.79 o                         
   1  -8   2        254.97        261.62        11.81 o                         
   2  -8   2         27.22         31.97         5.34 o                         
   3  -8   2          0.24          3.07         3.62 o                         
   4  -8   2        111.47        108.62         9.61 o                         
   5  -8   2        410.29        380.36        21.13 o                         
   6  -8   2        802.06        676.44        40.38 o                         
   7  -8   2       1125.35       1013.08        40.54 o                         
  -4  -7   2       1128.21       1105.85        13.52 o                         
  -3  -7   2       1863.15       1857.56        36.22 o                         
  -2  -7   2       2732.74       2568.63        34.95 o                         
  -1  -7   2       2431.56       2396.02        29.12 o                         
   0  -7   2       2035.02       1900.37        86.62 o                         
   1  -7   2       1437.70       1325.69       108.90 o                         
   2  -7   2        632.45        611.75        36.86 o                         
   3  -7   2         13.79         16.41         3.58 o                         
   4  -7   2         26.85         14.04         6.48 o                         
   5  -7   2        426.61        300.39        29.95 o                         
   6  -7   2        284.58        309.53        21.47 o                         
   7  -7   2        251.33        221.11        25.65 o                         
  -5  -6   2        141.86        144.39         4.27 o                         
  -4  -6   2         31.74         36.53         4.58 o                         
  -3  -6   2         25.80         29.00         4.54 o                         
  -2  -6   2          3.35          6.15         2.05 o                         
  -1  -6   2        391.96        379.94        15.78 o                         
   0  -6   2       2067.51       2111.93        58.90 o                         
   1  -6   2       3322.08       2984.52       118.39 o                         
   2  -6   2       4749.45       4263.01       130.84 o                         
   3  -6   2       5871.50       5391.43       456.72 o                         
   4  -6   2       6188.53       7273.71       318.03 o                         
   5  -6   2       3611.17       4240.96       783.85 o                         
   6  -6   2       1542.07       1820.64       267.39 o                         
   7  -6   2        757.33        843.03        30.56 o                         
   8  -6   2        154.74        149.78        17.62 o                         
  -6  -5   2        833.54        768.14        19.28 o                         
  -5  -5   2        734.23        842.41        20.22 o                         
  -4  -5   2        775.29        855.45        40.84 o                         
  -3  -5   2         83.08         97.12         6.42 o                         
  -2  -5   2          3.80          7.11         2.01 o                         
  -1  -5   2         63.02         58.01         3.26 o                         
   0  -5   2        845.06        806.00        17.64 o                         
   1  -5   2       2093.36       2037.69        33.89 o                         
   2  -5   2        279.18        285.50        13.83 o                         
   3  -5   2        187.45        199.22        17.32 o                         
   4  -5   2         84.17         92.16         8.38 o                         
   5  -5   2        919.69       1014.70        21.68 o                         
   6  -5   2       1679.60       1640.06        53.04 o                         
   7  -5   2       2204.98       2385.79       125.08 o                         
  -6  -4   2        498.35        618.99        16.56 o                         
  -5  -4   2        902.14       1066.73        61.70 o                         
  -4  -4   2       3522.19       3130.15        75.43 o                         
  -3  -4   2       5226.39       5014.93        92.68 o                         
  -2  -4   2      11016.28      10593.51       137.41 o                         
  -1  -4   2       8928.41       8701.10       145.95 o                         
   0  -4   2       7693.17       6927.76       138.06 o                         
   1  -4   2       5133.84       5553.48       343.47 o                         
   2  -4   2       2612.62       2707.71        88.22 o                         
   3  -4   2         11.91         23.06         3.56 o                         
   4  -4   2        388.38        414.95         9.25 o                         
   5  -4   2        130.87        131.82         8.06 o                         
   6  -4   2        588.81        619.38        28.19 o                         
   7  -4   2        423.01        423.60        15.27 o                         
   8  -4   2         12.28          5.09         3.60 o                         
  -7  -3   2          2.16          7.96         4.13 o                         
  -6  -3   2         50.09         36.79        12.18 o                         
  -5  -3   2        248.45        201.74        13.91 o                         
  -4  -3   2        404.85        442.84        19.47 o                         
  -3  -3   2        202.11        226.41        11.65 o                         
  -2  -3   2        291.59        366.38        15.54 o                         
  -1  -3   2        571.85        596.05        12.23 o                         
   0  -3   2       4537.15       4427.52        32.05 o                         
   1  -3   2       8643.03       9735.39       449.30 o                         
   2  -3   2      12032.79      12113.20       119.80 o                         
   3  -3   2      11970.44      11099.48       109.79 o                         
   4  -3   2       8019.42       7775.82       115.01 o                         
   5  -3   2       5573.64       5371.76       128.71 o                         
   6  -3   2       1529.05       1606.66        54.24 o                         
   7  -3   2        651.17        667.39        31.43 o                         
   8  -3   2        169.17         88.02        19.39 o                         
  -7  -2   2       2004.14       1734.84       403.81 o                         
  -6  -2   2       3882.85       4438.04       210.53 o                         
  -5  -2   2       2233.73       2940.97        53.32 o                         
  -4  -2   2       2314.27       2910.64        63.00 o                         
  -3  -2   2        276.98        266.23        10.00 o                         
  -2  -2   2        418.18        444.47        15.25 o                         
  -1  -2   2        211.26        213.24         5.37 o                         
   0  -2   2       2843.32       2789.00        41.12 o                         
   1  -2   2       3397.36       3346.39        83.97 o                         
   2  -2   2        735.86        742.87        12.72 o                         
   3  -2   2        387.62        478.20        13.59 o                         
   4  -2   2          9.13         10.52         2.23 o                         
   5  -2   2        893.20        945.36        26.98 o                         
   6  -2   2       1762.20       1774.14       172.32 o                         
   7  -2   2       1494.87       1572.06        55.72 o                         
  -8  -1   2         29.83          8.56         6.56 o                         
  -7  -1   2         59.64         82.75         8.89 o                         
  -6  -1   2        240.73        326.17        13.22 o                         
  -5  -1   2       1741.23       1882.13        22.35 o                         
  -4  -1   2       6161.91       6253.49       311.65 o                         
  -3  -1   2      13605.14      13384.29       275.60 o                         
  -2  -1   2      17036.83      16043.04       567.83 o                         
  -1  -1   2      22592.14      19571.04       344.52 o                         
   0  -1   2      15729.73      15843.57       223.59 o                         
   1  -1   2       5607.42       5685.92       200.23 o                         
   2  -1   2       2218.19       2173.01        86.62 o                         
   3  -1   2        454.65        409.54        16.61 o                         
   4  -1   2        264.59        281.66         8.86 o                         
   5  -1   2        116.28        139.41         8.27 o                         
   6  -1   2         60.39         73.29        34.47 o                         
   7  -1   2        235.94        212.39        21.80 o                         
  -8   0   2         40.22         35.42         7.29 o                         
  -7   0   2        113.51        155.96        10.65 o                         
  -6   0   2        435.98        476.32        11.56 o                         
  -5   0   2        516.51        558.54         8.83 o                         
  -4   0   2       1268.74       1288.74        63.82 o                         
  -3   0   2         96.83        126.04         5.82 o                         
  -2   0   2        287.24        311.77         7.25 o                         
  -1   0   2       4128.25       4048.35        79.07 o                         
   0   0   2       4005.74       3978.07        26.99 o                         
   1   0   2       8282.45       7917.48       126.69 o                         
   2   0   2       3828.54       3457.56        40.94 o                         
   3   0   2       8839.70       8255.08       139.54 o                         
   4   0   2       5613.34       5726.12       162.99 o                         
   5   0   2       2914.12       3029.58        72.22 o                         
   6   0   2       1961.59       2139.55       128.72 o                         
   7   0   2        762.52        591.10        27.94 o                         
  -8   1   2       1874.02       2191.40        49.10 o                         
  -7   1   2       3751.05       4199.50        59.15 o                         
  -6   1   2       6459.64       6988.37        97.52 o                         
  -5   1   2       3808.53       3901.86        66.46 o                         
  -4   1   2       2205.33       2409.63        47.68 o                         
  -3   1   2       1586.70       1568.16        81.60 o                         
  -2   1   2         23.05         25.47         1.73 o                         
  -1   1   2       2279.06       2349.74        47.47 o                         
   0   1   2        517.41        608.84        10.90 o                         
   1   1   2       1347.69       1415.07        23.45 o                         
   2   1   2       1610.72       1604.30        51.14 o                         
   3   1   2         14.30         12.60         2.83 o                         
   4   1   2         33.91         34.70         4.43 o                         
   5   1   2         60.42         61.91         5.63 o                         
   6   1   2        684.26        543.35        20.87 o                         
  -8   2   2         25.17         30.70         4.29 o                         
  -7   2   2        393.68        432.18        11.80 o                         
  -6   2   2        469.59        454.93         9.45 o                         
  -5   2   2       2596.57       2654.05        44.68 o                         
  -4   2   2       3123.75       3033.15        49.51 o                         
  -3   2   2      10990.76      10063.88       225.19 o                         
  -2   2   2       7350.39       6565.54       101.22 o                         
  -1   2   2       6927.61       6686.19       240.61 o                         
   0   2   2      11234.99       9072.42       243.79 o                         
   1   2   2       6163.19       5574.03        55.77 o                         
   2   2   2       2295.81       2128.41        40.79 o                         
   3   2   2        410.03        361.86        10.88 o                         
   4   2   2        272.21        238.98        32.77 o                         
   5   2   2        184.57        176.52         9.92 o                         
   6   2   2         77.36         74.87         4.42 o                         
  -8   3   2        189.27        223.28        26.52 o                         
  -7   3   2        131.98        167.09         7.69 o                         
  -6   3   2        232.18        236.60         7.34 o                         
  -5   3   2        291.92        304.94         6.77 o                         
  -4   3   2       1284.56       1377.74        27.04 o                         
  -3   3   2        757.14        778.03        42.77 o                         
  -2   3   2          2.71          8.86         2.52 o                         
  -1   3   2        236.54        217.53         7.32 o                         
   0   3   2        956.79        838.41        24.38 o                         
   1   3   2       3766.13       3564.62        51.99 o                         
   2   3   2       3284.70       2901.36        43.41 o                         
   3   3   2       3461.51       3215.90       138.84 o                         
   4   3   2       3284.82       3508.27       203.56 o                         
   5   3   2       1636.36       1758.19        35.94 o                         
  -8   4   2       1353.33       1321.10        84.36 o                         
  -7   4   2       2077.06       2423.49        94.24 o                         
  -6   4   2       3600.46       4161.02        93.32 o                         
  -5   4   2       3998.24       4420.71       234.11 o                         
  -4   4   2       2233.17       2348.85        78.99 o                         
  -3   4   2       1068.96       1059.63        58.17 o                         
  -2   4   2       2530.37       2489.19       430.36 o                         
  -1   4   2        253.63        238.04         8.28 o                         
   0   4   2        382.28        352.26         9.40 o                         
   1   4   2        609.60        574.13        12.73 o                         
   2   4   2        315.84        301.01        16.37 o                         
   3   4   2        680.79        736.15        31.45 o                         
   4   4   2          0.13          1.62         1.72 o                         
  -8   5   2         14.34         14.19         6.65 o                         
  -7   5   2          6.25         19.49         6.75 o                         
  -6   5   2        116.07        142.65        12.68 o                         
  -5   5   2       1276.69       1371.51        66.89 o                         
  -4   5   2       2463.57       2346.84        58.25 o                         
  -3   5   2       4523.88       4319.60       239.98 o                         
  -2   5   2       4997.17       4675.68       112.47 o                         
  -1   5   2       4900.84       4767.39       116.22 o                         
   0   5   2       2935.65       2802.17        42.88 o                         
   1   5   2       2101.80       1999.13        26.46 o                         
   2   5   2        660.30        675.87        39.42 o                         
   3   5   2         51.09         60.45         6.71 o                         
   4   5   2         25.74         22.32         2.42 o                         
  -8   6   2        438.45        168.74        18.19 o                         
  -7   6   2          5.35          5.96        10.30 o                         
  -6   6   2         47.05         43.11        10.38 o                         
  -5   6   2        286.90        281.80        33.73 o                         
  -4   6   2        182.73        192.23        21.13 o                         
  -3   6   2       1475.01       1365.04        37.38 o                         
  -2   6   2        167.84        168.23         8.99 o                         
  -1   6   2         22.88         24.80         2.58 o                         
   0   6   2        162.69        149.71         5.14 o                         
   1   6   2        616.84        642.76        13.15 o                         
   2   6   2       1358.27       1440.26        25.44 o                         
  -7   7   2       1703.46       1667.94       148.56 o                         
  -6   7   2       1525.85       1817.90        79.10 o                         
  -5   7   2       1605.31       1837.25       120.58 o                         
  -4   7   2       1050.71       1157.41       138.08 o                         
  -3   7   2        226.05        254.23        14.15 o                         
  -2   7   2         86.24         86.92         5.08 o                         
  -1   7   2          0.41          2.72         1.46 o                         
   0   7   2         98.25         98.91         3.65 o                         
   1   7   2        139.09        134.10         8.74 o                         
  -6   8   2         13.25         13.84         3.09 o                         
  -5   8   2        176.77        210.42         7.68 o                         
  -4   8   2        894.43        994.74        80.81 o                         
  -3   8   2       1596.52       1606.27        40.69 o                         
  -2   8   2       1226.41       1297.37        28.00 o                         
  -1   8   2       1620.42       1704.04        28.68 o                         
   0   8   2        876.18        854.58        12.31 o                         
   0 -10   3       1650.11       1718.72        35.65 o                         
   1 -10   3       1108.77       1265.12        54.05 o                         
   2 -10   3        801.16        908.28        13.58 o                         
   3 -10   3        361.42        363.52        10.62 o                         
   4 -10   3         31.60         31.69         2.90 o                         
   5 -10   3         31.27         33.40         3.07 o                         
  -2  -9   3         84.75         68.83         4.95 o                         
  -1  -9   3         18.73         18.56         2.45 o                         
   0  -9   3        116.37        119.86         4.43 o                         
   1  -9   3        168.91        173.05        11.60 o                         
   2  -9   3       1018.22       1032.45        33.48 o                         
   3  -9   3       1567.46       1558.96        32.26 o                         
   4  -9   3       2287.84       2235.62        34.50 o                         
   5  -9   3       1458.83       1342.97        31.01 o                         
   6  -9   3       1892.29       1878.54        50.20 o                         
  -3  -8   3        715.65        605.22        17.83 o                         
  -2  -8   3        188.65        182.40         6.26 o                         
  -1  -8   3          1.32          3.58         2.07 o                         
   0  -8   3         66.58         64.98         4.03 o                         
   1  -8   3        406.38        415.22        44.97 o                         
   2  -8   3        750.24        723.45        30.55 o                         
   3  -8   3        237.41        230.33        14.22 o                         
   4  -8   3        100.78         95.17        11.78 o                         
   5  -8   3         48.31         45.28         6.90 o                         
   6  -8   3        241.18        214.75        26.84 o                         
   7  -8   3        442.49        394.36        20.01 o                         
  -4  -7   3        413.16        401.88        28.10 o                         
  -3  -7   3       1139.83       1098.78        21.21 o                         
  -2  -7   3       3082.21       3192.60        61.35 o                         
  -1  -7   3       3306.07       2922.14        71.16 o                         
   0  -7   3       5299.48       5080.67       179.13 o                         
   1  -7   3       3625.26       3419.68       169.10 o                         
   2  -7   3       2899.13       2681.43        44.62 o                         
   3  -7   3       1191.79       1076.19        39.49 o                         
   4  -7   3        392.67        394.09        84.06 o                         
   5  -7   3         11.94         14.71         6.39 o                         
   6  -7   3        111.10        109.15         9.58 o                         
   7  -7   3         99.54         88.38         9.47 o                         
  -5  -6   3         83.56         78.52         4.18 o                         
  -4  -6   3        461.61        518.26        23.59 o                         
  -3  -6   3        310.03        386.82        21.43 o                         
  -2  -6   3        112.60        109.16         5.65 o                         
  -1  -6   3        112.42        112.49         5.31 o                         
   0  -6   3        158.06        147.22         5.53 o                         
   1  -6   3       1709.07       1749.75        60.23 o                         
   2  -6   3       2416.71       2293.10       101.65 o                         
   3  -6   3       3897.45       4009.73        58.87 o                         
   4  -6   3       4040.01       4716.15        70.20 o                         
   5  -6   3       3391.84       3218.36       577.00 o                         
   6  -6   3       2658.71       3425.12        97.61 o                         
   7  -6   3       1422.18       1600.80        87.25 o                         
  -6  -5   3       1732.65       1679.25        29.34 o                         
  -5  -5   3       2218.68       2398.98        56.76 o                         
  -4  -5   3       2396.63       2872.89        85.01 o                         
  -3  -5   3       1968.96       1892.81        44.44 o                         
  -2  -5   3        772.43        799.42        18.15 o                         
  -1  -5   3         76.26         80.24         4.95 o                         
   0  -5   3          7.61          9.53         2.60 o                         
   1  -5   3        182.78        179.71         7.98 o                         
   2  -5   3       1558.61       1637.86        36.51 o                         
   3  -5   3        430.78        436.81        14.61 o                         
   4  -5   3        540.18        566.28        31.95 o                         
   5  -5   3          6.22         12.73         2.88 o                         
   6  -5   3         26.30         30.09         6.15 o                         
   7  -5   3        582.56        614.97        20.65 o                         
  -7  -4   3        100.98         97.98         4.94 o                         
  -6  -4   3          0.05          2.27         2.36 o                         
  -5  -4   3        454.37        469.37        23.18 o                         
  -4  -4   3       1111.28       1140.86        55.62 o                         
  -3  -4   3       2435.34       2608.71        46.00 o                         
  -2  -4   3       6127.03       6547.47        97.31 o                         
  -1  -4   3      10349.08      10565.96       175.69 o                         
   0  -4   3       8982.64       8664.48       129.68 o                         
   1  -4   3       8345.67       8211.97       184.52 o                         
   2  -4   3       5809.08       6240.01       220.37 o                         
   3  -4   3       3851.84       3655.90        48.12 o                         
   4  -4   3        969.42        982.17        20.52 o                         
   5  -4   3         53.21         57.71         4.91 o                         
   6  -4   3          2.46          4.88         4.34 o                         
   7  -4   3         63.80         58.01         6.51 o                         
  -7  -3   3        117.18        131.00         6.92 o                         
  -6  -3   3          2.42          5.73         4.29 o                         
  -5  -3   3         11.83          9.27         5.35 o                         
  -4  -3   3        597.29        681.57        39.32 o                         
  -3  -3   3        504.29        562.86        20.14 o                         
  -2  -3   3        242.51        234.86         8.84 o                         
  -1  -3   3        271.35        266.86         6.11 o                         
   0  -3   3        504.35        544.24         8.73 o                         
   1  -3   3       2203.26       2386.13       123.81 o                         
   2  -3   3       1894.96       1930.88        56.28 o                         
   3  -3   3       5100.42       5002.75        80.14 o                         
   4  -3   3       6067.73       6590.09        69.10 o                         
   5  -3   3       5646.85       6141.39       102.67 o                         
   6  -3   3       3719.90       3910.05       111.70 o                         
   7  -3   3       1926.98       1946.56        56.66 o                         
  -8  -2   3        892.27        841.86        26.39 o                         
  -7  -2   3       2283.99       2156.09        74.82 o                         
  -6  -2   3       2779.49       4017.00        89.25 o                         
  -5  -2   3       5410.47       6496.68       193.10 o                         
  -4  -2   3       5558.24       5842.87       111.59 o                         
  -3  -2   3       7455.09       7759.39       135.96 o                         
  -2  -2   3       2466.90       2407.56       120.41 o                         
  -1  -2   3       1013.06       1056.28        37.14 o                         
   0  -2   3         39.05         51.62         2.57 o                         
   1  -2   3         41.94         44.18         3.03 o                         
   2  -2   3       2612.06       2856.42        60.93 o                         
   3  -2   3       1594.42       1638.80        34.86 o                         
   4  -2   3        190.76        205.35         6.08 o                         
   5  -2   3        108.86        100.66         6.35 o                         
   6  -2   3          2.93         11.25         4.69 o                         
   7  -2   3        436.68        448.90        25.69 o                         
  -8  -1   3         46.23         41.52         9.06 o                         
  -7  -1   3         25.17         39.84         6.79 o                         
  -6  -1   3          4.92          9.06         2.62 o                         
  -5  -1   3        181.23        184.85         5.81 o                         
  -4  -1   3       1394.08       1390.51        61.97 o                         
  -3  -1   3       2215.97       1977.21        35.39 o                         
  -2  -1   3       8585.65       8117.08        79.64 o                         
  -1  -1   3      18267.22      16387.17       105.81 o                         
   0  -1   3      16648.63      16686.97       116.49 o                         
   1  -1   3      14594.26      14397.95       300.38 o                         
   2  -1   3       8896.29       8555.56       297.48 o                         
   3  -1   3       3355.39       3332.04        28.77 o                         
   4  -1   3       1132.88       1107.30        14.89 o                         
   5  -1   3          7.37         14.48         3.28 o                         
   6  -1   3         14.02         21.85         5.68 o                         
   7  -1   3         63.04         39.51         7.80 o                         
  -8   0   3        684.40        854.02        44.00 o                         
  -7   0   3        967.63       1192.32        24.04 o                         
  -6   0   3         22.54         22.29         3.01 o                         
  -5   0   3          2.22          5.59         1.22 o                         
  -4   0   3       1176.42       1330.17        49.62 o                         
  -3   0   3       2316.03       2282.95        93.29 o                         
  -2   0   3       1060.54       1081.16        32.92 o                         
  -1   0   3        908.31        942.92        18.01 o                         
   0   0   3        323.66        304.87         7.00 o                         
   1   0   3        968.37        929.10        21.34 o                         
   2   0   3       5106.50       4850.14        59.53 o                         
   3   0   3       2331.43       2248.51        24.66 o                         
   4   0   3       4295.20       4245.03        76.26 o                         
   5   0   3       3953.44       3912.82       161.29 o                         
   6   0   3       2098.00       1655.80        70.21 o                         
  -8   1   3       1087.17       1167.58        46.54 o                         
  -7   1   3       1985.26       2127.04        36.02 o                         
  -6   1   3       4266.11       4439.74        57.20 o                         
  -5   1   3       6913.72       6968.98        87.22 o                         
  -4   1   3       8987.32       8646.22       173.17 o                         
  -3   1   3       7129.33       7180.60       107.97 o                         
  -2   1   3       4248.40       4332.76       168.74 o                         
  -1   1   3       1232.68       1195.10        15.29 o                         
   0   1   3         17.41         23.17         2.52 o                         
   1   1   3        272.72        279.43         8.45 o                         
   2   1   3        501.01        505.80        13.01 o                         
   3   1   3       1090.69        979.38        34.51 o                         
   4   1   3        137.42        129.64         7.62 o                         
   5   1   3          3.19          1.99         3.01 o                         
   6   1   3          1.87          2.84         2.83 o                         
  -9   2   3         89.96         61.14         9.76 o                         
  -8   2   3        437.47        495.59        20.78 o                         
  -7   2   3        286.05        286.55         9.70 o                         
  -6   2   3         42.53         49.06         3.22 o                         
  -5   2   3         23.91         30.19         2.16 o                         
  -4   2   3       2285.70       2354.82        84.27 o                         
  -3   2   3       2650.76       2421.23        36.56 o                         
  -2   2   3       8796.72       8552.23       263.33 o                         
  -1   2   3       9686.10       8442.00       353.55 o                         
   0   2   3       9643.44       7323.05       184.21 o                         
   1   2   3       3899.17       3269.32        42.98 o                         
   2   2   3       4659.03       3619.65        98.68 o                         
   3   2   3       1685.74       1587.82        79.60 o                         
   4   2   3        404.49        336.51        20.83 o                         
   5   2   3        119.14        132.21         5.67 o                         
  -8   3   3       1204.51       1285.36       110.51 o                         
  -7   3   3       1120.92       1252.77        46.39 o                         
  -6   3   3         99.21        102.39         5.77 o                         
  -5   3   3         47.53         47.64         3.29 o                         
  -4   3   3        259.75        258.31         8.98 o                         
  -3   3   3        882.89        883.15        26.51 o                         
  -2   3   3       1875.89       1829.48        40.70 o                         
  -1   3   3        161.96        128.11         8.14 o                         
   0   3   3         45.07         40.93         3.02 o                         
   1   3   3         25.28         27.00         2.72 o                         
   2   3   3       1051.28        964.36        25.81 o                         
   4   3   3        934.19       1071.60        24.35 o                         
   5   3   3       1333.69       1325.45        18.23 o                         
  -8   4   3       1578.47       1692.56       240.96 o                         
  -7   4   3       1863.47       1946.47        43.07 o                         
  -6   4   3       3812.04       4365.74       220.38 o                         
  -5   4   3       3211.02       3356.88       140.06 o                         
  -4   4   3       5128.44       5199.09       123.66 o                         
  -3   4   3       2131.62       1978.37        50.97 o                         
  -2   4   3       1158.70       1086.21        39.75 o                         
  -1   4   3        781.02        796.23        19.06 o                         
   0   4   3        174.64        159.24         9.47 o                         
   1   4   3         10.52         12.58         2.58 o                         
   2   4   3        120.38        108.60         8.21 o                         
   3   4   3         25.03         27.85         5.70 o                         
   4   4   3        192.61        184.54         5.68 o                         
  -8   5   3        387.98        332.72        27.25 o                         
  -7   5   3        198.49        208.28        17.54 o                         
  -6   5   3         38.92         48.45         5.63 o                         
  -5   5   3          7.77          9.64         3.69 o                         
  -4   5   3        184.19        209.45        18.06 o                         
  -3   5   3       1453.91       1503.11        77.28 o                         
  -2   5   3       2183.37       2313.38        36.09 o                         
  -1   5   3       2729.93       2829.81        32.09 o                         
   0   5   3       3752.51       3833.90        43.31 o                         
   1   5   3       2234.18       2240.63        34.30 o                         
   2   5   3       1412.98       1395.91       136.08 o                         
   3   5   3        900.99        861.44        17.74 o                         
  -8   6   3        451.96        252.79        17.07 o                         
  -7   6   3        391.45        312.63        71.34 o                         
  -6   6   3        191.20        171.80        24.33 o                         
  -5   6   3          1.05          2.78         3.37 o                         
  -4   6   3         54.54         60.59         6.44 o                         
  -2   6   3        470.47        472.48        19.96 o                         
  -1   6   3        178.05        176.75         5.59 o                         
   0   6   3         49.80         52.77         3.01 o                         
   1   6   3         14.09         13.36         2.29 o                         
   2   6   3          8.97          9.07         1.96 o                         
  -7   7   3        766.92        799.16        27.25 o                         
  -6   7   3       1595.63       1720.75        35.89 o                         
  -5   7   3       1840.77       2009.73        48.79 o                         
  -4   7   3       1825.35       2130.02       206.01 o                         
  -3   7   3       1235.19       1315.09        30.17 o                         
  -2   7   3        726.79        743.37        14.11 o                         
  -1   7   3        155.62        161.14         4.30 o                         
   0   7   3         36.43         34.65         1.93 o                         
  -5   8   3          2.74          3.18         1.49 o                         
  -4   8   3         38.70         35.92         3.07 o                         
  -3   8   3        174.00        180.46         5.09 o                         
  -2   8   3        484.57        464.99         9.59 o                         
   0 -10   4        750.48        930.91        17.11 o                         
   1 -10   4       1925.36       2351.66        38.22 o                         
   2 -10   4       1559.86       1673.92        29.27 o                         
   3 -10   4       1185.38       1176.70        23.19 o                         
   4 -10   4        842.39        850.34        24.51 o                         
  -2  -9   4         41.52         44.55         3.91 o                         
  -1  -9   4        257.46        290.54         9.60 o                         
   0  -9   4         36.04         41.41         5.50 o                         
   1  -9   4          3.37          3.85         3.43 o                         
   2  -9   4        126.09        136.07        11.60 o                         
   3  -9   4        315.29        308.27        13.52 o                         
   4  -9   4       1149.17       1116.15        29.23 o                         
   5  -9   4       1583.83       1717.53        37.97 o                         
   6  -9   4        991.75        756.72        24.97 o                         
  -3  -8   4       1284.19       1155.38        28.59 o                         
  -2  -8   4       1481.33       1441.07        27.92 o                         
  -1  -8   4       1650.53       1678.43        51.16 o                         
   0  -8   4        314.51        306.98        16.76 o                         
   1  -8   4         43.06         37.84         6.89 o                         
   2  -8   4         35.37         29.24         7.59 o                         
   3  -8   4        391.44        401.01        21.24 o                         
   4  -8   4        649.80        551.54        26.09 o                         
   5  -8   4        496.10        487.41        64.02 o                         
   6  -8   4         66.25         53.75         9.81 o                         
  -5  -7   4         11.37          9.88         2.05 o                         
  -4  -7   4         93.20         91.34         3.88 o                         
  -3  -7   4        136.57        142.62         7.33 o                         
  -2  -7   4        917.88       1021.01        25.39 o                         
  -1  -7   4       2857.18       2924.08        68.91 o                         
   0  -7   4       2857.97       2563.30       139.05 o                         
   1  -7   4       5124.98       4738.42        61.54 o                         
   2  -7   4       4875.23       4529.36       112.80 o                         
   3  -7   4       3917.62       3561.08       132.84 o                         
   4  -7   4       1211.44       1263.20        59.78 o                         
   5  -7   4       1380.42       1430.16        45.11 o                         
   6  -7   4        119.68        106.71        12.34 o                         
   7  -7   4          3.31          1.69         3.28 o                         
  -5  -6   4        237.26        233.56         6.77 o                         
  -4  -6   4         31.43         34.87         4.33 o                         
  -3  -6   4        174.30        183.72        11.46 o                         
  -2  -6   4        835.65        884.80        19.51 o                         
  -1  -6   4        695.94        672.98        22.82 o                         
   0  -6   4        707.60        702.66        33.92 o                         
   1  -6   4        350.37        385.36        14.62 o                         
   2  -6   4        243.48        249.69        10.67 o                         
   3  -6   4        877.69        901.63        23.11 o                         
   4  -6   4       2782.33       2950.36       160.48 o                         
   5  -6   4       3152.34       4383.97       115.56 o                         
   6  -6   4       2663.52       3145.69       173.82 o                         
   7  -6   4       1905.44       1708.33       206.13 o                         
  -6  -5   4       1215.20       1425.68        48.74 o                         
  -5  -5   4       2207.91       2650.94        53.82 o                         
  -4  -5   4       3671.44       3602.40       349.59 o                         
  -3  -5   4       5659.89       5602.36       158.61 o                         
  -2  -5   4       3379.61       3598.13        91.48 o                         
  -1  -5   4       4241.50       4236.22        67.12 o                         
   0  -5   4        868.35        881.83        56.79 o                         
   1  -5   4        239.46        246.52        12.76 o                         
   2  -5   4        106.43        107.60         5.31 o                         
   3  -5   4        142.48        150.09        10.13 o                         
   4  -5   4        571.23        636.53        36.29 o                         
   5  -5   4        431.65        480.70        21.03 o                         
   6  -5   4         60.65         67.05        12.73 o                         
   7  -5   4          5.65          6.73         5.68 o                         
  -7  -4   4         23.00         25.52         2.31 o                         
  -6  -4   4        268.73        327.42        16.54 o                         
  -5  -4   4        371.35        389.69        62.93 o                         
  -4  -4   4          6.04         13.65         4.26 o                         
  -3  -4   4        754.84        821.47        25.11 o                         
  -2  -4   4       1730.50       1820.68        42.88 o                         
  -1  -4   4       5909.16       6041.77        62.43 o                         
   0  -4   4      12409.72      11831.64       118.10 o                         
   1  -4   4       9710.76      10019.14       101.16 o                         
   2  -4   4       9143.72       9055.02       290.34 o                         
   3  -4   4       5554.60       5835.25        77.64 o                         
   4  -4   4       2373.34       2524.89        68.71 o                         
   5  -4   4       1102.43       1153.20        27.74 o                         
   6  -4   4        221.59        207.28        14.04 o                         
   7  -4   4         12.35          8.77         4.26 o                         
  -7  -3   4       1212.45       1216.17       156.33 o                         
  -6  -3   4        837.91        984.27        66.57 o                         
  -5  -3   4        348.70        405.66        30.52 o                         
  -4  -3   4          2.79          6.30         2.63 o                         
  -3  -3   4        301.05        329.73        15.95 o                         
  -2  -3   4       1163.05       1153.57        35.20 o                         
  -1  -3   4        973.58        977.31        22.31 o                         
   0  -3   4        385.51        347.01         8.09 o                         
   1  -3   4        627.02        695.88        13.45 o                         
   2  -3   4        160.49        175.53         7.69 o                         
   3  -3   4        398.81        441.18         9.13 o                         
   4  -3   4       1837.56       1861.37        50.75 o                         
   5  -3   4       1799.51       1909.03        26.31 o                         
   6  -3   4       2815.28       2868.36        50.96 o                         
   7  -3   4       1449.66       1376.91        41.13 o                         
  -7  -2   4        856.35       1057.74        33.73 o                         
  -6  -2   4       3305.17       4203.06       114.89 o                         
  -5  -2   4       4867.93       5741.15       124.38 o                         
  -4  -2   4       5960.02       5967.68        69.58 o                         
  -3  -2   4       9041.62       8686.46       131.04 o                         
  -2  -2   4       8921.55       8511.16       226.65 o                         
  -1  -2   4       3442.70       3517.77        76.77 o                         
   0  -2   4       1779.82       1653.85        18.29 o                         
   1  -2   4        312.88        335.68        11.86 o                         
   2  -2   4         26.52         37.82         4.32 o                         
   3  -2   4        153.36        167.61         5.67 o                         
   4  -2   4        383.86        379.11         8.33 o                         
   5  -2   4        173.44        200.65         7.49 o                         
   6  -2   4         55.40         60.97         6.61 o                         
  -8  -1   4         98.80        115.97        13.38 o                         
  -7  -1   4        277.89        334.41        14.82 o                         
  -6  -1   4        191.57        227.21         6.82 o                         
  -5  -1   4        357.00        376.92         8.36 o                         
  -4  -1   4          7.90         16.36         2.67 o                         
  -3  -1   4        818.30        882.89        21.00 o                         
  -2  -1   4       2129.37       2113.62        70.97 o                         
  -1  -1   4       2386.39       2202.97        33.96 o                         
   0  -1   4      11770.29      12133.67       107.78 o                         
   1  -1   4       7659.46       7666.89       119.51 o                         
   2  -1   4       8827.91       8393.07        85.70 o                         
   3  -1   4       6049.36       5926.59        48.52 o                         
   4  -1   4       3773.77       3733.25        37.60 o                         
   5  -1   4       1280.15       1296.62        39.43 o                         
   6  -1   4        386.57        348.19        13.98 o                         
  -8   0   4       2011.45       2491.82        66.01 o                         
  -7   0   4       1391.33       1627.54        32.32 o                         
  -6   0   4       1569.71       1720.64        26.04 o                         
  -5   0   4        753.62        792.98        12.10 o                         
  -4   0   4        414.85        466.46        13.02 o                         
  -3   0   4        239.58        256.55         9.78 o                         
  -2   0   4        505.76        479.01        10.55 o                         
  -1   0   4        811.42        713.98        15.21 o                         
   0   0   4        401.64        354.96         8.81 o                         
   1   0   4        928.55        883.54        26.40 o                         
   2   0   4         28.97         31.90         3.07 o                         
   3   0   4        482.88        466.86         8.93 o                         
   4   0   4        682.94        652.17        15.58 o                         
   5   0   4        897.16        793.51        15.39 o                         
   6   0   4       1610.25       1484.85        29.81 o                         
  -8   1   4        354.67        390.28        17.90 o                         
  -7   1   4        840.85        926.39        18.30 o                         
  -6   1   4       2610.94       2622.24        30.47 o                         
  -5   1   4       4860.67       4814.92        69.91 o                         
  -4   1   4       5459.37       5057.72        54.93 o                         
  -3   1   4       7992.18       7800.49       114.97 o                         
  -2   1   4      10062.75       9931.11       160.87 o                         
  -1   1   4       5109.07       4581.36       142.01 o                         
   0   1   4       2619.15       2299.24        34.23 o                         
   1   1   4        772.67        723.64        16.28 o                         
   2   1   4          2.52          4.49         2.00 o                         
   3   1   4         80.17         86.16         5.88 o                         
   4   1   4        454.09        388.83        25.30 o                         
   5   1   4        176.28        186.39         7.82 o                         
  -8   2   4          3.53          3.51         2.15 o                         
  -7   2   4        333.68        385.46        11.20 o                         
  -6   2   4        233.03        241.35         8.66 o                         
  -5   2   4        773.81        832.79        11.16 o                         
  -4   2   4        171.68        187.21         5.07 o                         
  -3   2   4         75.61         81.32         4.64 o                         
  -2   2   4        871.81        791.54        23.23 o                         
  -1   2   4       1696.98       1423.97        33.52 o                         
   0   2   4       5063.71       4070.25       153.97 o                         
   1   2   4       7163.63       5757.62        78.46 o                         
   2   2   4       3350.40       2689.92        43.40 o                         
   3   2   4       3195.38       2988.34       252.86 o                         
   4   2   4       1956.78       2029.49        32.38 o                         
   5   2   4        586.14        611.75        11.02 o                         
  -8   3   4       1414.47       1386.45        97.49 o                         
  -7   3   4       1780.10       1942.75        97.56 o                         
  -6   3   4       1514.10       1749.28        36.03 o                         
  -5   3   4       1030.44       1147.04        17.25 o                         
  -4   3   4        232.55        228.15         6.18 o                         
  -3   3   4         11.23         12.32         2.11 o                         
  -2   3   4        315.04        284.33         9.80 o                         
  -1   3   4        776.17        672.65        21.41 o                         
   0   3   4        514.46        474.44        11.11 o                         
   1   3   4        166.54        162.07         6.36 o                         
   2   3   4         67.81         68.76        11.36 o                         
   3   3   4        165.94        163.53         7.47 o                         
   4   3   4        433.40        458.79         9.52 o                         
  -8   4   4         66.93         66.62         7.49 o                         
  -7   4   4        491.12        558.67        33.07 o                         
  -6   4   4       1439.86       1674.98        95.01 o                         
  -5   4   4       3823.76       4058.10       160.22 o                         
  -4   4   4       3844.05       3667.53        92.51 o                         
  -3   4   4       5247.97       4997.59       387.14 o                         
  -2   4   4       4023.00       3574.78        57.00 o                         
  -1   4   4       2537.58       2538.28        56.20 o                         
   0   4   4        399.54        428.72        11.38 o                         
   1   4   4        363.05        337.03        10.51 o                         
   2   4   4          2.71          8.35         5.47 o                         
   3   4   4         46.68         46.67         3.70 o                         
  -8   5   4          1.86          2.48         4.21 o                         
  -7   5   4        161.91        148.71        10.06 o                         
  -6   5   4        278.75        288.73        12.91 o                         
  -5   5   4        200.32        196.65        17.29 o                         
  -4   5   4        118.83        118.05        10.18 o                         
  -3   5   4         17.93         16.74         5.56 o                         
  -2   5   4        357.41        378.36        11.80 o                         
  -1   5   4        675.23        726.51        12.73 o                         
   0   5   4        990.38       1060.93        22.70 o                         
   1   5   4       1781.55       1712.31        31.03 o                         
  -7   6   4       1200.57       1074.71        35.18 o                         
  -6   6   4        512.29        502.46        15.35 o                         
  -5   6   4        472.74        501.49        18.23 o                         
  -4   6   4          6.05          9.15         3.56 o                         
  -3   6   4         21.59         30.12         4.72 o                         
  -2   6   4         79.03         80.11         3.65 o                         
  -1   6   4         71.75         76.58         3.31 o                         
   0   6   4        120.56        115.01         3.99 o                         
   1   6   4         37.94         37.49         2.31 o                         
  -6   7   4        378.39        400.55        11.10 o                         
  -5   7   4        831.44        938.61        19.91 o                         
  -4   7   4       1527.32       1766.54        44.00 o                         
  -3   7   4       1344.79       1460.36        25.27 o                         
  -2   7   4       1062.76       1093.92        15.56 o                         
  -1   7   4        943.24        919.56        19.56 o                         
  -1 -10   5        497.14        551.72        11.49 o                         
   0 -10   5        668.72        778.63        15.95 o                         
   1 -10   5        867.79        996.38        19.57 o                         
   2 -10   5       1590.94       1647.57        24.42 o                         
   3 -10   5       1881.65       1783.52        38.85 o                         
   4 -10   5       1099.17       1049.19        20.60 o                         
  -2  -9   5         58.45         62.77         3.21 o                         
  -1  -9   5        178.94        185.75         8.43 o                         
   0  -9   5        477.28        491.37        22.39 o                         
   1  -9   5        226.74        211.77        12.06 o                         
   2  -9   5        179.56        199.11        14.73 o                         
   3  -9   5         38.90         40.91         6.14 o                         
   4  -9   5         45.74         56.39         7.72 o                         
   5  -9   5        601.26        571.65        24.19 o                         
  -4  -8   5        996.92        895.84        27.24 o                         
  -3  -8   5       2164.49       2211.21       125.73 o                         
  -2  -8   5       1693.28       1821.98        33.27 o                         
  -1  -8   5       1467.62       1547.09        54.19 o                         
   0  -8   5       2532.45       2183.92        40.54 o                         
   1  -8   5        970.05        878.89        34.08 o                         
   2  -8   5        239.31        221.49        14.25 o                         
   3  -8   5         59.15         70.56        10.15 o                         
   4  -8   5         14.86         15.24         6.35 o                         
   5  -8   5        221.10        246.51        21.48 o                         
   6  -8   5        190.60        177.33        16.39 o                         
  -5  -7   5        116.22        103.97         3.05 o                         
  -4  -7   5        303.06        299.69        22.81 o                         
  -3  -7   5          9.05         10.13         2.72 o                         
  -2  -7   5          1.73          3.72         2.25 o                         
  -1  -7   5        812.07        757.11        24.11 o                         
   0  -7   5       1821.38       1620.51        33.37 o                         
   1  -7   5       3376.42       3068.91        64.39 o                         
   2  -7   5       3203.22       3034.01       101.20 o                         
   3  -7   5       4894.14       4691.41       280.32 o                         
   4  -7   5       3584.47       3623.05       278.08 o                         
   5  -7   5       1357.50       1409.74        62.84 o                         
   6  -7   5       1223.80       1147.16        72.00 o                         
  -6  -6   5       1021.50        892.85        13.07 o                         
  -5  -6   5        786.17        885.75        45.17 o                         
  -4  -6   5        384.37        404.13        16.95 o                         
  -3  -6   5        221.34        226.75        35.21 o                         
  -2  -6   5        219.12        216.91         9.87 o                         
  -1  -6   5        335.50        345.40        11.95 o                         
   0  -6   5        432.50        350.50        39.92 o                         
   1  -6   5        477.70        461.12        16.21 o                         
   2  -6   5        526.91        518.04        20.28 o                         
   3  -6   5        260.56        238.53        13.17 o                         
   4  -6   5          5.66         12.42         4.10 o                         
   5  -6   5        492.87        567.08        20.99 o                         
   6  -6   5        950.52       1006.94        59.55 o                         
   7  -6   5       1312.89        730.03        30.88 o                         
  -6  -5   5        372.21        446.11        10.88 o                         
  -5  -5   5       1895.17       2164.53        52.34 o                         
  -4  -5   5       2143.79       2102.81        52.98 o                         
  -3  -5   5       4789.90       4898.50        90.14 o                         
  -2  -5   5       7160.70       7270.38        75.62 o                         
  -1  -5   5       4499.29       4700.45        83.90 o                         
   0  -5   5       5055.74       4873.16       211.10 o                         
   1  -5   5       2868.72       2801.44        48.93 o                         
   2  -5   5        998.87       1009.70        16.79 o                         
   3  -5   5         34.88         40.21         3.58 o                         
   4  -5   5         72.61         79.10         7.52 o                         
   5  -5   5        283.32        295.78        17.10 o                         
   6  -5   5        177.71        158.40        34.04 o                         
  -7  -4   5         19.00         25.73         2.73 o                         
  -6  -4   5         28.85         35.16         4.66 o                         
  -5  -4   5        117.98        147.95        10.80 o                         
  -4  -4   5        424.60        447.13        18.51 o                         
  -3  -4   5        601.42        662.33        16.61 o                         
  -2  -4   5          0.35          3.55         2.16 o                         
  -1  -4   5        246.88        234.14        10.53 o                         
   0  -4   5       1293.63       1194.44        20.11 o                         
   1  -4   5       5567.10       5734.56       111.85 o                         
   2  -4   5       6765.13       7109.08       191.98 o                         
   3  -4   5       8176.26       8438.76       155.34 o                         
   4  -4   5       5735.47       5902.32       200.11 o                         
   5  -4   5       3004.33       3066.24        56.94 o                         
   6  -4   5       1246.53       1241.97        67.62 o                         
  -7  -3   5       1975.79       1813.12        32.08 o                         
  -6  -3   5       2040.36       2476.52        67.20 o                         
  -5  -3   5       2297.12       3068.80       151.52 o                         
  -4  -3   5       2108.94       2437.06        82.31 o                         
  -3  -3   5        125.65        148.18        16.61 o                         
  -2  -3   5        240.25        247.00        10.27 o                         
  -1  -3   5        555.99        534.97        14.96 o                         
   0  -3   5        609.70        589.95        13.32 o                         
   1  -3   5       1341.35       1371.92        48.20 o                         
   2  -3   5         88.94        100.66         3.98 o                         
   3  -3   5        167.22        170.63         5.38 o                         
   4  -3   5         36.07         49.24         3.60 o                         
   5  -3   5        449.38        465.87        15.38 o                         
   6  -3   5        675.56        682.91        19.12 o                         
  -8  -2   5         14.24         11.01         3.56 o                         
  -7  -2   5         10.41         18.75         3.79 o                         
  -6  -2   5        172.20        235.74        10.81 o                         
  -5  -2   5       1975.10       2188.36        73.13 o                         
  -4  -2   5       5552.17       5709.07        81.29 o                         
  -3  -2   5       7112.54       6822.68       144.48 o                         
  -2  -2   5      11324.77      11256.12       115.54 o                         
  -1  -2   5      14230.21      14113.62       159.55 o                         
   0  -2   5       6672.80       6802.06       249.61 o                         
   1  -2   5       3720.98       4060.87        70.59 o                         
   2  -2   5        934.55        952.96        17.33 o                         
   3  -2   5         11.47         18.24         2.50 o                         
   4  -2   5         26.21         27.46         3.43 o                         
   5  -2   5        143.59        156.41         7.29 o                         
   6  -2   5        145.82        133.70         9.87 o                         
  -8  -1   5         75.49         63.97         6.91 o                         
  -7  -1   5          4.65          8.14         2.93 o                         
  -6  -1   5        145.05        174.29         6.47 o                         
  -5  -1   5        672.34        684.67        26.56 o                         
  -4  -1   5        588.40        604.36        12.45 o                         
  -3  -1   5        609.50        621.58        16.12 o                         
  -2  -1   5          3.42          5.83         1.77 o                         
  -1  -1   5        623.64        600.77        26.98 o                         
   0  -1   5       1363.83       1256.06        19.84 o                         
   1  -1   5       3868.07       3826.37        58.72 o                         
   2  -1   5       3919.82       3804.44        77.95 o                         
   3  -1   5       4747.46       4746.23        45.17 o                         
   4  -1   5       2774.54       2734.62        68.95 o                         
   5  -1   5       2489.32       2245.19        27.44 o                         
   6  -1   5        733.33        609.86        19.53 o                         
  -8   0   5       1883.36       2106.03       118.49 o                         
  -7   0   5       3755.70       4119.94        54.81 o                         
  -6   0   5       3661.65       3879.61        47.47 o                         
  -5   0   5       2320.47       2376.57        41.84 o                         
  -4   0   5       2362.88       2334.11        63.11 o                         
  -3   0   5        731.57        759.19        17.75 o                         
  -2   0   5         49.45         64.30         4.13 o                         
  -1   0   5        342.36        350.35         9.66 o                         
   0   0   5        575.78        546.48        10.34 o                         
   1   0   5        500.39        465.13        17.87 o                         
   2   0   5        241.85        236.67         9.03 o                         
   3   0   5         46.71         44.49         4.51 o                         
   4   0   5         42.08         38.39         3.32 o                         
   5   0   5        197.49        188.51         6.31 o                         
  -8   1   5         34.76         33.77         4.73 o                         
  -7   1   5         51.39         55.85         4.20 o                         
  -6   1   5        316.39        319.02        10.03 o                         
  -5   1   5       1851.48       1804.68        38.65 o                         
  -4   1   5       4448.01       4281.08        75.04 o                         
  -3   1   5       5809.21       5611.68       119.34 o                         
  -2   1   5       5277.53       4694.30        84.98 o                         
  -1   1   5       8356.40       7364.37       248.15 o                         
   0   1   5       4076.31       3361.68        84.25 o                         
   1   1   5       2798.44       2197.04        36.21 o                         
   2   1   5       1022.47        865.67        22.61 o                         
   3   1   5        360.88        338.51        12.05 o                         
   4   1   5          0.54          1.10         1.78 o                         
  -8   2   5         28.22         36.17         4.20 o                         
  -7   2   5          1.17          2.03         2.29 o                         
  -6   2   5         77.27         89.00         5.98 o                         
  -5   2   5        187.93        194.31         7.53 o                         
  -4   2   5        672.79        690.34        15.26 o                         
  -3   2   5        216.98        200.68         6.39 o                         
  -2   2   5          3.96          4.64         1.81 o                         
  -1   2   5        190.28        170.58         5.40 o                         
   0   2   5        334.90        269.36         8.39 o                         
   1   2   5       1255.96        933.82        48.54 o                         
   2   2   5       2113.88       1971.90        41.41 o                         
   3   2   5       1646.30       1706.97        75.46 o                         
   4   2   5       1160.10       1271.95        41.71 o                         
  -8   3   5       1481.00       1485.83        35.55 o                         
  -7   3   5       2394.45       2564.08        97.26 o                         
  -6   3   5       2637.54       3123.26        80.76 o                         
  -5   3   5       1808.13       2050.30        40.14 o                         
  -4   3   5       1355.29       1456.47        50.43 o                         
  -3   3   5        987.69        925.94        22.38 o                         
  -2   3   5         62.88         63.15         4.04 o                         
  -1   3   5         17.80         21.56         2.81 o                         
   0   3   5        126.74        120.98         7.50 o                         
   1   3   5        285.69        273.15        12.68 o                         
   2   3   5        189.31        199.15        15.54 o                         
   3   3   5        135.82        148.62         6.46 o                         
  -8   4   5         56.83         42.56         6.54 o                         
  -7   4   5          8.29          8.56         3.82 o                         
  -6   4   5         27.34         30.93         6.25 o                         
  -5   4   5        586.72        589.97        14.97 o                         
  -4   4   5       1506.66       1483.95        37.00 o                         
  -3   4   5       2404.77       2038.62       128.45 o                         
  -2   4   5       2415.69       2364.24        36.97 o                         
  -1   4   5       3272.71       3516.55        48.70 o                         
   0   4   5       2626.70       2627.30        51.10 o                         
   1   4   5        833.57        785.23        34.58 o                         
   2   4   5        493.62        446.90        13.55 o                         
  -7   5   5          1.48          1.60         2.78 o                         
  -6   5   5         17.33         14.15         4.00 o                         
  -5   5   5        119.25        120.42         8.23 o                         
  -4   5   5        200.88        212.98        10.50 o                         
  -3   5   5        200.25        214.02        12.31 o                         
  -2   5   5         58.09         63.76         3.99 o                         
  -1   5   5          6.38          6.48         1.72 o                         
   0   5   5        140.60        148.72         4.78 o                         
   1   5   5        252.02        225.38        11.23 o                         
  -6   6   5       1574.23       1713.45        52.97 o                         
  -5   6   5       1056.45       1256.24        86.17 o                         
  -4   6   5        840.67       1012.01        23.14 o                         
  -3   6   5        324.41        341.83        10.80 o                         
  -2   6   5         55.31         57.48         2.78 o                         
  -1   6   5         74.28         71.75         4.41 o                         
  -1 -10   6         43.72         47.30         2.94 o                         
   0 -10   6         58.66         66.52         3.90 o                         
   1 -10   6        384.65        407.70        10.59 o                         
   2 -10   6        839.98        844.51        14.16 o                         
   3 -10   6       1114.33        920.69        25.89 o                         
   4 -10   6       1833.63       1592.63        45.57 o                         
  -3  -9   6        560.98        500.93        14.21 o                         
  -2  -9   6        304.34        329.94        13.76 o                         
  -1  -9   6        175.44        177.46         7.37 o                         
   0  -9   6         77.62         71.24         4.45 o                         
   1  -9   6        138.07        129.21         7.02 o                         
   2  -9   6        314.76        302.11        16.77 o                         
   3  -9   6        494.83        483.66        22.51 o                         
   4  -9   6         58.59         67.51         8.34 o                         
   5  -9   6          0.32          0.67         2.53 o                         
  -4  -8   6        485.36        454.56        17.23 o                         
  -3  -8   6        849.43        856.32        26.24 o                         
  -2  -8   6       3212.98       3139.74        50.46 o                         
  -1  -8   6       3033.39       2755.50        37.38 o                         
   0  -8   6       2592.75       2427.78        30.60 o                         
   1  -8   6       2702.26       2608.43        47.66 o                         
   2  -8   6       2001.97       1990.26       112.46 o                         
   3  -8   6        396.91        386.51        17.77 o                         
   4  -8   6         88.31         95.04        13.46 o                         
   5  -8   6         28.81         31.78         5.15 o                         
  -5  -7   6         15.17         14.61         1.39 o                         
  -4  -7   6        114.56        122.96         8.11 o                         
  -3  -7   6        424.44        417.29        20.06 o                         
  -2  -7   6        383.98        370.29        11.47 o                         
  -1  -7   6        171.99        174.68         9.69 o                         
   0  -7   6         67.74         58.28         6.59 o                         
   1  -7   6        377.24        372.05        16.22 o                         
   2  -7   6       2441.78       2347.14       114.37 o                         
   3  -7   6       1988.93       1972.39        49.44 o                         
   4  -7   6       3472.45       3525.07       203.03 o                         
   5  -7   6       2570.44       2648.26       141.45 o                         
   6  -7   6       1848.88       1921.10        59.12 o                         
  -6  -6   6       1319.79       1150.46        22.41 o                         
  -5  -6   6       1726.08       1800.62        36.47 o                         
  -4  -6   6       2520.29       2804.35        83.03 o                         
  -3  -6   6        791.30        815.37        21.32 o                         
  -2  -6   6        200.15        207.37         8.84 o                         
  -1  -6   6        453.21        464.59        21.93 o                         
   0  -6   6         28.32         28.31         3.43 o                         
   1  -6   6        414.44        416.10        12.77 o                         
   2  -6   6        211.14        212.01         9.27 o                         
   3  -6   6         56.41         51.23         5.62 o                         
   4  -6   6        241.52        235.74        12.99 o                         
   5  -6   6          3.33          4.05         3.57 o                         
   6  -6   6         52.95         32.39         8.40 o                         
  -6  -5   6          0.28          2.61         1.65 o                         
  -5  -5   6         25.20         33.65         6.24 o                         
  -4  -5   6       1388.57       1343.80       191.75 o                         
  -3  -5   6       1868.10       1988.57        47.79 o                         
  -2  -5   6       5775.60       6002.81        81.10 o                         
  -1  -5   6       6714.76       6760.92       110.32 o                         
   0  -5   6       7653.76       8110.45       263.19 o                         
   1  -5   6       4031.86       4040.11        99.50 o                         
   2  -5   6       4419.18       4523.80       127.43 o                         
   3  -5   6       1477.09       1478.17       123.73 o                         
   4  -5   6        110.27        103.61        10.02 o                         
   5  -5   6         64.36         54.39         6.77 o                         
   6  -5   6         13.60         19.74         4.76 o                         
  -7  -4   6        185.82        197.30        11.13 o                         
  -6  -4   6         11.10         13.92         3.00 o                         
  -5  -4   6        127.94        130.98         9.60 o                         
  -4  -4   6        168.47        162.33        11.80 o                         
  -3  -4   6         25.04         24.37         4.58 o                         
  -2  -4   6        747.73        785.59        15.47 o                         
  -1  -4   6         75.97         72.20         4.42 o                         
   0  -4   6         64.50         75.50         5.27 o                         
   1  -4   6        323.28        318.04        10.95 o                         
   2  -4   6        727.97        742.42        16.57 o                         
   3  -4   6       1975.08       1902.39        38.45 o                         
   4  -4   6       3074.35       3043.68        51.75 o                         
   5  -4   6       2594.33       2543.07        49.66 o                         
   6  -4   6       2075.81       2048.81       240.42 o                         
  -7  -3   6       1639.36       1458.80        27.79 o                         
  -6  -3   6       3915.66       4595.30        51.32 o                         
  -5  -3   6       2917.20       3496.93        87.30 o                         
  -4  -3   6       4298.32       4749.67       123.51 o                         
  -3  -3   6       3563.86       3918.65       143.34 o                         
  -2  -3   6        784.48        839.64        16.33 o                         
  -1  -3   6        359.56        364.03        11.08 o                         
   0  -3   6         12.47         17.48         2.10 o                         
   1  -3   6        227.95        219.59         8.78 o                         
   2  -3   6       1325.55       1294.97        51.30 o                         
   3  -3   6         37.91         43.48         3.76 o                         
   4  -3   6        300.43        294.75        10.50 o                         
   5  -3   6          5.75          5.47         2.50 o                         
   6  -3   6         11.59          7.87         5.30 o                         
  -8  -2   6        106.09         72.76         7.48 o                         
  -7  -2   6         18.17         21.22         3.31 o                         
  -6  -2   6         13.70         15.61         3.87 o                         
  -5  -2   6         83.11         92.52         5.67 o                         
  -4  -2   6        304.22        301.27        16.12 o                         
  -3  -2   6       2533.96       2639.46        52.27 o                         
  -2  -2   6       4343.21       4446.08        90.95 o                         
  -1  -2   6       5671.06       5415.52        61.14 o                         
   0  -2   6       8822.01       8897.04       158.87 o                         
   1  -2   6       6950.41       6965.38       135.49 o                         
   2  -2   6       5398.56       5360.50        53.21 o                         
   3  -2   6       2189.27       2261.36        35.27 o                         
   4  -2   6        559.64        579.16        13.68 o                         
   5  -2   6         37.68         37.83         3.46 o                         
  -8  -1   6        663.94        556.96        23.24 o                         
  -7  -1   6        212.11        212.55        13.62 o                         
  -6  -1   6         87.86        100.79         5.95 o                         
  -5  -1   6          3.16          4.26         2.11 o                         
  -4  -1   6        776.86        772.44        47.66 o                         
  -3  -1   6        210.45        204.65         8.32 o                         
  -2  -1   6        822.12        830.68        22.66 o                         
  -1  -1   6        194.99        167.04         5.30 o                         
   0  -1   6         38.17         33.25         2.94 o                         
   1  -1   6        935.67        862.15        19.77 o                         
   2  -1   6        690.68        713.41        27.71 o                         
   3  -1   6       1651.41       1663.09        32.08 o                         
   4  -1   6       1983.69       1794.46        26.01 o                         
   5  -1   6       1611.68       1388.77        45.44 o                         
  -8   0   6        701.83        583.70        23.81 o                         
  -7   0   6       1382.61       1446.29        26.11 o                         
  -6   0   6       3449.13       3492.68        42.97 o                         
  -5   0   6       5438.21       5476.18        69.72 o                         
  -4   0   6       4398.41       4277.38        63.72 o                         
  -3   0   6       4235.79       4022.26        43.33 o                         
  -2   0   6       3298.18       3191.14        87.15 o                         
  -1   0   6        386.29        388.29         9.79 o                         
   0   0   6          9.98         10.48         2.14 o                         
   1   0   6        225.26        207.91        10.16 o                         
   2   0   6        627.34        715.71        24.21 o                         
   3   0   6        347.02        305.38        12.29 o                         
   4   0   6        138.80        134.54         4.89 o                         
  -8   1   6        123.60        113.26        10.10 o                         
  -7   1   6         96.36        105.70         8.66 o                         
  -6   1   6        115.29        120.69         6.70 o                         
  -5   1   6         70.35         73.47         4.29 o                         
  -4   1   6        341.26        307.16         8.73 o                         
  -3   1   6       1983.92       1893.50        67.62 o                         
  -2   1   6       3470.99       3114.00       102.20 o                         
  -1   1   6       4246.02       3646.06        68.07 o                         
   0   1   6       4402.77       3532.67       122.49 o                         
   1   1   6       2992.23       2387.73        86.25 o                         
   2   1   6       2303.85       2153.88       265.25 o                         
   3   1   6        742.25        728.90        19.53 o                         
   4   1   6        443.96        467.64        17.12 o                         
  -8   2   6       1075.66        972.61        82.34 o                         
  -7   2   6        489.01        531.09        37.65 o                         
  -6   2   6         16.12         17.03         3.72 o                         
  -5   2   6          0.25          2.50         2.39 o                         
  -4   2   6        199.94        206.04        10.08 o                         
  -3   2   6        830.77        824.07        28.51 o                         
  -2   2   6        574.09        512.84        11.00 o                         
  -1   2   6        165.03        144.50         5.81 o                         
   0   2   6          4.48          8.68         3.11 o                         
   1   2   6        139.01        132.08         9.04 o                         
   2   2   6        431.89        439.99        23.05 o                         
   3   2   6        747.08        719.64        23.79 o                         
  -8   3   6        685.80        553.79        29.35 o                         
  -7   3   6       1331.23       1318.73        32.62 o                         
  -6   3   6       2430.87       2732.51        68.71 o                         
  -5   3   6       3090.56       3152.21       174.25 o                         
  -4   3   6       2680.01       2540.88       119.61 o                         
  -3   3   6       1493.15       1182.74        86.08 o                         
  -2   3   6       1390.02       1166.95        33.25 o                         
  -1   3   6        220.40        225.13         8.46 o                         
   0   3   6         56.79         57.49         4.70 o                         
   1   3   6         14.49         14.19         5.97 o                         
   2   3   6         25.20         22.04         4.78 o                         
  -7   4   6         62.49         47.07        14.71 o                         
  -6   4   6         15.35         17.47         3.83 o                         
  -5   4   6          2.17          5.00         2.63 o                         
  -4   4   6        227.37        230.53        10.83 o                         
  -3   4   6        752.23        772.00        18.74 o                         
  -2   4   6       1235.25       1354.31        23.85 o                         
  -1   4   6       1189.25       1286.84        21.95 o                         
   0   4   6       1493.68       1530.52        25.50 o                         
   1   4   6       1210.58       1192.40        31.57 o                         
  -6   5   6         34.92         38.64         3.65 o                         
  -5   5   6          2.31          3.89         1.88 o                         
  -4   5   6         13.25         15.16         3.85 o                         
  -3   5   6        154.26        172.35         6.47 o                         
  -2   5   6        142.67        156.81         5.79 o                         
  -1   5   6         68.78         71.68         3.06 o                         
   0   5   6         15.49         12.05         2.96 o                         
  -4   6   6        925.43        991.65        17.43 o                         
  -3   6   6        561.06        589.61        15.93 o                         
   0 -10   7         31.96         27.74         3.21 o                         
   1 -10   7         44.90         37.44         4.11 o                         
   2 -10   7         55.80         44.45         5.29 o                         
   3 -10   7        373.00        341.46         9.09 o                         
  -2  -9   7        777.88        779.22        21.98 o                         
  -1  -9   7        467.49        443.02        27.81 o                         
   0  -9   7        438.86        389.25        16.86 o                         
   1  -9   7          1.05          3.39         1.53 o                         
   2  -9   7          2.61          2.87         1.60 o                         
   3  -9   7         78.17         78.66         5.93 o                         
   4  -9   7        264.00        269.99        15.58 o                         
  -4  -8   7          7.61          8.03         1.35 o                         
  -3  -8   7        188.29        183.77         7.26 o                         
  -2  -8   7        470.58        467.22        19.23 o                         
  -1  -8   7       1629.55       1533.98        59.93 o                         
   0  -8   7       2969.91       2947.94       204.66 o                         
   1  -8   7       3388.39       3301.99        58.62 o                         
   2  -8   7       2666.44       2685.30        41.98 o                         
   3  -8   7       2646.10       2769.17        65.64 o                         
   4  -8   7       1213.58       1279.71        63.92 o                         
   5  -8   7        404.17        338.78        13.10 o                         
  -5  -7   7         55.71         50.95         2.69 o                         
  -4  -7   7         14.81         16.61         2.91 o                         
  -3  -7   7         25.23         26.80         3.93 o                         
  -2  -7   7         32.90         36.59         5.08 o                         
  -1  -7   7        635.59        626.88        49.58 o                         
   0  -7   7        157.76        172.23         9.16 o                         
   1  -7   7         63.74         67.26         5.55 o                         
   2  -7   7          8.85          7.91         3.04 o                         
   3  -7   7        495.52        450.15        17.15 o                         
   4  -7   7       1015.05       1049.60        50.45 o                         
   5  -7   7       1279.86       1442.58        51.62 o                         
  -5  -6   7       2028.57       2123.98        54.10 o                         
  -4  -6   7       2324.54       2077.02       110.30 o                         
  -3  -6   7       4885.71       4979.52       628.93 o                         
  -2  -6   7       2826.74       2621.82        80.58 o                         
  -1  -6   7       1291.27       1203.34        50.71 o                         
   0  -6   7        609.38        710.47        20.78 o                         
   1  -6   7        168.80        189.64        11.16 o                         
   2  -6   7        252.42        257.27        17.74 o                         
   3  -6   7        314.75        352.55        21.47 o                         
   4  -6   7        147.09        143.21        10.50 o                         
   5  -6   7        178.98        156.73        16.68 o                         
  -6  -5   7         69.92         62.94         5.62 o                         
  -5  -5   7         48.48         48.80         6.84 o                         
  -4  -5   7         12.77         20.80         8.82 o                         
  -3  -5   7         58.15         49.67        11.23 o                         
  -2  -5   7        837.53        750.41        24.42 o                         
  -1  -5   7       2928.90       3272.15        40.16 o                         
   0  -5   7       3745.49       4064.47        89.20 o                         
   1  -5   7       7202.68       7830.32       240.10 o                         
   2  -5   7       3931.56       4132.52       228.78 o                         
   3  -5   7       3986.45       3949.31       246.25 o                         
   4  -5   7       1703.29       1600.63        84.81 o                         
   5  -5   7        792.51        817.53        28.31 o                         
  -7  -4   7        785.80        594.02        21.16 o                         
  -6  -4   7        527.58        517.62        26.56 o                         
  -5  -4   7        503.20        521.84       116.88 o                         
  -4  -4   7        102.50        111.37        10.07 o                         
  -3  -4   7        535.89        538.03        16.09 o                         
  -2  -4   7        110.70        113.73         5.39 o                         
  -1  -4   7        599.26        668.33        17.16 o                         
   0  -4   7        636.15        687.40        28.32 o                         
   1  -4   7          4.95          8.68         2.99 o                         
   2  -4   7        348.22        334.83        18.37 o                         
   3  -4   7        214.04        204.61        11.91 o                         
   4  -4   7        882.77        898.41        78.17 o                         
   5  -4   7       1119.75       1161.87        35.01 o                         
  -7  -3   7        628.32        506.47        21.83 o                         
  -6  -3   7       1164.96       1264.92       154.51 o                         
  -5  -3   7       4038.04       4511.43       115.76 o                         
  -4  -3   7       4093.35       4338.69       110.31 o                         
  -3  -3   7       6764.26       6779.82        72.29 o                         
  -2  -3   7       4636.64       4700.70        66.97 o                         
  -1  -3   7       3564.33       3577.92        42.86 o                         
   0  -3   7        485.69        481.90        19.30 o                         
   1  -3   7        508.22        512.29        16.45 o                         
   2  -3   7         21.90         20.66         4.69 o                         
   3  -3   7        369.03        384.86        13.48 o                         
   4  -3   7        156.84        165.07         6.91 o                         
   5  -3   7        112.59        121.82        10.65 o                         
  -7  -2   7        133.93        121.01         8.72 o                         
  -6  -2   7        375.91        386.20        21.07 o                         
  -5  -2   7         50.33         56.00         6.65 o                         
  -4  -2   7        272.18        293.67        14.28 o                         
  -3  -2   7         69.42         69.89         4.61 o                         
  -2  -2   7       1164.24       1228.18        18.28 o                         
  -1  -2   7       2965.86       2921.10        52.53 o                         
   0  -2   7       3314.75       3151.33       124.03 o                         
   1  -2   7       2793.12       2657.54        50.83 o                         
   2  -2   7       3316.96       3060.10       287.57 o                         
   3  -2   7       2738.96       2846.76        41.38 o                         
   4  -2   7       1387.85       1246.04        21.87 o                         
  -8  -1   7       1266.24        843.96        26.51 o                         
  -7  -1   7       2011.78       1932.60        36.25 o                         
  -6  -1   7        594.59        601.38        16.45 o                         
  -5  -1   7        614.76        614.18        19.92 o                         
  -4  -1   7         50.64         53.28         4.99 o                         
  -3  -1   7        242.54        259.93         8.57 o                         
  -2  -1   7        471.27        484.35        10.04 o                         
  -1  -1   7        311.70        317.00         9.96 o                         
   0  -1   7        457.12        450.91        18.44 o                         
   1  -1   7        438.62        425.03        14.67 o                         
   2  -1   7        222.99        234.64        10.82 o                         
   3  -1   7         86.93         93.39         5.25 o                         
   4  -1   7        478.29        451.30        14.09 o                         
  -8   0   7        215.64        159.98        10.80 o                         
  -7   0   7        832.96        784.33        27.28 o                         
  -6   0   7       1448.28       1346.17        66.41 o                         
  -5   0   7       1882.00       1684.96        25.85 o                         
  -4   0   7       3834.24       3458.32        92.63 o                         
  -3   0   7       4088.02       3821.41        87.58 o                         
  -2   0   7       3021.82       2915.40        59.08 o                         
  -1   0   7       2861.25       2733.62        78.46 o                         
   0   0   7       1383.33       1280.11        67.89 o                         
   1   0   7        639.37        656.61       121.93 o                         
   2   0   7         28.66         30.38         3.60 o                         
   3   0   7         24.30         26.61         2.83 o                         
  -8   1   7         92.03         76.15         7.75 o                         
  -7   1   7         99.50        102.77         7.30 o                         
  -6   1   7        123.48        118.13         6.62 o                         
  -5   1   7        412.63        427.19        23.12 o                         
  -4   1   7          4.28          6.01         2.99 o                         
  -3   1   7         38.56         32.82         3.91 o                         
  -2   1   7        508.28        493.43        16.01 o                         
  -1   1   7        980.52        834.74        23.18 o                         
   0   1   7       3043.38       2538.09        52.57 o                         
   1   1   7       1744.20       1451.53        98.46 o                         
   2   1   7       1884.58       1981.84        61.42 o                         
   3   1   7       1327.21       1261.08        32.22 o                         
  -7   2   7       1269.47       1177.55        32.34 o                         
  -6   2   7       1227.87       1298.08       139.70 o                         
  -5   2   7        443.89        500.79        13.87 o                         
  -4   2   7        153.00        153.21         8.57 o                         
  -3   2   7         27.93         33.79         4.90 o                         
  -2   2   7        200.70        172.39         7.52 o                         
  -1   2   7        289.93        259.90        20.67 o                         
   0   2   7        339.09        335.10        30.00 o                         
   1   2   7        216.40        232.19        16.18 o                         
   2   2   7         10.20          8.30         2.26 o                         
  -7   3   7        188.83        154.26        19.65 o                         
  -6   3   7        983.04        901.85        33.05 o                         
  -5   3   7       1366.87       1225.56        24.58 o                         
  -4   3   7       2224.79       2083.76        41.05 o                         
  -3   3   7       2199.42       2086.18        43.75 o                         
  -2   3   7       1887.37       1863.50        26.48 o                         
  -1   3   7       1012.47       1062.16        29.65 o                         
   0   3   7        387.84        401.33        15.69 o                         
   1   3   7        172.66        180.40        10.56 o                         
  -6   4   7        104.61        108.76         6.75 o                         
  -5   4   7        128.17        131.76        10.11 o                         
  -4   4   7        135.72        131.05        12.19 o                         
  -3   4   7          0.33          1.44         2.01 o                         
  -2   4   7        154.20        168.24         8.61 o                         
  -1   4   7        371.66        403.30        18.26 o                         
  -5   5   7        225.83        233.38         9.42 o                         
  -4   5   7         19.72         23.11         3.41 o                         
  -3   5   7          3.27          5.54         1.35 o                         
   0 -10   8        166.62        145.57         6.83 o                         
   1 -10   8         57.19         54.86         4.53 o                         
   2 -10   8         90.77         67.89         5.11 o                         
  -2  -9   8       1722.06       1453.22        32.05 o                         
  -1  -9   8       1547.19       1410.99        46.64 o                         
   0  -9   8       1039.62       1023.50        21.38 o                         
   1  -9   8        530.82        553.73        19.71 o                         
   2  -9   8         80.21         79.79         4.51 o                         
   3  -9   8         12.79         14.11         2.66 o                         
  -3  -8   8         23.91         22.20         2.53 o                         
  -2  -8   8         32.00         31.19         3.59 o                         
  -1  -8   8        426.84        408.40        20.12 o                         
   0  -8   8        498.02        523.43        16.43 o                         
   1  -8   8       1641.95       1656.98        30.02 o                         
   2  -8   8       2461.22       2613.25        53.56 o                         
   3  -8   8       1982.61       2132.31        41.78 o                         
   4  -8   8       1397.75       1195.61       188.36 o                         
  -4  -7   8        265.07        225.58         8.62 o                         
  -3  -7   8         32.13         34.22         4.33 o                         
  -2  -7   8         21.27         23.56         4.21 o                         
  -1  -7   8         20.89         24.97         3.64 o                         
   0  -7   8        418.41        440.11        15.32 o                         
   1  -7   8         90.39         99.27         6.36 o                         
   2  -7   8         80.78         83.97         5.92 o                         
   3  -7   8         40.26         41.00         6.48 o                         
   4  -7   8         14.37         10.66         5.75 o                         
  -5  -6   8        803.48        635.37        25.46 o                         
  -4  -6   8       1775.09       1715.19       118.06 o                         
  -3  -6   8       2396.64       2147.82        96.76 o                         
  -2  -6   8       3430.29       3030.98        60.65 o                         
  -1  -6   8       4047.25       3880.09        89.09 o                         
   0  -6   8       2860.20       3045.27        49.82 o                         
   1  -6   8       1150.01       1186.42        24.46 o                         
   2  -6   8        681.51        753.59        80.52 o                         
   3  -6   8         72.37         56.78        11.56 o                         
   4  -6   8         26.13         22.73         7.10 o                         
  -6  -5   8         92.54         69.52        11.82 o                         
  -5  -5   8         88.30         86.14         7.48 o                         
  -4  -5   8         89.31         64.44        11.21 o                         
  -3  -5   8         14.56         13.50         3.76 o                         
  -2  -5   8         45.03         48.96         5.89 o                         
  -1  -5   8        434.09        461.94        16.32 o                         
   0  -5   8        859.18        913.40        29.57 o                         
   1  -5   8       1306.05       1437.48        40.88 o                         
   2  -5   8       2934.52       2828.15        59.48 o                         
   3  -5   8       3036.05       2731.98       103.23 o                         
   4  -5   8       1978.16       2016.59        50.02 o                         
  -6  -4   8       1746.28       1693.42        47.05 o                         
  -5  -4   8       1205.57       1186.81       220.05 o                         
  -4  -4   8       1799.46       1669.43        60.64 o                         
  -3  -4   8        273.80        266.24        16.40 o                         
  -2  -4   8         15.53         19.56         3.59 o                         
  -1  -4   8        181.99        174.48         7.67 o                         
   0  -4   8        241.13        242.32        11.94 o                         
   1  -4   8        923.92        961.15        25.84 o                         
   2  -4   8        305.22        308.39        15.61 o                         
   3  -4   8          3.60          8.31         3.68 o                         
   4  -4   8         23.40         24.22         3.70 o                         
  -7  -3   8         68.56         54.67         5.01 o                         
  -6  -3   8        309.76        276.78        43.71 o                         
  -5  -3   8        869.90        868.28        41.31 o                         
  -4  -3   8       1517.06       1494.28        39.30 o                         
  -3  -3   8       3565.88       3390.64        71.99 o                         
  -2  -3   8       4780.13       4683.89        62.71 o                         
  -1  -3   8       3927.73       3936.77        58.39 o                         
   0  -3   8       4702.16       4929.18       268.61 o                         
   1  -3   8       1406.03       1534.49        50.20 o                         
   3  -3   8         75.70         77.90         6.22 o                         
   4  -3   8          4.61          9.28         2.12 o                         
  -7  -2   8         10.70          5.78         4.60 o                         
  -6  -2   8         18.86         21.60         4.06 o                         
  -5  -2   8        781.11        770.92        25.48 o                         
  -4  -2   8        712.59        711.92        18.51 o                         
  -3  -2   8         18.56         22.42         3.66 o                         
  -2  -2   8          1.99          3.94         1.86 o                         
  -1  -2   8         87.00         95.57         8.79 o                         
   0  -2   8       1372.46       1207.01        30.88 o                         
   1  -2   8       2521.09       2584.81       290.99 o                         
   2  -2   8       1590.56       1648.64       170.24 o                         
   3  -2   8       2017.28       2024.87        43.38 o                         
   4  -2   8       1436.56       1391.98        35.94 o                         
  -6  -1   8       2553.99       2328.13        65.97 o                         
  -5  -1   8       1686.78       1522.93        48.11 o                         
  -4  -1   8       1751.25       1904.38       172.36 o                         
  -3  -1   8        389.73        401.35        14.17 o                         
  -2  -1   8        109.11        105.72         6.70 o                         
  -1  -1   8        303.89        294.12        13.70 o                         
   0  -1   8         83.07         86.89         7.06 o                         
   1  -1   8        406.29        405.32        77.32 o                         
   2  -1   8        304.83        298.42        19.41 o                         
   3  -1   8         29.31         32.74         2.63 o                         
  -7   0   8          1.21          5.02         3.42 o                         
  -6   0   8        374.76        328.66        19.05 o                         
  -5   0   8       1782.63       1797.32        54.91 o                         
  -4   0   8       1475.32       1355.91        33.23 o                         
  -3   0   8       2820.07       2734.88        52.93 o                         
  -2   0   8       3657.58       3457.68        61.72 o                         
  -1   0   8       2588.79       2212.19       129.89 o                         
   0   0   8       1187.89       1060.91        26.97 o                         
   1   0   8        991.98       1036.80       180.52 o                         
   2   0   8        443.29        490.94        37.09 o                         
  -7   1   8         27.88         34.62         4.83 o                         
  -6   1   8         21.23         20.21         3.03 o                         
  -4   1   8        395.74        355.94        23.37 o                         
  -3   1   8        230.86        230.79        10.38 o                         
  -2   1   8          1.25          2.92         2.50 o                         
  -1   1   8         20.64         23.28         3.43 o                         
   0   1   8        130.40        136.61         8.10 o                         
   1   1   8       1174.13       1301.99        26.69 o                         
   2   1   8        728.95        772.54        23.14 o                         
  -7   2   8       1255.72       1010.58       152.07 o                         
  -6   2   8        931.52        784.97        36.87 o                         
  -5   2   8       1137.99       1123.71        22.68 o                         
  -4   2   8        700.84        676.67        25.46 o                         
  -3   2   8        186.96        186.04        13.68 o                         
  -2   2   8         69.00         75.32         5.23 o                         
  -1   2   8          3.31          4.36         2.02 o                         
   0   2   8          8.26          8.95         2.65 o                         
   1   2   8         79.55         73.97         6.32 o                         
  -6   3   8         20.11         19.21         2.48 o                         
  -5   3   8        503.93        454.43        20.87 o                         
  -4   3   8        781.55        769.11        54.97 o                         
  -3   3   8       1191.21       1345.74        84.88 o                         
  -2   3   8       1168.75       1394.23        25.11 o                         
  -1   3   8       1819.30       1937.34        81.80 o                         
  -4   4   8         39.45         38.75        11.50 o                         
  -1  -9   9       1560.92       1443.49        24.09 o                         
   0  -9   9       1968.19       1941.36        30.54 o                         
   1  -9   9       1720.13       1631.66        28.06 o                         
   2  -9   9        905.55        910.77        41.67 o                         
  -3  -8   9        128.67        124.03         5.25 o                         
  -2  -8   9        255.83        260.51        20.13 o                         
  -1  -8   9         21.10         24.79         2.68 o                         
   0  -8   9        101.47         88.80         5.14 o                         
   1  -8   9        221.41        242.76         9.03 o                         
   2  -8   9        651.05        672.81        16.19 o                         
   3  -8   9       1590.46       1478.05       163.82 o                         
  -4  -7   9       1117.48       1019.99        20.05 o                         
  -3  -7   9        961.87        916.67        21.66 o                         
  -2  -7   9        428.01        404.91        11.88 o                         
  -1  -7   9         45.97         55.47         4.77 o                         
   0  -7   9         29.00         26.59         3.26 o                         
   1  -7   9        223.67        221.47         8.98 o                         
   2  -7   9        156.93        151.44        10.84 o                         
   3  -7   9        113.11        108.04         7.50 o                         
  -5  -6   9         64.22         67.73         6.14 o                         
  -4  -6   9        413.96        375.20        13.99 o                         
  -3  -6   9       1341.73       1222.33       180.99 o                         
  -2  -6   9       2685.83       2696.33       146.73 o                         
  -1  -6   9       2122.43       2456.97        40.67 o                         
   0  -6   9       3161.89       3253.56        78.95 o                         
   1  -6   9       2848.10       2851.01        71.32 o                         
   2  -6   9       1319.59       1435.77        35.86 o                         
   3  -6   9        412.58        396.25        15.41 o                         
  -5  -5   9         48.08         38.94         7.68 o                         
  -4  -5   9        245.76        216.97        28.53 o                         
  -3  -5   9        322.91        295.47        14.81 o                         
  -2  -5   9         72.39         94.12         8.36 o                         
  -1  -5   9        110.47        113.23         9.08 o                         
   0  -5   9        143.73        142.92         7.44 o                         
   1  -5   9        320.64        340.14        13.92 o                         
   2  -5   9        542.65        555.31        19.93 o                         
   3  -5   9        914.04       1221.39        41.65 o                         
  -6  -4   9       1642.30       1038.35        37.44 o                         
  -5  -4   9       2099.68       1716.61        54.08 o                         
  -4  -4   9       1861.43       1656.73        94.94 o                         
  -3  -4   9       1391.67       1438.86        67.44 o                         
  -2  -4   9       1114.95       1114.54        29.37 o                         
  -1  -4   9        286.92        287.50        11.64 o                         
   0  -4   9          5.36          6.10         3.16 o                         
   1  -4   9         28.05         31.32         5.26 o                         
   2  -4   9        115.70        123.81        11.32 o                         
   3  -4   9        210.37        266.74        16.41 o                         
  -6  -3   9          6.15         10.93         4.42 o                         
  -5  -3   9        147.31        157.26        13.87 o                         
  -4  -3   9        943.44        904.56        26.00 o                         
  -3  -3   9        732.47        771.59        23.43 o                         
  -2  -3   9       2717.30       2689.22        55.10 o                         
  -1  -3   9       2553.46       2448.57        69.59 o                         
   0  -3   9       2288.28       2548.62        71.27 o                         
   1  -3   9       2586.23       2908.85        74.61 o                         
   2  -3   9       1820.22       2012.67        54.58 o                         
   3  -3   9        561.87        628.50        23.52 o                         
  -6  -2   9         31.01         30.10         5.91 o                         
  -5  -2   9         44.61         43.57         5.47 o                         
  -4  -2   9        133.37        140.09        13.22 o                         
  -3  -2   9        428.95        441.44        16.90 o                         
  -2  -2   9        327.75        327.92        11.89 o                         
  -1  -2   9         63.70         58.39         9.15 o                         
   0  -2   9         70.88         72.88         7.26 o                         
   1  -2   9         81.83         90.98         5.92 o                         
   2  -2   9        514.46        558.94        16.46 o                         
  -5  -1   9       1436.29       1283.35        36.24 o                         
  -4  -1   9       2195.19       1949.38        94.91 o                         
  -3  -1   9       1547.59       1450.86        27.93 o                         
  -2  -1   9        705.62        689.71        41.99 o                         
  -1  -1   9        585.67        546.10        26.17 o                         
   0  -1   9          3.15          4.65         2.18 o                         
   1  -1   9         10.66         14.08         3.84 o                         
   2  -1   9        104.99        113.76        14.87 o                         
  -6   0   9        177.91        161.95        32.99 o                         
  -5   0   9          3.41          4.15         2.73 o                         
  -4   0   9        461.56        446.20        17.03 o                         
  -3   0   9        762.82        718.44        24.00 o                         
  -2   0   9       1207.13       1122.24        78.70 o                         
  -1   0   9       2447.59       2833.28       316.15 o                         
   0   0   9       2444.74       2777.59       339.17 o                         
   1   0   9       1111.97       1319.43        70.51 o                         
  -6   1   9         70.80         60.81         7.28 o                         
  -5   1   9         23.44         22.88         2.53 o                         
  -4   1   9         76.63         72.66         6.48 o                         
  -3   1   9         76.35         70.19         6.10 o                         
  -2   1   9        370.79        375.50        29.20 o                         
  -1   1   9         25.09         29.46         3.68 o                         
   0   1   9         28.53         29.62         2.57 o                         
  -5   2   9       1107.88        968.88        30.13 o                         
  -4   2   9       1211.84       1205.89        23.83 o                         
  -3   2   9       1014.40       1049.88        24.31 o                         
  -2   2   9        344.01        368.43         9.82 o                         
  -2  -8  10         56.24         54.85         3.56 o                         
  -1  -8  10        234.90        234.59         7.67 o                         
   0  -8  10         92.78         93.43         4.56 o                         
   1  -8  10         38.86         40.38         3.03 o                         
  -3  -7  10       1487.74       1419.06        61.11 o                         
  -2  -7  10       1255.74       1104.99        56.24 o                         
  -1  -7  10       1007.93        965.30        30.03 o                         
   0  -7  10        463.47        446.83        12.15 o                         
   1  -7  10         29.54         38.52         3.60 o                         
   2  -7  10          9.94         13.92         2.67 o                         
  -4  -6  10          0.85          2.18         1.63 o                         
  -3  -6  10         26.54         25.34         3.02 o                         
  -2  -6  10        569.76        554.41        45.06 o                         
  -1  -6  10       1475.34       1495.42        34.03 o                         
   0  -6  10       1733.48       1815.32        39.24 o                         
   1  -6  10       1966.89       2074.19        33.28 o                         
   2  -6  10       2520.64       2622.84        44.88 o                         
  -5  -5  10        104.70         73.96         5.33 o                         
  -4  -5  10         15.20         15.53         4.51 o                         
  -3  -5  10         32.33         24.02         6.01 o                         
  -2  -5  10        207.54        200.86        10.93 o                         
  -1  -5  10        353.20        351.81        12.24 o                         
   0  -5  10        223.43        248.37        10.60 o                         
   1  -5  10         11.09         14.57         5.35 o                         
   2  -5  10         31.46         39.24         7.21 o                         
  -4  -4  10       2339.36       2186.39        62.21 o                         
  -3  -4  10       2685.24       2807.08        52.86 o                         
  -2  -4  10       1298.47       1480.89        81.64 o                         
  -1  -4  10       1221.06       1336.17        33.12 o                         
   0  -4  10        630.44        684.27        30.19 o                         
   1  -4  10         39.92         50.20         7.29 o                         
   2  -4  10         40.80         52.88         6.47 o                         
  -4  -3  10          3.52          6.58         3.10 o                         
  -3  -3  10        168.37        173.23        10.05 o                         
  -2  -3  10        386.01        418.88        13.16 o                         
  -1  -3  10       1492.35       1573.35        35.80 o                         
   0  -3  10       1598.64       1762.18        50.54 o                         
   1  -3  10       1433.61       1614.90        60.17 o                         
  -6  -2  10        503.92        514.04        21.15 o                         
  -5  -2  10        192.41        184.03        12.63 o                         
  -4  -2  10          9.03         12.39         3.47 o                         
  -3  -2  10          1.69          0.63         2.31 o                         
  -2  -2  10         69.81         82.82         7.35 o                         
  -1  -2  10        246.38        244.51        16.49 o                         
   0  -2  10         79.56         92.01         9.03 o                         
   1  -2  10         10.08         12.19         4.53 o                         
  -6  -1  10        937.80        971.16        29.61 o                         
  -5  -1  10       1763.54       1624.16        43.40 o                         
  -4  -1  10       1258.93       1222.67       131.93 o                         
  -3  -1  10       2169.18       2347.58        44.55 o                         
  -2  -1  10       1186.01       1237.23        41.28 o                         
  -1  -1  10        638.90        790.73        86.22 o                         
   0  -1  10        444.09        565.50        20.85 o                         
  -5   0  10         72.56         71.28         5.19 o                         
  -4   0  10         36.73         36.51         4.59 o                         
  -3   0  10          7.19          8.03         2.57 o                         
  -2   0  10        211.10        234.37        14.07 o                         
  -1   0  10        274.56        312.89        13.87 o                         
  -4   1  10         28.51         27.41         3.73 o                         
  -3   1  10          4.87          5.19         1.75 o                         
  -2  -6  11          0.92          1.43         1.49 o                         
  -1  -6  11        132.31        135.93         5.87 o                         
   0  -6  11        292.34        278.45        14.55 o                         
  -3  -5  11        103.37        110.66         9.14 o                         
  -2  -5  11         20.78         20.47         3.51 o                         
  -1  -5  11         11.01         16.19         3.37 o                         
   0  -5  11        156.61        182.26        12.38 o                         
  -3  -4  11       1677.90       1942.25        50.62 o                         
  -2  -4  11       2001.91       2255.44        43.05 o                         
  -1  -4  11       1636.12       2139.08        39.95 o                         
   0  -4  11       1119.53       1425.32        39.78 o                         
  -4  -3  11        100.62        100.98         6.22 o                         
  -3  -3  11         67.92         73.94         7.26 o                         
  -2  -3  11         19.41         21.33         3.98 o                         
  -1  -3  11         51.34         63.43         7.76 o                         
  -3  -2  11         57.53         87.80         8.67 o                         
  -2  -2  11         20.06         26.07         5.35 o                         
                                                                                
