# Supplementary material for: Salt forms of amides: protonation of acetanilide
Source: Acta Crystallogr C Struct Chem. 2024 Aug 6;80(Pt 9):514–22. doi: 10.1107/S2053229624007332 (PMC11371003; doi:10.1107/S2053229624007332)
Supplement: Supplementary file 5 [file c-80-00514-ACTHBF4sup5.hkl]

data_ACTHBF4                                                                    
_shelx_title ' '                                                                
_shelx_refln_list_code          4                                               
_shelx_F_calc_maximum      175.80                                               
_exptl_crystal_F_000       372.00                                               
_reflns_d_resolution_high  0.8129                                               
                                                                                
loop_                                                                           
 _space_group_symop_operation_xyz                                               
 'x, y, z'                                                                      
 '-x, -y, -z'                                                                   
                                                                                
_cell_length_a     7.1070                                                       
_cell_length_b     9.5381                                                       
_cell_length_c    13.3592                                                       
_cell_angle_alpha  98.765                                                       
_cell_angle_beta   98.034                                                       
_cell_angle_gamma 105.977                                                       
                                                                                
_shelx_F_squared_multiplier     1.000                                           
                                                                                
loop_                                                                           
 _refln_index_h                                                                 
 _refln_index_k                                                                 
 _refln_index_l                                                                 
 _refln_F_squared_calc                                                          
 _refln_F_squared_meas                                                          
 _refln_F_squared_sigma                                                         
 _refln_observed_status                                                         
   1   0   0        144.21        128.61         0.96 o                         
   2   0   0      30907.36      32173.33       565.46 o                         
   3   0   0        763.43        730.87         8.21 o                         
   4   0   0       2339.08       2355.32        32.96 o                         
   5   0   0        416.92        408.09         2.84 o                         
   6   0   0        209.42        209.35         1.62 o                         
   7   0   0         51.18         51.85         0.55 o                         
   8   0   0         34.54         26.90         0.67 o                         
  -8   1   0        147.73        129.26         0.90 o                         
  -7   1   0         86.63         90.30         1.58 o                         
  -6   1   0          5.84          5.22         0.18 o                         
  -5   1   0         21.61         21.80         0.49 o                         
  -4   1   0       1549.21       1460.65        19.53 o                         
  -3   1   0        286.07        292.77         3.51 o                         
  -2   1   0        809.18        798.96        12.11 o                         
  -1   1   0       1297.76       1279.62        13.10 o                         
   0   1   0         86.25         79.16         0.32 o                         
   1   1   0        633.79        586.74         3.80 o                         
   2   1   0       1262.29       1239.21        13.25 o                         
   3   1   0          1.95          0.94         0.09 o                         
   4   1   0        621.24        593.65         3.36 o                         
   5   1   0          1.66          1.43         0.10 o                         
   6   1   0         18.65         19.63         0.44 o                         
   7   1   0          7.85          7.88         0.23 o                         
  -8   2   0         75.98         82.86         1.30 o                         
  -7   2   0          7.16          8.13         0.35 o                         
  -6   2   0         55.58         54.00         0.56 o                         
  -5   2   0         85.14         83.37         1.16 o                         
  -4   2   0         21.49         18.29         0.46 o                         
  -3   2   0          7.00          4.01         0.19 o                         
  -2   2   0       3552.44       3457.53        33.62 o                         
  -1   2   0        896.90        857.71         8.93 o                         
   0   2   0       6530.70       6412.72        25.85 o                         
   1   2   0       1082.20       1082.42         7.88 o                         
   2   2   0       1001.01        979.98         6.55 o                         
   3   2   0        583.27        606.75         8.94 o                         
   4   2   0         13.65         17.66         0.24 o                         
   5   2   0         82.13         81.98         1.05 o                         
   6   2   0         69.27         74.64         0.71 o                         
   7   2   0        100.84         99.89         1.62 o                         
  -8   3   0         22.68         21.55         0.53 o                         
  -7   3   0         96.84        100.79         1.26 o                         
  -6   3   0          5.28          5.43         0.22 o                         
  -5   3   0         20.86         18.64         0.44 o                         
  -4   3   0        190.19        177.38         4.79 o                         
  -3   3   0        167.19        153.82         1.55 o                         
  -2   3   0        302.04        301.59         3.93 o                         
  -1   3   0        162.97        138.12         1.02 o                         
   0   3   0         77.16         77.35         0.70 o                         
   1   3   0        191.64        196.22         1.56 o                         
   2   3   0       1008.02       1014.52        14.84 o                         
   3   3   0        889.10        871.15        10.62 o                         
   4   3   0          2.24          4.24         0.33 o                         
   5   3   0          6.23          7.62         0.25 o                         
   6   3   0         38.66         32.41         0.86 o                         
   7   3   0          7.35          8.47         0.43 o                         
  -8   4   0         45.39         41.59         0.78 o                         
  -7   4   0          5.09          5.02         0.23 o                         
  -6   4   0        149.60        144.71         1.73 o                         
  -5   4   0         13.12         13.88         0.28 o                         
  -4   4   0         29.28         29.19         0.69 o                         
  -3   4   0         22.86         20.59         0.32 o                         
  -2   4   0          0.20          2.76         0.12 o                         
  -1   4   0       1681.05       1742.59         7.15 o                         
   0   4   0       1480.25       1592.67         8.36 o                         
   1   4   0         15.52         20.37         0.35 o                         
   2   4   0         94.90         96.87         1.15 o                         
   3   4   0         62.81         50.24         0.53 o                         
   4   4   0        194.33        179.66         1.58 o                         
   5   4   0          4.19          5.27         0.24 o                         
   6   4   0        160.03        154.42         1.57 o                         
  -8   5   0         97.47         86.36         1.00 o                         
  -7   5   0         29.84         28.40         0.84 o                         
  -6   5   0        201.17        212.90         3.05 o                         
  -5   5   0        151.05        144.74         1.23 o                         
  -4   5   0         75.16         78.69         1.01 o                         
  -3   5   0          3.91          3.00         0.33 o                         
  -2   5   0       1072.42       1185.20         3.99 o                         
  -1   5   0        156.58        207.48         2.02 o                         
   0   5   0        170.72        188.04         1.13 o                         
   1   5   0          2.73          2.61         0.18 o                         
   2   5   0          1.37          4.22         0.50 o                         
   3   5   0         55.11         53.05         0.56 o                         
   4   5   0         23.66         21.70         0.46 o                         
   5   5   0         10.01          8.76         0.32 o                         
   6   5   0         30.94         34.43         0.55 o                         
  -8   6   0          0.77          0.45         0.07 o                         
  -7   6   0          0.51          0.27         0.09 o                         
  -6   6   0         53.08         52.60         0.84 o                         
  -5   6   0         65.51         69.75         1.13 o                         
  -4   6   0         12.14          9.58         0.20 o                         
  -3   6   0         81.68         88.44         1.03 o                         
  -2   6   0         64.30         60.01         0.96 o                         
  -1   6   0          2.35          2.37         0.11 o                         
   0   6   0         66.78         62.58         0.49 o                         
   1   6   0         21.91         24.90         0.47 o                         
   2   6   0          0.09          0.58         0.09 o                         
   3   6   0          2.76          2.83         0.26 o                         
   4   6   0        121.05        121.58         1.24 o                         
   5   6   0          7.57          8.90         0.37 o                         
  -8   7   0          0.07          0.13         0.05 o                         
  -7   7   0          5.21          4.87         0.16 o                         
  -6   7   0         18.15         17.11         0.33 o                         
  -5   7   0         35.37         33.98         0.52 o                         
  -4   7   0         63.88         58.61         0.51 o                         
  -3   7   0         13.15         10.61         0.20 o                         
  -2   7   0          7.73          6.39         0.24 o                         
  -1   7   0         41.78         45.37         0.44 o                         
   0   7   0         42.68         48.14         0.55 o                         
   1   7   0         42.89         46.53         0.49 o                         
   2   7   0          1.02          0.46         0.12 o                         
   3   7   0         83.84         87.73         1.65 o                         
   4   7   0         44.89         47.40         1.06 o                         
  -7   8   0          7.63          6.63         0.17 o                         
  -6   8   0          8.02          7.83         0.24 o                         
  -5   8   0         18.31         16.48         0.35 o                         
  -4   8   0         37.14         33.72         0.46 o                         
  -3   8   0         30.66         31.60         0.45 o                         
  -2   8   0          4.53          2.86         0.13 o                         
  -1   8   0        709.01        685.73         6.41 o                         
   0   8   0        139.78        136.34         0.96 o                         
   1   8   0        154.48        145.92         1.41 o                         
   2   8   0         11.47         11.13         0.41 o                         
   3   8   0         69.59         63.51         1.01 o                         
   4   8   0         12.89         13.37         0.50 o                         
  -7   9   0         46.22         41.81         0.63 o                         
  -6   9   0         34.85         31.25         0.47 o                         
  -5   9   0          0.01          0.08         0.11 o                         
  -4   9   0        235.23        216.83         1.66 o                         
  -3   9   0          2.45          2.19         0.14 o                         
  -2   9   0         22.31          8.68         0.24 o                         
  -1   9   0         12.71         13.12         0.32 o                         
   0   9   0         25.60         13.81         0.36 o                         
   1   9   0          1.66          1.31         0.14 o                         
   2   9   0         35.12         27.26         0.62 o                         
   3   9   0         10.19          7.15         0.36 o                         
  -6  10   0          0.11          0.11         0.06 o                         
  -5  10   0         21.85         20.55         0.40 o                         
  -4  10   0          7.85          7.14         0.32 o                         
  -3  10   0        116.05        116.98         0.98 o                         
  -2  10   0         23.20         18.71         0.35 o                         
  -1  10   0        201.98        179.06         1.41 o                         
   0  10   0          2.36          2.38         0.17 o                         
   1  10   0         36.01         30.60         0.59 o                         
  -5  11   0         14.48         13.13         0.72 o                         
  -4  11   0         18.90         24.00         0.47 o                         
  -3  11   0          4.75          4.92         0.19 o                         
  -2  11   0          6.57          9.82         0.26 o                         
  -1  11   0          1.95          2.90         0.27 o                         
   0 -11   1          0.87          2.65         0.25 o                         
   1 -11   1          7.75         12.85         0.57 o                         
   2 -11   1          3.57          2.91         0.20 o                         
   3 -11   1          6.78          4.05         0.19 o                         
   4 -11   1          2.60          2.01         0.11 o                         
   5 -11   1         17.50         15.40         0.54 o                         
  -1 -10   1          0.80          2.13         0.18 o                         
   0 -10   1          1.46          3.58         0.27 o                         
   1 -10   1          7.91          7.46         0.52 o                         
   2 -10   1         19.50         20.70         0.60 o                         
   3 -10   1         33.16         31.14         0.49 o                         
   4 -10   1          0.03          0.27         0.09 o                         
   5 -10   1         15.03         14.98         0.36 o                         
   6 -10   1         11.63         12.10         0.28 o                         
  -3  -9   1         22.95         19.27         0.35 o                         
  -2  -9   1          1.03          1.63         0.13 o                         
  -1  -9   1          1.36          0.64         0.11 o                         
   0  -9   1         71.61         70.63         0.96 o                         
   1  -9   1          2.15          3.81         0.87 o                         
   2  -9   1         15.22         14.12         0.32 o                         
   3  -9   1         61.24         54.47         0.58 o                         
   4  -9   1          0.84          1.25         0.14 o                         
   5  -9   1          1.90          1.93         0.18 o                         
   6  -9   1         24.04         23.81         0.36 o                         
   7  -9   1         59.21         54.64         0.55 o                         
  -4  -8   1         18.38         17.79         0.42 o                         
  -3  -8   1         61.86         64.99         0.82 o                         
  -2  -8   1        163.20        149.64         2.06 o                         
  -1  -8   1         52.08         55.55         0.86 o                         
   0  -8   1         27.42         17.22         0.41 o                         
   1  -8   1         14.35         17.76         0.34 o                         
   2  -8   1          3.13          5.50         0.16 o                         
   3  -8   1        100.28         92.66         1.44 o                         
   4  -8   1         24.31         19.77         0.39 o                         
   5  -8   1          2.80          3.34         0.20 o                         
   6  -8   1         37.49         35.04         0.55 o                         
   7  -8   1          8.00          7.10         0.20 o                         
  -5  -7   1         63.16         66.48         0.77 o                         
  -4  -7   1          1.96          1.85         0.16 o                         
  -3  -7   1         84.60         86.68         1.95 o                         
  -2  -7   1         26.68         28.12         0.84 o                         
  -1  -7   1         44.79         45.77         0.60 o                         
   0  -7   1        151.05        157.48         1.03 o                         
   1  -7   1        204.45        192.97         2.58 o                         
   2  -7   1          9.19         11.33         0.24 o                         
   3  -7   1         68.83         70.81         0.81 o                         
   4  -7   1         51.81         56.23         0.51 o                         
   5  -7   1          5.83          7.62         0.29 o                         
   6  -7   1         36.98         35.05         0.46 o                         
   7  -7   1          2.36          2.28         0.13 o                         
   8  -7   1          8.52          8.68         1.12 o                         
  -5  -6   1         21.91         22.17         0.39 o                         
  -4  -6   1          7.74          8.19         0.28 o                         
  -3  -6   1         41.04         46.59         3.86 o                         
  -2  -6   1          0.34          0.64         0.12 o                         
  -1  -6   1          4.81          4.63         0.22 o                         
   0  -6   1         67.31         56.09         0.63 o                         
   1  -6   1         62.67         55.48         0.56 o                         
   2  -6   1         91.98         70.65         0.83 o                         
   3  -6   1        641.74        627.50         7.04 o                         
   4  -6   1        265.43        260.27         2.47 o                         
   5  -6   1         84.73         84.78         1.77 o                         
   6  -6   1          0.01          0.14         0.09 o                         
   7  -6   1         61.05         62.26         0.63 o                         
   8  -6   1          1.86          1.42         0.09 o                         
  -6  -5   1          4.81          6.81         0.20 o                         
  -5  -5   1          7.12          7.60         0.27 o                         
  -4  -5   1         79.66         84.00         1.17 o                         
  -3  -5   1        101.43        105.94         1.07 o                         
  -2  -5   1        733.77        790.37         3.71 o                         
  -1  -5   1       1728.06       1830.09         9.65 o                         
   0  -5   1        511.80        570.96         5.07 o                         
   1  -5   1        749.16        810.71         4.68 o                         
   2  -5   1       2995.82       3128.54        16.27 o                         
   3  -5   1        766.75        741.15        10.44 o                         
   4  -5   1       1029.81       1027.07         6.83 o                         
   5  -5   1        188.42        196.64         2.24 o                         
   6  -5   1         66.12         63.97         1.71 o                         
   7  -5   1          0.54          0.31         0.09 o                         
   8  -5   1         26.25         26.41         0.45 o                         
  -6  -4   1        113.06        114.37         1.49 o                         
  -5  -4   1         94.86         83.98         1.83 o                         
  -4  -4   1        271.80        256.88         2.81 o                         
  -3  -4   1         51.65         52.55         1.16 o                         
  -2  -4   1         69.26         61.52         0.76 o                         
  -1  -4   1        684.71        755.70        11.35 o                         
   0  -4   1          5.01          9.03         0.16 o                         
   1  -4   1          2.39          0.86         0.10 o                         
   2  -4   1        362.06        417.83         5.38 o                         
   3  -4   1        818.77        771.58         7.55 o                         
   4  -4   1          1.18          0.51         0.12 o                         
   5  -4   1         30.43         25.20         0.40 o                         
   6  -4   1         18.06         19.49         0.40 o                         
   7  -4   1         16.05         15.48         0.45 o                         
   8  -4   1         11.08          9.71         0.26 o                         
  -7  -3   1         24.86         26.86         0.60 o                         
  -6  -3   1         53.78         51.21         0.68 o                         
  -5  -3   1        318.96        333.09         2.80 o                         
  -4  -3   1          0.19          0.54         0.07 o                         
  -3  -3   1         68.53         64.84         1.18 o                         
  -2  -3   1        268.15        254.40         2.70 o                         
  -1  -3   1        500.40        493.99         3.85 o                         
   0  -3   1        200.15        220.30         1.29 o                         
   1  -3   1          2.01          5.95         0.12 o                         
   2  -3   1        453.34        414.01         4.00 o                         
   3  -3   1          4.53          2.99         0.12 o                         
   4  -3   1         12.19          7.31         0.31 o                         
   5  -3   1         15.21         16.85         0.33 o                         
   6  -3   1         15.64         18.06         0.43 o                         
   7  -3   1         40.94         44.01         0.77 o                         
   8  -3   1         12.50         10.77         0.30 o                         
  -7  -2   1          0.43          0.74         0.11 o                         
  -6  -2   1          5.54          5.63         0.23 o                         
  -5  -2   1        122.63        117.77         1.50 o                         
  -4  -2   1          2.03          2.23         0.10 o                         
  -3  -2   1         49.75         52.08         0.54 o                         
  -2  -2   1        146.74        159.33         1.13 o                         
  -1  -2   1          0.38          1.47         0.06 o                         
   0  -2   1          0.92          0.52         0.05 o                         
   1  -2   1        116.39        139.15         0.81 o                         
   2  -2   1        250.74        228.11         2.42 o                         
   3  -2   1        555.25        565.66         9.24 o                         
   4  -2   1         17.27         26.24         0.43 o                         
   5  -2   1         27.82         27.06         0.49 o                         
   6  -2   1        145.54        151.22         2.73 o                         
   7  -2   1          2.63          2.99         0.19 o                         
   8  -2   1          7.72          7.22         0.30 o                         
  -8  -1   1          7.48          6.42         0.35 o                         
  -7  -1   1         44.13         37.03         0.74 o                         
  -6  -1   1         52.78         56.90         0.64 o                         
  -5  -1   1         69.59         71.22         0.68 o                         
  -4  -1   1         35.25         35.13         0.57 o                         
  -3  -1   1         16.14         13.68         0.32 o                         
  -2  -1   1        408.64        421.97         5.79 o                         
  -1  -1   1        522.27        481.20         5.45 o                         
   0  -1   1       2078.67       1916.18        13.09 o                         
   1  -1   1        263.95        232.09         3.12 o                         
   2  -1   1      13080.40      13480.45       156.85 o                         
   3  -1   1         14.44         10.11         0.31 o                         
   4  -1   1       3443.47       3451.91        11.78 o                         
   5  -1   1          0.36          1.04         0.12 o                         
   6  -1   1        267.42        280.51         4.18 o                         
   7  -1   1         95.06         97.47         1.25 o                         
   8  -1   1         76.66         75.60         0.74 o                         
  -8   0   1        183.76        169.32         1.83 o                         
  -7   0   1         44.22         43.15         0.94 o                         
  -6   0   1        630.60        634.76         4.23 o                         
  -5   0   1         56.65         59.69         1.03 o                         
  -4   0   1       1791.65       1749.43        10.42 o                         
  -3   0   1        781.06        820.20        15.11 o                         
  -2   0   1         45.48         35.89         0.36 o                         
  -1   0   1        248.91        245.48         1.65 o                         
   0   0   1          0.96          0.42         0.02 o                         
   1   0   1        189.32        199.52         3.85 o                         
   2   0   1       2635.37       2503.56        22.37 o                         
   3   0   1        618.48        602.50         6.66 o                         
   4   0   1        580.61        616.12        12.88 o                         
   5   0   1         78.54         77.31         0.71 o                         
   6   0   1        404.78        420.82         3.91 o                         
   7   0   1         69.54         71.08         1.27 o                         
   8   0   1         62.75         53.65         1.00 o                         
  -8   1   1         44.66         36.22         0.47 o                         
  -7   1   1         34.83         30.68         0.48 o                         
  -6   1   1        828.61        805.85         3.40 o                         
  -5   1   1          2.15          1.73         0.10 o                         
  -4   1   1       2845.84       2677.59        12.49 o                         
  -3   1   1          1.75          5.28         0.17 o                         
  -2   1   1       4021.47       3979.44        28.58 o                         
  -1   1   1        839.00        751.73         8.30 o                         
   0   1   1       1316.42       1315.39         5.59 o                         
   1   1   1         87.56         82.44         1.01 o                         
   2   1   1        359.25        361.61         2.94 o                         
   3   1   1         20.44         22.52         0.35 o                         
   4   1   1         91.05         93.58         1.52 o                         
   5   1   1         27.09         28.84         0.63 o                         
   6   1   1         36.76         37.54         0.48 o                         
   7   1   1         28.94         25.23         0.51 o                         
  -8   2   1        319.56        298.11         2.25 o                         
  -7   2   1          6.80          8.29         0.34 o                         
  -6   2   1        756.65        777.85        11.31 o                         
  -5   2   1         33.43         32.40         0.84 o                         
  -4   2   1       1282.85       1218.67        35.14 o                         
  -3   2   1         18.49         11.17         0.24 o                         
  -2   2   1          2.27          0.76         0.07 o                         
  -1   2   1        504.96        505.77         6.29 o                         
   0   2   1        102.38         82.68         0.74 o                         
   1   2   1        492.70        473.37         4.51 o                         
   2   2   1        306.04        302.93         3.74 o                         
   3   2   1        190.11        177.86         2.41 o                         
   4   2   1         36.44         40.17         0.74 o                         
   5   2   1         88.44         86.45         0.97 o                         
   6   2   1          9.00         10.49         0.32 o                         
   7   2   1         39.37         39.63         0.70 o                         
  -8   3   1          7.63         10.45         0.37 o                         
  -7   3   1         19.56         20.04         0.62 o                         
  -6   3   1         49.77         53.17         1.14 o                         
  -5   3   1         28.73         26.32         0.45 o                         
  -4   3   1        575.15        559.52        12.94 o                         
  -3   3   1         29.31         25.90         0.35 o                         
  -2   3   1       1128.43       1076.90         8.78 o                         
  -1   3   1         69.72         81.58         0.78 o                         
   0   3   1          7.85          9.25         0.13 o                         
   1   3   1       2034.57       2048.70        12.43 o                         
   2   3   1        238.81        225.50         2.27 o                         
   3   3   1        362.61        363.12         4.29 o                         
   4   3   1          7.51         12.61         2.23 o                         
   5   3   1          7.39          8.94         0.30 o                         
   6   3   1         25.35         26.26         0.67 o                         
   7   3   1         24.76         23.28         0.94 o                         
  -8   4   1          9.26          9.70         0.37 o                         
  -7   4   1         19.22         17.28         0.47 o                         
  -6   4   1          2.55          2.17         0.19 o                         
  -5   4   1        101.67        109.83         1.67 o                         
  -4   4   1        636.82        653.59        10.65 o                         
  -3   4   1       2431.68       2423.39        25.45 o                         
  -2   4   1        798.29        851.89         3.93 o                         
  -1   4   1       2358.12       2367.19        15.31 o                         
   0   4   1       3157.64       3320.31        14.62 o                         
   1   4   1        398.33        466.68         2.64 o                         
   2   4   1       2653.15       2690.21        19.53 o                         
   3   4   1         48.46         56.31         0.74 o                         
   4   4   1        173.11        177.83         2.25 o                         
   5   4   1        118.84        119.50         1.88 o                         
   6   4   1         77.06         78.38         1.20 o                         
  -8   5   1          0.80          1.08         0.55 o                         
  -7   5   1        116.71        128.07         1.60 o                         
  -6   5   1         36.12         34.21         0.68 o                         
  -5   5   1        124.32        121.60         1.46 o                         
  -4   5   1         32.25         34.06         0.38 o                         
  -3   5   1        189.65        233.33         1.43 o                         
  -2   5   1        439.72        364.17         1.79 o                         
  -1   5   1         77.56        119.99         1.18 o                         
   0   5   1         76.66         94.86         1.41 o                         
   1   5   1        613.21        565.09         4.62 o                         
   2   5   1         22.25         24.37         0.48 o                         
   3   5   1         38.85         41.00         0.88 o                         
   4   5   1         37.43         34.71         0.58 o                         
   5   5   1          8.12          7.04         0.22 o                         
   6   5   1         13.88         16.33         0.38 o                         
  -8   6   1          0.02          0.08         0.06 o                         
  -7   6   1          0.02          0.21         0.12 o                         
  -6   6   1          1.82          1.41         0.13 o                         
  -5   6   1          0.01          0.55         0.09 o                         
  -4   6   1        420.58        432.31         4.77 o                         
  -3   6   1        461.64        458.73         2.70 o                         
  -2   6   1       1235.40       1217.09         9.83 o                         
  -1   6   1        359.39        348.40         2.99 o                         
   0   6   1       1510.87       1478.67        10.87 o                         
   1   6   1         27.75         27.82         0.40 o                         
   2   6   1        124.16        124.94         1.60 o                         
   3   6   1        138.76        141.32         1.42 o                         
   4   6   1          0.55          1.17         0.14 o                         
   5   6   1         17.11         16.03         0.35 o                         
  -8   7   1          8.25          6.56         0.20 o                         
  -7   7   1          0.02          0.18         0.11 o                         
  -6   7   1          1.82          1.59         0.15 o                         
  -5   7   1          0.04          0.61         0.14 o                         
  -4   7   1         89.49         97.07         0.97 o                         
  -3   7   1         94.49         91.77         0.76 o                         
  -2   7   1         73.03         78.88         0.78 o                         
  -1   7   1        564.31        550.49         4.35 o                         
   0   7   1         51.43         53.17         0.59 o                         
   1   7   1         23.75         23.69         0.51 o                         
   2   7   1         68.10         63.89         1.36 o                         
   3   7   1          1.30          1.81         0.15 o                         
   4   7   1         23.54         26.60         0.88 o                         
  -7   8   1          9.35          9.08         0.24 o                         
  -6   8   1          0.06          0.17         0.10 o                         
  -5   8   1         89.54         90.12         1.61 o                         
  -4   8   1         33.80         32.82         0.51 o                         
  -3   8   1          4.83          6.17         0.24 o                         
  -2   8   1        824.16        780.22         4.12 o                         
  -1   8   1         22.88         25.34         0.44 o                         
   0   8   1        637.34        575.35         4.61 o                         
   1   8   1         17.82         20.88         0.46 o                         
   2   8   1         93.35         84.61         0.88 o                         
   3   8   1          3.74          3.18         0.19 o                         
  -7   9   1          4.03          3.21         0.14 o                         
  -6   9   1          0.60          0.54         0.11 o                         
  -5   9   1          0.00          0.11         0.08 o                         
  -4   9   1          3.50          6.07         0.22 o                         
  -3   9   1         24.60         25.97         0.51 o                         
  -2   9   1          1.78          0.65         0.10 o                         
  -1   9   1         81.53         78.42         1.68 o                         
   0   9   1         24.25         24.18         0.65 o                         
   1   9   1          9.47          7.23         0.25 o                         
   2   9   1          8.17          6.26         0.30 o                         
  -6  10   1         66.64         59.85         0.60 o                         
  -5  10   1         65.89         61.88         0.51 o                         
  -4  10   1         79.18         74.28         1.23 o                         
  -3  10   1          4.74          5.18         0.17 o                         
  -2  10   1          1.16          0.87         0.10 o                         
  -1  10   1         15.56         15.02         0.40 o                         
   0  10   1          7.34          8.45         0.28 o                         
   1  10   1          4.85          3.96         0.29 o                         
  -4  11   1         10.14         15.46         0.42 o                         
  -3  11   1         27.04         31.35         0.55 o                         
  -2  11   1         55.30         67.33         2.76 o                         
  -1  11   1         40.68         44.41         0.62 o                         
   0 -11   2         35.51         36.60         1.99 o                         
   1 -11   2          0.51          0.90         0.14 o                         
   2 -11   2         34.31         33.46         0.65 o                         
   3 -11   2         19.14         19.84         0.40 o                         
   4 -11   2         17.36         18.76         0.37 o                         
   5 -11   2          0.01          0.10         0.13 o                         
  -2 -10   2          0.12          0.12         0.09 o                         
  -1 -10   2         16.31         11.96         0.99 o                         
   0 -10   2         11.73         12.53         0.65 o                         
   1 -10   2          0.62          1.34         0.18 o                         
   2 -10   2          7.04          6.85         0.31 o                         
   3 -10   2          2.44          2.14         0.15 o                         
   4 -10   2          5.07          5.52         0.28 o                         
   5 -10   2         10.26          9.83         0.22 o                         
   6 -10   2          1.15          0.82         0.07 o                         
  -3  -9   2         31.91         31.27         0.40 o                         
  -2  -9   2         29.97         25.95         0.51 o                         
  -1  -9   2         92.02         97.49         1.37 o                         
   0  -9   2        100.30         81.91         1.28 o                         
   1  -9   2         18.84         19.96         1.08 o                         
   2  -9   2        172.60        153.36         1.46 o                         
   3  -9   2         10.72         11.06         0.33 o                         
   4  -9   2          0.52          1.18         0.18 o                         
   5  -9   2         90.15         88.38         1.01 o                         
   6  -9   2          1.95          2.22         0.12 o                         
   7  -9   2         55.88         46.93         4.31 o                         
  -4  -8   2          0.01          0.16         0.09 o                         
  -3  -8   2         50.81         55.44         0.96 o                         
  -2  -8   2          1.98          1.14         0.20 o                         
  -1  -8   2        177.51        182.58         2.70 o                         
   0  -8   2        103.28        115.39         1.53 o                         
   1  -8   2         86.10         75.69         0.93 o                         
   2  -8   2          4.54          4.13         0.22 o                         
   3  -8   2        164.76        165.60         1.17 o                         
   4  -8   2         12.74         13.39         0.30 o                         
   5  -8   2        188.41        195.57         1.90 o                         
   6  -8   2         25.81         28.12         0.42 o                         
   7  -8   2        133.21        130.78         2.14 o                         
  -5  -7   2         45.24         44.80         0.58 o                         
  -4  -7   2         17.01         14.43         0.39 o                         
  -3  -7   2          3.53          4.05         0.46 o                         
  -2  -7   2        159.51        160.15         1.83 o                         
  -1  -7   2         74.45         75.10         0.89 o                         
   0  -7   2         48.34         56.17         0.66 o                         
   1  -7   2          1.43          1.90         0.19 o                         
   2  -7   2        162.68        168.62         1.64 o                         
   3  -7   2         89.55         83.62         0.98 o                         
   4  -7   2        240.53        242.45         2.32 o                         
   5  -7   2        221.45        221.04         2.87 o                         
   6  -7   2        162.69        166.03         1.04 o                         
   7  -7   2         87.36         84.10         1.24 o                         
  -5  -6   2          5.57          8.85         0.26 o                         
  -4  -6   2          5.52          5.69         0.24 o                         
  -3  -6   2          0.27          0.94         0.15 o                         
  -2  -6   2          1.24          1.71         0.11 o                         
  -1  -6   2         22.51         23.95         0.56 o                         
   0  -6   2          3.75          4.81         0.24 o                         
   1  -6   2         34.85         43.86         0.77 o                         
   2  -6   2         14.91         12.99         0.22 o                         
   3  -6   2          7.50          6.48         0.90 o                         
   4  -6   2        147.21        137.20         0.96 o                         
   5  -6   2         78.82         82.41         1.46 o                         
   6  -6   2        305.79        307.07         1.51 o                         
   7  -6   2          6.73          6.98         0.19 o                         
   8  -6   2         25.69         22.05         0.75 o                         
  -6  -5   2         21.17         20.23         0.35 o                         
  -5  -5   2         47.63         41.58         0.71 o                         
  -4  -5   2         34.73         36.69         0.86 o                         
  -3  -5   2         43.73         43.74         0.58 o                         
  -2  -5   2        490.10        490.46         7.15 o                         
  -1  -5   2        112.04        118.01         1.33 o                         
   0  -5   2        261.81        288.29         2.58 o                         
   1  -5   2         61.38         65.05         0.56 o                         
   2  -5   2         53.49         56.11         0.52 o                         
   3  -5   2         62.93         63.50         0.80 o                         
   4  -5   2        259.42        259.68         3.06 o                         
   5  -5   2        200.90        185.45         2.42 o                         
   6  -5   2        104.83        112.66         1.73 o                         
   7  -5   2         56.15         53.68         1.53 o                         
   8  -5   2         67.90         63.00         1.04 o                         
  -7  -4   2          4.08          4.35         0.20 o                         
  -6  -4   2         10.07         10.28         0.34 o                         
  -5  -4   2         85.91         82.97         1.06 o                         
  -4  -4   2        209.53        211.39         3.79 o                         
  -3  -4   2        735.31        733.22         8.07 o                         
  -2  -4   2       1229.89       1202.45        28.45 o                         
  -1  -4   2       2509.90       2603.53        26.45 o                         
   0  -4   2        177.82        195.28         1.51 o                         
   1  -4   2         16.74         17.91         0.26 o                         
   2  -4   2        413.06        380.76         2.50 o                         
   3  -4   2         20.22         17.52         0.31 o                         
   4  -4   2          5.72          6.64         0.15 o                         
   5  -4   2          2.31          1.94         0.13 o                         
   6  -4   2         70.72         64.72         0.83 o                         
   7  -4   2         30.01         29.04         0.58 o                         
   8  -4   2         26.77         26.34         0.38 o                         
  -7  -3   2        170.68        165.80         2.48 o                         
  -6  -3   2         59.13         64.63         0.93 o                         
  -5  -3   2        302.89        281.97         4.92 o                         
  -4  -3   2         64.33         62.79         0.85 o                         
  -3  -3   2        215.89        192.41         1.47 o                         
  -2  -3   2       1155.14       1152.89        21.43 o                         
  -1  -3   2        602.10        586.27         7.50 o                         
   0  -3   2        243.81        226.06         0.87 o                         
   1  -3   2        923.27        874.39         5.72 o                         
   2  -3   2         62.64         54.96         0.60 o                         
   3  -3   2        631.40        593.52         3.81 o                         
   4  -3   2          3.67          5.39         0.16 o                         
   5  -3   2        337.52        348.99         5.56 o                         
   6  -3   2          7.00          6.96         0.27 o                         
   7  -3   2         68.74         72.54         0.81 o                         
   8  -3   2          0.39          0.36         0.09 o                         
  -7  -2   2          0.37          0.19         0.10 o                         
  -6  -2   2         40.79         44.14         0.50 o                         
  -5  -2   2         22.12         19.95         0.29 o                         
  -4  -2   2         44.67         46.40         1.23 o                         
  -3  -2   2        286.42        286.64         6.00 o                         
  -2  -2   2        332.77        288.07         2.52 o                         
  -1  -2   2         43.59         41.09         0.41 o                         
   0  -2   2       1002.32        989.95         5.13 o                         
   1  -2   2        270.95        243.80         1.78 o                         
   2  -2   2        568.90        542.06         2.62 o                         
   3  -2   2         10.24          9.74         0.18 o                         
   4  -2   2        342.88        346.66         2.60 o                         
   5  -2   2        167.20        167.37         2.99 o                         
   6  -2   2        214.77        227.58         1.85 o                         
   7  -2   2         52.46         54.15         1.88 o                         
   8  -2   2          0.48          0.69         0.13 o                         
  -8  -1   2          0.04          0.66         0.11 o                         
  -7  -1   2          4.86          6.61         0.25 o                         
  -6  -1   2          0.50          0.73         0.11 o                         
  -5  -1   2         57.17         59.87         0.48 o                         
  -4  -1   2          0.06          0.62         0.08 o                         
  -3  -1   2        548.64        569.48         5.83 o                         
  -2  -1   2        509.44        493.57         8.90 o                         
  -1  -1   2       4857.42       4891.39        52.92 o                         
   0  -1   2          3.04          4.19         0.07 o                         
   1  -1   2       4987.29       5083.29        27.71 o                         
   2  -1   2        180.56        157.61         1.75 o                         
   3  -1   2        128.33        141.25         1.17 o                         
   4  -1   2        924.06        909.43         4.93 o                         
   5  -1   2        330.36        338.45         5.72 o                         
   6  -1   2        314.15        327.69         2.31 o                         
   7  -1   2         43.73         44.46         0.69 o                         
   8  -1   2        112.28        110.60         1.14 o                         
  -8   0   2        251.78        235.21         4.61 o                         
  -7   0   2          0.87          1.39         0.13 o                         
  -6   0   2        512.86        524.64         5.99 o                         
  -5   0   2        381.23        356.62         3.93 o                         
  -4   0   2       3050.82       3162.32        50.61 o                         
  -3   0   2        936.20        857.06         6.44 o                         
  -2   0   2      12364.06      12182.34       109.84 o                         
  -1   0   2         41.57         38.63         0.57 o                         
   0   0   2       1656.75       1422.92         7.32 o                         
   1   0   2        723.43        647.23         5.07 o                         
   2   0   2        248.60        252.27         2.37 o                         
   3   0   2         21.06         25.15         0.41 o                         
   4   0   2          1.49          0.62         0.11 o                         
   5   0   2         17.47         17.40         0.30 o                         
   6   0   2          1.04          1.83         0.16 o                         
   7   0   2          1.48          2.13         0.17 o                         
  -8   1   2         10.66          8.87         0.33 o                         
  -7   1   2          0.44          1.58         0.17 o                         
  -6   1   2        287.87        281.78         1.58 o                         
  -5   1   2         66.64         70.85         0.85 o                         
  -4   1   2        286.66        320.87         4.36 o                         
  -3   1   2         33.15         40.54         0.66 o                         
  -2   1   2       2147.48       2187.65        28.09 o                         
  -1   1   2       2708.86       2768.24         8.58 o                         
   0   1   2        247.93        239.99         1.61 o                         
   1   1   2        677.50        687.18         6.10 o                         
   2   1   2        104.61        122.44         0.94 o                         
   3   1   2         48.56         53.14         0.66 o                         
   4   1   2         50.43         57.11         1.32 o                         
   5   1   2        104.77        108.44         1.62 o                         
   6   1   2          8.40          8.74         0.30 o                         
   7   1   2         21.92         22.81         0.56 o                         
  -8   2   2          0.03          1.10         0.18 o                         
  -7   2   2          6.49          7.50         0.33 o                         
  -6   2   2          0.12          0.16         0.08 o                         
  -5   2   2        238.24        226.56         2.85 o                         
  -4   2   2         81.34         86.08         1.15 o                         
  -3   2   2        604.64        521.15         3.52 o                         
  -2   2   2         10.06         12.43         0.21 o                         
  -1   2   2         17.46         17.39         1.26 o                         
   0   2   2        273.98        255.31         4.32 o                         
   1   2   2        681.08        689.97         7.33 o                         
   2   2   2        277.36        261.54         1.98 o                         
   3   2   2         34.69         43.76         0.55 o                         
   4   2   2         55.94         70.41         2.77 o                         
   5   2   2         84.31         77.84         1.21 o                         
   6   2   2          2.18          2.87         0.16 o                         
   7   2   2          0.81          0.91         0.12 o                         
  -8   3   2          0.77          0.93         0.25 o                         
  -7   3   2        247.79        246.08         2.78 o                         
  -6   3   2         18.47         17.94         0.54 o                         
  -5   3   2        274.06        276.09         1.86 o                         
  -4   3   2          5.17          7.53         0.35 o                         
  -3   3   2         40.71         30.96         0.80 o                         
  -2   3   2        385.04        368.16         2.86 o                         
  -1   3   2          5.46          1.96         0.08 o                         
   0   3   2         15.12         10.58         0.17 o                         
   1   3   2        389.43        382.80         2.62 o                         
   2   3   2        130.59        134.11         1.40 o                         
   3   3   2         10.51          7.91         0.22 o                         
   4   3   2        303.18        287.09         6.99 o                         
   5   3   2          6.31          7.05         0.39 o                         
   6   3   2         87.16         82.61         1.17 o                         
  -8   4   2          3.57          5.61         0.43 o                         
  -7   4   2         37.50         37.48         0.72 o                         
  -6   4   2         57.78         54.81         0.76 o                         
  -5   4   2         14.79         17.20         0.36 o                         
  -4   4   2         38.20         37.22         0.59 o                         
  -3   4   2          8.47         10.01         0.31 o                         
  -2   4   2       1103.81       1048.30         6.67 o                         
  -1   4   2          4.58          1.20         0.08 o                         
   0   4   2          2.18          2.09         0.10 o                         
   1   4   2        342.10        382.96         3.78 o                         
   2   4   2        144.22        144.64         1.82 o                         
   3   4   2        131.98        107.02         1.17 o                         
   4   4   2          2.62          3.41         0.32 o                         
   5   4   2        143.24        143.16         5.34 o                         
   6   4   2         10.02          9.90         0.25 o                         
  -8   5   2         11.29          8.14         0.27 o                         
  -7   5   2         42.23         43.11         2.69 o                         
  -6   5   2          0.05          0.15         0.13 o                         
  -5   5   2         13.81         16.77         0.31 o                         
  -4   5   2         76.16         81.67         0.88 o                         
  -3   5   2        546.51        518.67         4.23 o                         
  -2   5   2         55.65         54.19         0.81 o                         
  -1   5   2          9.03          5.50         0.19 o                         
   0   5   2         17.07         13.47         0.34 o                         
   1   5   2          3.98          4.23         0.13 o                         
   2   5   2          8.81          5.91         0.19 o                         
   3   5   2         34.91         32.81         0.73 o                         
   4   5   2          0.22          0.28         0.11 o                         
   5   5   2        137.33        144.76         1.35 o                         
  -8   6   2         25.45         22.69         0.40 o                         
  -7   6   2        285.22        273.16         2.37 o                         
  -6   6   2          7.08          6.48         0.41 o                         
  -5   6   2        220.48        223.91         3.04 o                         
  -4   6   2         15.47         15.22         0.27 o                         
  -3   6   2         21.06         27.64         0.29 o                         
  -2   6   2         14.90         11.02         0.22 o                         
  -1   6   2         21.06         27.08         0.29 o                         
   0   6   2         57.63         54.33         0.52 o                         
   1   6   2        243.52        248.07         2.88 o                         
   2   6   2         54.49         55.63         0.90 o                         
   3   6   2        358.92        367.76         2.45 o                         
   4   6   2          3.60          2.96         0.18 o                         
   5   6   2         77.34         71.23         0.73 o                         
  -8   7   2          6.14          4.43         0.21 o                         
  -7   7   2         40.25         41.34         0.80 o                         
  -6   7   2         23.61         21.11         0.52 o                         
  -5   7   2         56.31         54.92         1.00 o                         
  -4   7   2         54.49         56.32         0.54 o                         
  -3   7   2          0.21          0.83         0.09 o                         
  -2   7   2         56.64         45.44         0.62 o                         
  -1   7   2         11.47         11.63         0.26 o                         
   0   7   2         18.87         24.84         0.99 o                         
   1   7   2         69.01         71.68         0.84 o                         
   2   7   2        265.71        274.37         4.55 o                         
   3   7   2          0.28          0.47         0.09 o                         
   4   7   2         17.71         18.03         0.38 o                         
  -7   8   2          2.10          1.53         0.14 o                         
  -6   8   2        271.00        269.92         2.71 o                         
  -5   8   2          0.54          0.90         0.11 o                         
  -4   8   2         52.90         53.57         0.67 o                         
  -3   8   2          0.56          0.19         0.09 o                         
  -2   8   2          7.79          8.32         0.29 o                         
  -1   8   2         29.71         31.55         0.56 o                         
   0   8   2         68.94         71.44         1.14 o                         
   1   8   2         79.82         74.11         0.99 o                         
   2   8   2          0.51          0.30         0.10 o                         
   3   8   2         17.48         18.30         0.42 o                         
  -7   9   2         14.49         10.05         0.32 o                         
  -6   9   2        342.38        333.30         1.84 o                         
  -5   9   2          0.61          1.21         0.10 o                         
  -4   9   2        339.29        337.24         1.94 o                         
  -3   9   2         90.87         84.25         0.82 o                         
  -2   9   2        601.95        543.30         4.35 o                         
  -1   9   2         19.19         16.45         0.40 o                         
   0   9   2        238.28        220.55         1.62 o                         
   1   9   2         19.06         17.44         0.45 o                         
   2   9   2         23.88         23.00         0.36 o                         
  -6  10   2         52.50         47.07         0.50 o                         
  -5  10   2         10.17         12.16         0.24 o                         
  -4  10   2         29.54         27.12         0.63 o                         
  -3  10   2         10.10         15.87         0.41 o                         
  -2  10   2          0.73          1.09         0.14 o                         
  -1  10   2         35.29         37.35         0.68 o                         
   0  10   2         48.84         58.64         0.83 o                         
   1  10   2         13.30         14.90         0.31 o                         
  -4  11   2         40.58         37.70         0.70 o                         
  -3  11   2          6.80          4.66         0.18 o                         
  -2  11   2         61.79         61.67         0.76 o                         
  -1  11   2         51.78         49.59         0.94 o                         
   0 -11   3          9.20          6.32         0.21 o                         
   1 -11   3          0.93          0.38         0.17 o                         
   2 -11   3          1.58          2.17         0.15 o                         
   3 -11   3          1.75          5.38         0.18 o                         
   4 -11   3         20.94         22.35         0.39 o                         
  -2 -10   3          0.79          1.43         0.14 o                         
  -1 -10   3          2.95          3.02         0.22 o                         
   0 -10   3          8.02          6.39         0.46 o                         
   1 -10   3          1.39          1.17         0.19 o                         
   2 -10   3          1.12          0.83         0.21 o                         
   3 -10   3         30.59         29.38         0.55 o                         
   4 -10   3         26.91         24.19         0.42 o                         
   5 -10   3         19.81         18.43         0.39 o                         
   6 -10   3         11.25         10.24         0.30 o                         
  -3  -9   3          8.83          7.48         0.24 o                         
  -2  -9   3          0.01          0.17         0.10 o                         
  -1  -9   3          3.15          3.80         0.23 o                         
   0  -9   3         88.40         84.53         1.05 o                         
   1  -9   3        148.59        159.39         1.66 o                         
   2  -9   3         44.08         39.34         0.55 o                         
   3  -9   3         22.56         15.73         0.35 o                         
   4  -9   3         95.56         94.93         1.77 o                         
   5  -9   3        193.13        188.09         3.44 o                         
   6  -9   3          7.43          6.99         0.19 o                         
  -4  -8   3        153.51        147.33         2.34 o                         
  -3  -8   3         75.57         83.30         2.34 o                         
  -2  -8   3         44.05         36.88         0.69 o                         
  -1  -8   3          4.71          6.42         0.47 o                         
   0  -8   3        145.44        142.08         1.84 o                         
   1  -8   3         14.96         17.43         0.44 o                         
   2  -8   3        262.34        265.92         2.04 o                         
   3  -8   3         24.03         20.80         0.37 o                         
   4  -8   3        288.29        304.46         1.90 o                         
   5  -8   3         11.81         11.44         0.27 o                         
   6  -8   3        446.39        459.41         6.25 o                         
   7  -8   3          6.17          5.62         0.24 o                         
  -5  -7   3          5.81          6.93         0.32 o                         
  -4  -7   3         11.89         13.06         0.37 o                         
  -3  -7   3         13.42          9.76         0.48 o                         
  -2  -7   3         45.02         44.05         0.81 o                         
  -1  -7   3         26.58         25.93         0.47 o                         
   0  -7   3        155.89        155.86         1.87 o                         
   1  -7   3        101.92         94.82         1.65 o                         
   2  -7   3          6.69          6.64         0.19 o                         
   3  -7   3         49.31         46.91         0.41 o                         
   4  -7   3         36.52         34.84         0.40 o                         
   5  -7   3          8.20          9.27         0.25 o                         
   6  -7   3          0.96          1.25         0.09 o                         
   7  -7   3         24.92         26.15         0.36 o                         
  -5  -6   3          9.66          6.93         0.23 o                         
  -4  -6   3          0.66          0.58         0.15 o                         
  -3  -6   3          5.93          7.24         0.32 o                         
  -2  -6   3         40.01         42.14         1.13 o                         
  -1  -6   3         43.81         41.76         0.62 o                         
   0  -6   3        228.86        233.49         2.76 o                         
   1  -6   3        459.76        469.68         1.93 o                         
   2  -6   3        273.89        301.16         2.45 o                         
   3  -6   3         78.46         81.19         0.76 o                         
   4  -6   3        180.97        175.78         1.19 o                         
   5  -6   3        170.64        171.28         1.23 o                         
   6  -6   3         30.82         32.49         0.50 o                         
   7  -6   3         14.11         11.11         0.25 o                         
   8  -6   3          1.93          1.58         0.20 o                         
  -6  -5   3         78.63         70.53         1.44 o                         
  -5  -5   3          0.00          0.19         0.12 o                         
  -4  -5   3         17.40         18.63         0.61 o                         
  -3  -5   3         99.66        101.82         1.85 o                         
  -2  -5   3         10.31          7.43         0.54 o                         
  -1  -5   3         52.16         67.52         0.76 o                         
   0  -5   3       1070.72       1120.17         4.22 o                         
   1  -5   3        929.66       1014.96         7.15 o                         
   2  -5   3        293.53        344.53         2.33 o                         
   3  -5   3          0.19          0.73         0.07 o                         
   4  -5   3         86.55         87.82         0.83 o                         
   5  -5   3         37.74         36.83         0.50 o                         
   6  -5   3         15.10         13.96         0.37 o                         
   7  -5   3          1.29          1.49         0.12 o                         
   8  -5   3          5.48          6.85         0.18 o                         
  -7  -4   3          0.07          0.16         0.08 o                         
  -6  -4   3         15.74         14.94         0.54 o                         
  -5  -4   3         33.70         35.72         0.69 o                         
  -4  -4   3         92.78         97.64         1.99 o                         
  -3  -4   3        612.65        618.03         3.79 o                         
  -2  -4   3          1.21          1.96         0.14 o                         
  -1  -4   3        101.18        103.65         1.06 o                         
   0  -4   3        244.28        270.14         1.48 o                         
   1  -4   3        853.44        863.06         5.40 o                         
   2  -4   3         14.29         19.45         0.25 o                         
   3  -4   3         42.67         43.92         0.64 o                         
   4  -4   3        407.90        400.73         3.17 o                         
   5  -4   3         89.06         87.15         1.16 o                         
   6  -4   3         93.55        100.90         1.00 o                         
   7  -4   3         31.89         28.21         0.56 o                         
   8  -4   3          7.58          6.76         0.18 o                         
  -7  -3   3         74.77         67.58         0.78 o                         
  -6  -3   3         21.40         23.66         0.46 o                         
  -5  -3   3          0.22          0.17         0.08 o                         
  -4  -3   3          0.14          0.25         0.08 o                         
  -3  -3   3         59.42         58.28         0.65 o                         
  -2  -3   3         63.42         87.75         0.91 o                         
  -1  -3   3         77.05         89.09         1.25 o                         
   0  -3   3       2346.76       2356.81        14.53 o                         
   1  -3   3        171.73        200.88         1.17 o                         
   2  -3   3       1680.27       1770.56        10.83 o                         
   3  -3   3          4.79          9.81         0.24 o                         
   4  -3   3        782.24        812.83         9.48 o                         
   5  -3   3          0.03          0.15         0.07 o                         
   6  -3   3        131.31        139.20         2.02 o                         
   7  -3   3         62.42         64.59         0.79 o                         
   8  -3   3         70.33         68.72         0.83 o                         
  -7  -2   3         12.79         10.70         0.33 o                         
  -6  -2   3          6.42          6.75         0.22 o                         
  -5  -2   3          0.48          0.79         0.08 o                         
  -4  -2   3         73.49         77.29         1.24 o                         
  -3  -2   3         83.80         78.40         1.32 o                         
  -2  -2   3         96.48         89.23         2.23 o                         
  -1  -2   3        289.60        247.33         2.94 o                         
   0  -2   3          0.01          0.54         0.05 o                         
   1  -2   3       1172.71       1119.75         5.07 o                         
   2  -2   3        549.31        491.18         2.74 o                         
   3  -2   3         14.93         21.22         0.41 o                         
   4  -2   3         29.76         31.63         0.43 o                         
   5  -2   3         47.76         39.18         0.62 o                         
   6  -2   3        219.73        233.52         1.88 o                         
   7  -2   3          3.68          3.41         0.19 o                         
   8  -2   3        133.19        128.97         1.12 o                         
  -8  -1   3          2.60          2.29         0.23 o                         
  -7  -1   3         19.47         19.85         0.41 o                         
  -6  -1   3          4.20          3.39         0.17 o                         
  -5  -1   3         18.66         16.71         0.24 o                         
  -4  -1   3         12.02         18.40         0.30 o                         
  -3  -1   3          3.32          2.29         0.14 o                         
  -2  -1   3        197.38        192.63         1.30 o                         
  -1  -1   3        731.81        670.16         6.79 o                         
   0  -1   3       5873.06       5739.09        43.21 o                         
   1  -1   3        403.33        394.94         2.68 o                         
   2  -1   3          1.28          1.81         0.08 o                         
   3  -1   3         20.00         19.95         0.38 o                         
   4  -1   3         92.41         98.94         1.54 o                         
   5  -1   3          3.20          4.37         0.20 o                         
   6  -1   3          0.03          0.30         0.12 o                         
   7  -1   3         43.06         42.53         0.48 o                         
   8  -1   3          0.39          0.52         0.14 o                         
  -8   0   3        128.93        120.69         1.34 o                         
  -7   0   3          2.64          1.15         0.11 o                         
  -6   0   3         75.54         79.75         0.72 o                         
  -5   0   3        120.50        128.42         0.91 o                         
  -4   0   3        241.41        229.83         4.02 o                         
  -3   0   3          3.25          1.11         0.12 o                         
  -2   0   3         29.14         20.80         0.43 o                         
  -1   0   3       1946.10       1882.61        13.56 o                         
   0   0   3        170.76        129.27         0.80 o                         
   1   0   3       1416.15       1341.42         8.94 o                         
   2   0   3         14.67         12.35         0.18 o                         
   3   0   3         27.48         22.97         0.36 o                         
   4   0   3          0.24          0.90         0.28 o                         
   5   0   3        234.35        231.28         4.20 o                         
   6   0   3        113.58        119.14         1.24 o                         
   7   0   3        132.99        124.24         1.22 o                         
  -8   1   3        132.89        141.47         1.39 o                         
  -7   1   3        124.99        116.45         1.35 o                         
  -6   1   3        174.88        172.61         2.77 o                         
  -5   1   3        336.61        336.20         3.86 o                         
  -4   1   3        156.22        143.20         1.53 o                         
  -3   1   3         35.79         30.54         0.44 o                         
  -2   1   3        139.62        163.47         3.02 o                         
  -1   1   3        909.88        817.07         7.98 o                         
   0   1   3       1440.60       1433.78         6.77 o                         
   1   1   3          0.25          1.57         0.29 o                         
   2   1   3         16.56         16.52         0.24 o                         
   3   1   3         59.76         57.50         0.67 o                         
   4   1   3         41.73         44.25         0.95 o                         
   5   1   3        149.28        151.37         1.72 o                         
   6   1   3         60.82         63.05         0.80 o                         
   7   1   3          0.14          0.27         0.10 o                         
  -8   2   3        130.91        116.10         1.87 o                         
  -7   2   3         26.86         22.20         0.93 o                         
  -6   2   3         34.34         32.20         0.61 o                         
  -5   2   3        574.67        611.17         7.98 o                         
  -4   2   3         94.02         83.68         2.31 o                         
  -3   2   3       1144.19       1199.07         6.49 o                         
  -2   2   3          3.16          2.06         0.12 o                         
  -1   2   3        439.45        483.77         2.70 o                         
   0   2   3        102.90        101.94         3.57 o                         
   1   2   3          7.53          4.59         0.15 o                         
   2   2   3        198.19        213.42         1.13 o                         
   3   2   3        249.55        246.16         1.48 o                         
   4   2   3        175.04        160.84         1.96 o                         
   5   2   3         15.84         18.34         0.50 o                         
   6   2   3         23.24         26.56         0.48 o                         
   7   2   3          1.97          1.50         0.14 o                         
  -8   3   3          6.74          4.67         0.28 o                         
  -7   3   3         59.67         58.24         1.06 o                         
  -6   3   3         53.74         56.75         1.18 o                         
  -5   3   3          5.10          4.42         0.18 o                         
  -4   3   3        887.13        904.29         5.80 o                         
  -3   3   3        383.07        402.16         2.72 o                         
  -2   3   3       2048.00       2040.76        13.27 o                         
  -1   3   3         62.80         76.46         3.74 o                         
   0   3   3         30.25         26.24         0.35 o                         
   1   3   3        669.84        684.31         2.63 o                         
   2   3   3         33.29         36.28         0.59 o                         
   3   3   3         13.13         20.51         0.44 o                         
   4   3   3          0.76          1.07         0.13 o                         
   5   3   3          0.85          1.14         0.53 o                         
   6   3   3         15.66         15.05         0.58 o                         
  -8   4   3         68.38         64.73         1.10 o                         
  -7   4   3          2.24          2.35         0.26 o                         
  -6   4   3        170.12        187.38         2.02 o                         
  -5   4   3         68.42         68.01         0.66 o                         
  -4   4   3          6.54          4.01         0.16 o                         
  -3   4   3        875.85        879.50        11.11 o                         
  -2   4   3          2.81          6.04         0.16 o                         
  -1   4   3         27.65         20.00         0.34 o                         
   0   4   3        149.11        145.28         0.94 o                         
   1   4   3          2.95          3.55         0.17 o                         
   2   4   3        213.95        228.06         2.67 o                         
   3   4   3        122.68        129.76         1.29 o                         
   4   4   3         29.20         28.90         0.77 o                         
   5   4   3         19.91         17.08         0.57 o                         
   6   4   3         24.83         27.12         0.43 o                         
  -8   5   3          2.80          2.42         0.21 o                         
  -7   5   3          0.29          0.25         0.16 o                         
  -6   5   3         10.41         11.30         0.63 o                         
  -5   5   3        210.96        198.53         3.35 o                         
  -4   5   3         62.30         69.90         0.80 o                         
  -3   5   3        529.31        528.64         2.90 o                         
  -2   5   3        278.37        273.87         1.48 o                         
  -1   5   3         28.35         36.32         0.59 o                         
   0   5   3         12.87         11.15         0.24 o                         
   1   5   3        104.09        109.11         0.66 o                         
   2   5   3         65.50         65.13         1.09 o                         
   3   5   3         15.80         15.75         0.40 o                         
   4   5   3        272.52        284.85         2.03 o                         
   5   5   3         59.31         60.81         1.17 o                         
  -8   6   3         47.34         45.53         0.68 o                         
  -7   6   3          0.65          1.21         0.20 o                         
  -6   6   3        182.79        198.43         1.47 o                         
  -5   6   3         19.71         19.48         0.42 o                         
  -4   6   3         37.63         38.69         0.51 o                         
  -3   6   3          0.20          0.14         0.07 o                         
  -2   6   3         54.47         51.00         0.62 o                         
  -1   6   3         30.20         28.31         0.30 o                         
   0   6   3        641.37        642.53         4.26 o                         
   1   6   3        105.93        109.36         1.23 o                         
   2   6   3        337.53        336.05         7.63 o                         
   3   6   3         10.39         11.78         0.35 o                         
   4   6   3        271.42        284.66         2.32 o                         
   5   6   3          7.73          6.90         0.39 o                         
  -8   7   3         99.95         85.40         0.84 o                         
  -7   7   3        111.99        114.76         1.34 o                         
  -6   7   3        173.57        177.77         1.39 o                         
  -5   7   3        283.67        296.15         1.69 o                         
  -4   7   3        138.50        129.65         1.33 o                         
  -3   7   3        273.81        284.42         2.48 o                         
  -2   7   3         13.58         12.34         0.25 o                         
  -1   7   3          8.61         13.76         0.68 o                         
   0   7   3         74.71         78.05         0.78 o                         
   1   7   3        122.65        131.56         1.08 o                         
   2   7   3         43.14         40.27         0.80 o                         
   3   7   3         25.80         28.46         0.56 o                         
   4   7   3         50.43         50.52         1.02 o                         
  -7   8   3         62.52         55.65         2.34 o                         
  -6   8   3        234.89        241.40         1.75 o                         
  -5   8   3         11.53         10.36         0.29 o                         
  -4   8   3        679.73        698.18         4.07 o                         
  -3   8   3         17.91         16.52         0.41 o                         
  -2   8   3        111.61        104.82         1.74 o                         
  -1   8   3         28.09         30.64         0.45 o                         
   0   8   3         23.66         24.52         0.52 o                         
   1   8   3         25.72         27.52         0.65 o                         
   2   8   3         62.74         67.64         0.96 o                         
   3   8   3          3.01          2.19         0.12 o                         
  -6   9   3          0.12          0.30         0.09 o                         
  -5   9   3        168.66        180.73         1.24 o                         
  -4   9   3          2.55          3.26         0.21 o                         
  -3   9   3         87.17         89.18         0.93 o                         
  -2   9   3          0.01          0.36         0.13 o                         
  -1   9   3          4.52          3.68         0.20 o                         
   0   9   3         25.77         24.60         0.58 o                         
   1   9   3          0.16          0.16         0.09 o                         
   2   9   3         12.21         15.04         0.39 o                         
  -5  10   3          1.27          2.44         0.13 o                         
  -4  10   3          0.24          1.15         0.17 o                         
  -3  10   3          8.75         12.82         0.35 o                         
  -2  10   3          2.20          4.35         0.22 o                         
  -1  10   3         18.68         21.82         0.38 o                         
   0  10   3         41.86         49.21         0.64 o                         
  -3  11   3         33.05         30.72         0.51 o                         
  -2  11   3          0.80          0.18         0.11 o                         
   0 -11   4         39.52         39.53         0.63 o                         
   1 -11   4          0.00          0.22         0.08 o                         
   2 -11   4          4.44          6.51         0.23 o                         
   3 -11   4         26.62         28.29         0.55 o                         
   4 -11   4          0.64          1.14         0.09 o                         
  -2 -10   4         18.58         18.00         0.30 o                         
  -1 -10   4          6.26          1.76         0.13 o                         
   0 -10   4         29.33         28.13         0.60 o                         
   1 -10   4          7.66          3.60         0.19 o                         
   2 -10   4         32.71         33.59         0.71 o                         
   3 -10   4         65.70         59.56         0.91 o                         
   4 -10   4         24.47         27.12         0.40 o                         
   5 -10   4          6.07          5.62         0.18 o                         
  -3  -9   4          0.93          0.59         0.10 o                         
  -2  -9   4        116.23        111.28         1.22 o                         
  -1  -9   4         96.13         94.77         1.35 o                         
   0  -9   4         58.26         46.32         0.77 o                         
   1  -9   4          7.96          8.92         0.31 o                         
   2  -9   4         18.44         22.81         0.42 o                         
   3  -9   4        266.37        270.20         3.91 o                         
   4  -9   4          5.38          6.35         0.22 o                         
   5  -9   4         71.76         73.64         0.84 o                         
   6  -9   4          7.72          8.24         0.26 o                         
  -4  -8   4         28.13         24.25         0.43 o                         
  -3  -8   4        108.07        107.40         1.85 o                         
  -2  -8   4          0.41          0.38         0.10 o                         
  -1  -8   4        972.97        936.24         4.78 o                         
   0  -8   4         17.20         16.33         0.46 o                         
   1  -8   4        984.75        949.31         4.58 o                         
   2  -8   4        566.15        544.89         4.92 o                         
   3  -8   4        866.25        839.02         4.46 o                         
   4  -8   4        227.80        224.24         3.07 o                         
   5  -8   4        272.61        275.07         3.57 o                         
   6  -8   4         37.74         38.62         0.53 o                         
   7  -8   4         62.73         59.86         0.91 o                         
  -5  -7   4         16.31         16.35         0.33 o                         
  -4  -7   4         35.81         38.65         0.63 o                         
  -3  -7   4         91.32         85.36         1.25 o                         
  -2  -7   4         14.87         12.52         0.41 o                         
  -1  -7   4        430.86        440.75         5.14 o                         
   0  -7   4         83.11         89.37         1.18 o                         
   1  -7   4        123.39        131.04         1.98 o                         
   2  -7   4        621.46        625.10         4.49 o                         
   3  -7   4         93.86        101.60         0.80 o                         
   4  -7   4        923.32        948.68         8.28 o                         
   5  -7   4         19.61         23.13         0.41 o                         
   6  -7   4        153.21        161.67         1.22 o                         
   7  -7   4         55.36         54.61         1.61 o                         
  -5  -6   4         47.28         47.22         0.68 o                         
  -4  -6   4         31.34         28.89         0.94 o                         
  -3  -6   4        273.86        268.73         2.35 o                         
  -2  -6   4          0.25          1.48         0.37 o                         
  -1  -6   4        294.01        274.32         1.56 o                         
   0  -6   4        671.80        637.50         5.28 o                         
   1  -6   4        613.07        582.51         5.62 o                         
   2  -6   4        107.15         93.88         0.73 o                         
   3  -6   4          8.75          9.29         0.19 o                         
   4  -6   4          0.79          0.77         0.18 o                         
   5  -6   4         42.24         41.74         0.51 o                         
   6  -6   4          5.83          6.26         0.20 o                         
   7  -6   4          0.00          0.11         0.07 o                         
  -6  -5   4         14.54         15.46         0.58 o                         
  -5  -5   4          0.01          0.25         0.12 o                         
  -4  -5   4        235.80        224.13         3.47 o                         
  -3  -5   4         64.09         64.16         1.34 o                         
  -2  -5   4         63.16         60.42         0.84 o                         
  -1  -5   4         51.20         54.29         0.46 o                         
   0  -5   4         20.38         21.69         0.33 o                         
   1  -5   4         96.44         98.73         0.70 o                         
   2  -5   4         18.40         26.96         0.34 o                         
   3  -5   4         90.17         83.42         0.97 o                         
   4  -5   4        176.30        155.78         1.05 o                         
   5  -5   4          6.32          6.09         0.19 o                         
   6  -5   4          1.96          2.22         0.21 o                         
   7  -5   4          6.16          6.68         0.20 o                         
   8  -5   4         13.56         11.22         1.25 o                         
  -6  -4   4         23.18         21.59         0.48 o                         
  -5  -4   4        132.86        130.43         1.33 o                         
  -4  -4   4          0.03          0.25         0.08 o                         
  -3  -4   4        162.24        157.11         2.20 o                         
  -2  -4   4          9.05          7.72         0.73 o                         
  -1  -4   4         85.68         86.23         0.94 o                         
   0  -4   4        359.50        319.26         1.41 o                         
   1  -4   4         41.42         44.65         0.38 o                         
   2  -4   4        201.61        221.47         2.07 o                         
   3  -4   4        295.44        289.69         4.18 o                         
   4  -4   4        212.23        224.36         2.27 o                         
   5  -4   4        362.63        371.32         5.64 o                         
   6  -4   4        139.24        145.52         1.00 o                         
   7  -4   4        127.19        126.03         1.19 o                         
   8  -4   4         65.61         61.00         4.76 o                         
  -7  -3   4         59.50         51.22         1.09 o                         
  -6  -3   4         15.09         13.73         0.32 o                         
  -5  -3   4         24.92         27.77         0.41 o                         
  -4  -3   4        187.98        180.52         2.32 o                         
  -3  -3   4        233.48        218.21         4.01 o                         
  -2  -3   4          0.96          1.09         0.14 o                         
  -1  -3   4          0.01          0.35         0.11 o                         
   0  -3   4          0.25          1.31         0.08 o                         
   1  -3   4        154.23        157.06         0.83 o                         
   2  -3   4         68.72         56.11         0.54 o                         
   3  -3   4        688.94        756.41         6.01 o                         
   4  -3   4          1.01          1.20         0.09 o                         
   5  -3   4         61.37         65.96         1.16 o                         
   6  -3   4          2.22          2.31         0.15 o                         
   7  -3   4          0.09          0.21         0.09 o                         
   8  -3   4          6.25          5.63         0.30 o                         
  -7  -2   4         37.47         41.59         0.78 o                         
  -6  -2   4         16.70         17.48         0.44 o                         
  -5  -2   4          5.70          5.42         0.15 o                         
  -4  -2   4          0.98          1.04         0.09 o                         
  -3  -2   4          4.86          7.99         0.34 o                         
  -2  -2   4         21.14         28.68         0.66 o                         
  -1  -2   4         58.13         61.60         0.98 o                         
   0  -2   4         51.17         51.62         0.39 o                         
   1  -2   4        422.85        404.90         4.09 o                         
   2  -2   4        391.93        412.81         6.41 o                         
   3  -2   4        425.27        413.02         5.52 o                         
   4  -2   4         63.05         71.18         1.21 o                         
   5  -2   4        160.83        159.00         3.41 o                         
   6  -2   4         46.17         52.16         0.54 o                         
   7  -2   4        123.82        125.19         2.24 o                         
  -8  -1   4          9.21         10.33         0.44 o                         
  -7  -1   4          0.53          0.78         0.11 o                         
  -6  -1   4         26.81         32.30         0.45 o                         
  -5  -1   4         34.16         36.70         0.34 o                         
  -4  -1   4         58.73         63.93         1.03 o                         
  -3  -1   4          0.07          2.26         0.22 o                         
  -2  -1   4        418.05        390.32         6.40 o                         
  -1  -1   4        547.00        532.39         5.01 o                         
   0  -1   4         21.50         18.72         0.33 o                         
   1  -1   4        111.64         98.16         0.87 o                         
   2  -1   4       1561.79       1506.23        13.35 o                         
   3  -1   4        412.97        437.82         4.28 o                         
   4  -1   4        120.68        126.78         1.84 o                         
   5  -1   4          1.24          1.12         0.11 o                         
   6  -1   4         61.77         58.60         2.71 o                         
   7  -1   4          7.56          6.05         0.22 o                         
  -8   0   4          9.94          9.55         0.27 o                         
  -7   0   4         43.30         36.77         0.66 o                         
  -6   0   4        168.70        185.33         2.44 o                         
  -5   0   4         11.07         14.50         0.29 o                         
  -4   0   4        172.19        199.91         1.86 o                         
  -3   0   4         17.98         27.92         1.08 o                         
  -2   0   4        104.10         97.02         1.56 o                         
  -1   0   4        524.61        501.30         3.66 o                         
   0   0   4         46.00         42.14         0.39 o                         
   1   0   4       1391.37       1308.16         5.86 o                         
   2   0   4        671.55        707.10         6.79 o                         
   3   0   4        339.24        324.04         1.78 o                         
   4   0   4          1.95          3.92         0.19 o                         
   5   0   4         74.91         78.39         1.29 o                         
   6   0   4         14.48         16.03         0.55 o                         
   7   0   4          3.02          2.11         0.24 o                         
  -8   1   4         93.99         89.64         0.75 o                         
  -7   1   4          3.08          5.85         0.29 o                         
  -6   1   4        174.72        176.73         2.09 o                         
  -5   1   4          0.58          1.33         0.08 o                         
  -4   1   4        267.81        253.74         6.11 o                         
  -3   1   4        418.53        397.16        11.15 o                         
  -2   1   4        328.66        339.14         1.94 o                         
  -1   1   4         53.53         46.48         0.48 o                         
   0   1   4         12.69         12.80         0.18 o                         
   1   1   4        129.03        139.98         0.82 o                         
   2   1   4        259.96        239.11         3.01 o                         
   3   1   4        425.07        418.71         3.63 o                         
   4   1   4        230.73        228.26         2.55 o                         
   5   1   4         69.83         74.30         1.22 o                         
   6   1   4          4.05          3.79         0.22 o                         
   7   1   4          0.03          0.11         0.07 o                         
  -8   2   4        216.99        221.00         4.71 o                         
  -7   2   4         11.30         10.89         0.38 o                         
  -6   2   4        181.47        175.82         2.47 o                         
  -5   2   4          8.16          9.03         0.19 o                         
  -4   2   4        435.37        404.39        12.58 o                         
  -3   2   4        153.62        147.40         5.07 o                         
  -2   2   4       2161.78       2348.70       132.19 o                         
  -1   2   4       2527.17       2699.44         8.57 o                         
   0   2   4       3587.84       3626.98        24.04 o                         
   1   2   4       1281.98       1365.93        18.02 o                         
   2   2   4        266.99        293.42         3.86 o                         
   3   2   4        624.94        627.81         6.33 o                         
   4   2   4          4.88          4.25         0.17 o                         
   5   2   4        282.39        309.15         2.67 o                         
   6   2   4          6.25          6.31         0.20 o                         
  -8   3   4         27.91         28.24         1.07 o                         
  -7   3   4          7.69          6.02         0.37 o                         
  -6   3   4          8.39         11.04         0.41 o                         
  -5   3   4         71.04         60.81         1.10 o                         
  -4   3   4         52.86         55.04         1.43 o                         
  -3   3   4         98.07         96.95         1.43 o                         
  -2   3   4        296.42        280.74         5.10 o                         
  -1   3   4        495.46        571.87         9.59 o                         
   0   3   4        636.60        618.39         3.46 o                         
   1   3   4        289.02        251.22         1.30 o                         
   2   3   4         98.49         85.62         0.77 o                         
   3   3   4         76.05         82.15         1.21 o                         
   4   3   4        332.01        343.31         2.87 o                         
   5   3   4         12.69         12.87         0.40 o                         
   6   3   4         10.17         11.44         0.38 o                         
  -8   4   4          0.14          0.14         0.12 o                         
  -7   4   4          7.27          9.97         0.45 o                         
  -6   4   4         20.35         18.83         0.50 o                         
  -5   4   4          5.93          4.68         0.25 o                         
  -4   4   4          9.48          6.74         0.23 o                         
  -3   4   4         16.45         14.30         0.33 o                         
  -2   4   4         19.50          8.79         0.25 o                         
  -1   4   4        576.71        610.07         6.11 o                         
   0   4   4        245.64        253.90         3.21 o                         
   1   4   4         13.94         11.45         0.21 o                         
   2   4   4        124.79        128.45         1.23 o                         
   3   4   4         21.11         16.66         0.49 o                         
   4   4   4        214.95        231.09         1.82 o                         
   5   4   4         18.04         17.47         0.84 o                         
   6   4   4        266.90        268.58         2.54 o                         
  -8   5   4         14.98         13.48         1.16 o                         
  -7   5   4          1.93          3.18         0.27 o                         
  -6   5   4          1.15          2.34         0.21 o                         
  -5   5   4         71.68         68.23         0.67 o                         
  -4   5   4        189.49        195.77         3.65 o                         
  -3   5   4         28.63         24.65         0.31 o                         
  -2   5   4          3.91          6.13         0.74 o                         
  -1   5   4          0.55          3.03         0.11 o                         
   0   5   4         95.35         88.94         0.60 o                         
   1   5   4         38.82         36.46         0.43 o                         
   2   5   4        751.81        742.97         8.92 o                         
   3   5   4        132.28        142.64         1.71 o                         
   4   5   4        677.87        681.57         4.32 o                         
   5   5   4         31.96         32.58         0.62 o                         
  -8   6   4         40.53         40.41         0.92 o                         
  -7   6   4         48.29         37.08         1.09 o                         
  -6   6   4        108.62        111.39         1.23 o                         
  -5   6   4        113.13        112.98         1.10 o                         
  -4   6   4        164.57        167.41         1.86 o                         
  -3   6   4        494.25        501.50         2.28 o                         
  -2   6   4         56.50         50.09         0.50 o                         
  -1   6   4       1157.34       1146.33         7.99 o                         
   0   6   4          5.55          5.01         0.15 o                         
   1   6   4        509.55        494.52         2.74 o                         
   2   6   4          0.60          0.86         0.11 o                         
   3   6   4        146.13        148.53         2.11 o                         
   4   6   4         66.72         60.62         0.93 o                         
  -7   7   4          7.19          5.96         0.43 o                         
  -6   7   4         66.33         62.96         1.24 o                         
  -5   7   4         17.89         16.59         0.49 o                         
  -4   7   4        475.00        479.60         3.75 o                         
  -3   7   4          3.58          3.69         0.18 o                         
  -2   7   4       1600.99       1591.87        11.43 o                         
  -1   7   4          5.02          6.02         0.19 o                         
   0   7   4        649.95        625.32         4.85 o                         
   1   7   4          5.25          5.86         0.21 o                         
   2   7   4          1.39          2.23         0.17 o                         
   3   7   4         94.61        100.26         1.64 o                         
   4   7   4          1.53          1.57         0.20 o                         
  -7   8   4          6.96          5.49         0.36 o                         
  -6   8   4         32.19         29.03         0.66 o                         
  -5   8   4         36.53         35.95         0.68 o                         
  -4   8   4         13.38         14.06         0.38 o                         
  -3   8   4        238.04        236.58         1.44 o                         
  -2   8   4         86.15         86.39         0.94 o                         
  -1   8   4        576.45        570.57         2.70 o                         
   0   8   4          9.13         10.18         0.26 o                         
   1   8   4         49.81         47.43         1.43 o                         
   2   8   4         24.33         20.44         0.44 o                         
   3   8   4         17.31         14.05         0.51 o                         
  -6   9   4          6.73          6.57         0.28 o                         
  -5   9   4         83.82         85.77         0.79 o                         
  -4   9   4          0.15          0.46         0.12 o                         
  -3   9   4          0.68          0.38         0.10 o                         
  -2   9   4         35.80         30.45         0.45 o                         
  -1   9   4          6.57          6.48         0.22 o                         
   0   9   4          4.70          2.30         0.14 o                         
   1   9   4         19.27         19.61         0.38 o                         
  -5  10   4          6.98          5.10         0.18 o                         
  -4  10   4         12.98         12.55         0.27 o                         
  -3  10   4         13.14         11.96         0.28 o                         
  -2  10   4         13.19         13.37         0.34 o                         
  -1  10   4         10.65          8.95         0.31 o                         
   0  10   4          7.69          9.10         0.24 o                         
   0 -11   5          0.16          0.05         0.05 o                         
   1 -11   5         67.92         95.54         2.80 o                         
   2 -11   5          5.42          6.31         0.18 o                         
   3 -11   5         29.89         41.36         0.53 o                         
   4 -11   5          3.55          3.94         0.16 o                         
  -2 -10   5          1.76          2.12         0.10 o                         
  -1 -10   5         29.57         35.16         0.92 o                         
   0 -10   5          0.10          0.72         0.11 o                         
   1 -10   5          0.70          0.54         0.11 o                         
   2 -10   5         24.91         18.93         0.36 o                         
   3 -10   5         40.98         46.86         0.54 o                         
   4 -10   5          8.22          9.75         0.31 o                         
   5 -10   5         17.28         15.31         0.47 o                         
  -3  -9   5          3.93          3.21         0.14 o                         
  -2  -9   5          8.57          6.80         0.27 o                         
  -1  -9   5         16.13         18.87         0.41 o                         
   0  -9   5         36.34         37.55         0.60 o                         
   1  -9   5        279.92        266.72         2.49 o                         
   2  -9   5          1.72          2.47         0.16 o                         
   3  -9   5        481.96        484.76         3.62 o                         
   4  -9   5          2.02          1.60         0.15 o                         
   5  -9   5        359.63        360.35         2.64 o                         
   6  -9   5          2.20          2.34         0.18 o                         
  -4  -8   5          3.39          3.21         0.14 o                         
  -3  -8   5         52.35         53.91         0.75 o                         
  -2  -8   5        101.15        106.11         1.27 o                         
  -1  -8   5         51.84         55.04         0.73 o                         
   0  -8   5         18.08         21.09         0.44 o                         
   1  -8   5         24.46         27.09         0.91 o                         
   2  -8   5         31.43         36.66         0.58 o                         
   3  -8   5         95.93         96.99         0.88 o                         
   4  -8   5        210.69        217.16         1.71 o                         
   5  -8   5         21.64         22.63         0.59 o                         
   6  -8   5        172.79        173.32         1.13 o                         
   7  -8   5          2.79          2.42         0.20 o                         
  -5  -7   5          7.55          9.21         0.25 o                         
  -4  -7   5         79.67         82.83         1.14 o                         
  -3  -7   5         32.14         33.66         0.57 o                         
  -2  -7   5         80.21         81.30         1.31 o                         
  -1  -7   5         48.82         51.67         0.54 o                         
   0  -7   5         10.04          9.93         0.24 o                         
   1  -7   5         15.27         12.51         0.52 o                         
   2  -7   5          3.88          4.58         0.20 o                         
   3  -7   5        239.82        231.48         1.93 o                         
   4  -7   5         11.61         11.12         0.27 o                         
   5  -7   5        321.01        321.76         1.70 o                         
   6  -7   5        107.77        113.46         0.93 o                         
   7  -7   5         62.93         58.27         1.03 o                         
  -5  -6   5        291.06        315.23         1.95 o                         
  -4  -6   5          6.57          7.62         0.31 o                         
  -3  -6   5        565.61        545.14         3.15 o                         
  -2  -6   5        114.94        113.37         1.08 o                         
  -1  -6   5        287.32        287.51         2.61 o                         
   0  -6   5        173.45        169.32         2.16 o                         
   1  -6   5          6.38          7.63         0.22 o                         
   2  -6   5          3.18          4.72         0.16 o                         
   3  -6   5         67.77         69.75         0.97 o                         
   4  -6   5        138.72        133.14         0.95 o                         
   5  -6   5         12.79         14.29         0.38 o                         
   6  -6   5         19.07         17.89         0.30 o                         
   7  -6   5          0.04          0.12         0.07 o                         
  -6  -5   5          0.35          0.13         0.10 o                         
  -5  -5   5         15.38         15.53         0.43 o                         
  -4  -5   5          1.55          1.64         0.18 o                         
  -3  -5   5         58.73         56.32         1.17 o                         
  -2  -5   5         19.23         17.02         0.27 o                         
  -1  -5   5         36.05         35.85         0.38 o                         
   0  -5   5        265.71        232.69         1.45 o                         
   1  -5   5         96.92         94.97         0.87 o                         
   2  -5   5          0.44          0.71         0.07 o                         
   3  -5   5        263.03        245.67         2.47 o                         
   4  -5   5         12.30         13.85         0.24 o                         
   5  -5   5        251.74        255.31         1.56 o                         
   6  -5   5         26.30         29.89         0.47 o                         
   7  -5   5          5.37          5.30         0.19 o                         
  -6  -4   5         37.49         36.90         0.75 o                         
  -5  -4   5         41.30         40.86         0.65 o                         
  -4  -4   5        279.87        284.67         5.88 o                         
  -3  -4   5         15.10         10.03         0.19 o                         
  -2  -4   5          9.88         10.62         0.22 o                         
  -1  -4   5        726.36        802.46        10.62 o                         
   0  -4   5         97.31        115.10         0.90 o                         
   1  -4   5       1837.06       1960.91        12.76 o                         
   2  -4   5         13.04         19.62         0.33 o                         
   3  -4   5        288.25        298.97         2.93 o                         
   4  -4   5        153.54        145.99         1.56 o                         
   5  -4   5          7.66          7.64         0.23 o                         
   6  -4   5         79.98         81.85         0.72 o                         
   7  -4   5          0.30          0.69         0.10 o                         
  -7  -3   5         29.07         24.65         2.30 o                         
  -6  -3   5          0.72          0.91         0.16 o                         
  -5  -3   5        198.67        208.74         4.35 o                         
  -4  -3   5         49.05         52.37         0.56 o                         
  -3  -3   5        489.82        481.94         6.35 o                         
  -2  -3   5         87.64         81.42         1.52 o                         
  -1  -3   5        234.08        258.90         2.09 o                         
   0  -3   5          4.38          0.46         0.09 o                         
   1  -3   5        183.86        181.76         1.92 o                         
   2  -3   5          4.51          1.10         0.09 o                         
   3  -3   5        570.77        543.18         3.80 o                         
   4  -3   5         12.92         17.08         0.32 o                         
   5  -3   5         20.84         20.52         0.41 o                         
   6  -3   5        140.76        151.38         1.16 o                         
   7  -3   5          9.47          8.78         0.25 o                         
  -7  -2   5         24.66         21.74         1.06 o                         
  -6  -2   5          9.20          8.42         0.30 o                         
  -5  -2   5        142.42        153.23         2.39 o                         
  -4  -2   5        129.52        133.14         1.41 o                         
  -3  -2   5       1356.44       1347.97        28.85 o                         
  -2  -2   5        409.01        370.95        18.47 o                         
  -1  -2   5       5431.88       5969.37        67.68 o                         
   0  -2   5          6.66          9.97         0.23 o                         
   1  -2   5       3958.79       4209.52        17.87 o                         
   2  -2   5       1492.38       1404.93        14.04 o                         
   3  -2   5       1651.21       1623.55         5.34 o                         
   4  -2   5         67.26         57.51         0.73 o                         
   5  -2   5          0.01          0.21         0.10 o                         
   6  -2   5         18.76         19.66         0.44 o                         
   7  -2   5          0.04          0.40         0.12 o                         
  -8  -1   5         10.01          7.53         0.36 o                         
  -7  -1   5          0.38          1.27         0.14 o                         
  -6  -1   5          0.88          0.56         0.12 o                         
  -5  -1   5         15.08         19.28         0.24 o                         
  -4  -1   5         50.58         55.30         0.50 o                         
  -3  -1   5        330.53        328.44         4.15 o                         
  -2  -1   5       1039.96       1031.35         8.14 o                         
  -1  -1   5       1216.13       1122.39         8.23 o                         
   0  -1   5          3.34          1.30         0.12 o                         
   1  -1   5       1279.39       1235.30        29.24 o                         
   2  -1   5        111.88        106.39         1.62 o                         
   3  -1   5        394.29        370.75         5.70 o                         
   4  -1   5          9.14         10.93         0.46 o                         
   5  -1   5         10.34         10.76         0.47 o                         
   6  -1   5         25.46         27.59         0.66 o                         
   7  -1   5          0.71          0.79         0.10 o                         
  -8   0   5          5.52          6.99         0.23 o                         
  -7   0   5          0.04          0.28         0.11 o                         
  -6   0   5         49.99         54.15         0.56 o                         
  -5   0   5         14.64         12.15         0.36 o                         
  -4   0   5         35.98         42.00         0.69 o                         
  -3   0   5        732.90        733.69         6.84 o                         
  -2   0   5        621.88        558.74        10.70 o                         
  -1   0   5        631.42        639.68         7.24 o                         
   0   0   5        113.63        161.78         4.10 o                         
   1   0   5        326.46        330.79         2.00 o                         
   2   0   5        606.57        612.98         3.01 o                         
   3   0   5        388.21        421.79         4.38 o                         
   4   0   5         14.91         13.61         0.37 o                         
   5   0   5         73.50         80.22         2.30 o                         
   6   0   5          0.05          0.20         0.11 o                         
   7   0   5         47.79         48.57         0.72 o                         
  -8   1   5         57.44         49.03         1.50 o                         
  -7   1   5         22.99         24.95         0.46 o                         
  -6   1   5        232.17        235.35         3.26 o                         
  -5   1   5          2.43          2.47         0.12 o                         
  -4   1   5         64.71         73.98         1.00 o                         
  -3   1   5         45.52         40.42         0.93 o                         
  -2   1   5          0.51          1.17         0.18 o                         
  -1   1   5        520.74        476.13         3.43 o                         
   0   1   5        629.37        691.52         2.35 o                         
   1   1   5        394.96        392.23         1.82 o                         
   2   1   5        748.67        819.45        11.18 o                         
   3   1   5        166.35        171.70         2.27 o                         
   4   1   5        554.67        569.18         8.35 o                         
   5   1   5          0.87          0.67         0.21 o                         
   6   1   5         58.27         56.35         0.96 o                         
   7   1   5         18.24         16.03         2.06 o                         
  -8   2   5          0.05          0.13         0.13 o                         
  -7   2   5         51.59         55.42         1.07 o                         
  -6   2   5        177.73        190.95         1.64 o                         
  -5   2   5         14.88         17.09         0.32 o                         
  -4   2   5        446.16        440.54         4.12 o                         
  -3   2   5         27.02         31.48         1.38 o                         
  -2   2   5        162.72        180.37         2.13 o                         
  -1   2   5         58.38         73.31         0.81 o                         
   0   2   5        102.20         98.27         1.27 o                         
   1   2   5         53.36         36.19         0.44 o                         
   2   2   5        398.57        391.44         3.59 o                         
   3   2   5         63.01         59.57         0.68 o                         
   4   2   5          0.00          0.43         0.10 o                         
   5   2   5         14.77         14.73         0.48 o                         
   6   2   5         18.21         17.04         0.40 o                         
  -8   3   5         32.62         39.70         1.03 o                         
  -7   3   5          1.76          1.82         0.34 o                         
  -6   3   5        148.46        154.50         1.83 o                         
  -5   3   5          0.38          5.06         1.06 o                         
  -4   3   5        112.15        117.94         1.41 o                         
  -3   3   5          0.28          0.59         0.13 o                         
  -2   3   5         26.81         22.33         0.52 o                         
  -1   3   5         79.22         79.97         0.83 o                         
   0   3   5        183.69        162.64         1.62 o                         
   1   3   5        317.18        328.45         3.90 o                         
   2   3   5        139.51        148.67         1.28 o                         
   3   3   5          1.32          2.83         0.13 o                         
   4   3   5         57.61         59.89         0.96 o                         
   5   3   5          4.24          4.72         0.21 o                         
   6   3   5          2.54          2.73         0.18 o                         
  -8   4   5          8.87          7.46         0.46 o                         
  -7   4   5        153.44        159.55         1.76 o                         
  -6   4   5          1.31          0.42         0.17 o                         
  -5   4   5        289.32        301.29         3.51 o                         
  -4   4   5         13.83         14.28         0.29 o                         
  -3   4   5         10.11          8.22         0.27 o                         
  -2   4   5        381.67        373.01         4.58 o                         
  -1   4   5         85.74         87.98         1.75 o                         
   0   4   5        250.29        221.46         1.30 o                         
   1   4   5         50.81         43.07         0.62 o                         
   2   4   5          2.66          2.73         0.13 o                         
   3   4   5         74.00         71.50         0.85 o                         
   4   4   5          1.52          2.35         0.17 o                         
   5   4   5         65.79         69.65         0.99 o                         
  -8   5   5          3.00          3.52         0.31 o                         
  -7   5   5         39.99         44.90         0.88 o                         
  -6   5   5        128.53        136.00         5.11 o                         
  -5   5   5          3.79          5.20         0.23 o                         
  -4   5   5        193.63        193.96         2.56 o                         
  -3   5   5         54.97         50.24         0.56 o                         
  -2   5   5         24.42         25.32         0.40 o                         
  -1   5   5          1.02          1.10         0.11 o                         
   0   5   5         19.08         17.85         0.28 o                         
   1   5   5         42.63         40.95         0.50 o                         
   2   5   5        280.87        284.98         3.69 o                         
   3   5   5        152.65        151.04         1.44 o                         
   4   5   5         53.42         52.81         1.07 o                         
   5   5   5          2.41          1.65         0.15 o                         
  -8   6   5         31.85         29.72         0.75 o                         
  -7   6   5          7.36          6.70         0.34 o                         
  -6   6   5        240.52        261.11         4.61 o                         
  -5   6   5          6.09          7.58         0.29 o                         
  -4   6   5        788.37        807.69        14.05 o                         
  -3   6   5         10.24          8.41         0.29 o                         
  -2   6   5       2072.15       2056.83        13.03 o                         
  -1   6   5          1.43          1.35         0.10 o                         
   0   6   5       2635.31       2686.16        16.73 o                         
   1   6   5        165.82        168.63         2.00 o                         
   2   6   5       1777.16       1884.89        19.87 o                         
   3   6   5         94.02         98.89         1.07 o                         
   4   6   5        166.96        164.80         1.49 o                         
  -7   7   5         45.11         40.08         0.87 o                         
  -6   7   5          7.32          6.34         0.46 o                         
  -5   7   5         60.43         63.23         0.93 o                         
  -4   7   5        100.93         96.87         1.33 o                         
  -3   7   5        109.63        107.15         1.04 o                         
  -2   7   5        152.63        149.82         2.35 o                         
  -1   7   5        178.00        168.70         1.71 o                         
   0   7   5        171.54        174.64         1.12 o                         
   1   7   5         17.82         19.51         0.36 o                         
   2   7   5        154.33        161.34         1.27 o                         
   3   7   5          4.43          5.50         0.22 o                         
  -7   8   5         17.50         13.98         0.36 o                         
  -6   8   5         24.81         25.15         0.81 o                         
  -5   8   5         31.35         33.35         0.63 o                         
  -4   8   5         33.97         36.22         0.65 o                         
  -3   8   5          3.80          3.78         0.18 o                         
  -2   8   5         58.93         65.33         0.70 o                         
  -1   8   5         41.33         41.32         0.51 o                         
   0   8   5         90.67         92.34         0.97 o                         
   1   8   5        126.05        129.67         1.83 o                         
   2   8   5         33.21         28.57         0.59 o                         
  -6   9   5          0.65          0.85         0.12 o                         
  -5   9   5          3.88          2.62         0.14 o                         
  -4   9   5          3.47          2.96         0.13 o                         
  -3   9   5          8.21         12.45         0.26 o                         
  -2   9   5          1.14          0.48         0.09 o                         
  -1   9   5          7.06         14.47         0.33 o                         
   0   9   5         29.42         30.73         0.45 o                         
   1   9   5         46.47         49.84         0.61 o                         
  -5  10   5          3.59          2.79         0.24 o                         
  -4  10   5         10.62         10.91         0.25 o                         
  -3  10   5         20.34         20.77         0.33 o                         
  -2  10   5         27.37         27.91         0.47 o                         
  -1  10   5         59.09         64.92         1.53 o                         
   0 -11   6          0.26          0.16         0.10 o                         
   1 -11   6          1.40          0.88         0.09 o                         
   2 -11   6          2.92          3.58         0.17 o                         
   3 -11   6          2.94          2.28         0.14 o                         
  -2 -10   6         10.30         11.30         0.37 o                         
  -1 -10   6         89.50         94.85         1.09 o                         
   0 -10   6         37.15         34.36         1.25 o                         
   1 -10   6         10.12         10.92         0.42 o                         
   2 -10   6         13.17         13.50         0.41 o                         
   3 -10   6          0.07          0.31         0.11 o                         
   4 -10   6         33.33         31.56         0.54 o                         
   5 -10   6          6.34          6.81         0.27 o                         
  -3  -9   6          5.77          4.39         0.15 o                         
  -2  -9   6        220.74        227.54         1.98 o                         
  -1  -9   6          8.14          7.38         0.21 o                         
   0  -9   6        200.39        197.54         1.64 o                         
   1  -9   6         19.16         20.20         0.72 o                         
   2  -9   6         63.15         62.76         0.78 o                         
   3  -9   6        145.78        147.93         2.63 o                         
   4  -9   6         45.06         46.10         0.55 o                         
   5  -9   6         60.81         61.60         1.05 o                         
   6  -9   6          5.99          4.05         0.27 o                         
  -4  -8   6        101.36         98.53         0.84 o                         
  -3  -8   6          3.72          2.82         0.15 o                         
  -2  -8   6        246.83        254.37         1.47 o                         
  -1  -8   6         14.09         16.13         0.39 o                         
   0  -8   6        383.83        390.52         3.05 o                         
   1  -8   6        244.35        242.20         4.02 o                         
   2  -8   6          0.02          0.34         0.11 o                         
   3  -8   6        111.86        114.03         0.97 o                         
   4  -8   6         34.88         35.04         0.58 o                         
   5  -8   6         45.63         42.91         0.53 o                         
   6  -8   6          3.31          3.42         0.15 o                         
  -5  -7   6         74.78         64.12         0.64 o                         
  -4  -7   6         91.67         84.58         0.92 o                         
  -3  -7   6        487.70        507.48         4.08 o                         
  -2  -7   6        651.12        659.12         4.63 o                         
  -1  -7   6        912.19        905.52         6.08 o                         
   0  -7   6       1067.13       1066.75         5.57 o                         
   1  -7   6       1487.81       1455.28        16.78 o                         
   2  -7   6        765.38        757.49         9.74 o                         
   3  -7   6        698.89        686.56         2.45 o                         
   4  -7   6          1.48          2.38         0.22 o                         
   5  -7   6        449.19        461.16         5.31 o                         
   6  -7   6          4.23          3.05         0.15 o                         
   7  -7   6        102.31         96.89         0.97 o                         
  -5  -6   6         11.98         13.04         0.92 o                         
  -4  -6   6        121.44        123.45         1.25 o                         
  -3  -6   6         20.76         20.94         0.45 o                         
  -2  -6   6        419.12        420.75         8.41 o                         
  -1  -6   6          0.58          0.96         0.11 o                         
   0  -6   6         33.88         32.53         0.41 o                         
   1  -6   6         73.87         75.32         0.93 o                         
   2  -6   6         87.46         86.94         1.28 o                         
   3  -6   6         37.89         36.73         0.47 o                         
   4  -6   6        103.62         99.95         0.78 o                         
   5  -6   6         44.51         43.48         0.58 o                         
   6  -6   6         89.05         87.33         0.69 o                         
   7  -6   6         10.25         12.76         0.33 o                         
  -6  -5   6        160.54        159.06         7.77 o                         
  -5  -5   6         11.56         11.86         0.41 o                         
  -4  -5   6         23.43         23.75         0.48 o                         
  -3  -5   6        112.11        108.95         1.30 o                         
  -2  -5   6         34.75         35.50         0.42 o                         
  -1  -5   6        110.27         95.47         1.02 o                         
   0  -5   6          8.40          6.87         0.18 o                         
   1  -5   6        285.46        222.23         1.22 o                         
   2  -5   6          0.02          0.28         0.05 o                         
   3  -5   6         54.67         63.07         0.59 o                         
   4  -5   6        330.77        330.62         2.37 o                         
   5  -5   6          0.09          0.22         0.08 o                         
   6  -5   6         34.09         32.87         0.49 o                         
   7  -5   6          0.52          0.39         0.08 o                         
  -6  -4   6          0.89          1.03         0.16 o                         
  -5  -4   6          6.43          6.35         0.24 o                         
  -4  -4   6        139.11        136.87         4.09 o                         
  -3  -4   6        138.96        138.55         2.72 o                         
  -2  -4   6        127.97        109.44         0.82 o                         
  -1  -4   6          0.39          0.52         0.10 o                         
   0  -4   6        642.36        641.42         5.15 o                         
   1  -4   6         16.68         20.20         0.40 o                         
   2  -4   6        179.71        198.31         1.79 o                         
   3  -4   6          6.66          2.85         0.12 o                         
   4  -4   6         55.05         56.43         0.49 o                         
   5  -4   6          7.43          8.10         0.24 o                         
   6  -4   6          5.24          4.47         0.17 o                         
   7  -4   6          1.90          2.02         0.13 o                         
  -7  -3   6          0.88          0.45         0.11 o                         
  -6  -3   6         54.61         55.66         0.91 o                         
  -5  -3   6          2.48          2.19         0.15 o                         
  -4  -3   6         39.95         39.61         0.88 o                         
  -3  -3   6         80.36         77.22         1.10 o                         
  -2  -3   6         62.78         58.17         1.17 o                         
  -1  -3   6         56.77         77.58         1.51 o                         
   0  -3   6          0.10          0.55         0.09 o                         
   1  -3   6        743.29        904.06         9.95 o                         
   2  -3   6        310.44        278.94         5.01 o                         
   3  -3   6        214.90        247.43         2.43 o                         
   4  -3   6          6.46          5.68         0.16 o                         
   5  -3   6        116.92        120.77         1.07 o                         
   6  -3   6          0.24          0.23         0.10 o                         
   7  -3   6          0.01          0.36         0.15 o                         
  -7  -2   6         70.80         64.07         1.19 o                         
  -6  -2   6         52.01         49.99         1.09 o                         
  -5  -2   6        311.88        322.38         5.11 o                         
  -4  -2   6         42.45         53.50         0.58 o                         
  -3  -2   6        427.34        398.09         3.40 o                         
  -2  -2   6         13.65          9.21         0.43 o                         
  -1  -2   6        306.86        292.01         2.15 o                         
   0  -2   6        292.22        325.92         1.99 o                         
   1  -2   6        239.52        227.60         4.36 o                         
   2  -2   6          0.03          0.99         0.12 o                         
   3  -2   6          0.40          0.20         0.06 o                         
   4  -2   6         32.30         28.48         0.62 o                         
   5  -2   6         64.52         67.66         0.90 o                         
   6  -2   6        161.40        174.43         2.45 o                         
   7  -2   6          1.15          0.82         0.12 o                         
  -8  -1   6          1.92          2.71         0.22 o                         
  -7  -1   6         26.48         27.49         0.63 o                         
  -6  -1   6         32.18         34.16         0.51 o                         
  -5  -1   6        166.61        158.98         1.01 o                         
  -4  -1   6          8.09          5.71         0.16 o                         
  -3  -1   6       1707.67       1691.32        13.07 o                         
  -2  -1   6        320.31        295.49         3.65 o                         
  -1  -1   6        356.51        365.80         2.76 o                         
   0  -1   6          0.50          2.31         0.10 o                         
   1  -1   6         15.77         15.11         2.37 o                         
   2  -1   6        667.87        630.27         4.59 o                         
   3  -1   6         40.84         39.00         0.53 o                         
   4  -1   6         18.28         20.85         1.21 o                         
   5  -1   6         65.64         66.49         0.88 o                         
   6  -1   6         39.11         39.37         0.82 o                         
   7  -1   6         16.07         16.35         0.41 o                         
  -8   0   6          9.36         10.25         0.26 o                         
  -7   0   6        159.43        161.41         1.68 o                         
  -6   0   6         15.28         16.68         0.38 o                         
  -5   0   6        237.99        236.81         3.53 o                         
  -4   0   6        244.70        210.54         1.48 o                         
  -3   0   6        201.96        208.51         3.32 o                         
  -2   0   6        783.20        792.67        22.00 o                         
  -1   0   6        348.19        326.88         3.08 o                         
   0   0   6          0.03          0.15         0.05 o                         
   1   0   6        573.07        598.56         2.96 o                         
   2   0   6         81.97         74.21         1.67 o                         
   3   0   6        350.95        340.48         3.21 o                         
   4   0   6          4.33          2.89         0.17 o                         
   5   0   6        194.74        200.13         2.04 o                         
   6   0   6          1.35          1.28         0.15 o                         
   7   0   6         13.95         13.06         0.39 o                         
  -8   1   6         46.24         45.47         0.70 o                         
  -7   1   6         39.24         47.07         0.98 o                         
  -6   1   6         28.45         32.53         0.51 o                         
  -5   1   6         77.57         69.95         0.71 o                         
  -4   1   6        179.81        185.81         1.87 o                         
  -3   1   6       1140.95       1103.50        19.64 o                         
  -2   1   6        561.05        596.25         4.26 o                         
  -1   1   6       1830.60       2007.64         8.65 o                         
   0   1   6       1422.49       1601.91         8.04 o                         
   1   1   6       1091.18       1137.89        10.63 o                         
   2   1   6        848.36        849.55        11.66 o                         
   3   1   6          3.73          2.52         0.13 o                         
   4   1   6        715.76        714.09         4.43 o                         
   5   1   6         36.45         34.26         0.79 o                         
   6   1   6        124.67        128.30         1.38 o                         
  -8   2   6         39.59         35.33         0.93 o                         
  -7   2   6         53.85         62.50         0.99 o                         
  -6   2   6         27.62         33.53         0.79 o                         
  -5   2   6        407.03        414.12         4.38 o                         
  -4   2   6         56.31         71.76         0.92 o                         
  -3   2   6        833.09        973.37        18.40 o                         
  -2   2   6         96.89        130.98         1.83 o                         
  -1   2   6         64.43        113.88         3.53 o                         
   0   2   6         39.07         22.07         0.53 o                         
   1   2   6          0.23          3.86         0.15 o                         
   2   2   6        196.32        207.50         1.26 o                         
   3   2   6        160.24        142.52         1.50 o                         
   4   2   6        219.12        213.52        11.09 o                         
   5   2   6        122.69        138.64         2.39 o                         
   6   2   6          7.53          8.21         0.22 o                         
  -8   3   6          0.48          0.35         0.18 o                         
  -7   3   6          2.49          2.21         0.24 o                         
  -6   3   6          0.01          0.32         0.17 o                         
  -5   3   6         15.57         19.26         0.36 o                         
  -4   3   6         50.95         53.10         0.72 o                         
  -3   3   6         95.67        103.59         1.58 o                         
  -2   3   6        130.78        127.25         2.28 o                         
  -1   3   6        104.83        111.23         3.08 o                         
   0   3   6        247.37        255.79         2.90 o                         
   1   3   6         20.94         21.36         0.40 o                         
   2   3   6          5.85          4.79         0.17 o                         
   3   3   6        324.54        317.66         4.34 o                         
   4   3   6         91.91         92.31         1.67 o                         
   5   3   6         15.22         17.85         1.35 o                         
  -8   4   6          0.09          0.21         0.15 o                         
  -7   4   6          7.72          9.03         0.78 o                         
  -6   4   6         28.56         30.86         0.78 o                         
  -5   4   6        109.51        106.28         1.03 o                         
  -4   4   6         13.50         12.72         0.31 o                         
  -3   4   6        182.16        202.65         1.39 o                         
  -2   4   6          3.79          4.11         0.16 o                         
  -1   4   6        264.64        203.42         3.71 o                         
   0   4   6         99.80         98.86         1.29 o                         
   1   4   6         94.10         81.81         1.14 o                         
   2   4   6          2.28          2.18         0.12 o                         
   3   4   6         81.67         84.67         1.19 o                         
   4   4   6         30.23         31.20         0.59 o                         
   5   4   6          0.12          0.32         0.09 o                         
  -8   5   6          0.20          0.18         0.14 o                         
  -7   5   6         68.92         73.74         1.10 o                         
  -6   5   6          2.83          2.03         0.26 o                         
  -5   5   6          0.03          0.24         0.11 o                         
  -4   5   6        288.44        303.01         4.53 o                         
  -3   5   6          4.86          4.09         0.18 o                         
  -2   5   6        491.84        497.51         3.19 o                         
  -1   5   6          0.26          2.64         0.52 o                         
   0   5   6       1000.27        976.17         6.88 o                         
   1   5   6        108.02        114.49         2.35 o                         
   2   5   6        729.43        746.65         6.92 o                         
   3   5   6         19.19         19.70         0.43 o                         
   4   5   6        468.12        461.90         5.20 o                         
  -7   6   6          8.91         11.55         0.41 o                         
  -6   6   6        197.32        213.67         2.77 o                         
  -5   6   6         12.30         14.07         0.39 o                         
  -4   6   6        222.37        233.94         1.65 o                         
  -3   6   6         87.79         87.47         1.69 o                         
  -2   6   6         36.15         40.72         0.63 o                         
  -1   6   6        186.51        187.36         2.77 o                         
   0   6   6         19.40         19.88         0.40 o                         
   1   6   6        409.24        425.95         5.64 o                         
   2   6   6         54.01         53.48         0.90 o                         
   3   6   6        100.51         99.97         1.39 o                         
   4   6   6        163.59        163.98         1.86 o                         
  -7   7   6         23.65         20.15         0.47 o                         
  -6   7   6        173.37        183.20         1.81 o                         
  -5   7   6          0.10          0.14         0.17 o                         
  -4   7   6        396.18        416.67         2.07 o                         
  -3   7   6         83.51         90.82         1.12 o                         
  -2   7   6         11.99         15.10         0.36 o                         
  -1   7   6          4.92          6.18         0.23 o                         
   0   7   6         58.32         55.16         0.75 o                         
   1   7   6         18.94         19.00         0.34 o                         
   2   7   6          8.29          7.55         0.24 o                         
   3   7   6          6.42          6.42         0.26 o                         
  -6   8   6        103.74        104.64         1.40 o                         
  -5   8   6          5.02          5.72         0.32 o                         
  -4   8   6         34.56         34.37         0.50 o                         
  -3   8   6         18.40         22.40         0.52 o                         
  -2   8   6         17.35         17.47         0.35 o                         
  -1   8   6          3.16          2.19         0.17 o                         
   0   8   6          3.01          2.26         0.14 o                         
   1   8   6         13.59         13.14         0.34 o                         
   2   8   6         21.62         19.19         1.17 o                         
  -6   9   6         15.09         11.99         0.46 o                         
  -5   9   6          2.41          3.20         0.16 o                         
  -4   9   6         37.47         42.26         0.60 o                         
  -3   9   6         14.45         16.02         0.34 o                         
  -2   9   6          0.60          0.28         0.09 o                         
  -1   9   6          1.55          2.32         0.13 o                         
   0   9   6          0.59          0.42         0.10 o                         
  -3  10   6         15.75         20.26         0.69 o                         
  -2  10   6         45.47         53.49         0.96 o                         
   1 -11   7        208.57        210.44         2.72 o                         
   2 -11   7          0.79          1.10         0.11 o                         
   3 -11   7         77.41         73.13         0.85 o                         
  -1 -10   7          4.50          4.93         0.20 o                         
   0 -10   7         29.18         39.96         1.43 o                         
   1 -10   7          3.64          3.20         0.21 o                         
   2 -10   7         72.10         74.60         0.88 o                         
   3 -10   7         19.84         21.64         0.39 o                         
   4 -10   7          0.14          0.62         0.14 o                         
   5 -10   7          2.78          2.37         0.24 o                         
  -3  -9   7          0.01          0.05         0.06 o                         
  -2  -9   7          2.21          2.36         0.16 o                         
  -1  -9   7         17.71         15.62         0.32 o                         
   0  -9   7         10.64         10.53         0.25 o                         
   1  -9   7         15.51         17.71         0.39 o                         
   2  -9   7         20.37         20.82         0.39 o                         
   3  -9   7          0.31          0.82         0.11 o                         
   4  -9   7          3.14          2.94         0.15 o                         
   5  -9   7          0.29          0.42         0.07 o                         
  -4  -8   7          1.37          1.90         0.20 o                         
  -3  -8   7          1.49          1.92         0.16 o                         
  -2  -8   7         30.81         31.57         0.46 o                         
  -1  -8   7        108.08        114.78         0.95 o                         
   0  -8   7         47.77         48.74         0.68 o                         
   1  -8   7        123.88        125.09         2.94 o                         
   2  -8   7        336.54        337.19         2.01 o                         
   3  -8   7        131.46        130.99         1.19 o                         
   4  -8   7        212.69        220.55         1.97 o                         
   5  -8   7        100.74        100.03         1.44 o                         
   6  -8   7          1.74          1.35         0.15 o                         
  -5  -7   7         73.47         67.54         1.09 o                         
  -4  -7   7        166.57        162.21         8.04 o                         
  -3  -7   7        133.24        136.88         1.14 o                         
  -2  -7   7         11.28         12.11         0.31 o                         
  -1  -7   7         76.32         74.57         0.69 o                         
   0  -7   7         92.21         88.40         0.91 o                         
   1  -7   7         32.50         32.58         0.60 o                         
   2  -7   7          2.70          2.68         0.17 o                         
   3  -7   7          1.59          1.58         0.14 o                         
   4  -7   7        166.81        165.38         1.57 o                         
   5  -7   7          6.68          5.75         0.21 o                         
   6  -7   7         85.74         83.77         1.21 o                         
  -5  -6   7        179.79        168.60         1.55 o                         
  -4  -6   7        862.09        905.44        25.40 o                         
  -3  -6   7        197.62        202.85         1.76 o                         
  -2  -6   7        894.53        893.16         9.92 o                         
  -1  -6   7        426.81        429.92         3.25 o                         
   0  -6   7        221.72        219.41         2.05 o                         
   1  -6   7        321.46        301.05         1.48 o                         
   2  -6   7         40.15         40.79         0.49 o                         
   3  -6   7         23.28         24.73         0.45 o                         
   4  -6   7         57.79         58.49         0.66 o                         
   5  -6   7          4.28          5.46         0.21 o                         
   6  -6   7         15.18         17.89         0.29 o                         
   7  -6   7          0.01          0.07         0.08 o                         
  -6  -5   7         70.70         75.35         1.24 o                         
  -5  -5   7        504.20        529.47         3.07 o                         
  -4  -5   7          8.01          8.87         0.35 o                         
  -3  -5   7        687.64        706.49         7.36 o                         
  -2  -5   7        129.67        140.97         2.35 o                         
  -1  -5   7         53.57         55.42         1.06 o                         
   0  -5   7       1568.33       1575.53        17.28 o                         
   1  -5   7        204.13        212.49         2.97 o                         
   2  -5   7        165.78        164.33         1.06 o                         
   3  -5   7          8.00          6.61         0.19 o                         
   4  -5   7         17.60         16.49         0.31 o                         
   5  -5   7         44.28         49.66         0.52 o                         
   6  -5   7         10.93         12.81         0.34 o                         
   7  -5   7         11.18         12.23         0.23 o                         
  -6  -4   7         83.93         86.26         1.55 o                         
  -5  -4   7          0.15          0.99         0.14 o                         
  -4  -4   7        759.49        776.04         4.01 o                         
  -3  -4   7         20.17         17.40         0.34 o                         
  -2  -4   7        243.13        248.10         2.23 o                         
  -1  -4   7         98.63         93.73         0.84 o                         
   0  -4   7         16.35         19.32         0.30 o                         
   1  -4   7        190.64        186.65         2.10 o                         
   2  -4   7         12.80         13.05         0.26 o                         
   3  -4   7        141.87        141.20         1.05 o                         
   4  -4   7         19.85         20.51         0.39 o                         
   5  -4   7         22.31         25.17         0.44 o                         
   6  -4   7          4.77          5.07         0.19 o                         
   7  -4   7          8.04          6.28         0.25 o                         
  -7  -3   7          0.06          0.68         0.16 o                         
  -6  -3   7         21.10         21.28         0.55 o                         
  -5  -3   7         37.48         38.48         0.67 o                         
  -4  -3   7        182.06        195.12         4.70 o                         
  -3  -3   7         44.50         35.05         0.49 o                         
  -2  -3   7        805.32        951.44        11.99 o                         
  -1  -3   7          5.86          6.37         0.32 o                         
   0  -3   7        827.81       1013.37         7.96 o                         
   1  -3   7        115.10        124.94         1.44 o                         
   2  -3   7        560.18        607.35         9.47 o                         
   3  -3   7        346.18        349.21         1.87 o                         
   4  -3   7        170.34        172.51         1.71 o                         
   5  -3   7        207.08        228.70         1.88 o                         
   6  -3   7          6.97          7.81         0.28 o                         
   7  -3   7        159.53        171.27         3.05 o                         
  -7  -2   7         88.27         95.41         1.12 o                         
  -6  -2   7         53.58         45.45         0.75 o                         
  -5  -2   7        217.64        218.14         1.96 o                         
  -4  -2   7        219.49        215.75         1.54 o                         
  -3  -2   7        216.04        233.96         3.39 o                         
  -2  -2   7        505.48        517.19         4.84 o                         
  -1  -2   7        329.82        348.57         3.62 o                         
   0  -2   7         34.50         29.05         0.50 o                         
   1  -2   7         36.56         44.91         0.73 o                         
   2  -2   7        533.72        531.04         3.68 o                         
   3  -2   7        322.60        303.78        11.52 o                         
   4  -2   7          5.09          6.41         0.22 o                         
   5  -2   7          1.38          2.09         0.18 o                         
   6  -2   7          8.52          8.39         0.24 o                         
   7  -2   7          0.85          0.91         0.25 o                         
  -7  -1   7          3.38          4.88         0.29 o                         
  -6  -1   7         82.63         78.35         1.21 o                         
  -5  -1   7         35.42         36.57         0.58 o                         
  -4  -1   7         20.26         25.70         0.32 o                         
  -3  -1   7          5.60          8.04         0.17 o                         
  -2  -1   7         93.53         96.77         1.20 o                         
  -1  -1   7        447.27        414.32         3.08 o                         
   0  -1   7        272.53        265.59         5.07 o                         
   1  -1   7        281.34        294.55         1.90 o                         
   2  -1   7         36.37         26.35         0.56 o                         
   3  -1   7         64.91         67.85         1.25 o                         
   4  -1   7        134.96        125.49         2.06 o                         
   5  -1   7          1.64          1.68         0.14 o                         
   6  -1   7         70.12         75.02         0.90 o                         
  -8   0   7         13.91         13.42         0.31 o                         
  -7   0   7         16.75         17.29         0.33 o                         
  -6   0   7          4.74          5.93         0.24 o                         
  -5   0   7        110.34        129.33         1.29 o                         
  -4   0   7         11.08         13.53         0.24 o                         
  -3   0   7         36.56         24.79         0.46 o                         
  -2   0   7        508.19        517.97        20.95 o                         
  -1   0   7          0.21          2.10         0.15 o                         
   0   0   7          6.18          5.16         0.19 o                         
   1   0   7        118.95        138.16         1.03 o                         
   2   0   7         87.15         89.60         1.58 o                         
   3   0   7        143.80        137.32         1.15 o                         
   4   0   7          2.85          3.98         0.21 o                         
   5   0   7         50.82         51.79         0.89 o                         
   6   0   7          5.43          5.85         0.24 o                         
  -8   1   7         20.33         21.86         1.28 o                         
  -7   1   7         11.28         12.34         0.40 o                         
  -6   1   7          0.10          0.52         0.10 o                         
  -5   1   7         25.96         26.21         0.33 o                         
  -4   1   7         64.39         60.77         0.53 o                         
  -3   1   7          0.80          2.07         0.20 o                         
  -2   1   7        820.27        841.17         4.39 o                         
  -1   1   7        362.80        454.59        14.32 o                         
   0   1   7        688.99        765.46        17.26 o                         
   1   1   7        500.93        580.96         6.47 o                         
   2   1   7         39.75         48.56         0.47 o                         
   3   1   7         92.05        105.32         1.13 o                         
   4   1   7          3.45          2.28         0.21 o                         
   5   1   7         18.21         22.46         0.52 o                         
   6   1   7         78.70         88.74         1.45 o                         
  -8   2   7         55.52         50.76         1.07 o                         
  -7   2   7          9.70          8.81         0.32 o                         
  -6   2   7          6.61          6.52         0.29 o                         
  -5   2   7         42.08         37.90         0.43 o                         
  -4   2   7         21.01         16.81         0.27 o                         
  -3   2   7        282.72        282.46         4.42 o                         
  -2   2   7         68.03         78.78         1.27 o                         
  -1   2   7        351.24        357.90         2.99 o                         
   0   2   7        234.50        261.58         4.17 o                         
   1   2   7         17.65         11.99         1.28 o                         
   2   2   7          1.83          0.28         0.08 o                         
   3   2   7        341.51        329.11         3.14 o                         
   4   2   7         19.17         21.88         0.65 o                         
   5   2   7         14.47         17.63         0.54 o                         
   6   2   7          6.46          6.15         0.32 o                         
  -8   3   7          1.78          1.66         0.23 o                         
  -7   3   7         74.24         77.04         1.18 o                         
  -6   3   7         30.42         26.36         0.70 o                         
  -5   3   7        272.76        267.83         5.09 o                         
  -4   3   7        111.75        108.23         0.80 o                         
  -3   3   7         14.40         16.85         0.30 o                         
  -2   3   7         39.94         41.78         0.50 o                         
  -1   3   7        908.91        930.74        10.02 o                         
   0   3   7        303.52        290.30         3.53 o                         
   1   3   7        110.60        123.83         1.22 o                         
   2   3   7         29.62         33.48         0.51 o                         
   3   3   7         82.92         88.28         1.34 o                         
   4   3   7         13.87         15.57         0.43 o                         
   5   3   7         46.92         48.93         1.25 o                         
  -8   4   7          0.90          0.89         0.32 o                         
  -7   4   7          5.33          4.81         0.52 o                         
  -6   4   7          4.34          3.42         0.23 o                         
  -5   4   7        352.85        371.66         2.50 o                         
  -4   4   7        117.81        113.03         0.97 o                         
  -3   4   7        116.52        113.81         1.06 o                         
  -2   4   7         48.50         56.71         0.69 o                         
  -1   4   7         35.98         38.31         0.45 o                         
   0   4   7        134.41        136.36         1.63 o                         
   1   4   7          0.96          3.67         0.20 o                         
   2   4   7         94.35         98.61         1.01 o                         
   3   4   7          9.40         10.44         0.26 o                         
   4   4   7         83.05         83.72         7.99 o                         
   5   4   7          0.47          0.34         0.12 o                         
  -7   5   7         16.92         19.35         0.53 o                         
  -6   5   7          2.68          2.98         0.22 o                         
  -5   5   7         95.38        106.71         1.23 o                         
  -4   5   7         12.38         13.34         0.40 o                         
  -3   5   7        222.56        221.45         2.56 o                         
  -2   5   7          1.26          1.02         0.13 o                         
  -1   5   7        199.81        198.74         1.67 o                         
   0   5   7         10.25         11.93         0.35 o                         
   1   5   7         36.36         38.16         0.93 o                         
   2   5   7         68.34         72.71         1.20 o                         
   3   5   7         12.18         10.01         0.31 o                         
   4   5   7         76.58         70.24         0.71 o                         
  -7   6   7        148.93        148.27         2.07 o                         
  -6   6   7        273.23        268.37         5.50 o                         
  -5   6   7        393.87        433.59         3.05 o                         
  -4   6   7        651.57        686.68         3.72 o                         
  -3   6   7        320.35        335.45         4.09 o                         
  -2   6   7       1080.68       1135.65        10.64 o                         
  -1   6   7         26.22         28.51         0.62 o                         
   0   6   7        459.99        467.76         2.46 o                         
   1   6   7         18.58         20.09         0.70 o                         
   2   6   7          1.60          1.81         0.13 o                         
   3   6   7         11.07         12.86         0.40 o                         
  -7   7   7         75.06         70.08         1.20 o                         
  -6   7   7        132.46        126.58         3.57 o                         
  -5   7   7        308.37        311.41         2.58 o                         
  -4   7   7        124.75        129.15         1.56 o                         
  -3   7   7        337.79        342.40         2.00 o                         
  -2   7   7          2.73          2.79         0.26 o                         
  -1   7   7         28.52         28.88         0.61 o                         
   0   7   7         73.86         68.60         0.96 o                         
   1   7   7         30.38         29.19         0.51 o                         
   2   7   7         43.46         43.46         0.58 o                         
  -6   8   7          8.72          9.06         0.86 o                         
  -5   8   7         55.67         53.66         1.51 o                         
  -4   8   7         17.43         16.76         0.36 o                         
  -3   8   7        133.85        140.23         1.29 o                         
  -2   8   7         46.82         45.77         0.83 o                         
  -1   8   7          3.62          5.16         0.25 o                         
   0   8   7          0.83          1.05         0.31 o                         
   1   8   7         23.95         20.99         0.50 o                         
  -5   9   7         60.13         60.22         1.21 o                         
  -4   9   7          6.95          8.59         0.26 o                         
  -3   9   7         20.94         22.92         0.43 o                         
  -2   9   7         60.91         66.31         0.96 o                         
  -1   9   7         25.18         21.56         0.68 o                         
  -1 -10   8        113.55        118.17         0.93 o                         
   0 -10   8         15.08         15.27         0.30 o                         
   1 -10   8         18.79         23.61         0.46 o                         
   2 -10   8         19.71         22.03         0.38 o                         
   3 -10   8         51.64         62.45         0.73 o                         
   4 -10   8         17.58         18.72         0.37 o                         
  -2  -9   8         24.82         27.24         0.50 o                         
  -1  -9   8         20.94         21.72         0.36 o                         
   0  -9   8          0.00          0.36         0.09 o                         
   1  -9   8          5.66          5.71         0.21 o                         
   2  -9   8          7.00          7.03         0.26 o                         
   3  -9   8          9.24          9.65         0.29 o                         
   4  -9   8         28.95         32.02         0.47 o                         
   5  -9   8         11.45         10.42         0.29 o                         
  -3  -8   8          0.78          0.62         0.13 o                         
  -2  -8   8        103.08        103.03         1.33 o                         
  -1  -8   8          4.48          4.18         0.18 o                         
   0  -8   8          1.77          2.43         0.15 o                         
   1  -8   8         28.03         30.53         1.19 o                         
   2  -8   8         18.16         19.94         0.44 o                         
   3  -8   8          2.90          3.10         0.30 o                         
   4  -8   8          1.13          1.07         0.11 o                         
   5  -8   8          0.00          0.22         0.07 o                         
   6  -8   8        110.62        101.96         1.23 o                         
  -4  -7   8         89.84        101.81         1.18 o                         
  -3  -7   8        459.07        437.85         3.84 o                         
  -2  -7   8        365.33        369.38         2.24 o                         
  -1  -7   8        648.54        693.99         4.51 o                         
   0  -7   8        548.86        559.28         3.18 o                         
   1  -7   8        447.70        475.07         3.48 o                         
   2  -7   8         23.73         27.90         0.53 o                         
   3  -7   8        341.98        353.01         6.96 o                         
   4  -7   8          5.27          6.30         0.23 o                         
   5  -7   8          0.43          0.60         0.09 o                         
   6  -7   8          2.16          2.98         0.12 o                         
  -5  -6   8         92.50        102.63         1.13 o                         
  -4  -6   8         32.66         34.52         0.76 o                         
  -3  -6   8        185.65        189.37         4.86 o                         
  -2  -6   8         75.44         76.53         0.70 o                         
  -1  -6   8        605.80        620.08         5.05 o                         
   0  -6   8        269.30        266.44         2.02 o                         
   1  -6   8         36.58         36.06         0.57 o                         
   2  -6   8       1051.93       1024.25         7.56 o                         
   3  -6   8         44.33         43.19         0.82 o                         
   4  -6   8        402.13        404.12         2.21 o                         
   5  -6   8         41.03         42.69         0.59 o                         
   6  -6   8         20.76         19.05         0.30 o                         
  -6  -5   8         84.85         73.83         1.19 o                         
  -5  -5   8          5.27          5.80         0.31 o                         
  -4  -5   8         66.97         60.48         0.86 o                         
  -3  -5   8        139.75        140.98         2.87 o                         
  -2  -5   8        148.52        149.57         1.03 o                         
  -1  -5   8         78.71         85.10         0.74 o                         
   0  -5   8         67.65         70.17         1.10 o                         
   1  -5   8         46.55         66.50         0.86 o                         
   2  -5   8         40.22         35.31         0.48 o                         
   3  -5   8        194.51        204.13         1.81 o                         
   4  -5   8          0.00          0.27         0.12 o                         
   5  -5   8         13.83         13.42         0.28 o                         
   6  -5   8          2.24          2.84         0.15 o                         
  -6  -4   8          3.98          4.33         0.37 o                         
  -5  -4   8          2.77          1.97         0.20 o                         
  -4  -4   8          1.42          1.87         0.16 o                         
  -3  -4   8          8.47          9.56         0.25 o                         
  -2  -4   8        170.28        171.71         1.49 o                         
  -1  -4   8         22.07         14.71         0.24 o                         
   0  -4   8        118.45        140.34         1.22 o                         
   1  -4   8          0.01          0.34         0.12 o                         
   2  -4   8        235.22        257.63         2.04 o                         
   3  -4   8          4.46          4.24         0.29 o                         
   4  -4   8         30.72         35.89         0.53 o                         
   5  -4   8         64.12         65.74         0.97 o                         
   6  -4   8          7.19          6.73         0.23 o                         
  -7  -3   8          4.33          3.91         0.27 o                         
  -6  -3   8         58.93         49.42         0.71 o                         
  -5  -3   8         30.77         36.08         0.83 o                         
  -4  -3   8         75.88         81.12         0.99 o                         
  -3  -3   8         86.55         96.88         1.17 o                         
  -2  -3   8          8.25         10.17         0.19 o                         
  -1  -3   8        299.07        358.59         2.99 o                         
   0  -3   8          3.45          4.28         0.22 o                         
   1  -3   8          9.30         14.04         0.62 o                         
   2  -3   8        139.88        123.40         1.17 o                         
   3  -3   8         11.33         12.07         0.28 o                         
   4  -3   8         12.02         15.25         0.34 o                         
   5  -3   8        273.83        283.29         2.68 o                         
   6  -3   8          0.23          0.16         0.08 o                         
  -7  -2   8          0.29          1.07         0.11 o                         
  -6  -2   8         80.88         90.68         0.91 o                         
  -5  -2   8         41.76         44.70         0.55 o                         
  -4  -2   8        362.40        368.93         5.56 o                         
  -3  -2   8        207.26        203.07         1.54 o                         
  -2  -2   8       1024.17       1104.81        12.83 o                         
  -1  -2   8        248.87        241.22         2.64 o                         
   0  -2   8        118.99        131.90         1.81 o                         
   1  -2   8        618.39        583.61        15.78 o                         
   2  -2   8        382.98        367.26         2.08 o                         
   3  -2   8        174.75        155.76         2.83 o                         
   4  -2   8        386.37        397.96         3.42 o                         
   5  -2   8         10.21         10.76         0.28 o                         
   6  -2   8        244.48        255.17         2.29 o                         
  -7  -1   8          4.64          4.85         0.20 o                         
  -6  -1   8        139.06        147.60         2.82 o                         
  -5  -1   8          0.64          1.27         0.10 o                         
  -4  -1   8         22.27         27.59         0.43 o                         
  -3  -1   8        661.00        665.55         8.38 o                         
  -2  -1   8        108.55         97.43         1.11 o                         
  -1  -1   8        396.35        432.85         2.97 o                         
   0  -1   8         38.80         51.86         1.54 o                         
   1  -1   8         13.97          7.91         0.21 o                         
   2  -1   8        200.68        194.06         1.43 o                         
   3  -1   8          5.95          3.98         0.19 o                         
   4  -1   8         18.35         20.40         0.39 o                         
   5  -1   8         63.26         64.75         0.77 o                         
   6  -1   8          0.00          0.18         0.12 o                         
  -7   0   8          5.62          6.45         0.23 o                         
  -6   0   8         14.79         16.69         0.50 o                         
  -5   0   8         27.51         31.12         0.42 o                         
  -4   0   8        276.59        268.91         3.52 o                         
  -3   0   8         18.55         14.21         0.25 o                         
  -2   0   8        722.71        727.51        15.69 o                         
  -1   0   8         19.52         11.76         0.38 o                         
   0   0   8          2.57          1.46         0.15 o                         
   1   0   8         69.44         79.55         1.05 o                         
   2   0   8         10.99         11.25         0.26 o                         
   3   0   8          8.08          8.15         0.21 o                         
   4   0   8         16.17         14.29         0.38 o                         
   5   0   8          4.90          6.58         0.34 o                         
   6   0   8         10.96         11.07         0.28 o                         
  -8   1   8         69.01         58.70         1.04 o                         
  -7   1   8         42.25         46.33         1.04 o                         
  -6   1   8        369.44        398.54         4.57 o                         
  -5   1   8         79.60         76.56         2.35 o                         
  -4   1   8        287.60        302.93         5.01 o                         
  -3   1   8        213.24        198.51         3.76 o                         
  -2   1   8         60.01         69.15         6.12 o                         
  -1   1   8         13.60         12.74         0.37 o                         
   0   1   8          0.74          0.33         0.06 o                         
   1   1   8          0.12          0.75         0.13 o                         
   2   1   8         98.00         97.42         1.36 o                         
   3   1   8         99.18         96.55         2.57 o                         
   4   1   8          0.01          0.61         0.16 o                         
   5   1   8          2.08          2.16         0.19 o                         
   6   1   8          0.00          0.13         0.08 o                         
  -8   2   8         27.47         28.70         1.23 o                         
  -7   2   8         14.13         10.59         0.30 o                         
  -6   2   8        154.26        157.65         1.31 o                         
  -5   2   8         42.42         54.23         0.60 o                         
  -4   2   8        269.87        277.40         2.23 o                         
  -3   2   8        264.25        278.18         2.63 o                         
  -2   2   8         79.28         90.11         0.86 o                         
  -1   2   8        589.71        604.40         4.07 o                         
   0   2   8        206.18        197.24         2.32 o                         
   1   2   8          3.52          3.38         0.19 o                         
   2   2   8         17.10         22.90         1.19 o                         
   3   2   8         11.20         12.31         0.48 o                         
   4   2   8         19.82         20.11         0.60 o                         
   5   2   8          1.91          1.99         0.15 o                         
  -8   3   8         20.87         19.63         0.54 o                         
  -7   3   8        119.44        116.55         1.42 o                         
  -6   3   8         96.79         96.61         1.17 o                         
  -5   3   8        309.51        314.39         2.49 o                         
  -4   3   8        271.84        282.69         1.57 o                         
  -3   3   8          3.10          5.09         0.18 o                         
  -2   3   8          0.27          2.06         0.14 o                         
  -1   3   8          7.76          8.72         0.24 o                         
   0   3   8          1.44          0.97         0.14 o                         
   1   3   8          2.12          2.23         0.24 o                         
   2   3   8         58.65         59.86         0.91 o                         
   3   3   8        106.91        104.38         1.46 o                         
   4   3   8          0.00          0.25         0.11 o                         
   5   3   8          7.07          6.59         0.26 o                         
  -7   4   8         10.91         11.84         0.61 o                         
  -6   4   8          5.38          6.46         0.37 o                         
  -5   4   8         38.04         37.88         0.63 o                         
  -4   4   8         23.74         26.95         0.49 o                         
  -3   4   8         94.54        101.77         0.98 o                         
  -2   4   8          1.28          1.78         0.13 o                         
  -1   4   8          1.66          0.37         0.11 o                         
   0   4   8          3.28          3.88         0.21 o                         
   1   4   8          0.36          1.48         0.17 o                         
   2   4   8         56.49         57.55         1.25 o                         
   3   4   8         28.76         28.19         0.71 o                         
   4   4   8          2.71          2.55         0.21 o                         
  -7   5   8          2.97          2.22         0.29 o                         
  -6   5   8          7.13          9.88         0.35 o                         
  -5   5   8         11.30         15.69         0.46 o                         
  -4   5   8          9.21          8.35         0.35 o                         
  -3   5   8          0.49          0.58         0.14 o                         
  -2   5   8        163.85        146.50         1.36 o                         
  -1   5   8          0.60          0.38         0.11 o                         
   0   5   8        268.47        251.16         2.52 o                         
   1   5   8         64.27         68.37         1.09 o                         
   2   5   8        208.97        215.38         1.70 o                         
   3   5   8         27.43         26.40         0.60 o                         
  -7   6   8         44.40         42.82         0.97 o                         
  -6   6   8         14.05         11.34         0.43 o                         
  -5   6   8         90.04         95.42         1.10 o                         
  -4   6   8         98.33        106.66         1.51 o                         
  -3   6   8        219.51        227.50         2.04 o                         
  -2   6   8        154.88        161.02         1.68 o                         
  -1   6   8        255.92        279.24         2.82 o                         
   0   6   8         47.00         47.89         0.78 o                         
   1   6   8          1.31          1.40         0.14 o                         
   2   6   8         64.18         66.45         1.14 o                         
   3   6   8          3.16          3.63         0.28 o                         
  -6   7   8        134.22        129.57         3.32 o                         
  -5   7   8          0.03          0.24         0.13 o                         
  -4   7   8          6.88          6.21         0.29 o                         
  -3   7   8         12.16         11.61         0.39 o                         
  -2   7   8          2.40          2.97         0.24 o                         
  -1   7   8          8.38          7.75         0.32 o                         
   0   7   8          4.04          3.46         0.21 o                         
   1   7   8         39.31         38.22         0.58 o                         
   2   7   8          0.87          1.75         0.21 o                         
  -5   8   8         63.24         62.83         0.69 o                         
  -4   8   8         13.49         12.42         0.26 o                         
  -3   8   8         79.84         89.60         0.95 o                         
  -2   8   8          4.98          4.53         0.22 o                         
  -1   8   8          1.86          3.25         0.21 o                         
   0   8   8         76.73         69.76         2.50 o                         
  -4   9   8         69.80         67.73         1.11 o                         
  -3   9   8         39.14         38.46         0.60 o                         
  -2   9   8         56.13         62.13         0.74 o                         
   0 -10   9        156.41        161.00         1.15 o                         
   1 -10   9        141.11        145.22         1.06 o                         
   2 -10   9        369.06        393.80         2.64 o                         
   3 -10   9         61.39         64.79         0.83 o                         
  -2  -9   9         20.54         22.12         0.41 o                         
  -1  -9   9         54.15         57.89         0.79 o                         
   0  -9   9          6.86          5.34         0.22 o                         
   1  -9   9          0.01          0.57         0.15 o                         
   2  -9   9          7.61         10.75         0.35 o                         
   3  -9   9         38.35         43.88         0.79 o                         
   4  -9   9         10.69         12.83         0.30 o                         
   5  -9   9         35.43         37.52         0.82 o                         
  -3  -8   9         64.44         65.48         0.88 o                         
  -2  -8   9         68.94         67.88         1.38 o                         
  -1  -8   9         21.77         18.97         0.46 o                         
   0  -8   9         30.25         28.96         0.45 o                         
   1  -8   9         14.48         14.56         0.56 o                         
   2  -8   9         18.90         17.85         0.41 o                         
   3  -8   9          9.39         11.51         0.47 o                         
   4  -8   9         12.48         10.87         0.26 o                         
   5  -8   9         28.87         32.82         0.49 o                         
  -4  -7   9         22.76         22.75         0.73 o                         
  -3  -7   9        125.82        121.91         1.88 o                         
  -2  -7   9          3.01          3.36         0.22 o                         
  -1  -7   9         75.11         76.55         0.86 o                         
   0  -7   9        150.95        145.93         2.26 o                         
   1  -7   9        190.57        189.31         2.57 o                         
   2  -7   9        298.36        290.55         2.62 o                         
   3  -7   9         71.25         64.79         0.79 o                         
   4  -7   9        358.09        374.97         2.71 o                         
   5  -7   9         13.22         13.07         0.29 o                         
   6  -7   9        307.46        300.68         6.51 o                         
  -5  -6   9         29.87         30.01         0.79 o                         
  -4  -6   9         18.45         21.03         0.56 o                         
  -3  -6   9         26.14         26.89         0.49 o                         
  -2  -6   9         16.94         14.23         0.37 o                         
  -1  -6   9         30.84         31.41         0.77 o                         
   0  -6   9          8.39          9.44         0.29 o                         
   1  -6   9        153.06        163.14         2.00 o                         
   2  -6   9         51.60         52.10         0.71 o                         
   3  -6   9          0.04          0.93         0.13 o                         
   4  -6   9         67.93         69.66         0.70 o                         
   5  -6   9         47.56         51.26         0.61 o                         
   6  -6   9         25.85         24.50         0.57 o                         
  -5  -5   9          0.09          0.25         0.12 o                         
  -4  -5   9         16.46         15.12         0.43 o                         
  -3  -5   9         32.25         38.51         0.60 o                         
  -2  -5   9        129.71        123.33         1.48 o                         
  -1  -5   9         14.43         13.92         0.31 o                         
   0  -5   9         42.83         40.09         0.48 o                         
   1  -5   9         30.69         31.35         0.94 o                         
   2  -5   9          0.03          0.30         0.09 o                         
   3  -5   9          0.58          1.20         0.12 o                         
   4  -5   9         15.56         17.57         0.36 o                         
   5  -5   9          3.21          3.57         0.16 o                         
   6  -5   9         24.79         30.25         0.64 o                         
  -6  -4   9         46.57         47.52         1.07 o                         
  -5  -4   9         12.98         14.81         0.46 o                         
  -4  -4   9          0.28          0.86         0.14 o                         
  -3  -4   9          2.95          3.69         0.19 o                         
  -2  -4   9          1.83          2.21         0.12 o                         
  -1  -4   9          0.39          1.16         0.47 o                         
   0  -4   9          0.05          0.39         0.09 o                         
   1  -4   9         59.37         74.76         1.81 o                         
   2  -4   9          2.58          1.69         0.13 o                         
   3  -4   9          5.34          5.89         0.23 o                         
   4  -4   9          1.77          1.88         0.15 o                         
   5  -4   9         30.27         31.74         0.52 o                         
   6  -4   9          0.30          0.25         0.08 o                         
  -6  -3   9         19.23         16.66         0.49 o                         
  -5  -3   9         28.67         29.92         0.76 o                         
  -4  -3   9         73.36         77.85         0.76 o                         
  -3  -3   9         30.13         30.57         0.71 o                         
  -2  -3   9        101.86        110.41         1.93 o                         
  -1  -3   9         10.07         11.90         0.21 o                         
   0  -3   9        313.64        360.22         1.79 o                         
   1  -3   9          0.44          0.37         0.07 o                         
   2  -3   9         37.95         39.87         0.59 o                         
   3  -3   9        105.35        115.52         1.11 o                         
   4  -3   9          0.31          0.38         0.10 o                         
   5  -3   9        148.62        145.75         1.37 o                         
   6  -3   9         43.73         44.25         0.60 o                         
  -7  -2   9          5.40          5.45         0.25 o                         
  -6  -2   9         21.47         21.25         0.45 o                         
  -5  -2   9          3.99          4.04         0.16 o                         
  -4  -2   9          2.11          2.51         0.12 o                         
  -3  -2   9          2.48          2.69         0.14 o                         
  -2  -2   9        224.85        201.56         3.54 o                         
  -1  -2   9        832.94        801.57         7.52 o                         
   0  -2   9        378.52        350.77         3.21 o                         
   1  -2   9       1792.82       1735.67        11.66 o                         
   2  -2   9         31.92         33.13         0.56 o                         
   3  -2   9        148.00        145.91         1.08 o                         
   4  -2   9        142.08        143.42         2.01 o                         
   5  -2   9         24.69         25.64         0.49 o                         
   6  -2   9          4.10          5.10         0.24 o                         
  -7  -1   9         35.96         32.35         0.66 o                         
  -6  -1   9          0.00          0.24         0.08 o                         
  -5  -1   9          7.25          8.51         0.20 o                         
  -4  -1   9          3.28          2.24         0.17 o                         
  -3  -1   9         38.92         44.08         0.54 o                         
  -2  -1   9         53.33         53.84         1.04 o                         
  -1  -1   9         18.43         16.44         0.34 o                         
   0  -1   9         42.89         47.11         0.43 o                         
   1  -1   9         49.69         54.26         0.43 o                         
   2  -1   9        187.57        180.15         1.72 o                         
   3  -1   9          0.61          0.45         0.12 o                         
   4  -1   9        125.14        126.61         1.28 o                         
   5  -1   9         24.47         23.90         0.55 o                         
   6  -1   9         21.70         21.08         0.45 o                         
  -7   0   9         40.34         37.73         0.80 o                         
  -6   0   9         21.60         24.24         0.32 o                         
  -5   0   9        127.61        139.07         1.48 o                         
  -4   0   9          5.28          3.68         0.20 o                         
  -3   0   9         92.06         87.93         1.18 o                         
  -2   0   9        362.28        330.60         2.71 o                         
  -1   0   9        477.27        442.64         2.24 o                         
   0   0   9        543.46        464.55         5.30 o                         
   1   0   9        288.13        275.98         2.03 o                         
   2   0   9        255.16        236.47         2.03 o                         
   3   0   9         72.48         74.28         0.98 o                         
   4   0   9         11.73         11.51         0.38 o                         
   5   0   9          1.77          1.26         0.14 o                         
  -7   1   9         42.63         49.37         0.66 o                         
  -6   1   9         19.99         19.64         0.34 o                         
  -5   1   9         93.79         98.65         1.28 o                         
  -4   1   9        131.45        138.46         0.89 o                         
  -3   1   9        136.83        145.25         1.04 o                         
  -2   1   9        210.35        210.97         2.98 o                         
  -1   1   9        186.91        178.18         1.42 o                         
   0   1   9         40.08         41.31         0.74 o                         
   1   1   9        273.01        244.36         8.98 o                         
   2   1   9         71.97         70.45         0.90 o                         
   3   1   9         68.80         67.82         0.94 o                         
   4   1   9         94.56         93.68         1.85 o                         
   5   1   9          5.85          5.48         0.22 o                         
  -7   2   9          7.67          8.55         0.74 o                         
  -6   2   9         32.55         35.36         1.14 o                         
  -5   2   9          3.02          3.92         0.21 o                         
  -4   2   9         64.80         61.06         0.79 o                         
  -3   2   9         99.01        101.81         1.00 o                         
  -2   2   9          0.36          0.49         0.09 o                         
  -1   2   9          2.17          2.99         0.15 o                         
   0   2   9          9.70          6.89         0.28 o                         
   1   2   9         14.74         11.96         0.46 o                         
   2   2   9         17.60         20.46         0.52 o                         
   3   2   9         25.95         26.88         1.52 o                         
   4   2   9         51.18         54.38         0.93 o                         
   5   2   9         43.07         42.78         0.70 o                         
  -7   3   9         61.02         57.42         1.52 o                         
  -6   3   9         58.52         58.08         0.85 o                         
  -5   3   9          0.04          0.69         0.14 o                         
  -4   3   9         30.77         32.21         0.67 o                         
  -3   3   9         37.36         43.56         0.46 o                         
  -2   3   9         12.57         14.86         0.33 o                         
  -1   3   9         24.61         23.04         0.48 o                         
   0   3   9          3.53          3.55         0.16 o                         
   1   3   9        121.68        112.88         1.66 o                         
   2   3   9        100.74        102.73         1.46 o                         
   3   3   9        110.98        102.68         1.83 o                         
   4   3   9         22.22         23.58         0.64 o                         
  -7   4   9         15.41         14.01         0.62 o                         
  -6   4   9         15.04         18.15         0.46 o                         
  -5   4   9         83.12         88.60         1.31 o                         
  -4   4   9          0.20          0.42         0.16 o                         
  -3   4   9         16.21         11.33         0.31 o                         
  -2   4   9         94.28         81.10         1.25 o                         
  -1   4   9          1.46          1.57         0.24 o                         
   0   4   9         48.66         44.87         1.26 o                         
   1   4   9         61.32         68.34         1.45 o                         
   2   4   9          3.31          5.23         0.43 o                         
   3   4   9          7.04          6.82         0.67 o                         
   4   4   9          0.08          0.81         0.15 o                         
  -7   5   9          4.06          3.60         0.31 o                         
  -6   5   9        141.47        144.73         1.56 o                         
  -5   5   9         10.25          9.86         0.36 o                         
  -4   5   9        192.18        197.50         2.08 o                         
  -3   5   9         57.45         48.13         0.82 o                         
  -2   5   9          8.56          8.22         0.35 o                         
  -1   5   9        106.69         97.60         2.04 o                         
   0   5   9         50.43         56.12         2.40 o                         
   1   5   9         40.51         43.70         0.90 o                         
   2   5   9          9.02          8.42         0.64 o                         
   3   5   9          0.28          0.48         0.09 o                         
  -7   6   9         69.69         61.23         1.05 o                         
  -6   6   9        210.40        198.34         2.36 o                         
  -5   6   9          6.11          5.09         0.22 o                         
  -4   6   9        478.89        439.11        13.72 o                         
  -3   6   9         10.24         11.27         0.47 o                         
  -2   6   9        172.86        148.58         1.40 o                         
  -1   6   9         20.10         18.49         0.37 o                         
   0   6   9          4.36          1.96         0.17 o                         
   1   6   9        108.34        112.82         3.19 o                         
   2   6   9         10.90          9.76         0.33 o                         
  -6   7   9        208.85        199.40         1.22 o                         
  -5   7   9         11.61         14.51         0.30 o                         
  -4   7   9        104.46        106.74         1.03 o                         
  -3   7   9          2.24          1.68         0.14 o                         
  -2   7   9         15.70         18.41         0.34 o                         
  -1   7   9          1.76          3.18         0.16 o                         
   0   7   9         21.37         17.23         0.39 o                         
   1   7   9         20.39         17.55         0.50 o                         
  -5   8   9          0.00          0.13         0.08 o                         
  -4   8   9          0.14          0.60         0.11 o                         
  -3   8   9         69.48         71.72         1.60 o                         
  -2   8   9         69.98         74.90         1.17 o                         
  -1   8   9         87.71         94.98         1.00 o                         
   0 -10  10         86.49         83.66         1.15 o                         
   1 -10  10        193.51        210.27         2.63 o                         
   2 -10  10         44.22         44.68         0.51 o                         
  -2  -9  10         86.08         89.14         1.92 o                         
  -1  -9  10        102.26        109.03         1.87 o                         
   0  -9  10        149.84        157.80         1.51 o                         
   1  -9  10        171.88        177.86         8.47 o                         
   2  -9  10         96.68        101.07         1.21 o                         
   3  -9  10         96.47         98.07         1.13 o                         
   4  -9  10          0.29          0.13         0.07 o                         
  -3  -8  10         17.73         19.41         0.71 o                         
  -2  -8  10          0.93          1.58         0.17 o                         
  -1  -8  10         31.98         33.68         1.01 o                         
   0  -8  10         41.21         45.36         0.60 o                         
   1  -8  10         44.23         46.91         1.14 o                         
   2  -8  10        195.04        196.65         1.93 o                         
   3  -8  10          9.41         11.53         0.35 o                         
   4  -8  10        287.36        285.15         1.82 o                         
   5  -8  10          0.30          0.16         0.15 o                         
  -4  -7  10         16.73         12.19         0.49 o                         
  -3  -7  10          2.79          2.62         0.17 o                         
  -2  -7  10          0.02          0.12         0.13 o                         
  -1  -7  10         69.35         67.96         1.14 o                         
   0  -7  10         49.87         54.39         1.07 o                         
   1  -7  10        262.21        253.30         7.56 o                         
   2  -7  10          0.97          1.03         0.15 o                         
   3  -7  10        602.19        611.39         5.74 o                         
   4  -7  10          0.00          0.36         0.14 o                         
   5  -7  10        104.09        103.38         1.13 o                         
  -5  -6  10        127.93        117.01         1.53 o                         
  -4  -6  10         28.78         29.27         0.89 o                         
  -3  -6  10         43.97         45.31         0.61 o                         
  -2  -6  10         33.49         27.74         0.70 o                         
  -1  -6  10         45.61         49.22         1.00 o                         
   0  -6  10        106.94         76.21         0.97 o                         
   1  -6  10         35.15         31.85         0.63 o                         
   2  -6  10         45.85         64.19         0.76 o                         
   3  -6  10         66.28         63.34         0.77 o                         
   4  -6  10         28.77         33.96         0.41 o                         
   5  -6  10         44.57         43.54         0.59 o                         
  -5  -5  10          3.32          3.09         0.26 o                         
  -4  -5  10         92.03         93.35         4.33 o                         
  -3  -5  10         57.42         57.48         1.32 o                         
  -2  -5  10          3.00          3.30         0.19 o                         
  -1  -5  10        176.90        156.64         2.12 o                         
   0  -5  10          5.88          6.39         0.24 o                         
   1  -5  10        344.06        308.43         3.14 o                         
   2  -5  10         65.30         64.64         1.14 o                         
   3  -5  10        225.99        225.65         3.77 o                         
   4  -5  10         53.68         54.11         0.68 o                         
   5  -5  10          4.30          4.69         0.16 o                         
   6  -5  10         40.39         38.12         0.43 o                         
  -6  -4  10         17.14         20.19         0.67 o                         
  -5  -4  10         58.78         51.06         0.86 o                         
  -4  -4  10         25.08         30.22         0.70 o                         
  -3  -4  10          0.72          0.78         0.11 o                         
  -2  -4  10         12.21         11.68         0.27 o                         
  -1  -4  10         25.59         21.35         0.38 o                         
   0  -4  10        144.00        142.88         0.90 o                         
   1  -4  10         21.23         17.87         0.99 o                         
   2  -4  10        197.73        195.82         1.74 o                         
   3  -4  10         14.78         15.19         0.53 o                         
   4  -4  10         27.34         29.92         0.51 o                         
   5  -4  10          1.24          1.05         0.11 o                         
   6  -4  10         12.08         10.43         0.24 o                         
  -6  -3  10         71.27         63.18         4.37 o                         
  -5  -3  10        103.16        109.26         1.31 o                         
  -4  -3  10         63.72         64.51         0.71 o                         
  -3  -3  10         40.74         35.46         0.59 o                         
  -2  -3  10          7.52          9.69         0.24 o                         
  -1  -3  10          1.51          0.47         0.08 o                         
   0  -3  10          0.22          0.33         0.07 o                         
   1  -3  10         18.31         21.58         0.43 o                         
   2  -3  10         58.94         61.19         0.73 o                         
   3  -3  10        678.00        664.14         3.57 o                         
   4  -3  10          9.02          9.70         0.30 o                         
   5  -3  10        290.96        291.40         2.46 o                         
  -7  -2  10          8.29          5.55         0.31 o                         
  -6  -2  10          1.73          1.34         0.15 o                         
  -5  -2  10         20.75         22.28         0.38 o                         
  -4  -2  10          0.02          1.32         0.09 o                         
  -3  -2  10         32.46         31.88         0.47 o                         
  -2  -2  10         12.91         11.44         0.25 o                         
  -1  -2  10        239.90        245.31         2.14 o                         
   0  -2  10        834.47        768.41         7.68 o                         
   1  -2  10         35.30         31.28         0.47 o                         
   2  -2  10        547.85        528.65         3.64 o                         
   3  -2  10         30.53         31.48         0.63 o                         
   4  -2  10        416.50        414.68         2.55 o                         
   5  -2  10          5.87          7.20         0.23 o                         
  -7  -1  10         77.49         81.88         0.89 o                         
  -6  -1  10         41.51         42.37         0.61 o                         
  -5  -1  10         44.31         44.99         1.09 o                         
  -4  -1  10          0.05          0.30         0.08 o                         
  -3  -1  10        155.60        157.58         2.26 o                         
  -2  -1  10          9.01          8.64         0.20 o                         
  -1  -1  10         63.03         69.45         0.67 o                         
   0  -1  10         96.87        100.40         0.90 o                         
   1  -1  10         87.59         96.20         0.70 o                         
   2  -1  10        369.12        375.94         5.82 o                         
   3  -1  10        290.97        304.60         2.66 o                         
   4  -1  10         60.09         58.30         0.98 o                         
   5  -1  10         86.07         95.25         2.41 o                         
  -7   0  10         30.50         29.55         0.60 o                         
  -6   0  10          0.86          0.81         0.09 o                         
  -5   0  10        136.07        138.09         1.49 o                         
  -4   0  10         20.61         18.90         0.37 o                         
  -3   0  10        178.35        176.41         1.86 o                         
  -2   0  10        225.47        226.99         3.57 o                         
  -1   0  10         48.41         47.87         0.48 o                         
   0   0  10         22.96         27.26         0.39 o                         
   1   0  10        114.77        116.77         1.11 o                         
   2   0  10          4.10          3.83         0.23 o                         
   3   0  10         66.99         70.95         0.95 o                         
   4   0  10         35.98         36.49         0.80 o                         
   5   0  10         95.61        100.31         0.92 o                         
  -7   1  10         30.05         28.12         0.84 o                         
  -6   1  10          1.18          2.21         0.15 o                         
  -5   1  10         38.91         44.61         0.55 o                         
  -4   1  10         13.11         12.05         0.32 o                         
  -3   1  10          3.25          2.84         0.16 o                         
  -2   1  10          7.24          6.45         0.21 o                         
  -1   1  10          6.20          7.42         0.23 o                         
   0   1  10         81.69         89.16         1.04 o                         
   1   1  10         20.90         20.94         0.47 o                         
   2   1  10          0.03          0.36         0.15 o                         
   3   1  10         26.95         26.35         0.81 o                         
   4   1  10         18.37         23.58         0.59 o                         
   5   1  10          0.51          0.74         0.07 o                         
  -7   2  10         38.27         44.63         0.77 o                         
  -6   2  10         47.79         55.83         0.81 o                         
  -5   2  10        247.16        253.57         2.46 o                         
  -4   2  10         26.68         25.02         0.69 o                         
  -3   2  10        247.04        252.06         1.68 o                         
  -2   2  10         44.70         46.44         0.56 o                         
  -1   2  10          0.63          0.13         0.09 o                         
   0   2  10         10.51         12.33         0.33 o                         
   1   2  10         62.77         57.90         1.00 o                         
   2   2  10         17.77         17.92         0.42 o                         
   3   2  10          0.74          1.04         0.15 o                         
   4   2  10          0.35          0.75         0.09 o                         
  -7   3  10        142.04        154.98         4.71 o                         
  -6   3  10          0.33          0.44         0.13 o                         
  -5   3  10         21.49         21.26         0.41 o                         
  -4   3  10         79.85         81.07         1.25 o                         
  -3   3  10         71.72         68.19         0.89 o                         
  -2   3  10          0.53          2.66         0.18 o                         
  -1   3  10          7.86          7.76         0.37 o                         
   0   3  10          1.38          3.64         0.23 o                         
   1   3  10         19.47         16.26         0.58 o                         
   2   3  10         25.77         26.52         0.55 o                         
   3   3  10          5.09          4.38         0.21 o                         
   4   3  10          8.31          6.77         0.23 o                         
  -7   4  10         21.21         22.52         0.54 o                         
  -6   4  10          2.69          3.06         0.19 o                         
  -5   4  10        161.57        148.97         1.97 o                         
  -4   4  10          9.79         14.21         0.38 o                         
  -3   4  10        456.97        465.49         2.87 o                         
  -2   4  10          6.10          6.59         0.31 o                         
  -1   4  10        552.37        515.68         5.23 o                         
   0   4  10          5.37          3.93         0.24 o                         
   1   4  10        560.30        550.49         8.84 o                         
   2   4  10          6.87          6.07         0.35 o                         
   3   4  10         86.87         86.85         3.19 o                         
  -6   5  10          9.13          6.20         0.29 o                         
  -5   5  10         37.24         45.10         0.74 o                         
  -4   5  10         52.00         49.95         0.89 o                         
  -3   5  10          7.18          8.07         0.29 o                         
  -2   5  10        146.77        140.83         1.38 o                         
  -1   5  10          0.16          0.91         0.17 o                         
   0   5  10        106.75        105.47         1.39 o                         
   1   5  10          1.75          1.44         0.19 o                         
   2   5  10          0.14          0.59         0.12 o                         
  -6   6  10          5.29          3.99         0.30 o                         
  -5   6  10         17.45         16.53         0.51 o                         
  -4   6  10          2.29          2.43         0.15 o                         
  -3   6  10          4.17          4.33         0.24 o                         
  -2   6  10         22.59         22.83         0.51 o                         
  -1   6  10        221.21        247.31         4.23 o                         
   0   6  10          2.88          3.69         0.21 o                         
   1   6  10        120.50        133.25         7.58 o                         
  -5   7  10          4.65          4.09         0.15 o                         
  -4   7  10         47.30         46.56         0.74 o                         
  -3   7  10          6.26          4.93         0.17 o                         
  -2   7  10          0.99          1.44         0.11 o                         
  -1   7  10         20.13         21.61         0.41 o                         
   0   7  10         14.65         17.94         0.58 o                         
  -3   8  10          0.02          0.49         0.14 o                         
  -1  -9  11          5.62          6.09         0.24 o                         
   0  -9  11        193.09        214.49         1.66 o                         
   1  -9  11         59.25         67.06         0.86 o                         
   2  -9  11         66.66         67.21         2.48 o                         
   3  -9  11          2.09          1.95         0.12 o                         
  -2  -8  11          7.21          7.82         0.30 o                         
  -1  -8  11          4.93          4.61         0.20 o                         
   0  -8  11         13.70         14.78         0.31 o                         
   1  -8  11         10.26         11.87         0.34 o                         
   2  -8  11         21.59         20.18         0.42 o                         
   3  -8  11          5.25          6.76         0.31 o                         
   4  -8  11         15.40         12.22         0.28 o                         
  -3  -7  11         57.10         55.47         1.14 o                         
  -2  -7  11        158.64        157.27         4.78 o                         
  -1  -7  11        169.50        168.97         2.70 o                         
   0  -7  11        406.58        397.93         2.09 o                         
   1  -7  11          7.11          6.85         0.28 o                         
   2  -7  11        546.80        508.97         2.40 o                         
   3  -7  11          2.97          2.31         0.17 o                         
   4  -7  11        123.90        104.74         1.17 o                         
  -4  -6  11          0.29          0.27         0.18 o                         
  -3  -6  11         36.15         36.40         0.73 o                         
  -2  -6  11        135.24        139.78         1.64 o                         
  -1  -6  11         87.81         96.38         1.06 o                         
   0  -6  11         30.42         32.10         0.54 o                         
   1  -6  11         12.51         18.93         0.41 o                         
   2  -6  11         92.23         89.02         0.88 o                         
   3  -6  11          0.27          1.45         0.21 o                         
   4  -6  11          6.34          4.78         0.22 o                         
   5  -6  11         87.77         88.46         1.66 o                         
  -5  -5  11         66.49         69.77         1.68 o                         
  -4  -5  11          4.62          5.37         0.30 o                         
  -3  -5  11        102.20         93.97         2.19 o                         
  -2  -5  11        180.60        190.70         1.63 o                         
  -1  -5  11        100.76         98.71         0.98 o                         
   0  -5  11        160.27        158.23         1.85 o                         
   1  -5  11         31.59         30.34         0.60 o                         
   2  -5  11        128.24        129.92         1.82 o                         
   3  -5  11          2.24          2.60         0.17 o                         
   4  -5  11          0.19          0.55         0.11 o                         
   5  -5  11          2.01          2.51         0.11 o                         
  -5  -4  11         30.39         24.77         0.47 o                         
  -4  -4  11         68.49         64.56         1.85 o                         
  -3  -4  11        361.69        355.67         2.86 o                         
  -2  -4  11         95.57         92.04         1.11 o                         
  -1  -4  11        437.93        405.48         2.20 o                         
   0  -4  11          2.36          2.51         0.17 o                         
   1  -4  11        240.75        233.03         3.95 o                         
   2  -4  11         17.56         17.45         0.45 o                         
   3  -4  11         14.91         16.79         0.44 o                         
   4  -4  11         29.82         29.67         0.47 o                         
   5  -4  11          9.03          8.08         0.24 o                         
  -6  -3  11          8.31          5.57         0.27 o                         
  -5  -3  11         46.45         46.41         0.71 o                         
  -4  -3  11        147.13        138.33         2.28 o                         
  -3  -3  11          1.67          3.06         0.17 o                         
  -2  -3  11        537.94        486.43         3.42 o                         
  -1  -3  11        214.69        222.10         2.04 o                         
   0  -3  11        972.09        919.38        10.16 o                         
   1  -3  11         40.61         39.56         1.13 o                         
   2  -3  11        113.09        108.91         1.27 o                         
   3  -3  11         33.31         38.43         1.07 o                         
   4  -3  11         51.29         52.63         0.63 o                         
   5  -3  11         71.18         72.86         0.74 o                         
  -6  -2  11        119.72        136.13         1.36 o                         
  -5  -2  11         22.85         21.17         0.44 o                         
  -4  -2  11        418.41        430.26         4.09 o                         
  -3  -2  11          2.34          1.16         0.12 o                         
  -2  -2  11        103.62        106.83         0.94 o                         
  -1  -2  11         31.17         23.66         0.33 o                         
   0  -2  11          0.95          0.99         0.10 o                         
   1  -2  11         91.06         89.16         0.68 o                         
   2  -2  11         14.33         15.02         0.33 o                         
   3  -2  11          4.65          5.85         0.24 o                         
   4  -2  11        135.30        136.25         1.04 o                         
   5  -2  11          0.59          0.37         0.11 o                         
  -6  -1  11         49.52         45.78         0.66 o                         
  -5  -1  11        171.67        189.42         1.09 o                         
  -4  -1  11        211.02        217.97         1.56 o                         
  -3  -1  11        649.71        640.80         9.85 o                         
  -2  -1  11        581.81        549.47         3.10 o                         
  -1  -1  11       1764.76       1752.47        20.81 o                         
   0  -1  11       1738.15       1694.65        13.02 o                         
   1  -1  11       1021.74        987.35         4.68 o                         
   2  -1  11        379.34        390.48         4.65 o                         
   3  -1  11        821.06        814.77         5.62 o                         
   4  -1  11          1.75          1.27         0.12 o                         
   5  -1  11        301.77        300.35         4.51 o                         
  -6   0  11         37.32         34.74         0.50 o                         
  -5   0  11         53.95         51.64         0.55 o                         
  -4   0  11        355.11        383.52         4.19 o                         
  -3   0  11         72.06         74.13         0.77 o                         
  -2   0  11        250.65        255.88         3.06 o                         
  -1   0  11          0.01          0.33         0.07 o                         
   0   0  11          0.02          0.36         0.19 o                         
   1   0  11          1.39          1.15         0.16 o                         
   2   0  11        236.95        237.16         2.17 o                         
   3   0  11          1.90          1.42         0.14 o                         
   4   0  11         92.18         96.08         1.51 o                         
  -7   1  11          3.33          2.59         0.26 o                         
  -6   1  11        323.82        338.57         7.37 o                         
  -5   1  11          4.92          6.47         0.24 o                         
  -4   1  11        203.01        210.72         4.97 o                         
  -3   1  11         22.44         21.88         0.42 o                         
  -2   1  11          0.36          0.58         0.09 o                         
  -1   1  11         10.20          8.47         0.24 o                         
   0   1  11          1.29          1.14         0.16 o                         
   1   1  11         76.47         81.06         1.02 o                         
   2   1  11          7.02          6.24         0.23 o                         
   3   1  11         42.92         41.94         0.84 o                         
   4   1  11         28.73         28.25         0.69 o                         
  -7   2  11        144.11        140.07         1.74 o                         
  -6   2  11         10.15         10.94         0.41 o                         
  -5   2  11        197.25        197.26         2.37 o                         
  -4   2  11         19.01         21.88         0.68 o                         
  -3   2  11          0.36          0.97         0.14 o                         
  -2   2  11         30.69         35.71         0.49 o                         
  -1   2  11          6.10          5.84         0.25 o                         
   0   2  11         36.41         23.57         0.47 o                         
   1   2  11          0.03          0.51         0.11 o                         
   2   2  11        248.18        230.40         1.75 o                         
   3   2  11         46.92         43.67         1.74 o                         
   4   2  11          9.51          6.76         0.38 o                         
  -7   3  11          5.03          4.18         0.29 o                         
  -6   3  11        139.72        151.04         1.54 o                         
  -5   3  11         44.42         50.44         0.78 o                         
  -4   3  11         36.18         37.86         0.73 o                         
  -3   3  11         85.36         72.91         1.00 o                         
  -2   3  11         34.96         41.22         0.65 o                         
  -1   3  11        332.10        294.15         3.88 o                         
   0   3  11          0.58          0.75         0.17 o                         
   1   3  11        168.95        153.57         1.75 o                         
   2   3  11          4.67          4.61         0.28 o                         
   3   3  11        198.64        172.78        12.63 o                         
  -6   4  11         20.88         26.31         1.36 o                         
  -5   4  11          1.40          2.81         0.17 o                         
  -4   4  11          0.43          1.37         0.14 o                         
  -3   4  11          7.05          8.28         0.29 o                         
  -2   4  11          6.16         11.98         0.40 o                         
  -1   4  11          3.95          4.82         0.26 o                         
   0   4  11         13.46         16.72         0.43 o                         
   1   4  11         33.39         35.97         1.66 o                         
   2   4  11          0.12          0.47         0.13 o                         
  -6   5  11          0.07          0.15         0.12 o                         
  -5   5  11         38.32         38.46         0.73 o                         
  -4   5  11          9.85          9.45         0.46 o                         
  -3   5  11         93.94        101.58         3.38 o                         
  -2   5  11          4.09          3.59         0.22 o                         
  -1   5  11         41.22         52.23         0.81 o                         
   0   5  11         28.62         31.09         0.56 o                         
   1   5  11         13.92         13.95         0.72 o                         
  -5   6  11         21.55         23.38         0.40 o                         
  -4   6  11         33.08         30.32         1.76 o                         
  -3   6  11          1.58          0.53         0.22 o                         
  -2   6  11         30.58         32.25         0.56 o                         
  -1   6  11          0.01          0.16         0.09 o                         
   0   6  11         24.00         30.45         0.57 o                         
  -4   7  11         58.49         58.37         0.72 o                         
  -3   7  11         26.78         23.66         0.34 o                         
  -2   7  11         89.62         94.53         0.97 o                         
   0  -9  12          6.80          6.45         0.32 o                         
   1  -9  12         25.52         25.91         0.36 o                         
  -2  -8  12         54.33         52.21         0.97 o                         
  -1  -8  12         44.74         49.38         0.72 o                         
   0  -8  12         54.56         52.57         0.64 o                         
   1  -8  12          0.42          0.76         0.09 o                         
   2  -8  12          5.95          6.84         0.22 o                         
   3  -8  12          1.44          0.97         0.17 o                         
  -3  -7  12          2.15          1.98         0.21 o                         
  -2  -7  12         61.84         61.48         1.25 o                         
  -1  -7  12          2.23          4.57         0.19 o                         
   0  -7  12          4.22          5.27         0.20 o                         
   1  -7  12          0.71          0.37         0.13 o                         
   2  -7  12         17.86         16.05         0.39 o                         
   3  -7  12         14.07         14.54         0.47 o                         
   4  -7  12         13.96         14.14         0.96 o                         
  -4  -6  12         84.21         74.40         1.22 o                         
  -3  -6  12          1.22          1.26         0.16 o                         
  -2  -6  12        375.38        374.62         2.76 o                         
  -1  -6  12          9.83         12.82         0.37 o                         
   0  -6  12        109.58         94.40         1.13 o                         
   1  -6  12         17.67         17.24         0.38 o                         
   2  -6  12         99.32         91.92         0.76 o                         
   3  -6  12          0.25          0.17         0.10 o                         
   4  -6  12         12.08         11.98         0.28 o                         
  -3  -5  12         63.18         53.97         1.21 o                         
  -2  -5  12         21.64         21.11         0.50 o                         
  -1  -5  12        110.05         87.50         1.00 o                         
   0  -5  12          2.50          2.30         0.15 o                         
   1  -5  12         52.96         41.04         0.73 o                         
   2  -5  12          0.80          1.42         0.14 o                         
   3  -5  12          6.42          6.35         0.22 o                         
   4  -5  12          0.03          0.27         0.07 o                         
  -5  -4  12         14.47         13.66         0.43 o                         
  -4  -4  12         67.05         70.45         1.51 o                         
  -3  -4  12         21.15         21.47         0.69 o                         
  -2  -4  12         43.08         37.04         1.28 o                         
  -1  -4  12          0.05          0.24         0.09 o                         
   0  -4  12         27.68         21.41         0.40 o                         
   1  -4  12          7.09          6.18         0.29 o                         
   2  -4  12         38.71         34.30         0.53 o                         
   3  -4  12          2.30          1.16         0.12 o                         
   4  -4  12         59.63         56.33         0.58 o                         
   5  -4  12          1.23          0.79         0.13 o                         
  -5  -3  12          0.02          0.22         0.13 o                         
  -4  -3  12          0.15          0.23         0.10 o                         
  -3  -3  12          1.63          0.93         0.13 o                         
  -2  -3  12         49.62         51.87         0.71 o                         
  -1  -3  12         89.28         97.44         1.32 o                         
   0  -3  12        101.55        110.60         1.15 o                         
   1  -3  12        312.04        334.37         3.75 o                         
   2  -3  12          0.15          0.46         0.13 o                         
   3  -3  12          7.60          6.21         0.23 o                         
   4  -3  12          2.47          3.00         0.17 o                         
  -5  -2  12          8.60          8.85         0.27 o                         
  -4  -2  12         59.40         55.63         0.73 o                         
  -3  -2  12        147.10        154.87         3.53 o                         
  -2  -2  12        143.08        145.88         0.86 o                         
  -1  -2  12         82.42         79.12         1.01 o                         
   0  -2  12         56.75         57.18         0.76 o                         
   1  -2  12        248.49        249.25         2.47 o                         
   2  -2  12        454.89        458.16         2.36 o                         
   3  -2  12        122.13        118.07         1.49 o                         
   4  -2  12        271.51        269.73         2.04 o                         
  -6  -1  12         45.41         40.17         0.74 o                         
  -5  -1  12        146.85        168.00         1.41 o                         
  -4  -1  12         14.48         15.46         0.39 o                         
  -3  -1  12        147.95        148.21         1.43 o                         
  -2  -1  12        307.40        315.30         1.94 o                         
  -1  -1  12        467.32        441.03         4.58 o                         
   0  -1  12        683.52        681.96         4.71 o                         
   1  -1  12        292.05        288.64         2.10 o                         
   2  -1  12        123.25        126.21         1.66 o                         
   3  -1  12         14.93         13.15         0.37 o                         
   4  -1  12         15.95         14.88         0.28 o                         
  -6   0  12        140.59        139.68         1.46 o                         
  -5   0  12        137.47        138.43         3.18 o                         
  -4   0  12        655.48        685.81         3.19 o                         
  -3   0  12        146.66        146.95         2.39 o                         
  -2   0  12        691.05        671.46        11.21 o                         
  -1   0  12        392.26        388.62         2.21 o                         
   0   0  12        134.54        123.51         1.00 o                         
   1   0  12        335.84        338.50         2.60 o                         
   2   0  12          1.50          1.79         0.17 o                         
   3   0  12         76.15         81.48         0.90 o                         
   4   0  12          3.25          2.94         0.15 o                         
  -6   1  12         20.19         18.84         0.54 o                         
  -5   1  12        166.50        177.06         2.15 o                         
  -4   1  12         48.33         44.36         0.65 o                         
  -3   1  12        410.30        397.74         2.60 o                         
  -2   1  12        455.36        456.76         4.56 o                         
  -1   1  12        174.42        168.92         1.26 o                         
   0   1  12        548.62        557.36         3.16 o                         
   1   1  12          0.13          0.81         0.12 o                         
   2   1  12        252.11        262.65         3.75 o                         
   3   1  12          0.56          0.67         0.11 o                         
  -6   2  12         53.58         54.90         3.01 o                         
  -5   2  12          8.46          5.39         0.26 o                         
  -4   2  12        292.22        283.30         2.50 o                         
  -3   2  12        189.21        191.62         2.01 o                         
  -2   2  12        292.42        296.92         1.67 o                         
  -1   2  12        182.41        182.44         1.39 o                         
   0   2  12          1.49          2.93         0.19 o                         
   1   2  12        387.06        378.75         3.16 o                         
   2   2  12          0.04          0.06         0.09 o                         
   3   2  12        102.47         87.94         2.95 o                         
  -6   3  12         12.57         10.03         0.34 o                         
  -5   3  12          1.60          2.28         0.19 o                         
  -4   3  12        328.44        315.52         2.10 o                         
  -3   3  12         18.54         23.42         0.55 o                         
  -2   3  12        419.15        394.59         2.80 o                         
  -1   3  12          1.93          2.64         0.16 o                         
   0   3  12        276.55        259.74         2.33 o                         
   1   3  12         11.44         11.30         0.35 o                         
   2   3  12        112.28        121.73        24.36 o                         
  -6   4  12         39.29         40.64         1.91 o                         
  -5   4  12        106.07        105.22         1.20 o                         
  -4   4  12         35.83         34.62         1.88 o                         
  -3   4  12         59.45         47.15         0.74 o                         
  -2   4  12         43.37         43.67         0.76 o                         
  -1   4  12         33.29         23.85         0.71 o                         
   0   4  12          9.25         10.39         0.41 o                         
   1   4  12          0.05          0.26         0.10 o                         
   2   4  12          0.81          0.69         0.15 o                         
  -5   5  12         28.39         30.24         1.11 o                         
  -4   5  12          0.03          0.16         0.09 o                         
  -3   5  12         36.87         33.52         0.56 o                         
  -2   5  12         27.86         34.70         0.57 o                         
  -1   5  12          0.41          0.52         0.11 o                         
   0   5  12         45.15         48.93         0.76 o                         
   1   5  12          4.29          4.06         0.28 o                         
  -4   6  12         20.95         24.06         0.55 o                         
  -3   6  12         92.98         96.78         1.03 o                         
  -2   6  12         29.75         33.79         0.48 o                         
  -1   6  12          4.58          3.66         0.31 o                         
  -1  -8  13          1.24          3.66         0.26 o                         
   0  -8  13          9.65         10.88         0.25 o                         
   1  -8  13         37.00         54.42         0.57 o                         
   2  -8  13         11.22         13.83         0.46 o                         
  -2  -7  13          6.06          4.96         0.32 o                         
  -1  -7  13          4.32          4.52         0.19 o                         
   0  -7  13         42.52         31.48         0.43 o                         
   1  -7  13          8.16          8.49         0.26 o                         
   2  -7  13          0.15          0.53         0.09 o                         
   3  -7  13          3.85          3.14         0.25 o                         
  -3  -6  13         92.10         81.83         2.48 o                         
  -2  -6  13          2.91          3.25         0.18 o                         
  -1  -6  13        200.43        180.21         1.39 o                         
   0  -6  13          0.66          1.40         0.11 o                         
   1  -6  13        241.37        215.93         1.36 o                         
   2  -6  13         25.48         26.94         0.42 o                         
   3  -6  13        232.99        231.40         1.44 o                         
  -4  -5  13         54.69         45.44         0.99 o                         
  -3  -5  13          5.15          4.53         0.26 o                         
  -2  -5  13        244.07        254.31         2.17 o                         
  -1  -5  13         25.19         25.62         0.37 o                         
   0  -5  13        213.12        208.67         1.36 o                         
   1  -5  13         32.46         30.41         0.40 o                         
   2  -5  13        105.80         99.82         0.97 o                         
   3  -5  13         45.28         42.43         0.51 o                         
   4  -5  13          1.07          1.66         0.13 o                         
  -4  -4  13          0.45          0.19         0.17 o                         
  -3  -4  13         48.68         56.01         1.14 o                         
  -2  -4  13          0.32          0.38         0.12 o                         
  -1  -4  13        402.38        405.06         3.74 o                         
   0  -4  13         72.60         70.62         0.74 o                         
   1  -4  13        442.32        440.63         4.51 o                         
   2  -4  13         77.23         75.07         0.76 o                         
   3  -4  13         52.35         52.12         0.58 o                         
   4  -4  13         94.02         90.14         0.69 o                         
  -5  -3  13         48.14         47.21         0.79 o                         
  -4  -3  13          0.14          0.22         0.11 o                         
  -3  -3  13         72.78         72.35         1.04 o                         
  -2  -3  13         62.76         66.34         1.28 o                         
  -1  -3  13         38.34         43.02         0.56 o                         
   0  -3  13        348.28        361.80         2.04 o                         
   1  -3  13         56.84         53.35         0.56 o                         
   2  -3  13         98.99         95.65         1.01 o                         
   3  -3  13         35.31         34.68         0.42 o                         
   4  -3  13         12.03         10.89         0.43 o                         
  -5  -2  13          6.62          7.02         0.33 o                         
  -4  -2  13         55.99         54.55         0.79 o                         
  -3  -2  13         16.10         20.22         0.43 o                         
  -2  -2  13        176.63        173.65         3.73 o                         
  -1  -2  13        139.93        133.98         0.94 o                         
   0  -2  13        111.91        114.43         0.85 o                         
   1  -2  13         57.93         56.22         0.70 o                         
   2  -2  13          0.08          0.19         0.09 o                         
   3  -2  13         18.51         17.48         0.39 o                         
   4  -2  13         16.87         17.64         1.08 o                         
  -5  -1  13        750.33        784.61         4.69 o                         
  -4  -1  13         73.14         67.24         0.77 o                         
  -3  -1  13        838.13        889.82        17.98 o                         
  -2  -1  13        198.53        207.70         1.48 o                         
  -1  -1  13        210.66        201.34         4.09 o                         
   0  -1  13         35.28         38.06         0.53 o                         
   1  -1  13        176.01        189.15         1.56 o                         
   2  -1  13          3.59          3.61         0.18 o                         
   3  -1  13        102.62        103.09         1.11 o                         
  -6   0  13         73.02         71.89         1.26 o                         
  -5   0  13          9.71          8.45         0.23 o                         
  -4   0  13         69.19         62.02         1.08 o                         
  -3   0  13          2.06          2.27         0.19 o                         
  -2   0  13          3.53          3.74         0.24 o                         
  -1   0  13          4.12          5.56         0.30 o                         
   0   0  13        102.78        103.48         1.08 o                         
   1   0  13         22.63         22.85         0.44 o                         
   2   0  13        129.79        127.29         1.50 o                         
   3   0  13          0.24          0.36         0.08 o                         
  -6   1  13         61.28         58.94         0.97 o                         
  -5   1  13         11.07         15.13         0.33 o                         
  -4   1  13         23.76         24.38         0.45 o                         
  -3   1  13          6.61          8.34         0.29 o                         
  -2   1  13          3.04          3.41         0.16 o                         
  -1   1  13         27.78         29.80         0.53 o                         
   0   1  13          3.30          4.15         0.19 o                         
   1   1  13          0.27          0.36         0.10 o                         
   2   1  13         20.42         20.21         0.64 o                         
   3   1  13         10.52          8.96         0.39 o                         
  -6   2  13         15.82         16.93         0.39 o                         
  -5   2  13          0.92          1.15         0.13 o                         
  -4   2  13          3.74          4.61         0.30 o                         
  -3   2  13         18.93         18.90         0.36 o                         
  -2   2  13        135.28        120.23         2.13 o                         
  -1   2  13          7.00          8.05         0.26 o                         
   0   2  13        181.08        165.81         1.20 o                         
   1   2  13          1.35          0.89         0.12 o                         
   2   2  13         33.67         24.90         0.70 o                         
  -5   3  13         30.59         20.62         0.40 o                         
  -4   3  13          5.20          7.89         0.36 o                         
  -3   3  13        137.05        127.47         1.76 o                         
  -2   3  13          1.89          3.63         0.22 o                         
  -1   3  13        105.25         77.32         0.93 o                         
   0   3  13          1.71          1.03         0.10 o                         
   1   3  13         69.05         51.62         5.57 o                         
  -5   4  13          0.11          0.12         0.08 o                         
  -4   4  13         12.73         11.79         0.39 o                         
  -3   4  13         13.42         14.26         0.31 o                         
  -2   4  13         32.32         33.86         0.56 o                         
  -1   4  13          0.48          0.86         0.10 o                         
   0   4  13         55.15         59.74         0.85 o                         
  -4   5  13          0.40          0.28         0.09 o                         
  -3   5  13         38.23         34.96         0.43 o                         
  -2   5  13         20.39         16.10         0.34 o                         
  -1   5  13        140.12        125.04         1.94 o                         
  -1  -7  14          0.04          0.29         0.11 o                         
   0  -7  14          0.48          0.98         0.09 o                         
   1  -7  14          5.69          5.26         0.18 o                         
  -2  -6  14          8.93          3.99         0.22 o                         
  -1  -6  14         17.46         18.74         0.43 o                         
   0  -6  14         55.94         54.45         0.66 o                         
   1  -6  14          0.70          0.71         0.09 o                         
   2  -6  14         33.55         32.74         0.35 o                         
  -3  -5  14        103.31        104.01         1.55 o                         
  -2  -5  14          7.68          8.43         0.35 o                         
  -1  -5  14         50.12         48.67         0.79 o                         
   0  -5  14          4.98          4.85         0.19 o                         
   1  -5  14          0.33          0.30         0.07 o                         
   2  -5  14         22.76         22.95         0.29 o                         
   3  -5  14         27.55         21.75         0.27 o                         
  -4  -4  14         22.46         17.17         0.60 o                         
  -3  -4  14         17.04         15.66         0.64 o                         
  -2  -4  14         23.26         19.14         0.54 o                         
  -1  -4  14          0.33          0.25         0.09 o                         
   0  -4  14          0.04          0.42         0.08 o                         
   1  -4  14         26.53         32.01         0.62 o                         
   2  -4  14         40.83         48.53         0.79 o                         
   3  -4  14         95.09         92.19         0.98 o                         
  -4  -3  14         37.33         35.84         0.82 o                         
  -3  -3  14         43.87         42.51         0.80 o                         
  -2  -3  14          3.45          3.80         0.18 o                         
  -1  -3  14         37.45         35.35         0.53 o                         
   0  -3  14         15.13         16.79         0.33 o                         
   1  -3  14         47.28         50.72         0.61 o                         
   2  -3  14         11.46         11.62         0.27 o                         
   3  -3  14          0.86          0.87         0.07 o                         
  -5  -2  14          5.76          6.38         0.28 o                         
  -4  -2  14        110.59        109.43         1.05 o                         
  -3  -2  14        134.42        122.74         2.31 o                         
  -2  -2  14        103.04         88.03         2.60 o                         
  -1  -2  14        382.12        390.76         1.86 o                         
   0  -2  14        235.02        231.89         2.42 o                         
   1  -2  14         68.32         62.13         0.51 o                         
   2  -2  14         17.86         16.06         0.32 o                         
   3  -2  14         28.99         27.40         0.50 o                         
  -5  -1  14         51.81         51.81         0.78 o                         
  -4  -1  14         51.06         58.05         1.46 o                         
  -3  -1  14         32.72         31.43         0.83 o                         
  -2  -1  14          0.89          0.82         0.12 o                         
  -1  -1  14         36.23         36.05         0.85 o                         
   0  -1  14         81.42         89.41         1.26 o                         
   1  -1  14         28.40         32.34         0.77 o                         
   2  -1  14        221.34        231.42         2.04 o                         
   3  -1  14         12.26         12.17         0.43 o                         
  -5   0  14         25.39         28.46         0.55 o                         
  -4   0  14         41.58         43.82         0.80 o                         
  -3   0  14          0.17          0.28         0.11 o                         
  -2   0  14          0.01          0.35         0.12 o                         
  -1   0  14         27.62         23.46         0.52 o                         
   0   0  14          0.85          0.77         0.11 o                         
   1   0  14         54.36         46.11         0.66 o                         
   2   0  14         11.74         12.05         0.35 o                         
  -5   1  14          0.25          0.36         0.09 o                         
  -4   1  14          0.81          1.55         0.15 o                         
  -3   1  14         36.27         34.27         0.51 o                         
  -2   1  14          1.70          2.56         0.19 o                         
  -1   1  14          9.06          9.49         0.33 o                         
   0   1  14         86.33         84.46         1.15 o                         
   1   1  14         13.08         14.82         0.53 o                         
   2   1  14        168.73        160.36         3.03 o                         
  -5   2  14          0.08          0.14         0.09 o                         
  -4   2  14          9.14         10.47         0.37 o                         
  -3   2  14         35.46         40.87         0.62 o                         
  -2   2  14         27.20         30.83         0.61 o                         
  -1   2  14         22.72         22.95         0.40 o                         
   0   2  14         10.30         11.40         0.31 o                         
   1   2  14         50.80         51.88         0.77 o                         
  -4   3  14         19.15         16.58         0.43 o                         
  -3   3  14         16.34         13.88         0.41 o                         
  -2   3  14          4.96          8.69         0.50 o                         
  -1   3  14          0.49          0.29         0.09 o                         
   0   3  14         24.24         24.45         0.60 o                         
  -4   4  14          2.78          1.20         0.17 o                         
  -3   4  14         33.34         24.62         0.48 o                         
  -2   4  14          3.80          7.10         0.39 o                         
  -1   4  14          9.58          5.22         0.32 o                         
   0  -6  15          2.40          2.74         0.16 o                         
   1  -6  15         57.71         66.00         1.03 o                         
  -2  -5  15          1.57          0.61         0.11 o                         
  -1  -5  15          7.00          6.34         0.18 o                         
   0  -5  15          0.28          0.14         0.06 o                         
   1  -5  15          0.11          0.13         0.05 o                         
   2  -5  15         40.46         45.71         0.82 o                         
  -3  -4  15         55.64         47.78         1.60 o                         
  -2  -4  15          0.41          0.27         0.11 o                         
  -1  -4  15        110.84        105.97         1.50 o                         
   0  -4  15         31.25         32.62         0.62 o                         
   1  -4  15         62.69         60.64         0.51 o                         
   2  -4  15        132.95        131.52         1.18 o                         
  -4  -3  15         25.65         23.49         0.65 o                         
  -3  -3  15          0.06          0.38         0.11 o                         
  -2  -3  15         67.84         68.04         0.93 o                         
  -1  -3  15          0.38          0.85         0.12 o                         
   0  -3  15          0.81          0.29         0.08 o                         
   1  -3  15         26.27         26.49         0.44 o                         
   2  -3  15          0.30          0.22         0.05 o                         
  -4  -2  15          7.59          7.59         0.29 o                         
  -3  -2  15         39.74         34.05         0.81 o                         
  -2  -2  15          5.53          6.09         0.24 o                         
  -1  -2  15          2.20          1.91         0.17 o                         
   0  -2  15          2.25          2.83         0.15 o                         
   1  -2  15          3.07          4.02         0.22 o                         
   2  -2  15         53.44         53.48         0.60 o                         
  -4  -1  15         13.85         17.11         0.39 o                         
  -3  -1  15         10.12          7.91         0.37 o                         
  -2  -1  15         10.68         10.00         0.55 o                         
  -1  -1  15         11.26         13.29         0.36 o                         
   0  -1  15          3.53          4.38         0.18 o                         
   1  -1  15          0.24          0.24         0.07 o                         
  -4   0  15          0.01          0.11         0.09 o                         
  -3   0  15          9.24          8.15         0.26 o                         
  -2   0  15         82.44         87.49         0.98 o                         
  -1   0  15          7.30          6.77         0.22 o                         
   0   0  15         87.70         91.22         1.69 o                         
   1   0  15          0.82          0.80         0.08 o                         
  -4   1  15         21.37         20.36         0.65 o                         
  -3   1  15          4.17          7.37         0.35 o                         
  -2   1  15         32.63         34.18         0.45 o                         
  -1   1  15         32.89         43.24         0.55 o                         
   0   1  15          2.43          3.36         0.17 o                         
   1   1  15         14.27         17.65         0.53 o                         
  -3   2  15          3.24          3.34         0.20 o                         
  -2   2  15         66.93         57.28         0.82 o                         
  -1   2  15          0.02          0.18         0.07 o                         
  -1  -4  16         76.95         72.93         2.62 o                         
   0  -4  16         53.33         54.87         0.67 o                         
  -2  -3  16         26.35         28.88         0.73 o                         
  -1  -3  16         32.58         35.73         0.58 o                         
   0  -3  16         37.23         38.35         0.81 o                         
  -2  -2  16          4.47          5.40         0.19 o                         
  -1  -2  16         59.86         57.75         0.76 o                         
   0  -2  16          9.32          9.13         0.29 o                         
  -3  -1  16          2.44          3.12         0.25 o                         
  -2  -1  16         10.08         13.30         0.63 o                         
  -1  -1  16         10.89         13.11         0.35 o                         
   0  -1  16        127.25        126.98         1.11 o                         
  -3   0  16         47.90         52.36         0.96 o                         
  -2   0  16          0.09          0.16         0.09 o                         
  -1   0  16         32.12         39.91         0.49 o                         
                                                                                
