# Supplementary material for: Salt forms of amides: protonation of acetanilide
Source: Acta Crystallogr C Struct Chem. 2024 Aug 6;80(Pt 9):514–22. doi: 10.1107/S2053229624007332 (PMC11371003; doi:10.1107/S2053229624007332)
Supplement: Supplementary file 6 [file c-80-00514-ACTHI2Brsup6.hkl]

data_ACTHI2Br                                                                   
_shelx_title ' shelxt_a.res in P2(1)/m'                                         
_shelx_refln_list_code          4                                               
_shelx_F_calc_maximum      714.04                                               
_exptl_crystal_F_000      1360.97                                               
_reflns_d_resolution_high  0.8128                                               
                                                                                
loop_                                                                           
 _space_group_symop_operation_xyz                                               
 'x, y, z'                                                                      
 '-x, y+1/2, -z'                                                                
 '-x, -y, -z'                                                                   
 'x, -y-1/2, z'                                                                 
                                                                                
_cell_length_a     5.8956                                                       
_cell_length_b    18.6224                                                       
_cell_length_c    19.9632                                                       
_cell_angle_alpha  90.000                                                       
_cell_angle_beta   91.970                                                       
_cell_angle_gamma  90.000                                                       
                                                                                
_shelx_F_squared_multiplier     1.000                                           
                                                                                
loop_                                                                           
 _refln_index_h                                                                 
 _refln_index_k                                                                 
 _refln_index_l                                                                 
 _refln_F_squared_calc                                                          
 _refln_F_squared_meas                                                          
 _refln_F_squared_sigma                                                         
 _refln_observed_status                                                         
   1   0   0        218.06        304.21        30.69 o                         
   2   0   0      15170.82      14590.88       360.95 o                         
   3   0   0        291.92        361.29        81.87 o                         
   4   0   0         27.02         87.24        59.12 o                         
   5   0   0      15540.74      13621.35       592.22 o                         
   6   0   0        671.39        718.53       130.90 o                         
   7   0   0        331.34        492.27        68.31 o                         
   1   1   0       2110.95       2563.38        73.59 o                         
   2   1   0      31300.93      29869.76       684.99 o                         
   3   1   0       6304.81       6753.09       174.61 o                         
   4   1   0        784.50        746.85        49.43 o                         
   5   1   0       7821.05       6321.40       204.49 o                         
   6   1   0        877.91        696.20        61.83 o                         
   7   1   0       1231.63       1615.38        75.84 o                         
   0   2   0     164193.70     174815.88      6247.80 o                         
   1   2   0        596.82        759.70        23.83 o                         
   2   2   0       9704.89      10627.78       167.85 o                         
   3   2   0         48.13        121.76        49.34 o                         
   4   2   0        487.78        410.93        37.74 o                         
   5   2   0      17906.90      16206.43       576.96 o                         
   6   2   0        987.26       1054.92        86.38 o                         
   7   2   0        317.69        573.76        73.97 o                         
   1   3   0       1436.93       1857.26        45.88 o                         
   2   3   0      26250.45      25217.55       392.91 o                         
   3   3   0       6896.28       7237.90       225.07 o                         
   4   3   0        500.13        401.34        32.69 o                         
   5   3   0       6541.46       5613.41       208.56 o                         
   6   3   0        492.60        446.79        50.80 o                         
   7   3   0       1518.28       2491.93       135.11 o                         
   0   4   0     509857.16     516620.66      9494.76 o                         
   1   4   0       1288.83       1617.83        44.46 o                         
   2   4   0       7755.42       7679.63       174.82 o                         
   3   4   0        512.20        476.22        56.09 o                         
   4   4   0        154.26        120.44        32.75 o                         
   5   4   0      15311.16      13937.00       604.09 o                         
   6   4   0        924.30       1117.36        90.36 o                         
   7   4   0         98.14        153.21        64.24 o                         
   1   5   0       2191.59       2757.39        89.02 o                         
   2   5   0      18606.28      18339.29       701.79 o                         
   3   5   0       5619.95       5582.00       195.55 o                         
   4   5   0       1288.05       1010.42        71.50 o                         
   5   5   0       4915.90       4341.58       186.94 o                         
   6   5   0        688.44        590.43        89.95 o                         
   7   5   0        983.08       1565.61       123.69 o                         
   0   6   0     394979.47     382309.09     30503.90 o                         
   1   6   0        344.56        431.68        37.83 o                         
   2   6   0      11362.67      12127.86       537.51 o                         
   3   6   0        162.73        182.88        52.16 o                         
   4   6   0        675.31        497.85        71.79 o                         
   5   6   0      13639.58      13027.90       516.62 o                         
   6   6   0        355.88        345.16        79.06 o                         
   1   7   0       1366.82       1498.74        87.58 o                         
   2   7   0      12743.72      12036.78       282.51 o                         
   3   7   0       5188.30       5103.03       167.82 o                         
   4   7   0        233.68        240.53        62.72 o                         
   5   7   0       4879.47       4755.25       358.83 o                         
   6   7   0        579.30        198.52       148.15 o                         
   0   8   0     222190.38     228454.78      4567.75 o                         
   1   8   0        214.82        288.76        46.83 o                         
   2   8   0       4012.17       4199.67       123.61 o                         
   3   8   0         30.11         57.18        24.23 o                         
   4   8   0         14.94         32.46        54.40 o                         
   5   8   0       9486.86      10699.65       431.54 o                         
   6   8   0        815.80        663.68       157.52 o                         
   1   9   0        492.90        597.62        47.86 o                         
   2   9   0      18194.58      18431.24       581.40 o                         
   3   9   0       2655.85       2570.37       126.27 o                         
   4   9   0        274.84        266.19        58.70 o                         
   5   9   0       4625.14       4621.97       518.80 o                         
   6   9   0        282.34        165.74        48.62 o                         
   0  10   0     174396.23     176752.94     16206.82 o                         
   1  10   0        410.31        470.01        42.61 o                         
   2  10   0       2823.35       2885.41        96.50 o                         
   3  10   0         20.70         43.65        22.40 o                         
   4  10   0        503.11        389.15        57.82 o                         
   5  10   0       7719.14       8658.99       935.10 o                         
   6  10   0        147.20         93.90        28.78 o                         
   1  11   0       1065.95       1126.83        50.74 o                         
   2  11   0       6631.47       6054.02       221.83 o                         
   3  11   0       2131.26       2013.75        61.29 o                         
   4  11   0        619.80        606.69        71.81 o                         
   5  11   0       1937.71       2070.24       359.93 o                         
   6  11   0        353.34        163.93        29.53 o                         
   0  12   0     114605.85      97165.16      3423.17 o                         
   1  12   0        109.01        121.89        18.42 o                         
   2  12   0       5435.19       5126.54       115.20 o                         
   3  12   0        105.25        114.63        21.55 o                         
   4  12   0         20.92          9.14        23.34 o                         
   5  12   0       5747.92       6575.33      1395.73 o                         
   6  12   0        329.20        320.30       182.13 o                         
   1  13   0        421.28        406.70        36.87 o                         
   2  13   0       2998.28       2861.23        78.21 o                         
   3  13   0       2288.29       2164.76        63.81 o                         
   4  13   0         44.56         63.94        23.20 o                         
   5  13   0       1453.71       1694.70       124.17 o                         
   0  14   0      53747.55      46848.59      1327.90 o                         
   1  14   0        227.91        259.46        34.37 o                         
   2  14   0        448.52        414.74        23.90 o                         
   3  14   0         35.55         28.24        18.49 o                         
   4  14   0        177.99        147.23        20.46 o                         
   5  14   0       3367.43       4507.38       249.44 o                         
   1  15   0        367.41        338.11        28.98 o                         
   2  15   0       4814.31       4670.81       153.04 o                         
   3  15   0        680.97        666.30        47.43 o                         
   4  15   0        173.97        207.11        19.93 o                         
   5  15   0       1250.59       1641.64       105.54 o                         
   0  16   0      48333.05      44053.77      1299.07 o                         
   1  16   0         50.59         82.11        22.10 o                         
   2  16   0       2019.23       1779.04        70.65 o                         
   3  16   0         38.47         48.64        16.81 o                         
   4  16   0         15.04         12.81        11.94 o                         
   5  16   0       2312.44       2732.81       526.42 o                         
   1  17   0        176.62        178.92        34.03 o                         
   2  17   0       1541.76       1310.12        54.49 o                         
   3  17   0        556.31        510.19        35.72 o                         
   4  17   0         83.64         86.77        17.16 o                         
   0  18   0      21407.39      20459.93      1019.15 o                         
   1  18   0         55.61         64.83        23.44 o                         
   2  18   0        217.45        199.52        17.62 o                         
   3  18   0         16.82         22.17        11.84 o                         
   4  18   0         17.39          4.59         9.51 o                         
   1  19   0        164.19        131.90        24.32 o                         
   2  19   0        742.55        811.43       121.72 o                         
   3  19   0        439.65        414.13        25.89 o                         
   0  20   0      11402.53      11510.54       576.13 o                         
   1  20   0         58.13         51.43        16.61 o                         
   2  20   0        468.23        505.18       133.52 o                         
   3  20   0         38.59         34.14         7.81 o                         
   1  21   0         72.01         92.00        32.66 o                         
   2  21   0        590.67        739.20       229.25 o                         
   0  22   0       6065.20       9738.54       485.40 o                         
   1  22   0         34.29         44.46        11.75 o                         
   2  22   0        155.79        246.02        25.46 o                         
  -7   0   1         23.99        -10.83        50.73 o                         
  -6   0   1       2100.64       1608.29       174.13 o                         
  -5   0   1        917.57        861.62        81.39 o                         
  -4   0   1       1288.16       1025.00        78.52 o                         
  -3   0   1       6180.48       7141.11       309.53 o                         
  -2   0   1       1837.21       1781.87        88.46 o                         
  -1   0   1       2656.50       2321.97        60.66 o                         
   1   0   1      33777.81      32829.83       838.62 o                         
   2   0   1      50293.12      47344.05      1295.90 o                         
   3   0   1       1767.72       1637.98       212.99 o                         
   4   0   1       8531.96       7279.42       473.37 o                         
   5   0   1       3299.48       2895.14       173.75 o                         
   6   0   1        113.27        148.96        68.03 o                         
   7   0   1       1471.10       2004.56       134.16 o                         
  -7   1   1        301.71        493.56        46.37 o                         
  -6   1   1         17.59         24.98        47.24 o                         
  -5   1   1        287.29        205.12        40.49 o                         
  -4   1   1       5905.71       5425.54       204.43 o                         
  -3   1   1      35129.65      35800.11       771.06 o                         
  -2   1   1      21186.89      20938.31       318.37 o                         
  -1   1   1      30746.56      27346.91       582.92 o                         
   0   1   1       1567.15       1175.22        58.09 o                         
   1   1   1      26247.33      25444.47       651.31 o                         
   2   1   1      80322.91      79512.54      1270.04 o                         
   3   1   1       4031.21       3943.69       242.96 o                         
   4   1   1      15627.30      13372.71       518.10 o                         
   5   1   1         36.74        105.56        37.74 o                         
   6   1   1       6051.54       6044.73       203.33 o                         
   7   1   1          3.51         -7.27        37.37 o                         
  -7   2   1        216.80        293.68        39.41 o                         
  -6   2   1        474.54        453.83        69.10 o                         
  -5   2   1       1366.34       1184.22        60.19 o                         
  -4   2   1        835.23        717.34        43.24 o                         
  -3   2   1        574.65        543.02        58.22 o                         
  -2   2   1         32.94         38.37        29.70 o                         
  -1   2   1         80.10        100.14        14.13 o                         
   0   2   1          2.87         39.19        16.57 o                         
   1   2   1      24800.58      24841.07       562.15 o                         
   2   2   1      62548.29      66467.21       995.90 o                         
   3   2   1      14807.21      16487.86       423.79 o                         
   4   2   1       3963.57       3401.75       145.59 o                         
   5   2   1       2658.37       2409.34        95.72 o                         
   6   2   1       2152.12       2711.40       196.55 o                         
   7   2   1       1307.12       1963.13       123.56 o                         
  -7   3   1        356.78        560.79        54.69 o                         
  -6   3   1         51.31         36.38        39.57 o                         
  -5   3   1        283.17        246.75        40.02 o                         
  -4   3   1       3475.80       3078.55       120.83 o                         
  -3   3   1      18557.68      18341.37       353.60 o                         
  -2   3   1      20676.60      22052.37       335.33 o                         
  -1   3   1      80584.86      76972.47      1040.96 o                         
   0   3   1        470.23        463.44        27.00 o                         
   1   3   1      81449.49      80659.23      1878.43 o                         
   2   3   1      78323.28      79503.23      1528.19 o                         
   3   3   1       5249.27       4698.09       172.79 o                         
   4   3   1      14313.50      12465.31       489.25 o                         
   5   3   1          4.99         45.68        36.11 o                         
   6   3   1      10377.54      10475.39       295.85 o                         
   7   3   1          3.74         21.29        38.61 o                         
  -7   4   1         76.93        108.53        61.09 o                         
  -6   4   1        699.96        814.23        78.44 o                         
  -5   4   1        754.43        777.33        54.48 o                         
  -4   4   1        502.37        400.78        46.35 o                         
  -3   4   1       2614.61       3079.01       105.92 o                         
  -2   4   1        507.46        611.80        35.66 o                         
  -1   4   1       1294.52       1274.56        42.80 o                         
   0   4   1          1.74         20.09        24.46 o                         
   1   4   1      29514.21      31295.15       996.53 o                         
   2   4   1      39959.23      43791.73       783.55 o                         
   3   4   1       1908.81       1630.43        97.45 o                         
   4   4   1       4384.02       3574.95       155.96 o                         
   5   4   1       4099.82       3654.39       146.19 o                         
   6   4   1        281.67        393.24        56.00 o                         
   7   4   1       1316.21       2071.26       154.64 o                         
  -7   5   1        304.96        450.90        68.52 o                         
  -6   5   1         53.55         68.43        59.77 o                         
  -5   5   1        173.10        102.74        66.02 o                         
  -4   5   1       3221.15       2536.20       124.78 o                         
  -3   5   1      21302.73      21068.87       659.55 o                         
  -2   5   1      12845.42      14288.30       295.36 o                         
  -1   5   1      37373.23      40055.06      1139.55 o                         
   0   5   1       1883.67       1651.82        47.22 o                         
   1   5   1      27186.06      27697.01       910.46 o                         
   2   5   1      50018.30      54785.92      2527.47 o                         
   3   5   1       5044.05       4994.40       283.67 o                         
   4   5   1       8424.78       6309.67       206.62 o                         
   5   5   1        101.41        190.77        65.69 o                         
   6   5   1       4507.63       5594.94       241.12 o                         
   7   5   1          0.96         39.23        52.37 o                         
  -6   6   1        742.16        891.80       268.68 o                         
  -5   6   1        560.89        524.32       108.08 o                         
  -4   6   1        787.09        863.14        71.24 o                         
  -3   6   1        182.60        180.23        51.58 o                         
  -2   6   1        345.06        365.26        40.72 o                         
  -1   6   1       7282.26       7361.38       274.26 o                         
   0   6   1         17.87         81.22        29.38 o                         
   1   6   1      34605.32      35706.20       704.53 o                         
   2   6   1      30095.81      30289.78       806.00 o                         
   3   6   1       9675.62      10192.62       363.01 o                         
   4   6   1       5778.71       5295.33       184.46 o                         
   5   6   1       1594.22       1619.84       127.79 o                         
   6   6   1        413.56        606.72       119.80 o                         
  -6   7   1         18.02         88.86       129.39 o                         
  -5   7   1        396.15        257.15       161.01 o                         
  -4   7   1       3924.91       4057.50       183.87 o                         
  -3   7   1      21198.76      20933.42       683.88 o                         
  -2   7   1      15103.56      15606.51       667.21 o                         
  -1   7   1      22191.38      20640.83       769.60 o                         
   0   7   1          9.64         60.76        26.15 o                         
   1   7   1      22641.30      23228.62       885.93 o                         
   2   7   1      52609.66      53472.91      1372.03 o                         
   3   7   1       2310.89       2246.53       118.03 o                         
   4   7   1      11383.45      10853.43       323.61 o                         
   5   7   1          6.18        111.70       144.24 o                         
   6   7   1       5675.64       4433.79       224.43 o                         
  -6   8   1        566.97        306.86       138.52 o                         
  -5   8   1        780.51        743.06        92.13 o                         
  -4   8   1        634.77        687.04        77.96 o                         
  -3   8   1       1430.94       1499.59        74.40 o                         
  -2   8   1        211.90        242.58        40.47 o                         
  -1   8   1        722.84        873.18        65.34 o                         
   0   8   1         16.80         46.59        34.83 o                         
   1   8   1       5781.59       5853.47       189.46 o                         
   2   8   1      31986.03      35814.42       716.61 o                         
   3   8   1       2550.03       2341.21        66.29 o                         
   4   8   1       2584.84       2442.33       124.88 o                         
   5   8   1       2221.31       2043.44       136.17 o                         
   6   8   1       1046.69        799.29        79.91 o                         
  -6   9   1         51.40         86.86       111.76 o                         
  -5   9   1         19.07         73.36        61.33 o                         
  -4   9   1       2658.64       2684.36       127.40 o                         
  -3   9   1       9667.86       8998.60       376.71 o                         
  -2   9   1       8809.03       9126.46       338.33 o                         
  -1   9   1      25300.28      21617.93       543.53 o                         
   0   9   1       1311.82       1296.24        59.18 o                         
   1   9   1      23436.37      22311.58       845.90 o                         
   2   9   1      35325.78      38481.83      1449.54 o                         
   3   9   1       1612.20       1538.71        52.69 o                         
   4   9   1       8348.95       7746.39       335.61 o                         
   5   9   1         31.58         49.76        61.00 o                         
   6   9   1       3994.26       3120.83       188.12 o                         
  -6  10   1        595.68        307.13        79.87 o                         
  -5  10   1        477.04        480.79        73.63 o                         
  -4  10   1         92.12         55.58        54.55 o                         
  -3  10   1         58.90         74.84        25.43 o                         
  -2  10   1        686.44        625.64        34.81 o                         
  -1  10   1       2209.67       2047.13        73.52 o                         
   0  10   1         22.00         30.07        32.63 o                         
   1  10   1      13271.84      12414.21       393.98 o                         
   2  10   1      18013.01      18525.40       359.46 o                         
   3  10   1       3519.51       3427.96        86.79 o                         
   4  10   1       1724.25       1600.49       127.78 o                         
   5  10   1       1099.21       1088.04       211.33 o                         
   6  10   1        242.20        279.12        39.75 o                         
  -6  11   1         26.86         28.56        16.24 o                         
  -5  11   1        245.89        286.42        60.99 o                         
  -4  11   1       1796.34       1826.36       162.49 o                         
  -3  11   1      10764.85      10522.80       274.20 o                         
  -2  11   1       5810.53       5996.69       332.42 o                         
  -1  11   1      11130.08       9888.02       214.35 o                         
   0  11   1         13.53         62.01        34.45 o                         
   1  11   1       9509.65       8672.32       193.72 o                         
   2  11   1      17424.05      17600.19       401.07 o                         
   3  11   1       1705.36       1495.46        51.66 o                         
   4  11   1       3065.43       2830.08       111.83 o                         
   5  11   1         80.33        108.49        53.31 o                         
  -6  12   1        153.56         36.71        14.78 o                         
  -5  12   1         44.04         36.28        46.50 o                         
  -4  12   1        279.77        243.16        31.91 o                         
  -3  12   1         72.58         56.67        20.25 o                         
  -2  12   1        202.52        172.22        20.15 o                         
  -1  12   1        559.48        488.67        26.11 o                         
   0  12   1         42.62         55.99        24.94 o                         
   1  12   1       6872.24       6278.56       117.19 o                         
   2  12   1       9796.16       9541.41       184.85 o                         
   3  12   1       2104.39       1942.09        59.10 o                         
   4  12   1       3505.67       3388.97       121.97 o                         
   5  12   1       1220.61       1247.83       396.38 o                         
   6  12   1        188.56        234.61       110.27 o                         
  -5  13   1         39.80         37.18        39.16 o                         
  -4  13   1        980.46        968.00        50.42 o                         
  -3  13   1       3104.97       2809.39        95.52 o                         
  -2  13   1       6391.86       6552.90       241.55 o                         
  -1  13   1      10889.52      10551.10       396.24 o                         
   0  13   1        169.41        141.35        20.47 o                         
   1  13   1      10125.24       9749.44       220.47 o                         
   2  13   1      19165.95      19148.29       521.84 o                         
   3  13   1        998.92        956.21        39.94 o                         
   4  13   1       4666.10       4857.38       213.92 o                         
   5  13   1          1.51         15.39        47.68 o                         
  -5  14   1        303.01        404.07        53.33 o                         
  -4  14   1         64.61         46.47        17.08 o                         
  -3  14   1         50.82         58.09        21.74 o                         
  -2  14   1        103.78         83.86        16.41 o                         
  -1  14   1        901.37        791.45        50.53 o                         
   0  14   1          7.73         53.58        18.98 o                         
   1  14   1       5765.21       5476.88       122.94 o                         
   2  14   1       8265.13       8465.45       223.37 o                         
   3  14   1       2256.40       2283.42        73.77 o                         
   4  14   1        510.18        521.34        44.77 o                         
   5  14   1        372.63        537.38        61.59 o                         
  -5  15   1         57.46         58.95        21.20 o                         
  -4  15   1        921.34        945.89        48.76 o                         
  -3  15   1       3786.38       3355.56       142.13 o                         
  -2  15   1       1826.12       1682.27        60.59 o                         
  -1  15   1       6429.48       6184.88       205.31 o                         
   0  15   1         28.38         29.44        16.73 o                         
   1  15   1       6037.89       6169.02       141.29 o                         
   2  15   1       6433.14       6537.69       165.65 o                         
   3  15   1        381.54        411.03        27.79 o                         
   4  15   1       1298.95       1270.31        54.30 o                         
   5  15   1         81.18        117.43        35.52 o                         
  -5  16   1         40.58         38.14        16.25 o                         
  -4  16   1         27.52         35.08        12.35 o                         
  -3  16   1        131.65        111.60        19.38 o                         
  -2  16   1        538.45        427.33        28.70 o                         
  -1  16   1         40.36         56.39        22.74 o                         
   0  16   1        122.46        124.68        21.77 o                         
   1  16   1       1466.44       1358.52        51.06 o                         
   2  16   1       4068.54       4185.54       152.11 o                         
   3  16   1        478.22        428.37        29.70 o                         
   4  16   1       1114.27       1070.12        45.81 o                         
   5  16   1        488.04        447.17       119.55 o                         
  -4  17   1        581.69        608.70        35.46 o                         
  -3  17   1       1829.10       1604.83        76.82 o                         
  -2  17   1       2328.48       2115.28        78.42 o                         
  -1  17   1       2718.27       2426.26       148.33 o                         
   0  17   1        165.46        160.48        29.28 o                         
   1  17   1       2288.69       2391.97       117.07 o                         
   2  17   1       5555.48       5208.91       169.46 o                         
   3  17   1        261.16        236.89        24.58 o                         
   4  17   1       1458.41       1396.60        65.24 o                         
  -4  18   1         15.41         18.24         8.56 o                         
  -3  18   1          1.52          8.13        11.30 o                         
  -2  18   1        129.85         94.53        13.60 o                         
  -1  18   1        715.75        689.01        57.39 o                         
   0  18   1          3.21         40.83        17.08 o                         
   1  18   1       2035.15       1890.32       117.44 o                         
   2  18   1       2447.16       2336.07        82.86 o                         
   3  18   1       1094.72       1039.37        51.91 o                         
   4  18   1        421.47        361.77        22.87 o                         
  -4  19   1        297.57        442.12        35.31 o                         
  -3  19   1        764.65        738.01        38.74 o                         
  -2  19   1       1073.03       1372.82       346.63 o                         
  -1  19   1       2380.15       2149.07       126.57 o                         
   0  19   1         87.19         76.69        18.67 o                         
   1  19   1       2278.67       2210.17       129.06 o                         
   2  19   1       3072.80       3821.63       764.63 o                         
   3  19   1        119.63        115.46        12.73 o                         
  -3  20   1         39.32         32.12         8.21 o                         
  -2  20   1         58.09         55.34        32.01 o                         
  -1  20   1         72.36         96.48        19.68 o                         
   0  20   1         43.36         67.71        12.40 o                         
   1  20   1        873.91        827.37        56.68 o                         
   2  20   1       1195.07       1878.87        70.47 o                         
   3  20   1        267.14        215.16        15.32 o                         
  -2  21   1        453.80        579.32       194.83 o                         
  -1  21   1       1256.01       1129.86        68.07 o                         
   0  21   1          5.48         11.48         7.47 o                         
   1  21   1       1062.63       1475.51       357.73 o                         
   2  21   1       1113.40       1578.38        56.82 o                         
  -1  22   1        183.19        184.48        54.43 o                         
   0  22   1         15.66         50.60        23.72 o                         
   1  22   1        495.63        741.17        32.25 o                         
  -7   0   2        224.31        300.10        56.84 o                         
  -6   0   2       5543.71       3997.40       280.60 o                         
  -5   0   2        197.54        194.24        63.09 o                         
  -4   0   2        508.50        432.77        55.10 o                         
  -3   0   2       7967.42       7798.81       275.34 o                         
  -2   0   2          1.68         33.49        33.87 o                         
  -1   0   2      62723.05      55029.20      1133.61 o                         
   0   0   2        168.74        256.03        34.79 o                         
   1   0   2      10947.05      10752.13       215.94 o                         
   2   0   2      13456.37      13905.95       684.25 o                         
   3   0   2      14477.02      14998.67       667.54 o                         
   4   0   2      14078.09      11917.72       752.25 o                         
   5   0   2        892.43        753.09        76.40 o                         
   6   0   2        343.29        432.96        80.40 o                         
   7   0   2         82.24         84.68        53.18 o                         
  -7   1   2        936.03       1148.29        58.79 o                         
  -6   1   2        923.62        948.25        75.21 o                         
  -5   1   2       4732.09       4151.08       147.60 o                         
  -4   1   2       1345.86       1290.65        53.69 o                         
  -3   1   2       6259.71       6566.13       175.47 o                         
  -2   1   2      27755.93      27865.81       435.75 o                         
  -1   1   2        286.40        391.50        18.35 o                         
   0   1   2       1883.74       1801.70        89.14 o                         
   1   1   2        541.79        649.19        31.81 o                         
   2   1   2        349.24        406.45        37.15 o                         
   3   1   2       2114.12       2172.77       162.49 o                         
   4   1   2      11679.42      10225.91       319.81 o                         
   5   1   2        713.83        807.82        56.70 o                         
   6   1   2        517.09        459.28        54.87 o                         
   7   1   2          7.67         17.93        35.35 o                         
  -7   2   2         26.00         32.99        31.44 o                         
  -6   2   2       2911.13       2701.94       173.07 o                         
  -5   2   2        168.63        147.60        40.86 o                         
  -4   2   2       1029.40       1058.26        74.22 o                         
  -3   2   2      14164.78      15881.60       468.34 o                         
  -2   2   2       2518.69       3098.29        77.89 o                         
  -1   2   2     135505.41     127213.00      5139.33 o                         
   0   2   2       9460.30      10556.20       643.55 o                         
   1   2   2      32063.24      31652.85       775.48 o                         
   2   2   2       4909.62       5407.39       139.97 o                         
   3   2   2       9814.16      10124.01       419.86 o                         
   4   2   2      14643.35      13429.87       537.74 o                         
   5   2   2       2448.68       2096.70       109.01 o                         
   6   2   2        334.74        298.33        48.58 o                         
   7   2   2         41.03         89.84        42.77 o                         
  -7   3   2        990.23       1360.82        91.83 o                         
  -6   3   2       1627.90       1569.17       101.79 o                         
  -5   3   2       7452.11       6449.23       217.14 o                         
  -4   3   2       3505.34       3549.56       147.35 o                         
  -3   3   2       7123.19       7780.72       160.43 o                         
  -2   3   2      21351.98      21822.84       353.85 o                         
  -1   3   2         10.82         61.41        20.14 o                         
   0   3   2       1800.00       1557.22        42.77 o                         
   1   3   2         78.39        131.84        20.94 o                         
   2   3   2         21.56         66.66        37.08 o                         
   3   3   2       2738.07       3095.20       137.31 o                         
   4   3   2      12134.15      10508.09       427.89 o                         
   5   3   2         35.77         30.43        42.62 o                         
   6   3   2        705.46        658.93        64.78 o                         
   7   3   2         46.06         60.25        39.11 o                         
  -7   4   2         37.53         53.44        54.77 o                         
  -6   4   2       2245.49       2326.82        93.85 o                         
  -5   4   2        206.82        178.73        36.02 o                         
  -4   4   2        298.34        354.50        41.07 o                         
  -3   4   2       4255.84       4615.29       124.70 o                         
  -2   4   2         24.61         32.95        29.84 o                         
  -1   4   2      90233.79      89647.08      2893.99 o                         
   0   4   2       8825.41       8252.35       225.42 o                         
   1   4   2      17355.51      16834.61       247.23 o                         
   2   4   2      16695.31      18480.33       931.47 o                         
   3   4   2      25343.95      27278.17       745.07 o                         
   4   4   2      10966.47       9203.06       262.82 o                         
   5   4   2        659.69        544.26        50.55 o                         
   6   4   2         29.15         58.34        34.87 o                         
   7   4   2         41.15        127.16        62.90 o                         
  -6   5   2        400.54        527.79       134.52 o                         
  -5   5   2       4274.68       3465.43       185.58 o                         
  -4   5   2       1173.14       1237.46       165.47 o                         
  -3   5   2       4444.88       5210.46       178.52 o                         
  -2   5   2       9996.58      10492.58       293.46 o                         
  -1   5   2        209.40        394.58        35.75 o                         
   0   5   2       1552.46       1291.29        39.51 o                         
   1   5   2       2030.14       2305.22       101.27 o                         
   2   5   2         92.47        140.29        50.31 o                         
   3   5   2       4003.14       4315.17       968.73 o                         
   4   5   2      10862.91       9113.79       252.22 o                         
   5   5   2       1572.75       1578.31       115.65 o                         
   6   5   2        278.36        271.82        49.41 o                         
  -6   6   2       4690.82       5461.52       333.57 o                         
  -5   6   2          6.03        -43.41       143.95 o                         
  -4   6   2        181.12        186.91        62.48 o                         
  -3   6   2      13117.13      14285.01       424.79 o                         
  -2   6   2       1398.64       1986.28        97.60 o                         
  -1   6   2      56850.63      59191.57      2631.24 o                         
   0   6   2       7561.92       7339.26       145.76 o                         
   1   6   2       9973.70      11003.38       530.80 o                         
   2   6   2       3478.68       3493.39       142.66 o                         
   3   6   2       5644.01       6020.55       259.31 o                         
   4   6   2      10531.96       8942.29       261.43 o                         
   5   6   2       2397.78       2375.81       348.75 o                         
   6   6   2         15.29         36.04        36.84 o                         
  -6   7   2       1022.42        541.17       170.69 o                         
  -5   7   2       3490.78       3413.93       304.21 o                         
  -4   7   2        806.86        634.90        97.19 o                         
  -3   7   2       6104.99       6530.23       199.11 o                         
  -2   7   2      15890.68      17093.35      1076.17 o                         
  -1   7   2        492.20        647.37        47.29 o                         
   0   7   2       1167.18        909.43        47.01 o                         
   1   7   2        308.87        321.44        37.60 o                         
   2   7   2        165.41        243.21        56.96 o                         
   3   7   2       1083.12       1192.87        65.79 o                         
   4   7   2       6945.83       6428.49       216.11 o                         
   5   7   2        144.02        242.74        76.67 o                         
   6   7   2        457.12        352.56        87.55 o                         
  -6   8   2       1094.11        716.45       160.28 o                         
  -5   8   2         17.50         91.50        65.06 o                         
  -4   8   2       1200.45       1093.18       136.85 o                         
  -3   8   2       2795.98       2746.92       112.28 o                         
  -2   8   2        121.52        199.73        38.51 o                         
  -1   8   2      55665.71      51731.41      1613.39 o                         
   0   8   2        108.32        111.73        26.70 o                         
   1   8   2      12732.15      12455.09       466.58 o                         
   2   8   2       5625.31       6382.61       258.75 o                         
   3   8   2       7307.34       7154.14       265.30 o                         
   4   8   2       9812.40      10508.63       349.87 o                         
   5   8   2        686.78        568.41        90.57 o                         
   6   8   2          3.39         -4.98        31.32 o                         
  -6   9   2        716.68        211.76       126.12 o                         
  -5   9   2       2764.79       3037.03       168.10 o                         
  -4   9   2       1986.48       2058.86       164.78 o                         
  -3   9   2       2648.10       2232.24        76.52 o                         
  -2   9   2      16721.34      16360.55      1101.00 o                         
  -1   9   2          9.04          1.35        34.76 o                         
   0   9   2        193.21        149.64        27.11 o                         
   1   9   2         26.41         37.63        36.16 o                         
   2   9   2        640.01        766.01        58.78 o                         
   3   9   2       1460.82       1393.42        50.45 o                         
   4   9   2       6304.35       4611.25       280.00 o                         
   5   9   2         15.65         32.60       101.13 o                         
   6   9   2        235.85        134.22        35.27 o                         
  -6  10   2       2037.48       1407.61        93.95 o                         
  -5  10   2         17.00         -1.70        57.09 o                         
  -4  10   2         48.21         43.01        45.91 o                         
  -3  10   2       3161.34       3087.76       106.20 o                         
  -2  10   2        237.48        314.45        27.93 o                         
  -1  10   2      29934.49      26381.55       829.21 o                         
   0  10   2       2958.73       3223.26       134.10 o                         
   1  10   2       4766.45       4394.50       164.57 o                         
   2  10   2       2299.71       2479.93        68.24 o                         
   3  10   2       7210.50       7213.93       153.62 o                         
   4  10   2       6020.28       5867.31       353.52 o                         
   5  10   2        879.48        696.84       116.80 o                         
   6  10   2         16.72         11.43        21.35 o                         
  -6  11   2        248.80        156.57        47.84 o                         
  -5  11   2       1710.77       1746.28       175.39 o                         
  -4  11   2        308.18        341.94        65.59 o                         
  -3  11   2       1822.68       1686.00        91.07 o                         
  -2  11   2       3567.15       3570.03       137.96 o                         
  -1  11   2        324.88        367.73        37.23 o                         
   0  11   2        378.70        322.89        34.93 o                         
   1  11   2        508.83        452.45        38.16 o                         
   2  11   2         22.40         31.30        18.14 o                         
   3  11   2       1952.21       1999.87        61.34 o                         
   4  11   2       4231.01       4162.23       146.10 o                         
   5  11   2        453.75        304.42        44.78 o                         
   6  11   2        200.63        146.80        26.20 o                         
  -6  12   2       1071.37       1198.42       421.96 o                         
  -5  12   2          2.83         48.84        44.40 o                         
  -4  12   2        196.81        230.50        30.46 o                         
  -3  12   2       3600.10       3160.43       105.57 o                         
  -2  12   2         20.51         35.14        16.20 o                         
  -1  12   2      26287.66      25306.69       755.91 o                         
   0  12   2        232.69        219.23        27.97 o                         
   1  12   2       5583.02       5248.81       114.33 o                         
   2  12   2       3157.79       3244.36        77.40 o                         
   3  12   2       2337.27       2227.15        70.27 o                         
   4  12   2       4695.49       4688.10       158.58 o                         
   5  12   2       1070.39        582.88        54.93 o                         
   6  12   2          6.76         21.89        30.08 o                         
  -5  13   2       1653.23       1680.89       376.89 o                         
  -4  13   2        357.09        322.93        31.03 o                         
  -3  13   2       3099.36       2832.75        91.23 o                         
  -2  13   2       6530.75       6505.70       251.61 o                         
  -1  13   2        199.95        185.94        20.50 o                         
   0  13   2        150.06        121.58        26.06 o                         
   1  13   2        152.20        179.27        22.18 o                         
   2  13   2        146.19        183.19        20.92 o                         
   3  13   2        285.05        301.65        24.06 o                         
   4  13   2       2717.12       2802.58       125.68 o                         
   5  13   2        108.10        101.70        50.54 o                         
  -5  14   2          4.82          9.65        23.67 o                         
  -4  14   2         70.22         60.64        19.02 o                         
  -3  14   2        723.36        644.13        39.76 o                         
  -2  14   2        126.57        142.31        18.19 o                         
  -1  14   2      11993.49      11414.87       485.59 o                         
   0  14   2       1388.28       1297.73        51.37 o                         
   1  14   2       1485.07       1474.67        51.16 o                         
   2  14   2        754.35        775.57        35.27 o                         
   3  14   2       3302.39       3459.17        92.63 o                         
   4  14   2       3289.72       3568.97       120.84 o                         
   5  14   2        297.67        335.93        52.45 o                         
  -5  15   2        546.85        563.82        94.77 o                         
  -4  15   2        494.85        458.96        29.99 o                         
  -3  15   2        507.63        415.68        37.67 o                         
  -2  15   2       2665.20       2464.99       116.85 o                         
  -1  15   2         10.35         32.46        21.76 o                         
   0  15   2         47.43         41.45        16.46 o                         
   1  15   2         10.74         25.14        18.53 o                         
   2  15   2         94.76        102.43        15.32 o                         
   3  15   2       1195.34       1310.87        49.82 o                         
   4  15   2       1839.98       1948.71       109.30 o                         
   5  15   2          8.56         47.10        31.08 o                         
  -5  16   2          1.57          5.49        14.22 o                         
  -4  16   2         54.93         58.25        13.35 o                         
  -3  16   2        949.56        842.82        49.07 o                         
  -2  16   2          2.91         11.06        14.24 o                         
  -1  16   2       9803.56       9521.41       300.93 o                         
   0  16   2         53.74         58.14        16.73 o                         
   1  16   2       2173.50       2180.97        68.21 o                         
   2  16   2        921.72        951.44        35.21 o                         
   3  16   2       1002.81       1040.19        65.11 o                         
   4  16   2       2237.86       2452.65        86.34 o                         
   5  16   2        583.42        555.77        45.64 o                         
  -4  17   2         82.73        101.35        13.49 o                         
  -3  17   2        839.71        707.46        43.18 o                         
  -2  17   2       2495.14       2217.91        81.76 o                         
  -1  17   2        242.69        186.39        34.74 o                         
   0  17   2         11.66          8.66        14.87 o                         
   1  17   2        146.83        174.90        26.49 o                         
   2  17   2        252.42        269.08        20.15 o                         
   3  17   2        186.90        215.50        20.63 o                         
   4  17   2        868.37        838.21        43.77 o                         
  -4  18   2         68.51         62.70        10.46 o                         
  -3  18   2        303.07        279.03        23.68 o                         
  -2  18   2         90.94         77.58        13.79 o                         
  -1  18   2       4680.57       4224.15       231.49 o                         
   0  18   2         98.22         95.20        17.23 o                         
   1  18   2        733.47        637.25        54.96 o                         
   2  18   2        290.60        302.07        19.98 o                         
   3  18   2        481.86        486.10        30.57 o                         
   4  18   2       1224.52       1213.45        53.98 o                         
  -4  19   2         92.21        189.02        24.43 o                         
  -3  19   2        434.78        391.01        24.88 o                         
  -2  19   2       1104.67       1392.32       342.86 o                         
  -1  19   2         41.20         35.38        19.99 o                         
   0  19   2         26.87         35.97        12.38 o                         
   1  19   2          7.74         -3.76        15.54 o                         
   2  19   2         32.89         40.07        13.90 o                         
   3  19   2        252.71        247.40        18.82 o                         
  -3  20   2        209.11        179.35        13.87 o                         
  -2  20   2          6.75         14.94        10.11 o                         
  -1  20   2       2588.59       2574.54       142.37 o                         
   0  20   2         21.99         26.58         9.45 o                         
   1  20   2        277.41        373.35        70.66 o                         
   2  20   2        198.46        235.40        17.57 o                         
   3  20   2        522.86        482.05        25.41 o                         
  -2  21   2        546.20        484.36        33.28 o                         
  -1  21   2         26.07         25.18        12.42 o                         
   0  21   2          1.76          5.68         7.23 o                         
   1  21   2         13.07         16.99        11.26 o                         
   2  21   2         80.88         88.58        12.20 o                         
  -1  22   2       1568.71       2152.14       547.69 o                         
   0  22   2          3.74          5.41        19.01 o                         
   1  22   2        229.41        346.76        21.29 o                         
  -7   0   3        193.45        185.63        53.13 o                         
  -6   0   3        101.68         83.46        73.06 o                         
  -5   0   3       3799.76       3485.91       327.93 o                         
  -4   0   3       1749.14       1646.87        93.86 o                         
  -3   0   3      10732.75      11733.37       374.26 o                         
  -2   0   3        445.13        373.51        43.44 o                         
  -1   0   3      39445.41      37480.64      1079.63 o                         
   0   0   3       1018.92       1003.57       167.52 o                         
   1   0   3       2084.21       2562.49       146.26 o                         
   2   0   3        170.97        342.63        54.56 o                         
   3   0   3      17912.92      17869.34       770.63 o                         
   4   0   3      22819.61      21247.70      1201.16 o                         
   5   0   3        400.05        310.36        75.58 o                         
   6   0   3        674.65        689.19        80.23 o                         
   7   0   3        462.96        697.42       100.51 o                         
  -7   1   3         45.30         53.62        33.84 o                         
  -6   1   3        726.54        706.29        77.15 o                         
  -5   1   3        466.47        359.54        58.26 o                         
  -4   1   3       1263.32       1101.57        57.48 o                         
  -3   1   3      47694.66      51492.12      1169.02 o                         
  -2   1   3      18587.17      17375.68       294.18 o                         
  -1   1   3      11909.87      10708.17       320.16 o                         
   0   1   3       2606.04       2151.69       130.12 o                         
   1   1   3       3681.36       3868.52        82.42 o                         
   2   1   3      42772.95      42435.18       725.67 o                         
   3   1   3       7308.01       8115.80       309.74 o                         
   4   1   3       1106.44        840.19        42.50 o                         
   5   1   3       8095.16       7093.31       223.31 o                         
   6   1   3         13.29          6.80        46.58 o                         
   7   1   3          0.63         13.06        35.14 o                         
  -7   2   3        194.03        168.75        34.52 o                         
  -6   2   3        120.18        117.53        44.86 o                         
  -5   2   3        111.91         87.31        47.20 o                         
  -4   2   3       2367.32       2245.19       130.24 o                         
  -3   2   3      18432.13      20379.18       353.22 o                         
  -2   2   3       4798.33       4738.13       115.64 o                         
  -1   2   3      69734.23      66979.80      3212.72 o                         
   0   2   3       2471.01       2590.71       203.34 o                         
   1   2   3       3412.42       2757.48       100.93 o                         
   2   2   3      13157.39      14927.12       300.47 o                         
   3   2   3      25596.46      26785.95       563.50 o                         
   4   2   3      19357.14      17932.67       707.22 o                         
   5   2   3       2108.52       1920.21        99.39 o                         
   6   2   3       1039.41       1120.76        69.04 o                         
   7   2   3         91.46        188.64        45.06 o                         
  -7   3   3        355.19        438.71        37.22 o                         
  -6   3   3        313.61        259.82        45.27 o                         
  -5   3   3       1625.76       1330.23       110.50 o                         
  -4   3   3       1506.13       1387.20        85.38 o                         
  -3   3   3      41468.89      47049.47       971.97 o                         
  -2   3   3      21254.88      20650.28       579.50 o                         
  -1   3   3      30067.02      28870.08      1440.71 o                         
   0   3   3      31067.10      32071.01      1957.78 o                         
   1   3   3       2933.43       3135.69        67.68 o                         
   2   3   3      41957.59      42063.69       718.71 o                         
   3   3   3       3271.52       3140.26       127.83 o                         
   4   3   3         68.34         94.37        31.00 o                         
   5   3   3       5819.52       5067.26       146.43 o                         
   6   3   3        235.66        195.71        52.75 o                         
   7   3   3         55.78        134.56        65.50 o                         
  -7   4   3        149.43        230.36        59.24 o                         
  -6   4   3         11.84          7.96        33.75 o                         
  -5   4   3       1897.58       1441.14       131.84 o                         
  -4   4   3       2218.89       1854.81       117.50 o                         
  -3   4   3      17329.67      21264.88       661.11 o                         
  -2   4   3        234.85        333.93        33.31 o                         
  -1   4   3      59842.99      67484.49      4498.64 o                         
   0   4   3       2829.00       2646.76       100.12 o                         
   1   4   3       1960.60       1493.22        55.65 o                         
   2   4   3       1000.55       1126.04        54.01 o                         
   3   4   3      20452.83      23480.48       976.24 o                         
   4   4   3      18011.13      16226.18       695.35 o                         
   5   4   3        451.42        411.51        54.56 o                         
   6   4   3        630.14        725.50        56.50 o                         
   7   4   3        175.86        483.69        77.44 o                         
  -6   5   3        958.86        946.88        90.77 o                         
  -5   5   3        165.02        147.49        69.01 o                         
  -4   5   3       1584.78       1627.30       137.59 o                         
  -3   5   3      46234.72      55861.57      2519.79 o                         
  -2   5   3       9215.59       9373.78       343.01 o                         
  -1   5   3      12987.12      14220.49       819.65 o                         
   0   5   3       2680.67       1940.32        59.98 o                         
   1   5   3       4078.58       4093.05       310.88 o                         
   2   5   3      43598.09      51154.27      3734.21 o                         
   3   5   3       9606.86      10400.43       623.58 o                         
   4   5   3        517.89        467.13        62.38 o                         
   5   5   3       7465.59       7777.20       670.63 o                         
   6   5   3         67.41         49.71        34.98 o                         
  -6   6   3         17.80         12.74       145.84 o                         
  -5   6   3        991.87        831.17       101.76 o                         
  -4   6   3       1042.18       1036.93       131.79 o                         
  -3   6   3      13262.13      14492.29       400.49 o                         
  -2   6   3       4740.01       5478.14       200.39 o                         
  -1   6   3      41600.02      42923.57      1853.47 o                         
   0   6   3        922.33        762.40        60.38 o                         
   1   6   3       1359.67       1018.25        51.06 o                         
   2   6   3      10362.71      11560.58       399.50 o                         
   3   6   3      16191.15      14393.74      1032.51 o                         
   4   6   3      16934.22      16566.82       848.46 o                         
   5   6   3       1188.89       1273.98       102.94 o                         
   6   6   3        446.57        303.16        52.29 o                         
  -6   7   3        164.83        261.72       147.45 o                         
  -5   7   3        623.86        656.66        96.13 o                         
  -4   7   3        722.01        901.94       124.83 o                         
  -3   7   3      25899.06      27500.18       671.75 o                         
  -2   7   3      15553.15      16919.08       823.28 o                         
  -1   7   3      13611.43      13764.90       446.08 o                         
   0   7   3       4782.23       3817.16       115.44 o                         
   1   7   3        260.43        250.94        33.34 o                         
   2   7   3      19781.81      20902.46       510.86 o                         
   3   7   3       3379.21       3134.67       120.11 o                         
   4   7   3        479.27        413.30        59.48 o                         
   5   7   3       4050.68       4427.75       920.13 o                         
   6   7   3          6.68         22.22        51.12 o                         
  -6   8   3          0.47        118.15       124.36 o                         
  -5   8   3        351.18        307.15        94.04 o                         
  -4   8   3       1243.05       1155.72       113.72 o                         
  -3   8   3       4883.61       5101.36       167.93 o                         
  -2   8   3        186.42        176.03        37.62 o                         
  -1   8   3      21604.09      20547.98       663.06 o                         
   0   8   3       1019.89        897.21        46.59 o                         
   1   8   3        122.90         89.01        30.74 o                         
   2   8   3        510.59        578.26        61.04 o                         
   3   8   3      10509.72      10333.37       269.01 o                         
   4   8   3      11215.11      11501.74       437.40 o                         
   5   8   3        477.63        352.11        72.95 o                         
   6   8   3        903.92        672.37        70.05 o                         
  -6   9   3        356.33        227.53        56.13 o                         
  -5   9   3        953.16        987.63        99.81 o                         
  -4   9   3        461.55        499.84       105.00 o                         
  -3   9   3      18865.57      18546.17       651.95 o                         
  -2   9   3       8347.89       7883.04       222.10 o                         
  -1   9   3       4228.12       3524.61        98.34 o                         
   0   9   3       6053.28       5129.76       145.29 o                         
   1   9   3       4321.12       4165.25       186.83 o                         
   2   9   3      18672.40      19431.79       368.31 o                         
   3   9   3       1623.52       1556.93        52.56 o                         
   4   9   3        376.20        323.70        50.74 o                         
   5   9   3       3896.28       2924.63       261.06 o                         
   6   9   3         79.61         49.70        28.94 o                         
  -6  10   3          1.60         26.05        36.90 o                         
  -5  10   3        384.44        505.54        74.23 o                         
  -4  10   3       1386.18       1515.15       145.94 o                         
  -3  10   3       9880.04       9314.23       264.95 o                         
  -2  10   3        691.51        680.14        36.83 o                         
  -1  10   3      19988.60      19272.50       566.54 o                         
   0  10   3        689.88        593.03        33.78 o                         
   1  10   3        360.61        228.33        32.86 o                         
   2  10   3       1909.93       2077.81        67.03 o                         
   3  10   3      12646.74      12945.17       242.91 o                         
   4  10   3       6737.54       6614.17       667.71 o                         
   5  10   3        383.44        327.93        55.51 o                         
   6  10   3        378.70        255.86        36.30 o                         
  -6  11   3        202.07        126.25        29.07 o                         
  -5  11   3         96.86        122.24        55.53 o                         
  -4  11   3        380.79        282.02        62.91 o                         
  -3  11   3      20380.10      19024.18       698.59 o                         
  -2  11   3       4296.47       4118.07       108.88 o                         
  -1  11   3       5645.96       5508.98       141.58 o                         
   0  11   3       1237.36        980.05        62.43 o                         
   1  11   3        541.46        510.15        25.46 o                         
   2  11   3      14633.86      14709.78       351.25 o                         
   3  11   3       5391.08       5264.83       110.85 o                         
   4  11   3        390.98        386.60        33.87 o                         
   5  11   3       2694.00       1857.09       109.78 o                         
   6  11   3          7.12         29.06        16.61 o                         
  -6  12   3         32.03         10.84        19.23 o                         
  -5  12   3        753.35        908.61        65.76 o                         
  -4  12   3        139.80        137.92        24.97 o                         
  -3  12   3       2353.54       2238.94       158.15 o                         
  -2  12   3        607.83        543.72        30.68 o                         
  -1  12   3      13245.05      13113.64       427.23 o                         
   0  12   3        211.79        176.40        25.14 o                         
   1  12   3        552.92        524.17        24.53 o                         
   2  12   3       2073.61       2079.85        53.55 o                         
   3  12   3       4009.70       4144.89        89.55 o                         
   4  12   3       8489.00       9363.14       281.39 o                         
   5  12   3        308.48        292.95       113.30 o                         
  -5  13   3        425.07        415.16        41.49 o                         
  -4  13   3        464.83        463.31        35.29 o                         
  -3  13   3       7541.88       7472.46       476.33 o                         
  -2  13   3       6180.33       5867.69       225.96 o                         
  -1  13   3       4559.39       4088.40       192.98 o                         
   0  13   3       2241.25       1985.12       183.31 o                         
   1  13   3        491.13        544.27        29.73 o                         
   2  13   3       6508.38       6657.37       131.15 o                         
   3  13   3        554.61        532.01        28.32 o                         
   4  13   3         33.69         45.57        22.15 o                         
   5  13   3       1509.22       2184.58       146.75 o                         
  -5  14   3         90.26         98.17        27.91 o                         
  -4  14   3        995.27        885.93        45.05 o                         
  -3  14   3       3569.80       3085.03       109.02 o                         
  -2  14   3        193.14        163.21        19.02 o                         
  -1  14   3       6725.73       6949.75       186.04 o                         
   0  14   3        280.77        301.67        33.06 o                         
   1  14   3        240.64        226.75        26.00 o                         
   2  14   3        482.82        467.18        24.39 o                         
   3  14   3       5564.91       6084.07       156.12 o                         
   4  14   3       2870.89       3271.26       112.44 o                         
   5  14   3        158.35        164.94        43.80 o                         
  -5  15   3        220.40        213.41        25.79 o                         
  -4  15   3         74.09         97.45        18.21 o                         
  -3  15   3       7877.92       6828.27       259.05 o                         
  -2  15   3       1571.37       1370.71        68.42 o                         
  -1  15   3       1317.15       1292.64        70.90 o                         
   0  15   3       1437.67       1205.39        48.97 o                         
   1  15   3        517.82        562.94        32.83 o                         
   2  15   3       5568.58       5631.51       130.44 o                         
   3  15   3       1838.07       1959.17        65.64 o                         
   4  15   3        290.00        291.84        24.50 o                         
   5  15   3       1173.97       1338.01        88.13 o                         
  -5  16   3        177.65        191.86        34.26 o                         
  -4  16   3         63.66         71.78        13.76 o                         
  -3  16   3       1019.69        932.44        52.20 o                         
  -2  16   3        159.02        116.92        17.95 o                         
  -1  16   3       4492.68       4102.15       233.15 o                         
   0  16   3         77.57         90.68        17.81 o                         
   1  16   3         45.05         53.70        23.45 o                         
   2  16   3        347.90        336.47        21.30 o                         
   3  16   3       2079.24       2476.72       120.78 o                         
   4  16   3       2416.59       2737.28       105.06 o                         
   5  16   3         57.91         45.30        22.37 o                         
  -4  17   3         35.51         34.89        11.62 o                         
  -3  17   3       2992.72       2952.97       128.92 o                         
  -2  17   3       1885.19       1628.00        61.16 o                         
  -1  17   3        719.19        554.31        54.09 o                         
   0  17   3        145.58        109.16        20.01 o                         
   1  17   3        502.23        529.68        39.63 o                         
   2  17   3       2309.87       2589.69        94.85 o                         
   3  17   3        570.78        559.41        36.41 o                         
   4  17   3        106.39         97.25        14.30 o                         
  -4  18   3        213.55        190.15        15.97 o                         
  -3  18   3        726.91        691.84        39.13 o                         
  -2  18   3        236.24        181.83        17.04 o                         
  -1  18   3       1982.23       1791.06       113.04 o                         
   0  18   3         65.76         64.84        15.59 o                         
   1  18   3         57.36         62.56        22.43 o                         
   2  18   3        406.84        412.09        19.83 o                         
   3  18   3       1701.78       1785.17        77.55 o                         
   4  18   3       1235.70       1201.76        62.77 o                         
  -3  19   3       1950.55       1896.02        82.55 o                         
  -2  19   3       1102.20        964.63        39.16 o                         
  -1  19   3       1014.55        933.32        67.13 o                         
   0  19   3        686.74        651.54        45.71 o                         
   1  19   3         15.76         23.95        14.33 o                         
   2  19   3       1289.52       1751.34        71.26 o                         
   3  19   3        343.57        313.49        20.90 o                         
  -3  20   3        385.63        315.71        19.16 o                         
  -2  20   3         26.07         30.14        12.55 o                         
  -1  20   3       1129.35       1068.71        68.71 o                         
   0  20   3         18.10         14.31         8.71 o                         
   1  20   3         74.14         93.56        15.39 o                         
   2  20   3         64.22         73.38        11.63 o                         
   3  20   3        670.65        649.45        30.89 o                         
  -2  21   3        331.76        319.46        25.00 o                         
  -1  21   3        203.87        198.83        21.69 o                         
   0  21   3        189.03        183.86        14.11 o                         
   1  21   3        197.67        218.94        15.82 o                         
   2  21   3        891.52       1292.57        48.86 o                         
  -1  22   3        744.85        991.18       259.32 o                         
   0  22   3          8.21          3.27        18.13 o                         
   1  22   3         30.50         48.45         9.31 o                         
  -7   0   4       1786.23       1952.18       164.08 o                         
  -6   0   4        240.44        161.80        72.60 o                         
  -5   0   4         48.57         -1.07        65.69 o                         
  -4   0   4        320.33        348.04        58.61 o                         
  -3   0   4      18309.32      19035.57       567.02 o                         
  -2   0   4       1099.63        870.31        71.14 o                         
  -1   0   4        251.90        332.64        24.14 o                         
   0   0   4       2709.91       2318.99       201.34 o                         
   1   0   4      10053.96       9933.21       340.63 o                         
   2   0   4       9103.70       8190.95       258.44 o                         
   3   0   4      25392.68      27490.07       872.84 o                         
   4   0   4       1258.46       1089.36        88.21 o                         
   5   0   4       3600.22       3413.36       258.44 o                         
   6   0   4         80.31        142.55        68.84 o                         
   7   0   4        112.24        121.08        52.23 o                         
  -7   1   4         69.82         52.86        35.83 o                         
  -6   1   4        485.22        480.52        68.79 o                         
  -5   1   4         26.18         41.41        44.43 o                         
  -4   1   4        921.39        967.15        63.62 o                         
  -3   1   4       3483.15       3879.40       103.41 o                         
  -2   1   4       4631.97       5103.72       141.54 o                         
  -1   1   4        555.46        451.21        23.11 o                         
   0   1   4         81.55         71.17        13.45 o                         
   1   1   4       3113.27       3477.27       104.92 o                         
   2   1   4      40388.21      43558.58       946.15 o                         
   3   1   4       8980.43       9906.08       269.27 o                         
   4   1   4       5132.84       4721.34       180.15 o                         
   5   1   4         42.13         92.04        43.31 o                         
   6   1   4        281.83        413.28        53.40 o                         
   7   1   4       2867.80       4387.56       184.76 o                         
  -7   2   4       1711.64       1793.77        82.71 o                         
  -6   2   4         35.19         73.54        44.00 o                         
  -5   2   4        707.26        538.43        54.30 o                         
  -4   2   4        154.18        174.97        37.30 o                         
  -3   2   4      26946.38      29947.45       531.12 o                         
  -2   2   4      13749.65      14372.38       384.24 o                         
  -1   2   4      79716.50      79248.70      2401.48 o                         
   0   2   4       9161.76       9871.87       548.06 o                         
   1   2   4      42728.87      45381.39      1114.49 o                         
   2   2   4      19337.26      20493.46       721.35 o                         
   3   2   4      19606.67      22020.08       577.76 o                         
   4   2   4        247.78        258.81        35.92 o                         
   5   2   4       2868.43       2959.05        91.97 o                         
   6   2   4        475.99        736.42        64.85 o                         
   7   2   4          2.58        -57.58        65.82 o                         
  -7   3   4        161.31        177.60        35.30 o                         
  -6   3   4        476.88        558.82        53.36 o                         
  -5   3   4        164.34        136.92        43.74 o                         
  -4   3   4       1720.08       1908.60       109.92 o                         
  -3   3   4       3538.64       4152.45        97.92 o                         
  -2   3   4         24.34         27.44        31.85 o                         
  -1   3   4       2258.82       2417.39       106.27 o                         
   0   3   4        277.92        240.41        26.74 o                         
   1   3   4      12247.59      12676.56       378.85 o                         
   2   3   4      17023.46      16139.76       286.50 o                         
   3   3   4      10448.36      12128.24       453.42 o                         
   4   3   4       4085.27       3858.27       131.80 o                         
   5   3   4          2.72         53.53        36.90 o                         
   6   3   4        114.19        194.35        58.30 o                         
   7   3   4       2296.60       3636.19       228.47 o                         
  -7   4   4       2048.67       2535.39       167.60 o                         
  -6   4   4        381.14        300.80        40.81 o                         
  -5   4   4         11.42         11.98        42.11 o                         
  -4   4   4         71.97         94.45        33.43 o                         
  -3   4   4      20240.59      23291.43       454.93 o                         
  -2   4   4       1721.73       1432.68        68.75 o                         
  -1   4   4      15963.50      18651.83       883.20 o                         
   0   4   4        394.19        408.78        31.04 o                         
   1   4   4       3181.24       3218.57        85.83 o                         
   2   4   4       3071.25       2415.04        71.11 o                         
   3   4   4      19459.45      21311.27       662.00 o                         
   4   4   4       1259.15       1158.76        56.41 o                         
   5   4   4       1996.84       2156.88       111.27 o                         
   6   4   4        248.00        428.40        46.70 o                         
  -6   5   4        532.11        692.70        94.16 o                         
  -5   5   4         30.59         35.73        44.98 o                         
  -4   5   4        904.44        950.72       141.84 o                         
  -3   5   4       5387.71       6613.82       312.04 o                         
  -2   5   4        482.51        558.70        42.30 o                         
  -1   5   4        406.89        406.38        30.88 o                         
   0   5   4        339.86        456.60        32.85 o                         
   1   5   4       4754.44       4590.15       154.93 o                         
   2   5   4      23743.91      23182.96       549.90 o                         
   3   5   4       6749.35       6951.16       817.29 o                         
   4   5   4       4047.79       3911.06       191.78 o                         
   5   5   4         55.70         52.86        58.21 o                         
   6   5   4        193.79        211.29        39.72 o                         
  -6   6   4          0.89         38.77       148.83 o                         
  -5   6   4        303.78        162.85        69.43 o                         
  -4   6   4         30.79         87.49        62.82 o                         
  -3   6   4      16114.50      19823.61      1157.17 o                         
  -2   6   4       7986.32       9631.85       589.27 o                         
  -1   6   4      11904.12      12611.81       428.16 o                         
   0   6   4       2056.75       2068.07       107.98 o                         
   1   6   4       1881.92       1662.77        68.87 o                         
   2   6   4      12999.06      13239.94       366.51 o                         
   3   6   4      11262.19      12795.63       868.53 o                         
   4   6   4        180.55        205.90        42.84 o                         
   5   6   4       3335.99       3051.10       149.32 o                         
   6   6   4        159.16        250.56        41.26 o                         
  -6   7   4        319.83        116.38       143.26 o                         
  -5   7   4         66.78        100.05        64.67 o                         
  -4   7   4        961.60       1214.64       218.41 o                         
  -3   7   4       1532.32       1737.81       116.78 o                         
  -2   7   4       2546.09       2958.26       131.86 o                         
  -1   7   4          9.97         37.74        27.19 o                         
   0   7   4        117.58         97.94        27.48 o                         
   1   7   4       3135.21       2817.28       126.32 o                         
   2   7   4      24053.16      25171.65       663.19 o                         
   3   7   4       6777.81       6641.70       415.41 o                         
   4   7   4       3122.50       2966.18       118.28 o                         
   5   7   4         74.32        109.64        42.96 o                         
   6   7   4        140.52        206.21        49.87 o                         
  -6   8   4        190.81        209.48       136.72 o                         
  -5   8   4         82.01        111.24        52.36 o                         
  -4   8   4         67.58        165.72        76.89 o                         
  -3   8   4      12673.08      13341.99       389.76 o                         
  -2   8   4       2664.12       2685.36        83.69 o                         
  -1   8   4      16397.34      16188.45       383.29 o                         
   0   8   4       7191.00       7224.96       271.73 o                         
   1   8   4       5683.29       5568.54       282.82 o                         
   2   8   4       5355.28       5411.20       188.41 o                         
   3   8   4      17155.36      17286.01       309.49 o                         
   4   8   4        759.58        711.58        68.24 o                         
   5   8   4       1016.92       1043.77        86.40 o                         
   6   8   4        166.63        191.68        39.31 o                         
  -6   9   4        120.76        105.40        63.69 o                         
  -5   9   4         11.32         10.45        46.95 o                         
  -4   9   4        874.66        831.33        73.84 o                         
  -3   9   4       2680.67       2704.19        85.79 o                         
  -2   9   4        731.07        744.26        40.96 o                         
  -1   9   4        195.82        258.72        30.83 o                         
   0   9   4         44.56         49.27        23.79 o                         
   1   9   4       1857.96       1655.39        64.09 o                         
   2   9   4      11023.41      11081.78       281.08 o                         
   3   9   4       4439.81       4501.44       157.09 o                         
   4   9   4       1683.28       1462.80        85.51 o                         
   5   9   4         24.06         70.26        33.62 o                         
   6   9   4        135.37        148.74        33.36 o                         
  -6  10   4          4.05         13.16        37.48 o                         
  -5  10   4        123.17         93.16        46.11 o                         
  -4  10   4         44.20         87.72        53.35 o                         
  -3  10   4      11130.10      10912.04       550.83 o                         
  -2  10   4       2459.01       2454.74        71.49 o                         
  -1  10   4       7352.30       7160.90       176.66 o                         
   0  10   4        203.01        239.04        26.77 o                         
   1  10   4       2351.75       2112.67        69.72 o                         
   2  10   4       2995.57       2848.78       105.95 o                         
   3  10   4       8219.53       8219.06       185.76 o                         
   4  10   4        390.71        308.60        50.17 o                         
   5  10   4       1676.38       1888.06       420.54 o                         
   6  10   4        103.25        100.73        25.59 o                         
  -6  11   4        257.21        200.32        38.37 o                         
  -5  11   4         60.27        101.65        41.56 o                         
  -4  11   4        718.94        611.28       132.62 o                         
  -3  11   4       2363.95       2221.92       132.62 o                         
  -2  11   4        534.09        513.42        35.19 o                         
  -1  11   4          4.50          7.26        21.74 o                         
   0  11   4         22.77         28.28        19.58 o                         
   1  11   4        706.33        693.71        25.77 o                         
   2  11   4      11653.92      12082.32       250.30 o                         
   3  11   4       2706.92       2773.99        82.29 o                         
   4  11   4       2410.13       2424.95        81.73 o                         
   5  11   4         11.35         11.45        25.44 o                         
   6  11   4         63.69         67.73        18.74 o                         
  -6  12   4         35.04         53.30        21.74 o                         
  -5  12   4         10.20         44.86        32.48 o                         
  -4  12   4         50.61         38.46        22.76 o                         
  -3  12   4       5131.79       5187.46       469.96 o                         
  -2  12   4       1844.22       1772.52        61.78 o                         
  -1  12   4       2637.65       2530.94       100.63 o                         
   0  12   4        391.46        349.75        33.89 o                         
   1  12   4        283.60        299.90        19.62 o                         
   2  12   4       3258.25       3335.04        83.80 o                         
   3  12   4       5341.80       5498.91       150.11 o                         
   4  12   4        164.67        167.74        25.97 o                         
   5  12   4        626.40        709.53       244.23 o                         
  -5  13   4         13.06         10.28        24.71 o                         
  -4  13   4        368.87        327.90        30.18 o                         
  -3  13   4        759.57        782.05       102.79 o                         
  -2  13   4        223.48        211.89        25.71 o                         
  -1  13   4        139.55        137.88        24.32 o                         
   0  13   4         52.91         50.73        23.42 o                         
   1  13   4       1628.36       1610.67        46.49 o                         
   2  13   4       6069.17       6153.54       137.48 o                         
   3  13   4       2364.29       2520.56        74.46 o                         
   4  13   4        364.03        371.64        28.86 o                         
   5  13   4          1.30         17.39        41.11 o                         
  -5  14   4          9.27         46.35        22.44 o                         
  -4  14   4         57.75         55.44        19.59 o                         
  -3  14   4       4593.63       4317.48       217.16 o                         
  -2  14   4       1380.85       1093.22        74.92 o                         
  -1  14   4       5003.32       5601.03       171.04 o                         
   0  14   4         44.36         73.84        23.57 o                         
   1  14   4       2694.73       2539.90        81.81 o                         
   2  14   4        878.07        878.13        31.22 o                         
   3  14   4       4422.98       4759.19       136.83 o                         
   4  14   4        322.78        326.97        31.39 o                         
   5  14   4        638.92        878.78        72.25 o                         
  -5  15   4         51.59         42.79        17.95 o                         
  -4  15   4        558.75        535.23        31.88 o                         
  -3  15   4       1535.60       1320.53        69.28 o                         
  -2  15   4        261.43        177.84        21.25 o                         
  -1  15   4        272.74        284.67        30.77 o                         
   0  15   4          8.77          5.04        16.16 o                         
   1  15   4         28.66         32.93        22.09 o                         
   2  15   4       3949.80       4370.30       111.30 o                         
   3  15   4       1113.50       1229.10        48.16 o                         
   4  15   4        984.21       1005.89        44.54 o                         
   5  15   4          3.97        -11.35        25.38 o                         
  -5  16   4         15.89         12.65        13.42 o                         
  -4  16   4         33.56         55.04        12.94 o                         
  -3  16   4       2714.22       2547.23       108.58 o                         
  -2  16   4        579.24        543.00        31.57 o                         
  -1  16   4        502.24        427.98        50.05 o                         
   0  16   4        487.59        469.55        36.30 o                         
   1  16   4         25.00         44.95        25.91 o                         
   2  16   4       1037.18       1105.33        38.68 o                         
   3  16   4       2485.02       2889.14        92.88 o                         
   4  16   4        136.24        141.43        16.23 o                         
  -4  17   4        220.03        198.16        18.54 o                         
  -3  17   4        537.49        418.57        31.28 o                         
  -2  17   4        382.53        314.65        23.04 o                         
  -1  17   4         31.69         44.03        25.26 o                         
   0  17   4          4.74          0.98        14.07 o                         
   1  17   4        163.11        166.25        26.14 o                         
   2  17   4       2969.07       3437.10       165.95 o                         
   3  17   4        646.97        716.71        45.05 o                         
   4  17   4        279.69        227.05        18.23 o                         
  -4  18   4          6.85         13.40         9.29 o                         
  -3  18   4       1247.72       1212.09        58.90 o                         
  -2  18   4        502.18        432.45        25.22 o                         
  -1  18   4        958.06        862.77        67.31 o                         
   0  18   4         24.97         29.58        12.50 o                         
   1  18   4        441.96        463.70        29.37 o                         
   2  18   4        374.00        401.26        21.44 o                         
   3  18   4       1929.73       1909.09        83.16 o                         
   4  18   4         79.35         64.75        13.68 o                         
  -3  19   4        311.62        268.36        19.85 o                         
  -2  19   4         64.43         54.31        10.47 o                         
  -1  19   4          0.57          7.39        15.58 o                         
   0  19   4         22.33         18.07        10.54 o                         
   1  19   4         38.44         47.16        13.34 o                         
   2  19   4       1572.92       1926.24       127.03 o                         
   3  19   4        492.01        433.02        24.66 o                         
  -3  20   4        935.46        772.93        36.62 o                         
  -2  20   4        287.51        250.48        24.67 o                         
  -1  20   4        266.69        216.25        25.98 o                         
   0  20   4         29.80         37.80         8.72 o                         
   1  20   4         98.96        102.11        13.35 o                         
   2  20   4        180.85        163.24        16.79 o                         
   3  20   4        622.79        548.58        26.64 o                         
  -2  21   4         37.13         29.70         8.92 o                         
  -1  21   4         10.33         11.76        10.35 o                         
   0  21   4          5.13         17.60        14.89 o                         
   1  21   4          2.04          5.70         7.99 o                         
   2  21   4        727.69        963.18        39.11 o                         
  -1  22   4        108.18         92.08        12.38 o                         
   0  22   4          3.86        -13.75        17.19 o                         
   1  22   4         30.70         34.35         6.82 o                         
  -7   0   5         26.24        151.30        51.14 o                         
  -6   0   5       1334.99        992.80       203.32 o                         
  -5   0   5       8509.09       8612.62      1312.15 o                         
  -4   0   5        973.60       1138.72       109.83 o                         
  -3   0   5      18540.96      19284.29       564.32 o                         
  -2   0   5       4508.42       3780.15       154.07 o                         
  -1   0   5      77698.94      73637.17      1609.15 o                         
   0   0   5        116.59        156.96        26.13 o                         
   1   0   5      37318.36      43455.71      1400.58 o                         
   2   0   5         65.88        251.89        79.71 o                         
   3   0   5       3403.77       3171.51       295.37 o                         
   4   0   5       3739.61       3387.07       212.58 o                         
   5   0   5         40.67         22.99        61.86 o                         
   6   0   5          1.21         86.44        65.41 o                         
  -7   1   5        928.44       1165.11        89.85 o                         
  -6   1   5       4107.51       3790.65       499.12 o                         
  -5   1   5         72.54         53.63        46.06 o                         
  -4   1   5       3936.50       4224.96       176.25 o                         
  -3   1   5       9310.63      10871.66       227.37 o                         
  -2   1   5      10886.45      11544.06       238.50 o                         
  -1   1   5     102455.47      94794.25      2245.27 o                         
   0   1   5       1090.14        938.93        30.42 o                         
   1   1   5      32597.19      37004.10      1410.25 o                         
   2   1   5       6025.11       6525.70       225.92 o                         
   3   1   5        139.03        147.22        60.44 o                         
   4   1   5       2024.59       1802.73        77.00 o                         
   5   1   5       4629.43       4991.97       158.11 o                         
   6   1   5         17.94         83.67        48.07 o                         
  -7   2   5         49.14         70.69        28.73 o                         
  -6   2   5       1998.84       1512.26       106.40 o                         
  -5   2   5      10149.78      10391.95       838.39 o                         
  -4   2   5       3889.28       4613.55       176.55 o                         
  -3   2   5      12078.60      14061.73       235.13 o                         
  -2   2   5       7531.84       7498.72       242.76 o                         
  -1   2   5        532.04        594.88        27.89 o                         
   0   2   5       2380.47       1857.67        64.22 o                         
   1   2   5       7807.43       8674.16       336.54 o                         
   2   2   5       2068.73       1958.69       124.96 o                         
   3   2   5       5339.62       5881.07       287.15 o                         
   4   2   5       8248.95       8822.22       352.97 o                         
   5   2   5        870.39        929.52        60.15 o                         
   6   2   5        393.91        348.77        76.70 o                         
  -7   3   5       1342.60       1879.93       177.25 o                         
  -6   3   5       3929.07       3281.77       219.55 o                         
  -5   3   5        161.08         76.58        55.09 o                         
  -4   3   5       3669.01       4045.91       172.28 o                         
  -3   3   5       6403.48       7299.43       163.10 o                         
  -2   3   5       6858.91       7138.72       202.49 o                         
  -1   3   5      48976.18      47145.12      1848.73 o                         
   0   3   5       6445.29       6058.63       294.52 o                         
   1   3   5      15083.15      16080.88       506.98 o                         
   2   3   5       3756.91       3960.41       149.27 o                         
   3   3   5        294.98        335.75        60.17 o                         
   4   3   5       1857.02       1682.09        66.81 o                         
   5   3   5       2283.70       2380.80        90.27 o                         
   6   3   5         14.95         27.14        57.55 o                         
  -6   4   5       1046.18        879.17        79.73 o                         
  -5   4   5       9797.54       8281.16       485.11 o                         
  -4   4   5       1079.85       1235.94        83.07 o                         
  -3   4   5      12232.33      14657.44       325.73 o                         
  -2   4   5        587.72        501.04        45.56 o                         
  -1   4   5      21371.04      21755.67       470.67 o                         
   0   4   5       2583.96       2041.87       123.99 o                         
   1   4   5       1797.13       1840.59        67.78 o                         
   2   4   5        302.25        236.52        37.82 o                         
   3   4   5       3287.66       3464.68       189.40 o                         
   4   4   5       1188.50       1219.16        60.03 o                         
   5   4   5        137.53        167.80        40.12 o                         
   6   4   5        220.18        294.63        42.09 o                         
  -6   5   5       3572.54       3429.25       225.79 o                         
  -5   5   5        316.05        210.58        48.44 o                         
  -4   5   5       2847.62       3064.74       296.28 o                         
  -3   5   5       9563.44      11757.98       478.09 o                         
  -2   5   5       8809.22       9457.63       395.70 o                         
  -1   5   5      61804.64      60122.54      1395.63 o                         
   0   5   5          1.73         36.94        26.79 o                         
   1   5   5      27014.73      26236.34       572.00 o                         
   2   5   5       6923.27       6992.33       184.41 o                         
   3   5   5        173.00        182.56        62.90 o                         
   4   5   5       2156.26       1898.45       106.27 o                         
   5   5   5       4680.57       5205.30       212.81 o                         
   6   5   5        115.99        231.43        60.69 o                         
  -6   6   5       1087.81        282.06       164.80 o                         
  -5   6   5       6831.51       6641.17       304.42 o                         
  -4   6   5       2064.94       2686.01       308.75 o                         
  -3   6   5       7781.13       9058.76       393.67 o                         
  -2   6   5       9764.44      10849.19       548.06 o                         
  -1   6   5      10447.39      10824.97       388.83 o                         
   0   6   5        390.44        297.12        30.37 o                         
   1   6   5        220.92        241.99        36.40 o                         
   2   6   5       2098.86       1803.39        87.95 o                         
   3   6   5       3874.89       3885.54       165.53 o                         
   4   6   5       6194.66       6014.55       308.45 o                         
   5   6   5         53.09         23.71        42.97 o                         
   6   6   5         52.90         60.45        30.42 o                         
  -6   7   5       2422.24       1424.82       211.22 o                         
  -5   7   5         10.30         69.62        57.36 o                         
  -4   7   5       1981.24       2545.91       161.97 o                         
  -3   7   5       5599.13       6786.19       308.54 o                         
  -2   7   5       5899.12       6382.31       383.07 o                         
  -1   7   5      43120.95      41693.21       733.19 o                         
   0   7   5         50.97         75.67        27.76 o                         
   1   7   5      15961.11      15018.26       741.73 o                         
   2   7   5       4349.28       4029.78       188.87 o                         
   3   7   5        293.97        316.51        63.02 o                         
   4   7   5       1533.00       1499.31        79.65 o                         
   5   7   5       1894.24       1640.13       114.50 o                         
   6   7   5          4.34          8.29        28.25 o                         
  -6   8   5       1170.79        743.98        76.76 o                         
  -5   8   5       6048.31       6396.67       372.92 o                         
  -4   8   5       1394.50       1571.87       101.54 o                         
  -3   8   5       9777.60      10314.62       374.07 o                         
  -2   8   5        624.49        536.67        47.53 o                         
  -1   8   5       6783.36       7006.36       204.08 o                         
   0   8   5       1497.12       1194.93        47.62 o                         
   1   8   5        109.63        125.37        29.77 o                         
   2   8   5         30.22         61.96        45.87 o                         
   3   8   5       1774.49       1745.22        60.73 o                         
   4   8   5       2182.76       2106.86       101.35 o                         
   5   8   5        570.47        548.86        96.55 o                         
   6   8   5        148.12        127.45        33.10 o                         
  -6   9   5       2608.57       2265.08       127.09 o                         
  -5   9   5         86.29         86.87        46.33 o                         
  -4   9   5       2487.00       2816.44       146.10 o                         
  -3   9   5       2429.54       2467.07        94.17 o                         
  -2   9   5       4530.16       4809.41       159.99 o                         
  -1   9   5      34994.11      34495.80       668.77 o                         
   0   9   5       1000.62       1137.10        47.40 o                         
   1   9   5       9101.23       8891.88       368.15 o                         
   2   9   5       1675.14       1717.45        57.23 o                         
   3   9   5        143.65        128.71        23.07 o                         
   4   9   5        505.78        422.20        42.59 o                         
   5   9   5       1670.72       1709.25       355.88 o                         
   6   9   5         11.07         20.51        22.47 o                         
  -6  10   5        683.71        472.02        55.44 o                         
  -5  10   5       4108.87       4884.39       233.94 o                         
  -4  10   5       1148.59       1491.06       197.19 o                         
  -3  10   5       4453.69       4297.85       295.83 o                         
  -2  10   5       1931.53       2079.13        71.30 o                         
  -1  10   5       6379.84       6371.53       156.57 o                         
   0  10   5        504.29        418.51        30.91 o                         
   1  10   5        248.09        264.90        25.14 o                         
   2  10   5        942.03        938.40        37.03 o                         
   3  10   5       3012.97       3045.50        86.08 o                         
   4  10   5       2064.43       1783.76       121.94 o                         
   5  10   5         81.49         39.85        28.83 o                         
   6  10   5         55.18         36.19        19.45 o                         
  -6  11   5       1247.46        883.74       187.50 o                         
  -5  11   5         76.79         74.58        43.20 o                         
  -4  11   5        917.74        974.52       145.74 o                         
  -3  11   5       5311.05       5189.79       293.19 o                         
  -2  11   5       4283.24       4366.35       135.21 o                         
  -1  11   5      20610.42      20272.41       420.74 o                         
   0  11   5         55.21         79.64        19.26 o                         
   1  11   5       8747.86       9125.25       239.01 o                         
   2  11   5       3358.23       3631.14        98.17 o                         
   3  11   5         91.36         84.51        22.12 o                         
   4  11   5        915.95        811.68        38.57 o                         
   5  11   5       1844.41       1866.92       375.33 o                         
   6  11   5         32.56         40.87        15.90 o                         
  -6  12   5        403.66        242.19        35.50 o                         
  -5  12   5       3662.88       4135.88       167.30 o                         
  -4  12   5        651.38        574.88        44.57 o                         
  -3  12   5       3888.81       3995.62       428.33 o                         
  -2  12   5        922.35        857.00        67.46 o                         
  -1  12   5       2989.70       3158.44        96.14 o                         
   0  12   5        594.20        502.63        31.28 o                         
   1  12   5         21.51         16.25        14.40 o                         
   2  12   5         71.06         78.28        18.03 o                         
   3  12   5        752.03        761.41        39.31 o                         
   4  12   5        914.49       1140.80        61.33 o                         
   5  12   5         58.21         40.50        18.96 o                         
  -5  13   5         58.09         43.15        26.65 o                         
  -4  13   5        591.81        585.51        55.13 o                         
  -3  13   5       1823.63       1580.67        83.74 o                         
  -2  13   5       1285.49       1248.36       121.33 o                         
  -1  13   5      10682.88      10835.37       484.85 o                         
   0  13   5        261.79        281.74        29.69 o                         
   1  13   5       5319.60       5566.00       217.43 o                         
   2  13   5       2601.98       2947.05        97.35 o                         
   3  13   5        641.22        726.33        38.37 o                         
   4  13   5        693.58        793.27        39.27 o                         
   5  13   5        386.90        394.72        54.08 o                         
  -5  14   5       2062.29       2161.49       150.38 o                         
  -4  14   5        739.44        695.40        47.17 o                         
  -3  14   5       1171.07        991.57        60.28 o                         
  -2  14   5        808.36        693.82        45.12 o                         
  -1  14   5       1994.33       2221.02       107.71 o                         
   0  14   5        573.99        593.69        47.54 o                         
   1  14   5         12.19         21.84        19.77 o                         
   2  14   5        744.78        849.96        31.68 o                         
   3  14   5       1299.92       1599.83        53.18 o                         
   4  14   5        791.55        944.28        45.65 o                         
   5  14   5        189.76        233.90        38.89 o                         
  -5  15   5         11.49          1.25        16.08 o                         
  -4  15   5        555.96        578.92        29.10 o                         
  -3  15   5       1214.08       1100.81        60.51 o                         
  -2  15   5       2399.34       1947.83        74.46 o                         
  -1  15   5       9120.38      10031.23       299.76 o                         
   0  15   5         75.57        125.69        27.45 o                         
   1  15   5       2727.52       3158.64       147.39 o                         
   2  15   5        758.38        799.45        31.56 o                         
   3  15   5         11.42         10.43        18.05 o                         
   4  15   5        145.30        194.47        19.87 o                         
   5  15   5        697.68        690.04        53.58 o                         
  -5  16   5       1321.29       1316.39        79.86 o                         
  -4  16   5        297.60        280.31        21.12 o                         
  -3  16   5       2168.77       1908.11        86.20 o                         
  -2  16   5         63.69         46.52        14.84 o                         
  -1  16   5       1215.72       1042.53        82.59 o                         
   0  16   5        343.26        330.34        38.67 o                         
   1  16   5         25.45         46.96        23.91 o                         
   2  16   5         18.95         21.60        12.63 o                         
   3  16   5        516.21        624.50        32.34 o                         
   4  16   5        353.99        377.42        22.34 o                         
  -4  17   5        208.32        190.38        18.40 o                         
  -3  17   5       1179.67       1029.09        51.86 o                         
  -2  17   5        685.79        526.35        29.09 o                         
  -1  17   5       4835.33       4774.40       541.97 o                         
   0  17   5          1.67         10.39        13.01 o                         
   1  17   5       2308.51       2565.21        89.59 o                         
   2  17   5       1145.74       1275.95        36.82 o                         
   3  17   5        204.65        221.01        17.40 o                         
   4  17   5        148.79        141.01        14.46 o                         
  -4  18   5        268.38        209.05        16.34 o                         
  -3  18   5        487.46        442.76        35.45 o                         
  -2  18   5        470.83        379.33        23.06 o                         
  -1  18   5       1033.90        966.51        81.43 o                         
   0  18   5        178.01        192.78        18.56 o                         
   1  18   5         13.38         21.72        15.31 o                         
   2  18   5        209.15        246.99        14.10 o                         
   3  18   5        398.11        475.05        28.35 o                         
   4  18   5        321.24        277.79        16.68 o                         
  -3  19   5        352.56        337.76        21.98 o                         
  -2  19   5        633.98        532.88        24.46 o                         
  -1  19   5       2216.21       2106.69       122.76 o                         
   0  19   5         34.66         33.06         9.65 o                         
   1  19   5        945.33       1104.06        38.46 o                         
   2  19   5        569.09        735.98        42.23 o                         
   3  19   5        137.34        122.68        11.11 o                         
  -3  20   5        301.65        220.20        15.49 o                         
  -2  20   5         25.41         29.65        11.85 o                         
  -1  20   5        187.58        168.42        22.07 o                         
   0  20   5        215.72        237.70        14.22 o                         
   1  20   5         14.89         18.66         9.98 o                         
   2  20   5         49.83         44.98        10.62 o                         
   3  20   5        163.32        233.81        27.96 o                         
  -2  21   5        283.64        223.87        19.80 o                         
  -1  21   5       1130.08       1127.44        66.86 o                         
   0  21   5         43.99         40.40        10.64 o                         
   1  21   5        544.07        669.57        45.18 o                         
   2  21   5        380.72        481.00        25.45 o                         
   0  22   5         94.57        138.54        21.70 o                         
   1  22   5         17.26         27.69        15.50 o                         
  -7   0   6          6.50         20.57        41.75 o                         
  -6   0   6        899.35        929.50       150.43 o                         
  -5   0   6        745.86        811.89       124.25 o                         
  -4   0   6      41883.02      43831.84      1810.52 o                         
  -3   0   6       1454.82       1431.85       111.56 o                         
  -2   0   6       3312.54       3348.97       120.94 o                         
  -1   0   6      81689.10      77157.62      1689.89 o                         
   0   0   6       2140.32       1999.47        79.18 o                         
   1   0   6      10492.42       9035.26       497.39 o                         
   2   0   6      12014.10      13582.25       437.87 o                         
   3   0   6       3374.65       3018.04       219.13 o                         
   4   0   6        658.98        661.69        70.85 o                         
   5   0   6        131.54        248.12        73.72 o                         
   6   0   6         13.63         23.24        68.07 o                         
  -7   1   6         25.62        107.71        41.19 o                         
  -6   1   6       4618.44       4700.17       525.76 o                         
  -5   1   6        395.45        506.93        78.69 o                         
  -4   1   6      13504.13      15265.54       648.71 o                         
  -3   1   6        596.17        797.44        49.63 o                         
  -2   1   6        955.19       1064.17        50.88 o                         
  -1   1   6      27480.66      27053.29       592.71 o                         
   0   1   6        152.65        148.66        20.75 o                         
   1   1   6     208307.94     207449.73      6388.55 o                         
   2   1   6       9257.13      11028.67       482.33 o                         
   3   1   6         18.70         75.63        53.80 o                         
   4   1   6        522.24        576.76        43.99 o                         
   5   1   6        668.30        713.77        61.39 o                         
   6   1   6       5624.90       7771.36       208.56 o                         
  -7   2   6         14.96         45.68        34.44 o                         
  -6   2   6       1467.62       1126.93       109.30 o                         
  -5   2   6        194.40        206.06        67.07 o                         
  -4   2   6      33005.76      37401.39      1551.34 o                         
  -3   2   6         62.39        140.19        41.02 o                         
  -2   2   6      23758.12      27081.99      1028.58 o                         
  -1   2   6      22987.91      21944.94       564.25 o                         
   0   2   6       6426.12       6652.83       348.11 o                         
   1   2   6      52976.07      47777.14      1460.89 o                         
   2   2   6       3409.96       3830.10       222.99 o                         
   3   2   6       7761.12       8069.77       328.83 o                         
   4   2   6        859.60        799.31        46.64 o                         
   5   2   6        755.67        919.56        73.02 o                         
   6   2   6         18.50         58.14        48.69 o                         
  -6   3   6       3093.12       3147.46       151.64 o                         
  -5   3   6        257.97        245.91        59.43 o                         
  -4   3   6       9641.34      11201.22       546.62 o                         
  -3   3   6        399.07        640.60        46.38 o                         
  -2   3   6       3387.35       3938.53       134.79 o                         
  -1   3   6      16690.71      17701.90       901.94 o                         
   0   3   6        750.44        832.35        42.24 o                         
   1   3   6     152605.14     140175.05      2757.60 o                         
   2   3   6       1583.02       1888.64       140.09 o                         
   3   3   6         60.47         43.94        44.85 o                         
   4   3   6       1399.63       1535.55        82.79 o                         
   5   3   6          1.21         36.27        41.01 o                         
   6   3   6       4632.10       6475.19       288.83 o                         
  -6   4   6       1243.39       1297.40       100.32 o                         
  -5   4   6         15.03         15.13        36.37 o                         
  -4   4   6      30655.83      36275.73      1747.06 o                         
  -3   4   6        200.21        281.60        39.51 o                         
  -2   4   6      15592.33      17303.75       634.05 o                         
  -1   4   6      39059.31      42062.05      2443.84 o                         
   0   4   6        458.16        492.31        42.83 o                         
   1   4   6      18789.12      17294.47       693.53 o                         
   2   4   6       4184.92       4492.97       195.52 o                         
   3   4   6       4221.75       4439.81       243.22 o                         
   4   4   6       1238.77       1206.50        68.88 o                         
   5   4   6        423.89        497.21        50.47 o                         
   6   4   6          2.65        -10.53        33.35 o                         
  -6   5   6       3389.04       2989.28       198.44 o                         
  -5   5   6        223.51        250.32        53.20 o                         
  -4   5   6      10697.48      12453.85       831.07 o                         
  -3   5   6        300.06        489.81        47.91 o                         
  -2   5   6       1793.73       1902.32        80.86 o                         
  -1   5   6      22957.69      23809.82       438.55 o                         
   0   5   6        214.39        230.83        26.82 o                         
   1   5   6     136819.97     123112.53      4549.25 o                         
   2   5   6       7275.50       7439.57       278.10 o                         
   3   5   6        176.36        192.73        36.31 o                         
   4   5   6        283.05        288.23        40.10 o                         
   5   5   6        242.12        241.69        46.77 o                         
   6   5   6       4838.66       5397.29       250.27 o                         
  -5   6   6        233.10        238.70        64.91 o                         
  -4   6   6      22973.61      29029.93      1577.31 o                         
  -3   6   6        848.36       1077.36        67.53 o                         
  -2   6   6       6526.47       7076.86       170.15 o                         
  -1   6   6      23899.07      23786.86       437.58 o                         
   0   6   6       2358.89       2257.97       121.54 o                         
   1   6   6      21875.18      17886.67       760.63 o                         
   2   6   6       6131.26       5704.55       171.67 o                         
   3   6   6       1981.66       1676.58        75.53 o                         
   4   6   6        370.39        339.80        40.34 o                         
   5   6   6        153.02        170.44        46.22 o                         
   6   6   6          5.63         10.18        27.68 o                         
  -6   7   6       2819.24       2507.21       570.51 o                         
  -5   7   6        305.44        301.98        68.40 o                         
  -4   7   6      10431.02      13578.99      1017.68 o                         
  -3   7   6        583.17        800.36        61.26 o                         
  -2   7   6        872.82       1147.91       108.36 o                         
  -1   7   6      13933.47      14803.51       667.46 o                         
   0   7   6         38.96         44.87        26.09 o                         
   1   7   6     105447.98      94703.03      2240.04 o                         
   2   7   6       3823.00       3698.26       164.59 o                         
   3   7   6         66.54         72.64        22.35 o                         
   4   7   6        398.56        356.18        39.08 o                         
   5   7   6        293.24        355.99        49.21 o                         
   6   7   6       3976.54       4080.83       191.52 o                         
  -6   8   6        914.76        731.10        99.12 o                         
  -5   8   6        233.60        205.94        53.79 o                         
  -4   8   6      25000.88      29345.12       862.88 o                         
  -3   8   6          1.11         16.25        33.58 o                         
  -2   8   6      10845.88      12963.83       583.17 o                         
  -1   8   6      23662.40      24699.46       620.67 o                         
   0   8   6         30.81         47.65        25.87 o                         
   1   8   6      15260.49      12976.54       526.12 o                         
   2   8   6       1905.48       2021.26        63.97 o                         
   3   8   6       4807.68       4685.25       210.69 o                         
   4   8   6        603.68        546.00        53.05 o                         
   5   8   6        603.86        703.07        73.82 o                         
   6   8   6         16.39         16.27        22.90 o                         
  -6   9   6       2140.38       1832.68       183.35 o                         
  -5   9   6         60.69        115.47        47.68 o                         
  -4   9   6       3978.49       4926.04       183.99 o                         
  -3   9   6        186.03        196.02        34.97 o                         
  -2   9   6       1302.42       1331.15        75.50 o                         
  -1   9   6       6862.96       7158.34       155.76 o                         
   0   9   6         34.45         43.01        23.69 o                         
   1   9   6      90989.62      85891.88      2039.53 o                         
   2   9   6       1893.58       2045.03        54.09 o                         
   3   9   6          9.52         16.36        18.78 o                         
   4   9   6        465.53        407.54        47.14 o                         
   5   9   6        117.88         92.63        33.24 o                         
   6   9   6       2336.19       2183.04       133.42 o                         
  -6  10   6        673.25        691.14       201.18 o                         
  -5  10   6        188.98        174.35        46.12 o                         
  -4  10   6      13957.57      18104.78       987.37 o                         
  -3  10   6        316.03        253.68        40.94 o                         
  -2  10   6       5330.07       5639.03       209.49 o                         
  -1  10   6      11660.21      11644.02       372.16 o                         
   0  10   6        606.51        535.13        34.57 o                         
   1  10   6      12161.86      11997.66       274.30 o                         
   2  10   6       1565.43       1779.52        73.31 o                         
   3  10   6       2889.89       2871.71        79.40 o                         
   4  10   6        438.16        331.39        69.12 o                         
   5  10   6         15.44         21.35        38.12 o                         
   6  10   6          0.58         -4.71        17.61 o                         
  -6  11   6       1479.33       1172.43       356.69 o                         
  -5  11   6        158.79        163.87        39.38 o                         
  -4  11   6       6067.48       7203.47       441.98 o                         
  -3  11   6        301.49        331.28        47.61 o                         
  -2  11   6        285.87        366.92        33.88 o                         
  -1  11   6      10505.76      10249.45       392.88 o                         
   0  11   6         90.75        103.24        18.97 o                         
   1  11   6      47143.55      48011.32      1248.64 o                         
   2  11   6       2917.41       3331.63        90.82 o                         
   3  11   6         48.23         59.53        21.73 o                         
   4  11   6        116.00        126.48        20.80 o                         
   5  11   6         19.33          5.96        21.81 o                         
  -5  12   6         51.12         36.88        29.64 o                         
  -4  12   6       8772.35       8349.62       303.62 o                         
  -3  12   6        152.18        142.51        28.33 o                         
  -2  12   6       3703.11       4133.05       194.01 o                         
  -1  12   6      10675.07      10594.14       297.58 o                         
   0  12   6        499.11        515.16        32.74 o                         
   1  12   6       5651.33       5542.60       176.73 o                         
   2  12   6       1731.00       1953.26        56.69 o                         
   3  12   6        294.01        371.16        28.08 o                         
   4  12   6        197.65        246.42        27.65 o                         
   5  12   6        405.25        362.67        73.34 o                         
  -5  13   6         35.78         93.10        24.35 o                         
  -4  13   6       2988.07       3093.92       173.71 o                         
  -3  13   6        165.70        106.90        28.16 o                         
  -2  13   6       1960.64       1759.22        78.06 o                         
  -1  13   6       2769.54       2679.34       154.13 o                         
   0  13   6        103.45        118.42        22.45 o                         
   1  13   6      37402.08      38851.19      1300.41 o                         
   2  13   6        733.68        786.73        28.87 o                         
   3  13   6         28.68         37.73        19.24 o                         
   4  13   6         58.62         58.27        19.42 o                         
   5  13   6        132.47        157.75        39.08 o                         
  -5  14   6          1.13          7.50        18.90 o                         
  -4  14   6       7106.75       7521.95       330.16 o                         
  -3  14   6          1.44         -6.96        21.18 o                         
  -2  14   6       3550.66       3201.56       122.46 o                         
  -1  14   6       4391.24       4195.81       212.56 o                         
   0  14   6        312.30        305.09        25.33 o                         
   1  14   6       6404.45       6370.67       434.16 o                         
   2  14   6        479.13        581.31        25.08 o                         
   3  14   6       1903.78       2162.99        64.94 o                         
   4  14   6        146.14        213.81        20.49 o                         
   5  14   6          8.12         25.75        27.34 o                         
  -5  15   6          6.46         12.61        14.93 o                         
  -4  15   6       1843.82       1948.14        85.49 o                         
  -3  15   6        101.50         90.51        22.32 o                         
  -2  15   6        137.16         83.45        18.40 o                         
  -1  15   6       3683.05       3846.71       154.88 o                         
   0  15   6          9.19         17.77        19.51 o                         
   1  15   6      19123.65      21456.84       566.37 o                         
   2  15   6        832.87        956.02        33.91 o                         
   3  15   6          8.99         10.14        16.01 o                         
   4  15   6         76.16         71.57        15.01 o                         
   5  15   6          0.08        -11.70        22.08 o                         
  -4  16   6       3861.49       3558.99       142.51 o                         
  -3  16   6        187.71        147.05        22.32 o                         
  -2  16   6       1323.04       1134.28        48.85 o                         
  -1  16   6       4072.39       3728.78       402.26 o                         
   0  16   6         28.69         49.04        41.19 o                         
   1  16   6       1824.31       1913.80        85.10 o                         
   2  16   6        311.54        373.77        20.20 o                         
   3  16   6        365.53        406.41        24.23 o                         
   4  16   6        165.39        201.65        16.14 o                         
  -4  17   6       1264.99       1148.27        55.80 o                         
  -3  17   6         94.80         86.62        16.61 o                         
  -2  17   6        179.49        127.68        16.13 o                         
  -1  17   6       1049.13       1028.10       168.68 o                         
   0  17   6         43.82         57.63        14.07 o                         
   1  17   6      15986.33      18073.92       449.52 o                         
   2  17   6        550.36        603.28        22.99 o                         
   3  17   6          3.67          5.54        10.74 o                         
   4  17   6         11.97         10.52         8.46 o                         
  -4  18   6       2398.42       1993.70        86.78 o                         
  -3  18   6          3.79         12.11        10.42 o                         
  -2  18   6        941.05        793.16        34.03 o                         
  -1  18   6       1591.04       1428.99       129.14 o                         
   0  18   6        223.60        225.15        26.70 o                         
   1  18   6       2227.17       2412.51        71.27 o                         
   2  18   6        139.48        151.06        11.62 o                         
   3  18   6        370.36        370.68        24.21 o                         
  -3  19   6         49.39         47.22         8.92 o                         
  -2  19   6        314.77        233.24        15.42 o                         
  -1  19   6        985.90        903.62        63.41 o                         
   0  19   6         14.05         12.84         8.72 o                         
   1  19   6       5824.80       6902.19       177.05 o                         
   2  19   6        225.65        246.45        22.21 o                         
   3  19   6          8.23         12.18         6.89 o                         
  -2  20   6        708.51        582.03        40.38 o                         
  -1  20   6       1052.44        968.59        62.19 o                         
   0  20   6          8.11         18.35         9.37 o                         
   1  20   6        669.35        812.46        40.86 o                         
   2  20   6        124.20        154.31        13.03 o                         
  -2  21   6        118.01         84.42        11.96 o                         
  -1  21   6        484.88        500.99        35.88 o                         
   0  21   6         13.70         18.81         9.34 o                         
   1  21   6       3769.98       5312.61       202.68 o                         
   2  21   6        136.75        151.14        19.96 o                         
   0  22   6         57.14         51.84        19.29 o                         
  -7   0   7          5.41         21.07        48.37 o                         
  -6   0   7         91.54         33.29        70.74 o                         
  -5   0   7        978.32       1099.87       140.46 o                         
  -4   0   7       6314.17       7451.34       692.39 o                         
  -3   0   7       5489.14       6089.86       195.59 o                         
  -2   0   7      42677.20      45998.75      1668.83 o                         
  -1   0   7      16255.04      16064.25       488.57 o                         
   0   0   7     104312.02      99119.34      2397.57 o                         
   1   0   7       5146.50       4784.09       196.74 o                         
   2   0   7       9972.97      11857.38       696.63 o                         
   3   0   7      26393.29      26966.75      1337.71 o                         
   4   0   7       8152.44       9107.32       561.23 o                         
   5   0   7       5048.05       6360.36       283.76 o                         
   6   0   7        115.03        146.36        68.17 o                         
  -7   1   7        204.52        245.10        60.86 o                         
  -6   1   7        343.46        183.04        64.31 o                         
  -5   1   7        181.50        209.81        74.26 o                         
  -4   1   7       3413.90       4105.23       148.08 o                         
  -3   1   7       6839.58       8051.57       207.90 o                         
  -2   1   7      14700.91      16573.34       416.23 o                         
  -1   1   7       1566.59       1825.18        56.08 o                         
   0   1   7       1259.06       1284.88        56.63 o                         
   1   1   7       9659.31       9673.20       276.22 o                         
   2   1   7      31785.03      35584.28      1441.04 o                         
   3   1   7       1900.10       2192.56       113.42 o                         
   4   1   7        110.32        178.68        45.18 o                         
   5   1   7        855.82       1011.52        72.57 o                         
   6   1   7       1519.93       1932.89       102.01 o                         
  -6   2   7         20.99          4.68        41.22 o                         
  -5   2   7       2766.16       2915.10       141.96 o                         
  -4   2   7        496.40        482.25        42.42 o                         
  -3   2   7       4099.11       4716.55       153.49 o                         
  -2   2   7      43469.14      48951.01      1507.23 o                         
  -1   2   7       8677.34       8939.88       214.45 o                         
   0   2   7     102250.88      92213.16      1754.92 o                         
   1   2   7         14.87         50.80        25.33 o                         
   2   2   7      15635.06      17648.13      1115.31 o                         
   3   2   7      28272.00      32413.52       941.81 o                         
   4   2   7        859.66       1065.62        56.45 o                         
   5   2   7       4748.85       5777.64       360.20 o                         
   6   2   7        145.31        183.19        50.16 o                         
  -6   3   7         82.15          9.42        37.45 o                         
  -5   3   7         45.61          7.96        36.69 o                         
  -4   3   7       6984.87       8013.65       348.33 o                         
  -3   3   7       5908.00       6865.40       213.56 o                         
  -2   3   7       9028.91      10551.61       364.83 o                         
  -1   3   7       3685.13       4402.96       215.88 o                         
   0   3   7        424.46        430.60        38.03 o                         
   1   3   7      12365.88      11619.56       232.46 o                         
   2   3   7      26549.41      29679.62      2801.33 o                         
   3   3   7       1449.36       1664.50        69.61 o                         
   4   3   7        513.67        528.11        58.09 o                         
   5   3   7       1310.84       1532.42        79.31 o                         
   6   3   7       1502.74       2096.37       113.54 o                         
  -6   4   7         17.46         42.90        31.07 o                         
  -5   4   7       2538.00       2517.04       159.46 o                         
  -4   4   7       4552.75       4922.27       286.97 o                         
  -3   4   7       4188.72       4958.15       120.87 o                         
  -2   4   7      30097.36      33638.12      1154.25 o                         
  -1   4   7      15690.81      16081.97       394.94 o                         
   0   4   7      91855.13      88505.38      4130.42 o                         
   1   4   7       5179.69       4878.03       122.38 o                         
   2   4   7      17300.37      20688.63      1800.10 o                         
   3   4   7      26835.27      28634.49      1164.96 o                         
   4   4   7       8084.69       8157.28       341.46 o                         
   5   4   7       5160.23       6138.60       237.47 o                         
   6   4   7         65.45         92.22        53.22 o                         
  -6   5   7        224.65        127.44        55.54 o                         
  -5   5   7         35.97         22.83        42.69 o                         
  -4   5   7       2133.20       2499.27       167.40 o                         
  -3   5   7       5737.20       6494.70       274.83 o                         
  -2   5   7      10466.21      11844.23       322.92 o                         
  -1   5   7        129.95        134.53        32.13 o                         
   0   5   7        477.15        450.49        45.41 o                         
   1   5   7       4205.13       3904.62       147.87 o                         
   2   5   7      34602.81      35835.02       904.57 o                         
   3   5   7        981.73       1026.53        58.30 o                         
   4   5   7        718.16        801.26        58.87 o                         
   5   5   7        585.22        648.64        63.91 o                         
   6   5   7       1478.32       1430.92        97.00 o                         
  -6   6   7         34.28         39.58        44.82 o                         
  -5   6   7        980.90       1020.98        74.73 o                         
  -4   6   7        784.07       1004.24        80.31 o                         
  -3   6   7       1962.80       2259.64        98.26 o                         
  -2   6   7      28506.21      29994.32       748.38 o                         
  -1   6   7       6577.54       6747.29       296.08 o                         
   0   6   7      78033.31      68072.53      3200.05 o                         
   1   6   7        415.84        337.30        40.28 o                         
   2   6   7       9428.52       9238.00       372.28 o                         
   3   6   7      18000.02      17325.17       636.36 o                         
   4   6   7       1615.15       1502.56       103.09 o                         
   5   6   7       2479.55       2828.31       167.61 o                         
   6   6   7         82.42         89.24        27.68 o                         
  -6   7   7        291.98        229.22       105.22 o                         
  -5   7   7         73.60         20.09        51.82 o                         
  -4   7   7       3192.01       3859.21       182.28 o                         
  -3   7   7       5014.60       5934.83       254.84 o                         
  -2   7   7       8113.34       9007.75       290.74 o                         
  -1   7   7       3452.57       3909.25       163.82 o                         
   0   7   7         43.96         52.94        31.72 o                         
   1   7   7       7411.40       7131.40       230.49 o                         
   2   7   7      16317.66      16842.25       692.25 o                         
   3   7   7       1490.29       1456.48        59.48 o                         
   4   7   7         25.62         47.03        33.12 o                         
   5   7   7        909.20        760.43        76.75 o                         
   6   7   7       1095.61        991.58        67.30 o                         
  -6   8   7         55.37         48.48        39.39 o                         
  -5   8   7       1852.83       1983.65       130.60 o                         
  -4   8   7       2167.85       2378.76       120.55 o                         
  -3   8   7       3946.10       4502.41       164.81 o                         
  -2   8   7      26079.33      28452.42      1307.89 o                         
  -1   8   7       7695.45       8791.29       205.32 o                         
   0   8   7      53527.25      47296.07      2967.15 o                         
   1   8   7        159.62        109.91        36.00 o                         
   2   8   7       6900.29       7611.47       274.68 o                         
   3   8   7      16846.19      16900.66       368.35 o                         
   4   8   7       1864.32       1946.76       153.84 o                         
   5   8   7       3988.56       4292.76       190.07 o                         
   6   8   7         75.29         83.03        24.34 o                         
  -6   9   7         39.77         61.63        50.52 o                         
  -5   9   7         17.41         67.64        53.26 o                         
  -4   9   7       2540.80       2852.68       317.68 o                         
  -3   9   7       2608.87       2955.38       122.19 o                         
  -2   9   7       4647.27       5058.42       148.31 o                         
  -1   9   7       1706.33       1821.93        83.76 o                         
   0   9   7       1180.32       1020.38        44.10 o                         
   1   9   7       4157.68       4565.54       114.90 o                         
   2   9   7      13971.44      14312.66       385.08 o                         
   3   9   7        541.92        525.37        54.17 o                         
   4   9   7        101.55         83.78        36.61 o                         
   5   9   7        464.48        440.44        45.77 o                         
   6   9   7        646.17        562.58        50.42 o                         
  -6  10   7         37.19         47.12        31.12 o                         
  -5  10   7       1013.93       1259.94        74.95 o                         
  -4  10   7        567.24        583.39        74.71 o                         
  -3  10   7       2512.29       2729.81       129.69 o                         
  -2  10   7      10445.42      11716.52       548.14 o                         
  -1  10   7       6030.32       6545.60       437.33 o                         
   0  10   7      36610.61      32922.55      1247.14 o                         
   1  10   7       1026.29       1069.49        31.16 o                         
   2  10   7       9112.65      10120.32       265.10 o                         
   3  10   7      11722.94      12378.15       363.16 o                         
   4  10   7       1738.66       1749.83       124.65 o                         
   5  10   7       2119.30       2277.57       184.26 o                         
   6  10   7         31.30         39.99        16.02 o                         
  -6  11   7        194.19         92.99        29.63 o                         
  -5  11   7         12.68         40.28        32.73 o                         
  -4  11   7        698.19        866.85       164.16 o                         
  -3  11   7       2810.85       2700.68       155.62 o                         
  -2  11   7       4204.47       4686.54       245.75 o                         
  -1  11   7         47.15         40.29        25.17 o                         
   0  11   7          8.84         26.50        16.19 o                         
   1  11   7       1591.42       1779.22        52.56 o                         
   2  11   7      12213.36      13468.60       411.84 o                         
   3  11   7        341.45        353.01        27.27 o                         
   4  11   7        591.41        555.37        31.51 o                         
   5  11   7        431.51        400.01        54.03 o                         
  -5  12   7        821.53        978.28        60.95 o                         
  -4  12   7        922.48        915.85        47.27 o                         
  -3  12   7        626.56        654.63        70.60 o                         
  -2  12   7      12662.05      14156.87       609.84 o                         
  -1  12   7       2746.61       2786.03       160.26 o                         
   0  12   7      29130.97      27213.00       969.46 o                         
   1  12   7         34.81         29.81        13.94 o                         
   2  12   7       2298.62       2620.63        92.98 o                         
   3  12   7       7024.97       8371.83       229.05 o                         
   4  12   7       1159.60       1303.11        48.37 o                         
   5  12   7       1259.22       1340.26       169.48 o                         
  -5  13   7          4.55         -0.79        21.54 o                         
  -4  13   7       1463.15       1484.60        67.63 o                         
  -3  13   7       2538.92       2330.87       156.96 o                         
  -2  13   7       2506.59       2361.40       103.10 o                         
  -1  13   7       1375.31       1316.92        58.85 o                         
   0  13   7          4.79         21.62        18.51 o                         
   1  13   7       2401.25       2546.14       101.63 o                         
   2  13   7       6900.35       7521.04       240.23 o                         
   3  13   7        654.48        761.32        35.87 o                         
   4  13   7         60.41         59.92        17.28 o                         
   5  13   7        324.09        344.02        44.46 o                         
  -5  14   7        761.58        744.91        41.75 o                         
  -4  14   7        392.24        368.04        33.69 o                         
  -3  14   7       1172.35       1088.10        62.92 o                         
  -2  14   7       4307.33       3704.15       156.45 o                         
  -1  14   7       4062.31       3959.86       199.98 o                         
   0  14   7      17852.77      17263.32       711.72 o                         
   1  14   7        368.57        330.42        24.31 o                         
   2  14   7       5365.44       6188.44       197.39 o                         
   3  14   7       5291.59       6099.64       284.86 o                         
   4  14   7        622.97        741.16        32.64 o                         
   5  14   7       1068.03       1178.33        78.65 o                         
  -5  15   7          2.99          5.10        12.88 o                         
  -4  15   7        299.67        275.08        31.51 o                         
  -3  15   7        743.53        579.49        41.00 o                         
  -2  15   7       1146.41        965.58        45.94 o                         
  -1  15   7        159.53        164.91        46.14 o                         
   0  15   7        131.43        154.71        19.49 o                         
   1  15   7        615.71        704.06        32.54 o                         
   2  15   7       4258.35       4608.01       105.10 o                         
   3  15   7         57.36         82.99        17.51 o                         
   4  15   7        126.82        126.98        15.86 o                         
  -4  16   7        217.47        147.09        18.13 o                         
  -3  16   7        743.88        600.91        38.03 o                         
  -2  16   7       4104.08       3229.48       107.71 o                         
  -1  16   7       1151.08       1217.89        91.40 o                         
   0  16   7       9556.85      10074.34       300.03 o                         
   1  16   7         14.78         26.10        15.77 o                         
   2  16   7        941.25       1075.68        33.51 o                         
   3  16   7       2728.36       3184.74        89.81 o                         
   4  16   7        477.21        452.70        22.75 o                         
  -4  17   7        337.03        274.12        20.21 o                         
  -3  17   7        895.10        743.10        40.17 o                         
  -2  17   7       1088.28        897.05        38.71 o                         
  -1  17   7        484.60        457.04        42.34 o                         
   0  17   7          4.88         12.61        13.73 o                         
   1  17   7        226.50        285.75        23.08 o                         
   2  17   7       2877.31       3059.76        70.72 o                         
   3  17   7        104.07        104.14        12.84 o                         
   4  17   7         15.51         16.12         7.97 o                         
  -4  18   7        135.27        214.35        25.57 o                         
  -3  18   7        343.35        298.95        21.97 o                         
  -2  18   7       1632.97       1314.49        48.27 o                         
  -1  18   7       1172.42       1175.36       119.44 o                         
   0  18   7       6583.34       6982.91       195.76 o                         
   1  18   7         14.25         17.58        12.76 o                         
   2  18   7       1134.27       1256.30        41.31 o                         
   3  18   7       1789.30       1972.35        65.68 o                         
  -3  19   7        565.57        479.95        27.21 o                         
  -2  19   7        323.99        272.21        16.44 o                         
  -1  19   7        261.43        259.67        23.03 o                         
   0  19   7         21.15         24.62         9.63 o                         
   1  19   7        440.33        485.63        23.12 o                         
   2  19   7       1176.46       1225.61        57.03 o                         
   3  19   7        121.75        101.12        10.24 o                         
  -2  20   7       1042.90       1013.79        61.20 o                         
  -1  20   7        795.26        734.47        50.32 o                         
   0  20   7       3723.09       4020.43       203.67 o                         
   1  20   7         19.82         21.60         8.64 o                         
   2  20   7        805.51       1024.65        65.28 o                         
  -2  21   7        268.95        269.41        26.57 o                         
  -1  21   7         42.32         38.27        11.24 o                         
   0  21   7         16.04         32.74        21.27 o                         
   1  21   7         53.76         57.42         9.08 o                         
  -6   0   8        554.61        450.80       142.02 o                         
  -5   0   8       2390.03       2332.73       511.84 o                         
  -4   0   8      10453.23      12077.75       945.90 o                         
  -3   0   8       1679.48       1896.63       111.22 o                         
  -2   0   8      35181.14      33559.88      2539.50 o                         
  -1   0   8        154.55        194.45        31.15 o                         
   0   0   8       1203.97       1145.07        79.23 o                         
   1   0   8       3087.25       3656.66       164.98 o                         
   2   0   8       5148.04       6543.31       364.02 o                         
   3   0   8      11026.00      11614.41       523.21 o                         
   4   0   8        605.12        754.96        88.79 o                         
   5   0   8        609.50        689.93        96.86 o                         
   6   0   8         65.16        173.22        61.99 o                         
  -6   1   8        428.84        360.27       101.40 o                         
  -5   1   8       2228.94       2358.35       164.80 o                         
  -4   1   8       3371.55       4152.85       197.94 o                         
  -3   1   8        525.17        504.14        53.11 o                         
  -2   1   8        109.43        119.78        30.08 o                         
  -1   1   8       3810.22       3244.95       180.54 o                         
   0   1   8      86989.52      78307.43      2218.08 o                         
   1   1   8       3111.00       2866.68       150.67 o                         
   2   1   8      38702.70      39612.92      1109.20 o                         
   3   1   8       6378.58       7437.89       318.08 o                         
   4   1   8      11255.38      13502.13       573.27 o                         
   5   1   8       7883.91      10064.58       432.78 o                         
   6   1   8        281.28        344.32        60.18 o                         
  -6   2   8        596.09        486.83        57.89 o                         
  -5   2   8       2811.02       2807.27       129.65 o                         
  -4   2   8       3227.11       3679.41       190.12 o                         
  -3   2   8       3741.39       4502.04       160.76 o                         
  -2   2   8      24249.62      26019.92       629.32 o                         
  -1   2   8        906.03        964.46        91.70 o                         
   0   2   8       4597.97       4064.38        97.74 o                         
   1   2   8        716.50        820.41       101.07 o                         
   2   2   8        367.43        492.83        64.95 o                         
   3   2   8       6921.62       7940.83       330.24 o                         
   4   2   8         29.34        -11.49        36.21 o                         
   5   2   8         22.71         40.48        51.40 o                         
   6   2   8        353.18        752.16        80.24 o                         
  -6   3   8        263.09        267.38        43.21 o                         
  -5   3   8       2072.06       2078.85       109.04 o                         
  -4   3   8       1682.47       2013.64       107.15 o                         
  -3   3   8       1226.91       1455.14        60.13 o                         
  -2   3   8        276.09        320.85        42.71 o                         
  -1   3   8      17078.22      16142.20       631.47 o                         
   0   3   8      78470.19      70724.03      1777.08 o                         
   1   3   8        699.93        607.57        39.45 o                         
   2   3   8      24570.23      26425.61      2348.98 o                         
   3   3   8       4245.72       4635.58       150.36 o                         
   4   3   8       9172.80      10284.37       479.91 o                         
   5   3   8       5872.14       7677.26       318.08 o                         
   6   3   8        150.53        226.48        66.11 o                         
  -6   4   8        515.87        292.82        56.57 o                         
  -5   4   8       3167.84       2988.34       193.36 o                         
  -4   4   8       8062.20       9419.02       593.49 o                         
  -3   4   8       2962.14       3550.11       107.33 o                         
  -2   4   8      35671.14      44509.41      2047.30 o                         
  -1   4   8        138.27        157.98        39.67 o                         
   0   4   8       1674.88       1501.28        64.43 o                         
   1   4   8       1093.36       1014.21        46.13 o                         
   2   4   8       3124.68       3659.84       172.83 o                         
   3   4   8       5661.61       6114.64       211.88 o                         
   4   4   8        639.84        754.68        57.13 o                         
   5   4   8        472.42        434.44        50.07 o                         
   6   4   8        309.10        658.76        67.52 o                         
  -6   5   8        176.99        191.77        57.90 o                         
  -5   5   8       2004.32       1907.55       176.22 o                         
  -4   5   8       3976.48       4728.61       338.76 o                         
  -3   5   8        533.61        557.14        42.17 o                         
  -2   5   8         13.56         58.86        39.63 o                         
  -1   5   8       4286.03       3882.16       117.66 o                         
   0   5   8      71859.67      64943.94      2282.65 o                         
   1   5   8        566.86        517.65        33.75 o                         
   2   5   8      31889.40      35236.92      1287.85 o                         
   3   5   8       5944.10       6357.61       216.45 o                         
   4   5   8      10050.88      10189.40       500.96 o                         
   5   5   8       5904.91       6982.52       321.21 o                         
   6   5   8        322.12        330.08        49.24 o                         
  -6   6   8        471.35        369.95        59.94 o                         
  -5   6   8       1467.81       1311.50       124.91 o                         
  -4   6   8       4850.18       5635.25       351.26 o                         
  -3   6   8       1432.53       1580.28        62.58 o                         
  -2   6   8      21747.24      22410.41       738.34 o                         
  -1   6   8       2237.19       2477.22       128.81 o                         
   0   6   8       1018.27        891.49        63.98 o                         
   1   6   8       6799.85       5942.80       201.19 o                         
   2   6   8       1382.07       1552.60        53.61 o                         
   3   6   8       5695.36       5579.95       242.25 o                         
   4   6   8          9.32         29.30        36.24 o                         
   5   6   8         71.65         72.35        38.29 o                         
   6   6   8        143.57        199.05        34.51 o                         
  -6   7   8        327.34        346.43        86.93 o                         
  -5   7   8       1185.57       1248.17       113.43 o                         
  -4   7   8       1393.04       1850.87       137.79 o                         
  -3   7   8        380.79        428.75        40.46 o                         
  -2   7   8         21.48         48.09        37.86 o                         
  -1   7   8       3039.54       2983.51       132.22 o                         
   0   7   8      50873.21      46381.25      1236.20 o                         
   1   7   8       1912.61       1741.04        84.70 o                         
   2   7   8      21738.21      23673.07       890.45 o                         
   3   7   8       3526.74       3599.56       102.56 o                         
   4   7   8       6790.00       6650.90       179.99 o                         
   5   7   8       5491.98       5670.63       185.21 o                         
   6   7   8        184.47        149.20        25.62 o                         
  -6   8   8        303.93        206.18        44.92 o                         
  -5   8   8       2207.37       2145.88       135.81 o                         
  -4   8   8       2261.86       2827.23       204.17 o                         
  -3   8   8       2104.27       2612.33       114.70 o                         
  -2   8   8      13553.13      15113.68       335.37 o                         
  -1   8   8        849.18        948.41        67.69 o                         
   0   8   8       2722.11       2501.77       164.85 o                         
   1   8   8        159.29        167.79        22.71 o                         
   2   8   8        577.31        759.38        43.31 o                         
   3   8   8       5768.23       5991.10       241.85 o                         
   4   8   8        308.34        358.33        40.21 o                         
   5   8   8        160.93        143.90        30.15 o                         
   6   8   8        173.62        197.75        41.74 o                         
  -6   9   8        298.19        245.54        60.88 o                         
  -5   9   8       1360.28       1575.44        89.34 o                         
  -4   9   8       1237.05       1363.72       265.24 o                         
  -3   9   8        444.66        432.64        54.04 o                         
  -2   9   8        206.89        282.45        37.78 o                         
  -1   9   8       5637.84       5707.64       225.27 o                         
   0   9   8      34548.57      32585.13      1821.97 o                         
   1   9   8       1190.71       1166.24        49.27 o                         
   2   9   8      12028.07      12422.59       371.88 o                         
   3   9   8       2002.29       2175.90        72.19 o                         
   4   9   8       5118.98       4934.72       180.24 o                         
   5   9   8       3694.62       3822.26       161.67 o                         
   6   9   8        144.56         87.42        21.60 o                         
  -6  10   8        273.81        215.43        36.32 o                         
  -5  10   8        884.88        921.16        62.88 o                         
  -4  10   8       2784.77       3121.31       341.49 o                         
  -3  10   8       1569.95       1728.54       117.23 o                         
  -2  10   8      15938.18      17642.54       800.29 o                         
  -1  10   8        414.28        421.39        43.86 o                         
   0  10   8       1702.10       1458.63        43.55 o                         
   1  10   8        867.65        991.07        35.97 o                         
   2  10   8       1543.11       1833.16        60.59 o                         
   3  10   8       3960.86       4143.79       139.63 o                         
   4  10   8         23.86         34.67        29.72 o                         
   5  10   8         24.17         34.92        24.32 o                         
  -5  11   8        629.03        754.96        56.06 o                         
  -4  11   8       1088.64       1223.88        89.56 o                         
  -3  11   8        359.81        365.23        35.08 o                         
  -2  11   8        103.62        146.76        28.70 o                         
  -1  11   8       2749.81       2527.60       272.36 o                         
   0  11   8      28748.56      26850.90       832.08 o                         
   1  11   8        621.23        624.90        24.80 o                         
   2  11   8      14660.53      15993.12       409.28 o                         
   3  11   8       2082.04       2315.62       103.21 o                         
   4  11   8       3411.84       3320.16        97.97 o                         
   5  11   8       3542.81       3821.19       483.02 o                         
  -5  12   8       1097.38       1281.01       113.81 o                         
  -4  12   8       1880.17       1804.16        68.47 o                         
  -3  12   8        275.60        249.03        39.53 o                         
  -2  12   8       6999.69       7178.80       359.43 o                         
  -1  12   8         39.73         48.39        18.67 o                         
   0  12   8        205.97        201.39        18.82 o                         
   1  12   8        505.29        528.26        30.20 o                         
   2  12   8        192.58        253.64        18.70 o                         
   3  12   8       1867.18       2128.12        67.85 o                         
   4  12   8          1.57         15.99        16.96 o                         
   5  12   8        120.96         81.73        18.12 o                         
  -5  13   8        549.77        634.35        47.63 o                         
  -4  13   8        783.87        843.61        40.25 o                         
  -3  13   8         98.40         71.19        26.48 o                         
  -2  13   8        198.54        211.70        29.13 o                         
  -1  13   8       1319.22       1103.30        53.59 o                         
   0  13   8      17855.29      17314.76       612.06 o                         
   1  13   8        409.39        433.85        22.46 o                         
   2  13   8       4923.69       5289.87       237.13 o                         
   3  13   8       1311.72       1596.40        94.96 o                         
   4  13   8       3321.89       3568.85       122.57 o                         
   5  13   8       1533.86       1857.84       112.96 o                         
  -5  14   8        467.41        481.33        30.51 o                         
  -4  14   8       1010.25        869.41        50.82 o                         
  -3  14   8       1085.50        805.77        51.30 o                         
  -2  14   8       6437.27       5469.89       216.47 o                         
  -1  14   8         77.71         82.03        21.13 o                         
   0  14   8       1831.91       1778.99        74.42 o                         
   1  14   8        203.31        224.73        20.26 o                         
   2  14   8        354.81        407.84        25.40 o                         
   3  14   8       2041.98       2342.76       132.23 o                         
   4  14   8         35.08         56.68        14.01 o                         
   5  14   8         19.47         17.16        24.41 o                         
  -5  15   8        294.09        297.95        31.12 o                         
  -4  15   8        267.75        270.98        20.67 o                         
  -3  15   8        193.36        183.83        24.81 o                         
  -2  15   8         21.18         36.87        20.44 o                         
  -1  15   8       2148.99       1903.01       125.40 o                         
   0  15   8       9565.28       9808.99       323.69 o                         
   1  15   8        321.08        342.25        23.44 o                         
   2  15   8       5481.33       6207.34       206.08 o                         
   3  15   8        470.42        535.78        32.68 o                         
   4  15   8       1079.55       1106.45        42.74 o                         
  -4  16   8        513.42        421.10        32.93 o                         
  -3  16   8        214.43        176.21        21.66 o                         
  -2  16   8       3132.35       2423.92        84.01 o                         
  -1  16   8        146.89        180.77        42.34 o                         
   0  16   8        103.63        147.79        19.97 o                         
   1  16   8        152.56        161.81        18.01 o                         
   2  16   8        277.40        316.66        17.58 o                         
   3  16   8       1303.18       1596.71        56.38 o                         
   4  16   8          1.83          6.02         9.68 o                         
  -4  17   8        298.09        274.64        19.30 o                         
  -3  17   8         57.86         33.93        12.60 o                         
  -2  17   8        145.12         96.95        14.47 o                         
  -1  17   8        500.33        431.84        46.57 o                         
   0  17   8       6582.05       7535.13       212.58 o                         
   1  17   8        609.49        638.29        29.78 o                         
   2  17   8       2112.75       2331.52        55.60 o                         
   3  17   8        411.09        449.81        20.72 o                         
   4  17   8       1087.63        717.09        44.24 o                         
  -3  18   8        178.39        147.12        15.78 o                         
  -2  18   8       1798.72       1478.69        52.28 o                         
  -1  18   8          6.86         16.51        24.17 o                         
   0  18   8        552.11        545.97        34.22 o                         
   1  18   8        376.73        377.09        21.77 o                         
   2  18   8         74.15         57.97        11.35 o                         
   3  18   8        685.82        713.10        30.17 o                         
  -3  19   8         29.18         26.33         7.44 o                         
  -2  19   8         23.81         27.30        13.91 o                         
  -1  19   8        449.36        371.53        59.36 o                         
   0  19   8       3303.72       3697.13       109.50 o                         
   1  19   8         84.31        104.77        12.52 o                         
   2  19   8       1414.89       1590.30        86.01 o                         
   3  19   8        193.65        287.64        30.21 o                         
  -2  20   8       1223.04       1091.04        63.93 o                         
  -1  20   8         14.89         20.99        13.59 o                         
   0  20   8        187.14        194.36        12.37 o                         
   1  20   8         42.50         36.04         8.79 o                         
   2  20   8         33.85         44.20        13.28 o                         
  -1  21   8        409.84        394.07        26.71 o                         
   0  21   8       1977.24       2762.68       147.12 o                         
   1  21   8         70.49         71.30         8.35 o                         
  -6   0   9        122.93        168.50        69.66 o                         
  -5   0   9        817.83       1010.52       315.25 o                         
  -4   0   9         45.85         62.26        43.22 o                         
  -3   0   9        106.84        125.06        35.00 o                         
  -2   0   9       4383.95       4178.32       289.16 o                         
  -1   0   9      47393.95      44479.82      1607.72 o                         
   0   0   9      10301.25       9414.89       301.00 o                         
   1   0   9      13012.67      13035.48       495.05 o                         
   2   0   9      14366.86      16029.33       892.48 o                         
   3   0   9       4380.40       4643.73       257.98 o                         
   4   0   9       6447.49       7265.28       500.77 o                         
   5   0   9       4673.58       5223.57       388.11 o                         
   6   0   9       4567.61       6994.21       292.46 o                         
  -6   1   9        114.07        175.90        46.79 o                         
  -5   1   9         14.66         22.00        65.82 o                         
  -4   1   9       3587.91       4303.26       226.13 o                         
  -3   1   9        197.52        285.65        53.52 o                         
  -2   1   9      26143.79      26222.68       778.82 o                         
  -1   1   9         24.01         84.86        23.22 o                         
   0   1   9        604.05        497.35        38.47 o                         
   1   1   9      14642.07      13544.30      1014.43 o                         
   2   1   9       1142.52       1080.84       132.75 o                         
   3   1   9         92.65        194.45        34.77 o                         
   4   1   9      12609.84      14169.27       761.38 o                         
   5   1   9       1373.33       1725.94        93.12 o                         
   6   1   9          7.31        -15.07        41.53 o                         
  -6   2   9        113.28        112.95        39.78 o                         
  -5   2   9        522.74        519.69        53.99 o                         
  -4   2   9          3.77          7.20        35.10 o                         
  -3   2   9        279.05        264.97        32.06 o                         
  -2   2   9      31519.75      35503.95      1063.24 o                         
  -1   2   9      22318.09      20848.56      1235.80 o                         
   0   2   9      11793.36       9420.20       227.34 o                         
   1   2   9      45617.02      43295.31      1272.12 o                         
   2   2   9        985.36       1080.62        93.16 o                         
   3   2   9       3137.35       3306.69       114.15 o                         
   4   2   9       9385.64      11105.01       520.62 o                         
   5   2   9       2907.40       3344.79       184.86 o                         
   6   2   9       4255.18       6879.69       287.93 o                         
  -6   3   9         17.36         14.23        33.78 o                         
  -5   3   9        116.96         97.49        37.10 o                         
  -4   3   9       2226.12       2543.82       113.60 o                         
  -3   3   9         41.39         58.74        28.50 o                         
  -2   3   9      52412.70      62421.06      2714.51 o                         
  -1   3   9         51.90         15.40        40.46 o                         
   0   3   9        871.32        776.13        50.44 o                         
   1   3   9      13518.61      10743.09       721.74 o                         
   2   3   9       4770.47       4611.21       205.15 o                         
   3   3   9         19.04         58.94        27.66 o                         
   4   3   9      13591.87      15648.32       756.66 o                         
   5   3   9       1273.86       1603.71        88.21 o                         
   6   3   9          7.21         47.17        52.21 o                         
  -6   4   9         65.60         29.19        42.65 o                         
  -5   4   9        893.95        841.68        67.20 o                         
  -4   4   9        166.91        242.96        40.21 o                         
  -3   4   9        675.22        663.89        44.45 o                         
  -2   4   9      10889.94      13718.06       642.44 o                         
  -1   4   9      41716.10      46258.77      2575.10 o                         
   0   4   9      10947.31       9258.24       319.32 o                         
   1   4   9      19674.56      17036.03       401.57 o                         
   2   4   9       3733.13       3696.25       159.11 o                         
   3   4   9       3252.40       3299.25       113.44 o                         
   4   4   9       8183.41       8465.33       377.22 o                         
   5   4   9       2175.51       2295.65        95.28 o                         
   6   4   9       4034.33       5516.16       199.75 o                         
  -6   5   9        111.93         92.51        33.90 o                         
  -5   5   9         46.38         42.58        40.54 o                         
  -4   5   9       3339.70       3975.88       308.86 o                         
  -3   5   9        141.87        181.86        35.40 o                         
  -2   5   9      16803.39      19144.80       493.80 o                         
  -1   5   9        785.72        851.77        79.62 o                         
   0   5   9        496.25        466.79        35.22 o                         
   1   5   9      10930.29      10002.75       500.91 o                         
   2   5   9       2298.79       2072.37        79.93 o                         
   3   5   9         99.15        110.43        32.13 o                         
   4   5   9      10711.96      11009.97       586.38 o                         
   5   5   9       1613.85       1770.92       194.43 o                         
   6   5   9         32.74         41.00        24.44 o                         
  -6   6   9         85.86         68.40        41.10 o                         
  -5   6   9        353.97        364.40        50.89 o                         
  -4   6   9         29.98         45.08        33.28 o                         
  -3   6   9         84.21         98.89        35.34 o                         
  -2   6   9      13555.49      16101.81       593.65 o                         
  -1   6   9      18451.44      17208.60       669.39 o                         
   0   6   9      10210.32       9011.97       566.53 o                         
   1   6   9      19822.37      18965.46      1316.10 o                         
   2   6   9        524.29        500.67        25.22 o                         
   3   6   9       2844.98       2783.03        70.81 o                         
   4   6   9       5908.40       5906.11       206.71 o                         
   5   6   9       3483.11       3527.78       302.19 o                         
   6   6   9       3095.23       3296.29       177.66 o                         
  -6   7   9         23.58          3.71        36.42 o                         
  -5   7   9         33.67         37.74        45.20 o                         
  -4   7   9       2073.78       2639.19       177.29 o                         
  -3   7   9         69.11         81.22        34.75 o                         
  -2   7   9      24854.42      27095.10       653.94 o                         
  -1   7   9         81.50         96.72        24.97 o                         
   0   7   9        862.09        896.14        59.83 o                         
   1   7   9      10398.87      10725.20       394.37 o                         
   2   7   9        937.32        964.82        36.40 o                         
   3   7   9        123.30        105.29        23.00 o                         
   4   7   9       8312.49       8353.82       390.06 o                         
   5   7   9        615.24        637.52        44.10 o                         
   6   7   9          4.30         39.56        18.39 o                         
  -6   8   9        107.77        142.59        37.44 o                         
  -5   8   9        437.14        437.55        64.56 o                         
  -4   8   9        188.54        305.25       121.89 o                         
  -3   8   9         79.00         54.42        28.49 o                         
  -2   8   9       7320.86       8258.80       358.60 o                         
  -1   8   9      20040.07      21199.48      1572.34 o                         
   0   8   9       5384.28       4470.62       200.71 o                         
   1   8   9      18944.74      20467.63       895.85 o                         
   2   8   9       1022.45       1066.79        56.02 o                         
   3   8   9       2053.97       2027.13        90.82 o                         
   4   8   9       5872.23       5923.61       338.60 o                         
   5   8   9       1680.68       1550.74        61.87 o                         
   6   8   9       2912.12       2524.90       145.11 o                         
  -6   9   9         40.13         70.59        29.84 o                         
  -5   9   9          7.66         15.28        40.78 o                         
  -4   9   9       1195.85       1234.37       293.20 o                         
  -3   9   9         70.11         68.81        28.10 o                         
  -2   9   9      17687.39      19721.65       972.92 o                         
  -1   9   9          6.09         22.48        21.59 o                         
   0   9   9         36.88         49.00        14.70 o                         
   1   9   9       5098.39       4715.63       145.60 o                         
   2   9   9       1247.66       1358.48        55.54 o                         
   3   9   9         52.42         87.46        20.93 o                         
   4   9   9       6901.20       6633.68       198.33 o                         
   5   9   9        773.14        721.45        44.66 o                         
  -6  10   9         37.88         40.51        27.39 o                         
  -5  10   9        199.18        192.13        37.52 o                         
  -4  10   9          0.94         18.12        41.40 o                         
  -3  10   9         50.94         25.25        30.73 o                         
  -2  10   9       8953.65      10289.38       515.47 o                         
  -1  10   9      15065.13      14888.58       447.08 o                         
   0  10   9       3324.17       2995.85       148.83 o                         
   1  10   9       9816.09       9381.44       284.55 o                         
   2  10   9        431.71        455.07        22.44 o                         
   3  10   9        820.49        839.16        44.39 o                         
   4  10   9       2713.62       2656.63        79.55 o                         
   5  10   9       1777.82       1607.13        78.77 o                         
  -5  11   9         26.02         11.71        26.91 o                         
  -4  11   9       1658.95       1705.35       103.69 o                         
  -3  11   9         25.49         47.28        29.88 o                         
  -2  11   9       7351.73       7652.29       431.72 o                         
  -1  11   9         73.62         70.70        24.69 o                         
   0  11   9        152.95        166.02        17.38 o                         
   1  11   9       4784.22       4556.37       155.02 o                         
   2  11   9        865.18        995.60        44.61 o                         
   3  11   9        117.83        154.50        23.28 o                         
   4  11   9       4387.45       4406.40       114.46 o                         
   5  11   9        635.01        559.58        71.73 o                         
  -5  12   9        241.67        274.45        32.40 o                         
  -4  12   9        101.86        110.76        21.68 o                         
  -3  12   9        155.86         98.56        29.55 o                         
  -2  12   9       3299.63       3287.80       250.02 o                         
  -1  12   9       7575.85       6591.82       420.37 o                         
   0  12   9       4220.81       3963.84       176.25 o                         
   1  12   9       8004.04       8092.90       281.30 o                         
   2  12   9        640.13        757.06        54.34 o                         
   3  12   9       1736.57       1909.56        92.51 o                         
   4  12   9       4218.61       4496.08       128.45 o                         
   5  12   9       1110.80        866.04        43.26 o                         
  -5  13   9         17.67         29.21        17.94 o                         
  -4  13   9        806.53        745.45        42.67 o                         
  -3  13   9         89.34         74.33        26.41 o                         
  -2  13   9       9552.16       8062.37       310.03 o                         
  -1  13   9         31.49         37.22        17.38 o                         
   0  13   9        538.46        488.66        27.46 o                         
   1  13   9       2655.00       2437.51        67.46 o                         
   2  13   9        703.24        873.19        60.02 o                         
   3  13   9         14.11         11.60        18.03 o                         
   4  13   9       3585.65       3946.44       112.04 o                         
   5  13   9        201.50        169.67        26.50 o                         
  -5  14   9         91.41        108.18        26.02 o                         
  -4  14   9          6.69         26.32        14.46 o                         
  -3  14   9         24.71         17.03        18.89 o                         
  -2  14   9       3952.61       3400.34       144.53 o                         
  -1  14   9       6488.39       5590.69       203.85 o                         
   0  14   9       1750.24       1637.49        62.44 o                         
   1  14   9       4701.06       4418.78       129.15 o                         
   2  14   9         80.21         92.92        14.73 o                         
   3  14   9        224.41        283.49        27.97 o                         
   4  14   9       1533.59       1599.45        50.75 o                         
  -4  15   9        341.48        325.46        21.53 o                         
  -3  15   9         12.82         13.94        16.27 o                         
  -2  15   9       3620.19       2903.95       123.77 o                         
  -1  15   9          3.81         -8.43        37.78 o                         
   0  15   9         46.37         44.93        18.10 o                         
   1  15   9       1493.66       1488.89        55.06 o                         
   2  15   9        363.04        465.11        24.82 o                         
   3  15   9          0.02          8.01        14.07 o                         
   4  15   9       1729.20       1808.95       108.24 o                         
  -4  16   9         76.79         69.98        11.94 o                         
  -3  16   9         24.79         10.65        13.52 o                         
  -2  16   9       1513.09       1221.96        49.49 o                         
  -1  16   9       4025.84       3955.12       219.84 o                         
   0  16   9        668.71        677.88        31.47 o                         
   1  16   9       3200.65       3369.24       108.99 o                         
   2  16   9        408.01        483.54        20.15 o                         
   3  16   9        538.77        606.38        26.04 o                         
   4  16   9       1366.77       1221.20        70.45 o                         
  -4  17   9        563.96        914.43        56.72 o                         
  -3  17   9          5.24          8.59        10.76 o                         
  -2  17   9       1926.99       1663.67        59.39 o                         
  -1  17   9          3.72         10.32        15.81 o                         
   0  17   9         23.86         14.61        11.30 o                         
   1  17   9       1043.34       1136.21        36.42 o                         
   2  17   9        156.94        185.36        12.29 o                         
   3  17   9          9.43          9.02         9.04 o                         
  -3  18   9         17.49         17.01         8.46 o                         
  -2  18   9        915.09        820.02        33.29 o                         
  -1  18   9       1987.08       1944.94       229.53 o                         
   0  18   9        850.02        847.55        40.81 o                         
   1  18   9       1596.00       1810.64        54.92 o                         
   2  18   9         56.80         68.41        10.87 o                         
   3  18   9        128.58        146.60        18.55 o                         
  -2  19   9       1645.14       1551.08        89.09 o                         
  -1  19   9          2.17          4.16        11.39 o                         
   0  19   9         48.38         45.69         9.29 o                         
   1  19   9        436.17        458.43        28.15 o                         
   2  19   9        119.49        123.35        16.10 o                         
  -2  20   9        691.45        620.86        67.70 o                         
  -1  20   9       1234.98       1197.80        71.66 o                         
   0  20   9        274.74        301.95        15.55 o                         
   1  20   9       1001.09       1104.14        61.79 o                         
   2  20   9         64.61         90.04        14.56 o                         
  -1  21   9          3.19          9.54        13.45 o                         
   0  21   9          5.35          8.37        18.13 o                         
   1  21   9        243.32        285.67        27.66 o                         
  -6   0  10        261.35        276.28        72.42 o                         
  -5   0  10       1139.98       1252.12       326.32 o                         
  -4   0  10        189.25        179.55        44.19 o                         
  -3   0  10        333.40        359.18        46.90 o                         
  -2   0  10         67.82         75.94        40.28 o                         
  -1   0  10      38497.79      45852.93      5724.43 o                         
   0   0  10       2202.90       2158.78       114.00 o                         
   1   0  10        101.67        105.61        46.20 o                         
   2   0  10       1475.96       1690.47       261.48 o                         
   3   0  10       4211.98       4438.87       315.43 o                         
   4   0  10      11221.27       9168.05       473.07 o                         
   5   0  10         54.86        103.96        69.96 o                         
   6   0  10        790.59        799.61       109.70 o                         
  -6   1  10        888.53        647.25       107.79 o                         
  -5   1  10         10.67         60.78        40.10 o                         
  -4   1  10         19.91         45.96        28.13 o                         
  -3   1  10        511.34        538.74        37.86 o                         
  -2   1  10      11511.81      11197.29       367.62 o                         
  -1   1  10       1168.29       1119.69        93.87 o                         
   0   1  10      10956.67      11038.09       426.63 o                         
   1   1  10         11.07         33.72        26.43 o                         
   2   1  10         58.37        128.98        42.86 o                         
   3   1  10      19629.35      21023.37      1280.65 o                         
   4   1  10       1965.51       1989.00       178.40 o                         
   5   1  10        809.01        907.46       126.67 o                         
   6   1  10       1036.17       1153.97        82.15 o                         
  -6   2  10        337.89        236.74        49.92 o                         
  -5   2  10       4465.54       4357.37       193.72 o                         
  -4   2  10        210.02        258.10        33.39 o                         
  -3   2  10         26.37         39.16        36.94 o                         
  -2   2  10       4217.25       5065.36       316.20 o                         
  -1   2  10       9227.99      10429.18       712.34 o                         
   0   2  10       1403.39       1233.83        57.48 o                         
   1   2  10       1257.48        998.53        61.62 o                         
   2   2  10       2922.85       3253.05       261.80 o                         
   3   2  10       6865.38       8225.99       417.31 o                         
   4   2  10       3279.56       3935.07       295.94 o                         
   5   2  10        945.77       1256.20       108.15 o                         
   6   2  10        311.98        279.29        44.73 o                         
  -6   3  10       1081.92        829.82        87.14 o                         
  -5   3  10          5.28         31.14        35.03 o                         
  -4   3  10        198.83        290.72        55.15 o                         
  -3   3  10       1015.29       1157.09        66.11 o                         
  -2   3  10       4259.02       5072.94       272.28 o                         
  -1   3  10        304.33        270.66        37.32 o                         
   0   3  10      12166.75      11328.87       325.70 o                         
   1   3  10       2248.99       2129.56       104.38 o                         
   2   3  10       2599.82       3127.51       269.98 o                         
   3   3  10      18890.66      21480.94      1093.15 o                         
   4   3  10       1279.80       1407.33       116.81 o                         
   5   3  10        649.19        686.89        74.46 o                         
   6   3  10        992.95       1102.59        69.73 o                         
  -6   4  10        430.42        419.61        38.94 o                         
  -5   4  10       1934.86       1926.88       201.32 o                         
  -4   4  10         76.66        158.44        39.77 o                         
  -3   4  10          6.11         70.12        29.18 o                         
  -2   4  10        338.42        347.87        87.66 o                         
  -1   4  10      19145.47      19875.02       486.86 o                         
   0   4  10       1131.94        955.23        61.26 o                         
   1   4  10        142.49        165.47        36.88 o                         
   2   4  10         91.67        117.01        16.66 o                         
   3   4  10       2976.44       3153.89       165.95 o                         
   4   4  10       4800.50       5643.37       378.94 o                         
   5   4  10         42.21         70.26        34.09 o                         
   6   4  10        997.31        976.53        62.66 o                         
  -6   5  10        954.50        912.58        59.69 o                         
  -5   5  10          2.06         34.19        42.32 o                         
  -4   5  10         35.16         77.10        37.59 o                         
  -3   5  10        280.39        330.65        47.36 o                         
  -2   5  10       8244.42       9873.82       280.45 o                         
  -1   5  10       1365.52       1440.48        71.81 o                         
   0   5  10       8266.17       8202.06       318.26 o                         
   1   5  10        337.75        387.19        41.81 o                         
   2   5  10         57.95         81.00        15.96 o                         
   3   5  10      14019.36      13603.85       624.39 o                         
   4   5  10       1001.59        960.88        57.87 o                         
   5   5  10        565.45        568.00        56.74 o                         
   6   5  10       1031.43        979.42        66.40 o                         
  -6   6  10        157.63        153.08        28.33 o                         
  -5   6  10       1921.98       1773.13        97.36 o                         
  -4   6  10         32.08         76.74        44.49 o                         
  -3   6  10        127.72        207.27        43.93 o                         
  -2   6  10        224.99        184.28        35.04 o                         
  -1   6  10      11400.15      11798.15       820.80 o                         
   0   6  10       1789.28       1701.74       165.32 o                         
   1   6  10       1054.84        977.16        35.85 o                         
   2   6  10          9.74         43.53        15.91 o                         
   3   6  10       3979.84       3980.49       163.97 o                         
   4   6  10       6718.92       7088.45       218.84 o                         
   5   6  10        433.20        462.30        47.55 o                         
   6   6  10        313.37        236.84        33.52 o                         
  -6   7  10        623.12        466.39        55.45 o                         
  -5   7  10        108.72         77.93        47.39 o                         
  -4   7  10          8.98         68.13        41.29 o                         
  -3   7  10        577.42        639.82        53.49 o                         
  -2   7  10       6132.74       6390.15       201.62 o                         
  -1   7  10        838.72        878.72        50.07 o                         
   0   7  10       6675.27       6603.10       542.91 o                         
   1   7  10         72.53         95.93        13.51 o                         
   2   7  10        446.35        400.67        42.59 o                         
   3   7  10      13149.43      12626.70       375.03 o                         
   4   7  10       1445.03       1370.21        66.78 o                         
   5   7  10        608.19        505.90        37.39 o                         
   6   7  10        473.23        375.89        38.17 o                         
  -6   8  10        355.18        392.72        48.96 o                         
  -5   8  10       1556.51       1544.61       168.96 o                         
  -4   8  10        187.22        213.84       137.23 o                         
  -3   8  10        100.96        102.85        28.34 o                         
  -2   8  10       1540.55       1619.60        70.32 o                         
  -1   8  10      12140.23      13024.95       783.13 o                         
   0   8  10        681.89        578.39        26.29 o                         
   1   8  10         58.50         76.36        13.06 o                         
   2   8  10        944.00       1005.35        46.92 o                         
   3   8  10       4209.60       4090.00       117.22 o                         
   4   8  10       1956.51       2032.42       107.54 o                         
   5   8  10        175.53        148.84        24.65 o                         
  -6   9  10        449.87        472.27        48.99 o                         
  -5   9  10         27.46         38.68        40.36 o                         
  -4   9  10        107.48        142.09        62.32 o                         
  -3   9  10        769.43        785.29        86.46 o                         
  -2   9  10       4188.99       4658.52       192.08 o                         
  -1   9  10        156.16        143.55        26.34 o                         
   0   9  10       5533.46       5324.36       213.97 o                         
   1   9  10        356.85        457.42        19.91 o                         
   2   9  10        364.81        363.79        36.80 o                         
   3   9  10       9690.64      10159.46       308.41 o                         
   4   9  10       1129.94       1089.01        56.06 o                         
   5   9  10        431.27        375.64        31.42 o                         
  -5  10  10       1172.49       1174.85        80.64 o                         
  -4  10  10         72.50         79.84        42.61 o                         
  -3  10  10          9.50         24.12        26.72 o                         
  -2  10  10        107.06         94.58        33.60 o                         
  -1  10  10       7172.96       6257.77       332.45 o                         
   0  10  10        387.69        359.49        21.88 o                         
   1  10  10        513.02        500.07        26.70 o                         
   2  10  10        163.17        210.87        18.51 o                         
   3  10  10       2113.84       2429.48        97.89 o                         
   4  10  10       2796.33       2914.48       105.97 o                         
   5  10  10        151.55        162.36        25.84 o                         
  -5  11  10         89.39         81.41        26.95 o                         
  -4  11  10          2.68         16.18        36.00 o                         
  -3  11  10        213.31        202.05        36.34 o                         
  -2  11  10       3128.37       2902.46       137.61 o                         
  -1  11  10       1073.94       1027.07        57.98 o                         
   0  11  10       2441.23       2340.48       145.11 o                         
   1  11  10         17.12         46.67        12.43 o                         
   2  11  10         48.64         73.35        15.98 o                         
   3  11  10       6375.14       6627.15       206.40 o                         
   4  11  10        355.46        349.14        22.84 o                         
   5  11  10        415.01        312.91        27.80 o                         
  -5  12  10        625.56        599.19        40.58 o                         
  -4  12  10         96.44         64.76        74.72 o                         
  -3  12  10          5.74         24.39        25.46 o                         
  -2  12  10         70.14         46.07        23.81 o                         
  -1  12  10       5492.34       5381.72       418.98 o                         
   0  12  10        784.19        789.89        42.09 o                         
   1  12  10         80.96         88.85        12.76 o                         
   2  12  10         50.97         80.97        15.76 o                         
   3  12  10       1886.25       2147.99       152.08 o                         
   4  12  10       2157.76       2444.66       114.10 o                         
   5  12  10         65.30         46.58        12.90 o                         
  -5  13  10          3.22         -7.67        15.76 o                         
  -4  13  10        101.65         84.64        18.93 o                         
  -3  13  10        306.60        264.16        33.12 o                         
  -2  13  10       2090.39       1751.87        92.07 o                         
  -1  13  10         61.99         48.94        19.63 o                         
   0  13  10       1755.93       1816.93        94.65 o                         
   1  13  10        539.66        589.65        34.42 o                         
   2  13  10         68.51         61.43        14.25 o                         
   3  13  10       3914.59       4384.34       305.14 o                         
   4  13  10        747.31        783.15        52.69 o                         
   5  13  10        151.73        115.39        31.06 o                         
  -5  14  10        435.22        417.62        37.39 o                         
  -4  14  10         35.86         38.10        13.54 o                         
  -3  14  10         34.93         20.77        18.82 o                         
  -2  14  10        100.60         91.47        25.54 o                         
  -1  14  10       2057.76       1791.38        75.15 o                         
   0  14  10         57.12         72.22        17.41 o                         
   1  14  10        137.10        142.47        19.11 o                         
   2  14  10        499.11        494.25        24.78 o                         
   3  14  10        913.05       1225.07        58.17 o                         
   4  14  10        829.78        756.54        40.77 o                         
  -4  15  10         13.02          6.27        10.34 o                         
  -3  15  10        251.30        180.13        23.20 o                         
  -2  15  10       1496.50       1171.31        62.84 o                         
  -1  15  10        417.06        356.80        34.75 o                         
   0  15  10       1028.80       1030.62        49.65 o                         
   1  15  10          1.75         22.82        14.19 o                         
   2  15  10        167.53        170.46        14.42 o                         
   3  15  10       2857.61       3683.61       132.91 o                         
   4  15  10        194.29        167.30        17.22 o                         
  -4  16  10         25.97         21.41         8.39 o                         
  -3  16  10         12.59         16.98        13.56 o                         
  -2  16  10         11.66         -0.47        11.92 o                         
  -1  16  10       3547.26       3773.77       210.72 o                         
   0  16  10        360.65        382.92        23.79 o                         
   1  16  10         34.73         31.10        13.48 o                         
   2  16  10         28.54         35.44         9.90 o                         
   3  16  10       1192.48       1313.70        60.84 o                         
   4  16  10        671.90        549.64        36.62 o                         
  -3  17  10        240.43        188.93        18.29 o                         
  -2  17  10        810.02        714.95        32.08 o                         
  -1  17  10         80.21         89.40        19.20 o                         
   0  17  10        540.09        566.34        26.58 o                         
   1  17  10         43.09         40.15        12.21 o                         
   2  17  10         19.34         20.56        11.32 o                         
   3  17  10       1535.01       1421.49       114.53 o                         
  -3  18  10          1.42         11.64         7.67 o                         
  -2  18  10         11.86         16.60         8.20 o                         
  -1  18  10        787.98        727.23        40.17 o                         
   0  18  10          4.53          8.33         8.74 o                         
   1  18  10         40.70         56.31        11.99 o                         
   2  18  10        227.98        220.55        14.48 o                         
   3  18  10        468.37        476.72        37.20 o                         
  -2  19  10        655.98        616.69        32.77 o                         
  -1  19  10         85.55        100.17        12.89 o                         
   0  19  10        230.79        244.27        12.84 o                         
   1  19  10         19.77         26.26         8.49 o                         
   2  19  10         80.20         71.66         8.37 o                         
  -1  20  10        701.54        736.78        35.70 o                         
   0  20  10         97.59        105.79        10.14 o                         
   1  20  10         16.78         11.97         6.43 o                         
  -6   0  11        863.03        979.49       157.90 o                         
  -5   0  11       1098.33       1268.75        92.31 o                         
  -4   0  11       1340.58       1385.81       128.14 o                         
  -3   0  11       3337.99       3547.93       341.24 o                         
  -2   0  11       2765.54       2599.08       287.81 o                         
  -1   0  11         64.56         89.12        50.72 o                         
   0   0  11      24426.67      22545.04      1527.85 o                         
   1   0  11       1385.45       1491.27       103.53 o                         
   2   0  11       7884.64       7030.18      1008.31 o                         
   3   0  11       4966.59       4934.60       495.13 o                         
   4   0  11        271.83        220.19        79.11 o                         
   5   0  11       2087.14       2376.65       448.76 o                         
   6   0  11        408.17        520.47        60.29 o                         
  -6   1  11          4.54         30.56        35.41 o                         
  -5   1  11       7014.10       7311.27       268.96 o                         
  -4   1  11       1502.50       1508.71        80.83 o                         
  -3   1  11       6705.88       7513.32       308.29 o                         
  -2   1  11       1731.02       1993.81       140.90 o                         
  -1   1  11       4440.13       4505.31       160.81 o                         
   0   1  11       7616.16       7437.62       183.11 o                         
   1   1  11       4398.90       4047.84       277.54 o                         
   2   1  11        127.82        128.22        16.51 o                         
   3   1  11        106.58         71.46        32.26 o                         
   4   1  11         26.02         34.42        32.03 o                         
   5   1  11        658.06        609.62       101.96 o                         
   6   1  11        172.61        249.90        34.00 o                         
  -6   2  11        316.37        262.98        38.72 o                         
  -5   2  11        856.83        730.08        60.40 o                         
  -4   2  11        217.65        154.46        51.44 o                         
  -3   2  11       2629.94       3195.53       115.11 o                         
  -2   2  11       5750.97       6422.81       290.60 o                         
  -1   2  11        234.94        208.97        48.42 o                         
   0   2  11      23572.89      20401.81       957.02 o                         
   1   2  11       2814.49       2781.56       110.87 o                         
   2   2  11      10178.50       9111.27       475.51 o                         
   3   2  11        655.28        665.82        61.37 o                         
   4   2  11       1330.98       1536.97       106.97 o                         
   5   2  11        852.86       1079.08       146.17 o                         
   6   2  11        889.91       1055.40        62.93 o                         
  -6   3  11         10.34          7.53        34.20 o                         
  -5   3  11       4991.62       5710.71       300.59 o                         
  -4   3  11       2517.43       2633.20       426.47 o                         
  -3   3  11       8651.49      11380.57       694.30 o                         
  -2   3  11       1174.52       1308.82       125.29 o                         
  -1   3  11       2956.23       2834.78       102.92 o                         
   0   3  11       6111.01       5353.45       174.09 o                         
   1   3  11       3516.10       3433.20       154.60 o                         
   2   3  11        461.15        417.85        38.38 o                         
   3   3  11        607.84        714.43        40.87 o                         
   4   3  11        340.63        443.33        53.30 o                         
   5   3  11        142.59        200.84        40.73 o                         
   6   3  11        127.48        171.80        29.26 o                         
  -6   4  11        625.12        519.34        99.99 o                         
  -5   4  11       1274.15       1334.82        79.84 o                         
  -4   4  11        361.68        391.00        59.31 o                         
  -3   4  11        837.59       1064.13       122.37 o                         
  -2   4  11       2103.84       2327.50       213.62 o                         
  -1   4  11        164.78        237.27        35.43 o                         
   0   4  11      14007.13      12575.55       433.09 o                         
   1   4  11        432.44        391.92        37.48 o                         
   2   4  11       6453.05       5786.42       290.48 o                         
   3   4  11       3430.72       3386.66       183.86 o                         
   4   4  11       1438.92       1453.68        82.42 o                         
   5   4  11       2385.05       2366.02       131.32 o                         
   6   4  11        291.22        283.91        47.46 o                         
  -6   5  11          9.91         18.18        23.21 o                         
  -5   5  11       5068.62       4940.63       221.61 o                         
  -4   5  11       1335.08       1412.92       132.85 o                         
  -3   5  11       5105.29       6519.78       315.34 o                         
  -2   5  11        775.68        929.77        65.18 o                         
  -1   5  11       3476.27       3571.49       154.37 o                         
   0   5  11       8217.93       7208.20       719.18 o                         
   1   5  11       2392.81       2066.42       107.57 o                         
   2   5  11        240.46        206.83        32.23 o                         
   3   5  11        372.26        369.50        37.14 o                         
   4   5  11         15.04         30.12        29.84 o                         
   5   5  11        379.62        368.19        41.81 o                         
   6   5  11         77.93         80.97        56.30 o                         
  -6   6  11        337.70        284.96        30.30 o                         
  -5   6  11        409.91        432.03        51.91 o                         
  -4   6  11       1105.11       1034.27       157.25 o                         
  -3   6  11       2852.89       3458.41       179.73 o                         
  -2   6  11       5165.56       6301.10       211.86 o                         
  -1   6  11        320.95        300.81        24.33 o                         
   0   6  11      14387.80      12739.32      1238.06 o                         
   1   6  11       2175.04       1952.42       106.50 o                         
   2   6  11       8738.93       7960.56       191.71 o                         
   3   6  11       1841.86       1701.35       105.31 o                         
   4   6  11        251.90        275.83        37.05 o                         
   5   6  11        831.91        711.33        49.77 o                         
   6   6  11        696.63        595.69        77.47 o                         
  -6   7  11          6.89         11.11        27.86 o                         
  -5   7  11       4264.14       4303.65       345.09 o                         
  -4   7  11       1305.92       1225.88        88.09 o                         
  -3   7  11       4519.90       5541.45       182.49 o                         
  -2   7  11       1111.27       1303.08        56.46 o                         
  -1   7  11       2009.00       1975.72       135.97 o                         
   0   7  11       4009.77       3291.96        85.66 o                         
   1   7  11       2844.20       2556.77        68.56 o                         
   2   7  11        507.35        488.90        26.61 o                         
   3   7  11         17.36         29.55        16.72 o                         
   4   7  11        167.00        175.83        24.73 o                         
   5   7  11        374.75        317.27        33.44 o                         
  -6   8  11        322.84        333.15        43.12 o                         
  -5   8  11        967.65       1081.16       179.80 o                         
  -4   8  11         48.64         68.03        64.97 o                         
  -3   8  11        901.40        918.70        91.04 o                         
  -2   8  11       1175.82       1264.47        58.93 o                         
  -1   8  11         82.43         74.83        21.99 o                         
   0   8  11      15429.86      13637.20       411.09 o                         
   1   8  11        909.19        916.98        67.57 o                         
   2   8  11       3634.24       3686.21       151.93 o                         
   3   8  11       1256.76       1263.25        49.93 o                         
   4   8  11       1380.78       1242.57        47.91 o                         
   5   8  11        727.39        644.24        42.82 o                         
  -5   9  11       3470.99       3891.39       226.90 o                         
  -4   9  11        910.90       1151.84       363.48 o                         
  -3   9  11       5195.55       6201.08       288.23 o                         
  -2   9  11        541.10        619.18        50.50 o                         
  -1   9  11       1844.67       1621.39        83.70 o                         
   0   9  11       2387.17       2215.77        93.27 o                         
   1   9  11       1033.94       1021.40        38.64 o                         
   2   9  11         11.16         34.28        17.72 o                         
   3   9  11        207.31        208.37        22.03 o                         
   4   9  11         48.01         64.00        17.66 o                         
   5   9  11         88.33         53.62        23.86 o                         
  -5  10  11        354.85        458.21        39.84 o                         
  -4  10  11        480.55        547.98        94.09 o                         
  -3  10  11       1138.94       1060.26        78.00 o                         
  -2  10  11       2084.83       2149.33       117.87 o                         
  -1  10  11         40.62         54.73        22.52 o                         
   0  10  11       6773.53       6219.31       220.80 o                         
   1  10  11        305.76        337.13        17.83 o                         
   2  10  11       4406.47       4669.57       201.51 o                         
   3  10  11       1177.80       1183.23        47.29 o                         
   4  10  11        155.24        150.23        20.50 o                         
   5  10  11        850.04        749.18        45.05 o                         
  -5  11  11       2258.33       2395.79       103.45 o                         
  -4  11  11        915.41        902.91       104.91 o                         
  -3  11  11       1890.06       2059.47        90.93 o                         
  -2  11  11        342.55        357.09        36.32 o                         
  -1  11  11       1392.85       1366.52       108.62 o                         
   0  11  11       4438.70       4310.25       238.39 o                         
   1  11  11       1184.72       1307.39        62.43 o                         
   2  11  11        343.79        358.89        22.72 o                         
   3  11  11        127.78        168.02        21.53 o                         
   4  11  11          6.88         11.40        13.79 o                         
   5  11  11        306.51        263.32        25.12 o                         
  -5  12  11        297.30        318.34        49.61 o                         
  -4  12  11        199.31        250.41        78.25 o                         
  -3  12  11        358.58        360.86        48.17 o                         
  -2  12  11       1480.09       1187.23        74.01 o                         
  -1  12  11        190.15        169.55        25.95 o                         
   0  12  11       5378.41       5069.98       299.33 o                         
   1  12  11       1147.01       1142.06        47.90 o                         
   2  12  11       2663.26       2817.48       160.73 o                         
   3  12  11       1420.80       1558.34       110.65 o                         
   4  12  11        923.01        862.51        42.74 o                         
   5  12  11        431.98        437.36        54.28 o                         
  -5  13  11       1229.89       1205.72        77.05 o                         
  -4  13  11        585.70        450.49        37.29 o                         
  -3  13  11       2290.31       2021.79        94.87 o                         
  -2  13  11        176.39        178.05        32.37 o                         
  -1  13  11        239.72        174.00        31.59 o                         
   0  13  11        663.90        658.12        37.18 o                         
   1  13  11        506.71        507.58        37.93 o                         
   2  13  11        366.23        473.14        32.17 o                         
   3  13  11         26.67         28.15        14.46 o                         
   4  13  11        100.06         99.72        16.23 o                         
  -4  14  11        173.12        130.20        17.77 o                         
  -3  14  11        282.89        220.05        26.52 o                         
  -2  14  11        888.04        746.80        51.61 o                         
  -1  14  11         33.73         39.90        20.79 o                         
   0  14  11       3631.40       3453.20       104.36 o                         
   1  14  11         45.55         63.99        16.16 o                         
   2  14  11       1506.25       1773.07       116.44 o                         
   3  14  11        465.00        415.21        50.67 o                         
   4  14  11        205.09        209.31        25.06 o                         
  -4  15  11        312.45        266.17        17.78 o                         
  -3  15  11       1193.57       1071.22        69.08 o                         
  -2  15  11         85.71         82.39        21.80 o                         
  -1  15  11        753.95        684.22        53.96 o                         
   0  15  11       1789.49       1928.42        73.14 o                         
   1  15  11        154.54        169.20        17.35 o                         
   2  15  11         68.41        104.36        12.77 o                         
   3  15  11         11.44         17.69        13.76 o                         
   4  15  11          8.49         14.34        14.45 o                         
  -4  16  11         48.67         36.67        18.05 o                         
  -3  16  11        179.97        161.02        18.85 o                         
  -2  16  11        383.01        302.94        21.67 o                         
  -1  16  11        109.47        135.45        37.86 o                         
   0  16  11       1820.49       1994.35        67.58 o                         
   1  16  11        344.02        362.46        20.36 o                         
   2  16  11       1081.05       1124.21        52.99 o                         
   3  16  11        670.05        584.57        40.90 o                         
  -3  17  11        756.96        664.99        34.50 o                         
  -2  17  11         89.54         78.10        11.16 o                         
  -1  17  11        120.85        153.93        34.91 o                         
   0  17  11        301.82        315.49        19.46 o                         
   1  17  11        164.93        187.72        14.72 o                         
   2  17  11         22.46         34.95        10.64 o                         
   3  17  11          2.30         24.98        19.67 o                         
  -3  18  11        144.03        123.05        12.53 o                         
  -2  18  11        350.45        304.41        15.62 o                         
  -1  18  11         22.98         22.31        11.75 o                         
   0  18  11       1476.24       1536.02        42.15 o                         
   1  18  11         88.74        101.05        11.81 o                         
   2  18  11        661.01        698.81        24.89 o                         
  -2  19  11         24.99         32.03         9.61 o                         
  -1  19  11        117.15        120.92        12.85 o                         
   0  19  11        356.75        354.61        18.41 o                         
   1  19  11         49.13         44.31         9.11 o                         
   2  19  11        197.41        176.60        24.80 o                         
  -1  20  11         17.56         31.57         8.76 o                         
   0  20  11        529.11        640.70        31.96 o                         
   1  20  11         22.96         25.32        12.03 o                         
  -6   0  12          6.57        -29.64        46.76 o                         
  -5   0  12       7260.90       7354.68       616.05 o                         
  -4   0  12        428.30        406.98        60.48 o                         
  -3   0  12        167.47        121.12        69.36 o                         
  -2   0  12       2849.99       2877.28       477.29 o                         
  -1   0  12        294.87        354.15        74.24 o                         
   0   0  12       1405.23       1218.98        99.15 o                         
   1   0  12       2334.28       1606.62       208.72 o                         
   2   0  12      12615.68      10103.94      1238.65 o                         
   3   0  12       4126.07       3771.71       427.86 o                         
   4   0  12         51.13         73.96        60.49 o                         
   5   0  12        359.00        272.50        71.25 o                         
   6   0  12        295.42        206.20        59.80 o                         
  -6   1  12        214.06        220.21        34.82 o                         
  -5   1  12          1.29          0.02        39.31 o                         
  -4   1  12         15.65         34.57        44.51 o                         
  -3   1  12      26625.51      29130.75      1084.54 o                         
  -2   1  12         38.16         74.92        48.61 o                         
  -1   1  12       3056.09       3002.79       173.97 o                         
   0   1  12       9860.86       9269.96       486.13 o                         
   1   1  12       5027.27       4065.07       227.74 o                         
   2   1  12      26548.30      20581.88      1208.71 o                         
   3   1  12       4004.96       3716.38       291.86 o                         
   4   1  12       1068.40       1102.22       135.61 o                         
   5   1  12        319.39        383.80        51.81 o                         
   6   1  12         96.13         45.12        27.50 o                         
  -6   2  12          1.82         45.70        25.88 o                         
  -5   2  12       6628.74       7558.24       266.53 o                         
  -4   2  12         60.47         65.12        30.48 o                         
  -3   2  12        919.40       1081.09       114.97 o                         
  -2   2  12       1574.38       1638.43       114.83 o                         
  -1   2  12        738.02        741.90        53.14 o                         
   0   2  12       8627.86       7797.49       276.18 o                         
   1   2  12        666.54        587.39        37.33 o                         
   2   2  12       5811.08       4586.14       244.00 o                         
   3   2  12       9592.22       9187.06       454.83 o                         
   4   2  12        227.84        213.96        39.94 o                         
   5   2  12        159.25        150.07        45.24 o                         
   6   2  12        427.71        312.28        36.25 o                         
  -6   3  12        294.04        241.51        37.67 o                         
  -5   3  12         22.99         14.62        42.01 o                         
  -4   3  12        202.26        224.19        41.28 o                         
  -3   3  12      29073.32      39929.88      1689.69 o                         
  -2   3  12        697.58        798.27        61.19 o                         
  -1   3  12       5993.20       6329.44       223.37 o                         
   0   3  12      10584.26       9125.45       449.43 o                         
   1   3  12       3365.40       2935.38       128.83 o                         
   2   3  12      26191.76      20827.76       818.18 o                         
   3   3  12       6503.61       6801.17       331.76 o                         
   4   3  12        601.22        774.84        58.97 o                         
   5   3  12        270.87        328.48        35.70 o                         
   6   3  12         75.00         86.12        33.45 o                         
  -6   4  12         72.44         33.35        21.18 o                         
  -5   4  12       6170.48       6754.15       413.27 o                         
  -4   4  12          9.59          9.33        45.44 o                         
  -3   4  12         44.53         93.08        43.21 o                         
  -2   4  12       1413.49       1522.68        87.79 o                         
  -1   4  12       1268.39       1309.92        43.54 o                         
   0   4  12        660.41        532.70        47.79 o                         
   1   4  12        878.78        768.15        58.26 o                         
   2   4  12       6261.57       5267.34       262.34 o                         
   3   4  12       3964.99       3795.93       153.29 o                         
   4   4  12         33.43         29.81        28.83 o                         
   5   4  12        353.35        397.03        34.26 o                         
   6   4  12        169.44        109.87        49.38 o                         
  -6   5  12        310.87        271.67        38.92 o                         
  -5   5  12          0.30          7.32        38.72 o                         
  -4   5  12          3.71         15.31        45.05 o                         
  -3   5  12      18736.67      23947.64      1088.31 o                         
  -2   5  12         23.33         78.87        34.82 o                         
  -1   5  12       3583.56       3179.69       127.58 o                         
   0   5  12       8973.51       8736.26       397.19 o                         
   1   5  12       2195.20       1962.53        55.62 o                         
   2   5  12      20831.05      18804.36       854.16 o                         
   3   5  12       3626.87       3252.28       192.23 o                         
   4   5  12        489.47        454.56        44.14 o                         
   5   5  12        184.22        221.06        31.41 o                         
   6   5  12         99.43         44.75        38.56 o                         
  -6   6  12          5.46         12.84        17.31 o                         
  -5   6  12       4616.07       4552.03       173.23 o                         
  -4   6  12        137.74        140.37        45.82 o                         
  -3   6  12        295.01        392.60        44.58 o                         
  -2   6  12       2169.60       2458.42       144.97 o                         
  -1   6  12        737.81        792.11        50.79 o                         
   0   6  12       6705.49       6114.29       214.38 o                         
   1   6  12       1648.09       1389.72        62.55 o                         
   2   6  12       6779.44       6343.58       217.05 o                         
   3   6  12       5161.78       4780.14       258.00 o                         
   4   6  12        189.96        147.38        29.82 o                         
   5   6  12        178.72        223.07        31.72 o                         
  -6   7  12        151.80        143.09        31.89 o                         
  -5   7  12          3.24         24.02        29.16 o                         
  -4   7  12         18.54         15.90        37.99 o                         
  -3   7  12      19066.46      22817.63       831.97 o                         
  -2   7  12        167.09        187.99        32.10 o                         
  -1   7  12       2191.75       2078.13       135.93 o                         
   0   7  12       4587.31       4015.29       105.58 o                         
   1   7  12       3247.02       3233.81       111.29 o                         
   2   7  12      17382.28      16752.37       762.85 o                         
   3   7  12       2431.10       2383.51       132.12 o                         
   4   7  12        699.21        627.68        45.30 o                         
   5   7  12        223.66        229.22        46.13 o                         
  -5   8  12       4951.19       5369.37       298.19 o                         
  -4   8  12         60.89         84.96        44.57 o                         
  -3   8  12        118.25        150.92        32.08 o                         
  -2   8  12        818.89        859.94        63.36 o                         
  -1   8  12         83.24         94.73        18.39 o                         
   0   8  12        937.14        835.25        46.63 o                         
   1   8  12        516.19        509.38        22.97 o                         
   2   8  12       3692.76       3559.78       228.96 o                         
   3   8  12       4111.94       4037.19       116.39 o                         
   4   8  12         23.31         17.38        17.20 o                         
   5   8  12         76.18        116.93        27.62 o                         
  -5   9  12          3.43         -4.96        32.47 o                         
  -4   9  12          0.98         -2.25        38.23 o                         
  -3   9  12      15646.55      16608.22       635.11 o                         
  -2   9  12         67.87         59.12        31.96 o                         
  -1   9  12       3019.71       2793.68       155.18 o                         
   0   9  12       6118.00       5737.39       157.63 o                         
   1   9  12       2685.69       2783.24        66.35 o                         
   2   9  12      14088.12      14605.15       614.06 o                         
   3   9  12       3078.64       3105.29       120.25 o                         
   4   9  12        551.71        569.72        31.86 o                         
   5   9  12        206.47        279.55        46.39 o                         
  -5  10  12       2497.00       2792.07       101.46 o                         
  -4  10  12         44.86         48.54        36.92 o                         
  -3  10  12         73.51         86.48        36.68 o                         
  -2  10  12        268.56        280.23        33.59 o                         
  -1  10  12        732.77        708.50        37.88 o                         
   0  10  12       1642.64       1558.56        56.91 o                         
   1  10  12        159.74        198.22        23.40 o                         
   2  10  12       4469.80       4461.46       205.07 o                         
   3  10  12       2764.33       2647.28       122.98 o                         
   4  10  12         94.90         94.06        17.64 o                         
   5  10  12        136.03        106.92        28.48 o                         
  -5  11  12          1.73         35.64        23.92 o                         
  -4  11  12         12.43         65.63        75.22 o                         
  -3  11  12       8017.32       7844.34       321.55 o                         
  -2  11  12         67.98         50.37        22.33 o                         
  -1  11  12       1332.62       1244.79        49.55 o                         
   0  11  12       3337.10       3003.87       117.98 o                         
   1  11  12        721.44        688.60        30.27 o                         
   2  11  12       9432.12      10067.54       569.63 o                         
   3  11  12       1011.78        992.74        58.42 o                         
   4  11  12        186.31        188.09        18.39 o                         
   5  11  12         40.36         51.56        41.32 o                         
  -5  12  12       2227.39       2309.80       131.46 o                         
  -4  12  12          7.92         -2.73        64.06 o                         
  -3  12  12         87.15        119.88        26.59 o                         
  -2  12  12       1510.80       1382.72        63.73 o                         
  -1  12  12        244.79        250.09        50.28 o                         
   0  12  12       1511.06       1422.80        74.97 o                         
   1  12  12       1048.08        961.57        43.96 o                         
   2  12  12       1598.35       1657.04        72.24 o                         
   3  12  12       1695.94       1888.65       176.21 o                         
   4  12  12         30.12         27.10        14.12 o                         
  -4  13  12         10.04         -5.83        13.68 o                         
  -3  13  12       6909.51       6438.16       262.86 o                         
  -2  13  12          8.21         28.42        20.44 o                         
  -1  13  12       1402.00       1139.87        55.63 o                         
   0  13  12       1611.57       1575.12        45.63 o                         
   1  13  12       1022.98        980.80        43.24 o                         
   2  13  12       5984.06       6229.73       371.31 o                         
   3  13  12       1299.81       1328.01       142.35 o                         
   4  13  12        227.73        237.89        20.33 o                         
  -4  14  12          2.10          9.35        11.34 o                         
  -3  14  12         66.93         43.37        19.40 o                         
  -2  14  12         52.85         25.29        17.78 o                         
  -1  14  12        330.82        289.42        35.94 o                         
   0  14  12        385.45        414.20        23.42 o                         
   1  14  12        112.46        103.54        16.66 o                         
   2  14  12       1958.02       1929.37        63.04 o                         
   3  14  12       1025.54       1194.52        57.79 o                         
   4  14  12         26.63         11.07        10.97 o                         
  -4  15  12         13.29          4.01         8.24 o                         
  -3  15  12       3923.63       3720.68       144.14 o                         
  -2  15  12         74.36         50.27        15.99 o                         
  -1  15  12        781.11        692.03        33.15 o                         
   0  15  12       1899.58       1886.33        63.50 o                         
   1  15  12        503.08        556.89        37.04 o                         
   2  15  12       4905.11       5204.25       168.12 o                         
   3  15  12        513.73        451.82        28.31 o                         
  -3  16  12         36.95         29.19        13.44 o                         
  -2  16  12        280.16        232.65        16.74 o                         
  -1  16  12         49.53         55.15        22.74 o                         
   0  16  12        433.21        460.76        24.07 o                         
   1  16  12        119.44        119.68        14.72 o                         
   2  16  12        773.79        791.70        34.69 o                         
   3  16  12        909.46        843.78        38.86 o                         
  -3  17  12       2717.82       2647.56       101.19 o                         
  -2  17  12          3.34          2.89         8.53 o                         
  -1  17  12        547.57        594.27        38.50 o                         
   0  17  12        573.91        611.12        30.60 o                         
   1  17  12        351.12        404.37        25.34 o                         
   2  17  12       1864.57       2217.10       108.16 o                         
   3  17  12        258.64        192.94        24.08 o                         
  -2  18  12         54.68         44.97         8.13 o                         
  -1  18  12         99.42         89.67        13.32 o                         
   0  18  12        282.47        332.83        15.32 o                         
   1  18  12        105.65        106.98        11.10 o                         
   2  18  12        779.04        829.15        30.98 o                         
  -1  19  12        256.56        247.37        19.05 o                         
   0  19  12        406.48        423.36        18.41 o                         
   1  19  12        179.12        201.80        13.82 o                         
  -6   0  13        178.12         69.96        34.62 o                         
  -5   0  13         21.01         -2.65        34.80 o                         
  -4   0  13       1508.34       1414.36       251.79 o                         
  -3   0  13       3543.99       3587.76       337.62 o                         
  -2   0  13      10825.97      12288.36      2521.84 o                         
  -1   0  13       5869.90       5914.56       177.53 o                         
   0   0  13         76.10         84.70        19.48 o                         
   1   0  13       4547.61       3567.34       213.23 o                         
   2   0  13         96.59        100.38        30.06 o                         
   3   0  13      12820.92      10941.33      1137.72 o                         
   4   0  13        546.52        431.31       131.42 o                         
   5   0  13        784.38        618.32        86.53 o                         
  -6   1  13         49.98         27.97        20.35 o                         
  -5   1  13         10.00         -2.24        29.89 o                         
  -4   1  13       2727.27       2951.89       101.30 o                         
  -3   1  13      11792.05      12865.40       576.22 o                         
  -2   1  13        284.64        269.07        43.64 o                         
  -1   1  13       9196.59       9540.08       191.25 o                         
   0   1  13         58.10         81.80        14.25 o                         
   1   1  13      29526.03      23703.90      1059.34 o                         
   2   1  13        990.92        872.79        64.94 o                         
   3   1  13        248.47        216.15        33.55 o                         
   4   1  13       1334.01       1249.18       113.12 o                         
   5   1  13        606.31        558.17        53.59 o                         
  -6   2  13        343.13        194.77        31.60 o                         
  -5   2  13          0.58         41.13        54.57 o                         
  -4   2  13       2909.15       3303.22       122.58 o                         
  -3   2  13        373.49        462.25        65.31 o                         
  -2   2  13       9756.66       9718.56       314.76 o                         
  -1   2  13       7613.33       7732.20       257.42 o                         
   0   2  13         34.58         23.39        13.78 o                         
   1   2  13       1111.33        838.20        24.06 o                         
   2   2  13       2127.66       1809.91        93.20 o                         
   3   2  13       3864.45       3423.10       128.52 o                         
   4   2  13       1622.50       1585.87       100.64 o                         
   5   2  13        699.88        635.48        47.58 o                         
  -6   3  13         32.25         18.42        16.15 o                         
  -5   3  13         25.11         67.79        39.74 o                         
  -4   3  13       2925.86       3533.06       176.67 o                         
  -3   3  13       4480.23       5582.97       262.05 o                         
  -2   3  13        948.46        972.56        73.68 o                         
  -1   3  13       4294.86       4126.86        97.66 o                         
   0   3  13        169.52        167.62        14.32 o                         
   1   3  13      28461.72      23391.12       640.13 o                         
   2   3  13        810.83        675.32        62.03 o                         
   3   3  13          6.94         17.00        17.78 o                         
   4   3  13        972.46        990.16        59.49 o                         
   5   3  13        781.06        805.87        42.32 o                         
  -6   4  13        118.01         97.40        21.64 o                         
  -5   4  13          0.32          1.18        32.63 o                         
  -4   4  13       1705.96       1833.32       103.65 o                         
  -3   4  13       3295.17       3946.08       331.26 o                         
  -2   4  13      10467.40      12182.49       346.35 o                         
  -1   4  13       7519.39       7411.79       146.41 o                         
   0   4  13        276.21        268.91        18.31 o                         
   1   4  13       2565.93       2038.78        51.88 o                         
   2   4  13        993.62        845.95        65.53 o                         
   3   4  13      10975.03      10288.21       484.28 o                         
   4   4  13        346.42        365.36        34.86 o                         
   5   4  13        651.41        557.82        37.05 o                         
  -6   5  13         56.56         35.84        20.99 o                         
  -5   5  13          9.25          8.11        31.62 o                         
  -4   5  13       2325.58       2541.56       207.33 o                         
  -3   5  13      12309.31      15295.08       407.31 o                         
  -2   5  13          8.72         53.44        33.88 o                         
  -1   5  13       8410.79       8801.53       315.39 o                         
   0   5  13        256.92        281.92        16.74 o                         
   1   5  13      28445.54      25112.21       736.88 o                         
   2   5  13       1489.12       1454.37       119.39 o                         
   3   5  13         52.78         84.45        19.80 o                         
   4   5  13       1101.12       1025.79        49.23 o                         
   5   5  13        611.93        506.24       103.26 o                         
  -5   6  13         19.70         18.18        28.53 o                         
  -4   6  13       2233.22       2172.16       252.10 o                         
  -3   6  13        571.16        617.02        45.14 o                         
  -2   6  13       7953.99       9917.18       746.28 o                         
  -1   6  13       4758.37       4885.56       276.56 o                         
   0   6  13         16.97         23.75        14.30 o                         
   1   6  13       1430.18       1262.86        36.47 o                         
   2   6  13        142.18        133.67        22.42 o                         
   3   6  13       4685.86       4896.79       159.26 o                         
   4   6  13       1016.77        900.94        70.44 o                         
   5   6  13        384.04        372.68        42.83 o                         
  -5   7  13         19.36         12.74        24.01 o                         
  -4   7  13       2111.64       2072.83       110.90 o                         
  -3   7  13       4774.71       6586.68       288.68 o                         
  -2   7  13        625.97        721.03        48.85 o                         
  -1   7  13       4460.32       4690.32       248.67 o                         
   0   7  13         28.31         30.42        14.65 o                         
   1   7  13      17418.19      16297.61       750.26 o                         
   2   7  13        398.97        439.37        26.28 o                         
   3   7  13        178.73        186.13        25.43 o                         
   4   7  13        923.74        995.60        52.32 o                         
   5   7  13        559.27        471.54        44.27 o                         
  -5   8  13          2.45         -5.31        77.38 o                         
  -4   8  13        967.05        940.29       131.33 o                         
  -3   8  13       1057.75       1004.04        77.51 o                         
  -2   8  13       5637.61       6373.14       237.71 o                         
  -1   8  13       2652.92       2768.05       161.06 o                         
   0   8  13         82.52        100.45        15.91 o                         
   1   8  13       1277.10       1193.82        37.00 o                         
   2   8  13       1271.22       1317.06        67.63 o                         
   3   8  13       4693.54       4873.70       132.46 o                         
   4   8  13        654.75        638.10        37.05 o                         
   5   8  13        477.87        388.36        35.69 o                         
  -5   9  13          0.89         18.08        31.05 o                         
  -4   9  13       1406.77       1747.16       355.74 o                         
  -3   9  13       3968.81       3965.20       182.78 o                         
  -2   9  13        478.63        561.58        48.68 o                         
  -1   9  13       2308.13       2197.42        68.76 o                         
   0   9  13        149.04        192.62        20.92 o                         
   1   9  13      16579.20      16342.52       453.52 o                         
   2   9  13        367.46        408.47        30.60 o                         
   3   9  13          5.39          3.77        17.82 o                         
   4   9  13        447.37        508.88        28.86 o                         
   5   9  13        251.23        204.23        27.46 o                         
  -5  10  13         29.33         29.53        19.71 o                         
  -3  10  13        409.58        395.84        43.92 o                         
  -2  10  13       5156.70       5240.43       486.03 o                         
  -1  10  13       5315.27       5101.71       184.75 o                         
   0  10  13         32.32         51.26        15.30 o                         
   1  10  13        866.02        776.69        36.50 o                         
   2  10  13        155.82        211.23        20.99 o                         
   3  10  13       3257.05       3713.81       143.39 o                         
   4  10  13        365.24        381.68        29.98 o                         
   5  10  13        313.81        229.53        80.02 o                         
  -5  11  13         11.44          6.01        15.53 o                         
  -4  11  13       1326.41       1878.50       152.75 o                         
  -3  11  13       3888.41       3909.82       172.12 o                         
  -2  11  13         14.93         18.71        22.18 o                         
  -1  11  13       4035.67       3987.57       222.69 o                         
   0  11  13        280.90        312.71        21.40 o                         
   1  11  13      12274.29      11395.08       306.03 o                         
   2  11  13        329.16        354.45        28.81 o                         
   3  11  13         70.84        109.55        22.92 o                         
   4  11  13        550.77        597.37        39.09 o                         
  -4  12  13        654.95        666.87        86.87 o                         
  -3  12  13        530.14        424.94        40.73 o                         
  -2  12  13       3750.45       3508.36       123.92 o                         
  -1  12  13        718.08        635.16        50.72 o                         
   0  12  13          2.44         11.82        16.01 o                         
   1  12  13        786.35        829.45        43.66 o                         
   2  12  13        139.03        157.34        16.83 o                         
   3  12  13       2888.23       2587.86       158.59 o                         
   4  12  13        381.69        351.21        26.27 o                         
  -3  13  13       2129.79       1946.86        94.94 o                         
  -2  13  13        215.11        194.25        26.19 o                         
  -1  13  13        681.94        652.09        36.15 o                         
   0  13  13         48.39         61.41        15.80 o                         
   1  13  13       6145.30       5976.78       168.33 o                         
   2  13  13        408.45        467.71        33.76 o                         
   3  13  13         11.13          3.17        14.01 o                         
   4  13  13        314.48        340.23        23.92 o                         
  -4  14  13        669.08        642.40        52.22 o                         
  -3  14  13        235.25        220.20        25.29 o                         
  -2  14  13       2344.91       2298.35       107.72 o                         
  -1  14  13       1853.89       1934.74        87.24 o                         
   0  14  13          6.27         20.22        13.39 o                         
   1  14  13         79.78         84.81        16.25 o                         
   2  14  13        186.43        229.47        22.87 o                         
   3  14  13       1386.89       1666.84       171.00 o                         
   4  14  13        148.58        150.03        19.08 o                         
  -3  15  13       1022.57        872.54        80.63 o                         
  -2  15  13         79.22         66.22        16.74 o                         
  -1  15  13       1197.15       1175.97        69.65 o                         
   0  15  13        213.14        264.49        19.21 o                         
   1  15  13       6402.70       6901.12       220.57 o                         
   2  15  13         63.93         60.13        14.32 o                         
   3  15  13         33.68         40.28        11.49 o                         
  -3  16  13        106.50         89.68        14.30 o                         
  -2  16  13       1369.90       1286.77        48.17 o                         
  -1  16  13        668.57        824.15        47.58 o                         
   0  16  13         28.11         33.75        11.13 o                         
   1  16  13        710.53        694.42        36.29 o                         
   2  16  13         35.65         68.81        12.47 o                         
   3  16  13       1263.60       1096.93        45.78 o                         
  -2  17  13         58.53         38.77         9.06 o                         
  -1  17  13        545.08        572.23        29.28 o                         
   0  17  13         82.08        105.94        12.13 o                         
   1  17  13       2713.74       3178.21       115.37 o                         
   2  17  13         41.44         25.07        10.87 o                         
  -2  18  13       1054.29       1032.62       148.77 o                         
  -1  18  13        280.27        313.27        23.48 o                         
   0  18  13         10.38          8.25         6.80 o                         
   1  18  13         16.35         23.74         8.17 o                         
  -1  19  13        137.41        149.03        22.39 o                         
   0  19  13         64.09         67.72        13.21 o                         
   1  19  13       1704.18       1766.03        98.14 o                         
  -6   0  14       1535.05        965.12       117.22 o                         
  -5   0  14        216.26        194.62        39.63 o                         
  -4   0  14       2114.43       2362.87       118.73 o                         
  -3   0  14       6963.41       7276.48       413.60 o                         
  -2   0  14       4655.55       4941.52       349.27 o                         
  -1   0  14       7837.98       7814.46       195.23 o                         
   0   0  14       2574.20       2250.21       129.36 o                         
   1   0  14      13834.29      10221.28       817.57 o                         
   2   0  14       4615.96       3259.90       159.85 o                         
   3   0  14       3131.04       2803.29       230.72 o                         
   4   0  14        772.29        629.98        98.33 o                         
   5   0  14        881.37        888.51        88.83 o                         
  -6   1  14        393.66        267.90        58.22 o                         
  -5   1  14          4.14          5.27        31.93 o                         
  -4   1  14       1903.98       2124.69       116.21 o                         
  -3   1  14         28.89         38.99        31.65 o                         
  -2   1  14       7943.76       9826.96       461.27 o                         
  -1   1  14      25712.61      25019.42       406.99 o                         
   0   1  14       4250.10       3831.98       131.77 o                         
   1   1  14       1165.77        854.94        33.30 o                         
   2   1  14        234.71        151.86        18.33 o                         
   3   1  14         40.64         43.62        26.86 o                         
   4   1  14       2466.64       2235.25       151.26 o                         
   5   1  14        754.92        765.56        51.37 o                         
  -6   2  14       1314.17        918.24       129.02 o                         
  -5   2  14        235.75        327.71        32.99 o                         
  -4   2  14        891.62       1033.57        88.90 o                         
  -3   2  14       3394.18       4084.02       289.30 o                         
  -2   2  14       6471.17       6760.73       229.80 o                         
  -1   2  14       6246.51       6678.31       142.42 o                         
   0   2  14      13010.59      11769.43       421.66 o                         
   1   2  14      11430.25       9113.21       289.32 o                         
   2   2  14       2760.32       2390.55       121.73 o                         
   3   2  14      16944.51      15410.38       678.22 o                         
   4   2  14         10.01         22.09        29.09 o                         
   5   2  14        634.08        738.13        53.79 o                         
  -6   3  14        538.54        495.18        48.93 o                         
  -5   3  14          4.31         -7.09        32.50 o                         
  -4   3  14       2276.47       2625.59       142.18 o                         
  -3   3  14        660.38        680.63        53.10 o                         
  -2   3  14       5822.58       7144.11       385.81 o                         
  -1   3  14      25444.31      24644.80       472.00 o                         
   0   3  14       4660.66       4030.41       109.44 o                         
   1   3  14       2293.04       1794.72        38.71 o                         
   2   3  14         91.46         96.43        19.63 o                         
   3   3  14        611.34        634.72        47.24 o                         
   4   3  14       1993.05       2100.78       140.17 o                         
   5   3  14       1003.79       1002.88        47.68 o                         
  -5   4  14        184.15        191.22        35.82 o                         
  -4   4  14       1872.47       2188.28       139.89 o                         
  -3   4  14       5214.69       6212.40       151.41 o                         
  -2   4  14       4628.81       4771.49       196.43 o                         
  -1   4  14       6349.72       6433.93       136.03 o                         
   0   4  14       2801.69       2522.40        81.52 o                         
   1   4  14      14541.00      12041.01       357.53 o                         
   2   4  14       1686.34       1461.79        64.21 o                         
   3   4  14       7639.51       7542.61       521.87 o                         
   4   4  14        196.21        149.92        30.65 o                         
   5   4  14       1052.44       1040.58        79.05 o                         
  -5   5  14          4.42          3.63        26.70 o                         
  -4   5  14       1856.86       2169.84       105.99 o                         
  -3   5  14         21.65         70.29        36.46 o                         
  -2   5  14       6670.56       7176.20       260.48 o                         
  -1   5  14      21778.16      22210.03       630.88 o                         
   0   5  14       3257.80       3267.79       111.97 o                         
   1   5  14        605.56        436.39        22.66 o                         
   2   5  14        175.73        196.05        29.32 o                         
   3   5  14         99.37         99.62        22.01 o                         
   4   5  14       1537.47       1319.89        86.95 o                         
   5   5  14        497.14        556.23       113.52 o                         
  -5   6  14        150.93        207.12        31.20 o                         
  -4   6  14        813.64        823.65        66.07 o                         
  -3   6  14       4167.82       4697.58       354.57 o                         
  -2   6  14       3627.84       3877.47       141.45 o                         
  -1   6  14       3266.93       3580.43       157.61 o                         
   0   6  14       8136.24       8188.11       390.88 o                         
   1   6  14       8090.14       7404.05       347.95 o                         
   2   6  14       3289.22       3223.01       119.65 o                         
   3   6  14       5710.10       5869.98       322.59 o                         
   4   6  14        233.59        221.28        34.88 o                         
   5   6  14        329.67        377.47        37.67 o                         
  -5   7  14         14.88         -4.23        19.85 o                         
  -4   7  14       1269.06       1248.30        81.25 o                         
  -3   7  14          8.82          0.39        52.87 o                         
  -2   7  14       4757.80       5589.17       276.57 o                         
  -1   7  14      17277.48      19010.67      1262.73 o                         
   0   7  14       3509.79       3562.79       133.01 o                         
   1   7  14        999.12        916.57        40.01 o                         
   2   7  14        161.49        185.71        19.69 o                         
   3   7  14         44.90         43.55        19.87 o                         
   4   7  14       1833.94       2039.06       170.55 o                         
   5   7  14        614.48        594.44        44.49 o                         
  -5   8  14        154.37        243.68        68.18 o                         
  -4   8  14        929.60        994.33        63.70 o                         
  -3   8  14       1946.56       2336.42       105.94 o                         
  -2   8  14       3646.51       4257.32       359.20 o                         
  -1   8  14       6976.61       6875.28       299.93 o                         
   0   8  14       3024.96       2914.69        74.20 o                         
   1   8  14       8289.59       8281.30       247.59 o                         
   2   8  14       1372.78       1412.09        59.91 o                         
   3   8  14       7629.89       8204.65       299.74 o                         
   4   8  14         43.43         46.93        16.60 o                         
   5   8  14        681.49        627.46        41.62 o                         
  -5   9  14         12.08         18.42        23.43 o                         
  -4   9  14       1070.47       1308.76       207.74 o                         
  -3   9  14         24.67         28.06        30.19 o                         
  -2   9  14       3643.23       4709.31       539.50 o                         
  -1   9  14      12654.46      12432.58       353.69 o                         
   0   9  14       1531.40       1635.99        52.51 o                         
   1   9  14       1704.41       1735.37        83.72 o                         
   2   9  14        200.22        241.82        22.06 o                         
   3   9  14         37.97         44.87        17.75 o                         
   4   9  14       1355.32       1455.40        79.95 o                         
  -5  10  14        198.64        241.47        22.10 o                         
  -4  10  14        560.71        713.54       107.42 o                         
  -3  10  14       2634.83       2594.27       128.79 o                         
  -2  10  14       2644.12       2714.28       209.79 o                         
  -1  10  14       2366.27       2460.20        81.35 o                         
   0  10  14       3918.01       3865.91       112.15 o                         
   1  10  14       4893.97       5377.02       166.68 o                         
   2  10  14       1930.34       2140.90       140.58 o                         
   3  10  14       3146.20       3506.95       129.69 o                         
   4  10  14         13.15         19.75        13.33 o                         
  -3  11  14          5.46          6.27        23.67 o                         
  -2  11  14       2533.78       2716.91       105.80 o                         
  -1  11  14       8676.16       8522.24       270.75 o                         
   0  11  14       1588.41       1687.26        73.82 o                         
   1  11  14        296.03        339.88        27.40 o                         
   2  11  14        111.79        110.38        17.96 o                         
   3  11  14          4.70          7.92        17.97 o                         
   4  11  14        964.54        998.32        60.71 o                         
  -4  12  14        473.18        460.16        69.85 o                         
  -3  12  14       1211.41       1224.26        69.19 o                         
  -2  12  14       1016.96        967.89        45.43 o                         
  -1  12  14       2039.58       2357.26       145.33 o                         
   0  12  14       2028.20       2115.69        69.68 o                         
   1  12  14       4149.38       4175.97       145.17 o                         
   2  12  14        623.44        720.43        57.10 o                         
   3  12  14       3178.16       4014.65       273.35 o                         
   4  12  14        140.11        143.67        17.29 o                         
  -4  13  14        594.28        457.59        59.86 o                         
  -3  13  14         50.55         55.20        17.94 o                         
  -2  13  14       1772.45       1787.81        71.96 o                         
  -1  13  14       7216.10       7064.36       200.14 o                         
   0  13  14        951.17       1085.59        57.22 o                         
   1  13  14        488.94        552.12        37.61 o                         
   2  13  14        192.35        219.37        20.25 o                         
   3  13  14         44.68         71.66        15.90 o                         
   4  13  14        521.39        473.22        44.49 o                         
  -4  14  14        238.00        182.35        26.14 o                         
  -3  14  14        889.98        780.38        43.66 o                         
  -2  14  14       1506.42       1485.37        60.28 o                         
  -1  14  14       1815.91       1824.91        88.00 o                         
   0  14  14       2246.78       2265.10        80.66 o                         
   1  14  14       2926.39       2998.74       106.16 o                         
   2  14  14        797.35        916.46       109.80 o                         
   3  14  14       1953.53       1966.16       289.00 o                         
  -3  15  14         10.93          5.39        12.62 o                         
  -2  15  14       1142.03       1126.06        60.48 o                         
  -1  15  14       3529.92       3432.14       153.71 o                         
   0  15  14        516.05        587.69        30.95 o                         
   1  15  14        467.56        551.64        39.73 o                         
   2  15  14         65.70         82.25        13.87 o                         
   3  15  14         11.65         38.00         9.87 o                         
  -3  16  14        524.58        455.49        26.54 o                         
  -2  16  14        465.19        432.34        29.00 o                         
  -1  16  14        922.09       1073.64        78.75 o                         
   0  16  14        646.73        741.78        41.07 o                         
   1  16  14       1069.40       1231.54        49.89 o                         
   2  16  14        377.94        430.95        38.89 o                         
  -2  17  14        592.17        514.43        25.44 o                         
  -1  17  14       2199.14       2456.71        98.05 o                         
   0  17  14        235.25        260.40        15.68 o                         
   1  17  14        207.23        307.54        21.12 o                         
   2  17  14        103.30         90.73         9.90 o                         
  -1  18  14        774.93        777.71        47.08 o                         
   0  18  14        909.70        935.93        35.27 o                         
   1  18  14       1129.65       1330.03        44.37 o                         
  -5   0  15        126.98         94.75        28.81 o                         
  -4   0  15         20.99          4.30        39.23 o                         
  -3   0  15       5312.38       5489.69       221.50 o                         
  -2   0  15        386.29        345.28        58.48 o                         
  -1   0  15       5122.11       4789.77       161.28 o                         
   0   0  15         53.30         67.45        35.69 o                         
   1   0  15       6606.74       4980.46       236.07 o                         
   2   0  15      11400.93       7761.52       278.91 o                         
   3   0  15        674.31        588.14        91.54 o                         
   4   0  15         17.03         54.04        82.07 o                         
   5   0  15       2036.40       1761.82       107.96 o                         
  -5   1  15        502.03        570.39        33.23 o                         
  -4   1  15         70.37         83.39        27.78 o                         
  -3   1  15        129.35        155.41        44.37 o                         
  -2   1  15        505.07        423.25        42.65 o                         
  -1   1  15          8.29         20.04        16.80 o                         
   0   1  15      35230.57      30869.76      1029.15 o                         
   1   1  15       3007.36       2291.32        72.17 o                         
   2   1  15      12734.21       9082.35       160.57 o                         
   3   1  15          7.21          0.15        24.83 o                         
   4   1  15          0.39         12.25        22.23 o                         
   5   1  15       4050.86       4078.92       116.24 o                         
  -5   2  15        225.86        214.68        25.38 o                         
  -4   2  15        582.29        603.02        58.84 o                         
  -3   2  15       4827.71       5332.71       183.32 o                         
  -2   2  15       1272.72       1254.86        76.05 o                         
  -1   2  15       4442.85       4150.81        95.45 o                         
   0   2  15        823.81        794.82        44.18 o                         
   1   2  15       4772.91       3952.21       131.60 o                         
   2   2  15       7497.13       5948.28       128.25 o                         
   3   2  15       1355.15       1291.78        71.84 o                         
   4   2  15         11.87         36.86        24.71 o                         
   5   2  15       1161.71        950.53        54.11 o                         
  -5   3  15        311.78        380.45        47.59 o                         
  -4   3  15         12.27         68.43        28.47 o                         
  -3   3  15         72.16        109.63        34.89 o                         
  -2   3  15        690.92        718.97        51.71 o                         
  -1   3  15          1.14         18.00        17.71 o                         
   0   3  15      36605.88      33392.45      1194.48 o                         
   1   3  15       2548.43       2085.22        71.08 o                         
   2   3  15       8239.99       6853.69       191.09 o                         
   3   3  15        182.85        213.97        25.49 o                         
   4   3  15        180.58        163.87        29.31 o                         
   5   3  15       3570.76       3967.81       125.36 o                         
  -5   4  15         75.50         83.18        26.46 o                         
  -4   4  15        269.16        282.43        33.40 o                         
  -3   4  15       3277.54       3907.51       122.92 o                         
  -2   4  15        927.33        947.18        58.91 o                         
  -1   4  15       5854.11       5706.04       188.40 o                         
   0   4  15        517.04        493.67        24.00 o                         
   1   4  15       5242.31       4284.59        94.36 o                         
   2   4  15       6912.73       5821.80       224.80 o                         
   3   4  15       1956.40       1919.33       103.50 o                         
   4   4  15         40.91         52.97        24.65 o                         
   5   4  15       1897.07       1476.27        76.05 o                         
  -5   5  15        372.54        430.48        57.26 o                         
  -4   5  15        119.57        146.41        30.61 o                         
  -3   5  15         47.42         59.40        32.96 o                         
  -2   5  15        725.37        838.53        78.20 o                         
  -1   5  15         21.96          8.33        22.72 o                         
   0   5  15      28257.11      26980.29      1015.36 o                         
   1   5  15       2962.24       2542.68        96.87 o                         
   2   5  15       9227.26       9251.26       286.87 o                         
   3   5  15         14.39          5.08        16.99 o                         
   4   5  15          3.07          8.08        24.15 o                         
   5   5  15       4119.19       3357.23       186.13 o                         
  -5   6  15        170.21        171.07        36.70 o                         
  -4   6  15         34.29         78.40        32.43 o                         
  -3   6  15       5023.93       6570.54       863.12 o                         
  -2   6  15        486.30        488.76        46.39 o                         
  -1   6  15       2500.93       2569.38        94.76 o                         
   0   6  15        331.63        347.91        26.65 o                         
   1   6  15       3271.65       3175.49       151.51 o                         
   2   6  15       8223.39       7608.18       205.32 o                         
   3   6  15        382.48        376.35        30.91 o                         
   4   6  15          5.83         30.83        23.71 o                         
   5   6  15        863.30        659.56        49.82 o                         
  -5   7  15        271.80        287.22        27.90 o                         
  -4   7  15          5.45         46.32        28.68 o                         
  -3   7  15         81.33         88.78        45.94 o                         
  -2   7  15        435.78        489.09        59.49 o                         
  -1   7  15          0.96         16.12        20.61 o                         
   0   7  15      23047.81      22869.69       712.77 o                         
   1   7  15       2022.68       1978.99        95.66 o                         
   2   7  15       8608.83       8385.77       237.29 o                         
   3   7  15         29.43         63.29        19.63 o                         
   4   7  15          0.86         25.45        15.43 o                         
   5   7  15       2676.23       2276.24       128.34 o                         
  -5   8  15         67.80         71.24        22.96 o                         
  -4   8  15        189.94        167.76        30.14 o                         
  -3   8  15       1912.40       2294.70       186.38 o                         
  -2   8  15        564.04        657.88        66.93 o                         
  -1   8  15       3663.49       3639.36       159.43 o                         
   0   8  15        339.56        350.27        26.55 o                         
   1   8  15       4386.75       4498.41       150.97 o                         
   2   8  15       3947.17       4120.88       144.94 o                         
   3   8  15       1343.32       1433.62        54.68 o                         
   4   8  15         11.54         15.50        13.86 o                         
  -5   9  15        281.70        335.17        36.02 o                         
  -4   9  15         32.16         17.30        75.91 o                         
  -3   9  15         30.31         30.69        21.89 o                         
  -2   9  15         80.97        112.24        87.00 o                         
  -1   9  15         15.42         32.82        27.94 o                         
   0   9  15      20499.76      21798.84       724.07 o                         
   1   9  15       1105.47       1173.17        78.74 o                         
   2   9  15       4958.58       5942.79       185.18 o                         
   3   9  15          4.12         10.43        15.07 o                         
   4   9  15         83.88         85.08        14.86 o                         
  -4  10  15         45.39         61.77        65.94 o                         
  -3  10  15       3043.20       3222.81       149.15 o                         
  -2  10  15        492.96        549.42        54.15 o                         
  -1  10  15       1782.57       1644.41        75.47 o                         
   0  10  15         38.52         74.62        19.09 o                         
   1  10  15       2069.96       2136.78       136.73 o                         
   2  10  15       3940.75       4235.09       275.20 o                         
   3  10  15        233.03        254.25        24.25 o                         
   4  10  15          9.17         10.70        10.31 o                         
  -4  11  15          4.13          2.07        50.88 o                         
  -3  11  15         14.66         27.84        21.81 o                         
  -2  11  15        465.72        480.99        34.54 o                         
  -1  11  15          0.22         22.66        24.90 o                         
   0  11  15      10553.77      11358.82       345.38 o                         
   1  11  15       1033.59       1087.89        55.91 o                         
   2  11  15       4798.01       5727.73       197.78 o                         
   3  11  15          9.92         28.65        16.38 o                         
   4  11  15         10.14         21.41        12.66 o                         
  -4  12  15         37.16         14.12        41.51 o                         
  -3  12  15       1218.49       1225.51        66.19 o                         
  -2  12  15        248.07        221.27        25.28 o                         
  -1  12  15       1285.62       1475.21        93.07 o                         
   0  12  15        478.21        569.73        30.56 o                         
   1  12  15       1659.28       1848.27        78.41 o                         
   2  12  15       2608.29       3182.31       133.54 o                         
   3  12  15        700.70        918.12        50.43 o                         
   4  12  15          3.61         13.24        10.33 o                         
  -3  13  15          7.69          5.16        18.93 o                         
  -2  13  15        139.37        129.28        22.16 o                         
  -1  13  15          0.15         -0.38        17.92 o                         
   0  13  15      10674.06      12431.19       393.01 o                         
   1  13  15        982.14       1156.92        61.21 o                         
   2  13  15       2270.92       2757.17       226.72 o                         
   3  13  15          1.35          3.76        11.43 o                         
  -3  14  15       1133.45       1065.05        51.66 o                         
  -2  14  15        258.00        237.51        22.64 o                         
  -1  14  15        854.77        888.80        52.89 o                         
   0  14  15        135.23        190.91        16.98 o                         
   1  14  15       1297.61       1382.76        72.56 o                         
   2  14  15       1509.14       1601.36        79.68 o                         
   3  14  15        213.04        275.52        27.90 o                         
  -3  15  15          5.78          6.09        10.43 o                         
  -2  15  15         65.78         64.57        14.36 o                         
  -1  15  15          0.24         -3.83        15.04 o                         
   0  15  15       4538.10       5468.23       304.10 o                         
   1  15  15        181.17        251.07        20.22 o                         
   2  15  15       2103.44       2755.53       325.72 o                         
  -2  16  15         94.59         79.38        12.39 o                         
  -1  16  15        556.63        593.22        52.61 o                         
   0  16  15          8.03         16.78         9.73 o                         
   1  16  15        673.44        739.38        43.12 o                         
   2  16  15        896.77        985.10       122.74 o                         
  -1  17  15          6.90         19.67        11.20 o                         
   0  17  15       3709.58       4110.97       131.68 o                         
   1  17  15        388.77        462.50        23.76 o                         
  -5   0  16         14.05          1.46        36.92 o                         
  -4   0  16        757.61        856.41        58.80 o                         
  -3   0  16        135.32        137.03        47.98 o                         
  -2   0  16       2109.01       2139.38       141.30 o                         
  -1   0  16       2455.36       2072.33        91.05 o                         
   0   0  16         56.12         84.21        29.28 o                         
   1   0  16        392.25        326.96        36.28 o                         
   2   0  16       6193.09       4204.45       142.98 o                         
   3   0  16          6.08         14.95        57.96 o                         
   4   0  16       8141.90       7093.26       429.09 o                         
   5   0  16        151.07        127.39        69.63 o                         
  -5   1  16        360.48        316.44        24.40 o                         
  -4   1  16       1743.53       1905.93       103.41 o                         
  -3   1  16         10.49         45.64        32.92 o                         
  -2   1  16        277.58        305.66        39.92 o                         
  -1   1  16       5542.15       4984.42       110.41 o                         
   0   1  16       2764.66       2432.18        69.08 o                         
   1   1  16         35.15         37.95        15.65 o                         
   2   1  16       2405.60       1766.65        91.60 o                         
   3   1  16       1456.99       1085.58        60.82 o                         
   4   1  16        361.56        302.75        38.24 o                         
   5   1  16       1030.27       1250.47       145.07 o                         
  -5   2  16          2.86         -3.00        17.09 o                         
  -4   2  16        843.18       1008.14        48.29 o                         
  -3   2  16        346.85        430.38        43.28 o                         
  -2   2  16        626.52        639.81        85.57 o                         
  -1   2  16       3735.38       3509.12        86.18 o                         
   0   2  16         28.81         51.08        17.73 o                         
   1   2  16        809.41        642.81        36.22 o                         
   2   2  16        515.74        438.99        33.62 o                         
   3   2  16         55.69         52.19        24.48 o                         
   4   2  16       6591.44       5739.98       233.36 o                         
   5   2  16         16.46          8.18        30.13 o                         
  -5   3  16        513.34        456.67        26.88 o                         
  -4   3  16       1109.92       1283.67        76.38 o                         
  -3   3  16        242.64        293.74        39.42 o                         
  -2   3  16         30.89         62.91        36.77 o                         
  -1   3  16       4668.45       4535.67       106.16 o                         
   0   3  16       1081.72        890.57        34.80 o                         
   1   3  16         23.89         52.81        16.97 o                         
   2   3  16       1970.10       1624.94        61.04 o                         
   3   3  16       1817.81       1573.13        53.04 o                         
   4   3  16        285.54        255.36        27.71 o                         
   5   3  16        839.59        923.78        52.72 o                         
  -5   4  16         67.62         64.47        22.15 o                         
  -4   4  16        621.29        791.38        45.42 o                         
  -3   4  16         32.49         61.34        28.68 o                         
  -2   4  16       2535.18       2409.14       130.81 o                         
  -1   4  16       2364.92       2274.14        73.18 o                         
   0   4  16        183.68        177.53        18.82 o                         
   1   4  16        748.66        666.54        29.41 o                         
   2   4  16       3604.12       3058.09       123.11 o                         
   3   4  16         76.45         78.07        18.60 o                         
   4   4  16       6114.30       5760.24       437.74 o                         
   5   4  16        128.92        106.76        33.53 o                         
  -5   5  16        320.81        321.34        31.22 o                         
  -4   5  16       1236.64       1256.62        68.76 o                         
  -3   5  16          1.97          4.59        36.74 o                         
  -2   5  16        434.93        400.55        77.29 o                         
  -1   5  16       3353.91       3451.49       117.35 o                         
   0   5  16       1255.52       1082.93        48.24 o                         
   1   5  16        105.71        102.29        20.45 o                         
   2   5  16       1573.79       1274.63        83.08 o                         
   3   5  16       1208.71       1092.07        93.45 o                         
   4   5  16        107.86         86.08        27.44 o                         
   5   5  16        920.80        640.68        70.63 o                         
  -5   6  16          0.89         -4.07        17.44 o                         
  -4   6  16        649.93        678.04        41.40 o                         
  -3   6  16         44.31         55.88        40.10 o                         
  -2   6  16        462.37        428.18        54.73 o                         
  -1   6  16       1815.25       1787.84        82.37 o                         
   0   6  16         15.10         42.45        16.88 o                         
   1   6  16        656.23        651.20        49.31 o                         
   2   6  16       1998.24       1726.53        99.15 o                         
   3   6  16          6.33         23.54        17.84 o                         
   4   6  16       5461.14       4846.61       225.62 o                         
   5   6  16         32.70         35.39        30.85 o                         
  -5   7  16        273.13        243.40        81.50 o                         
  -4   7  16       1020.23        942.28       111.97 o                         
  -3   7  16          2.34         47.25        69.64 o                         
  -2   7  16         15.94         16.14        37.27 o                         
  -1   7  16       3798.42       4300.61       258.59 o                         
   0   7  16       2425.26       2365.96        75.34 o                         
   1   7  16         13.01         23.09        14.97 o                         
   2   7  16       1789.22       1554.51       165.69 o                         
   3   7  16       1255.50       1132.97        63.67 o                         
   4   7  16        419.38        414.75        44.10 o                         
  -4   8  16        575.63        714.11       246.19 o                         
  -3   8  16        172.31        182.32        23.73 o                         
  -2   8  16       1268.50       1485.40       119.56 o                         
  -1   8  16       2795.44       3221.84       206.72 o                         
   0   8  16         23.56         43.80        18.07 o                         
   1   8  16        295.35        323.91        23.12 o                         
   2   8  16        830.37        923.10        46.28 o                         
   3   8  16         54.16         64.26        15.69 o                         
   4   8  16       4291.45       4181.80       147.62 o                         
  -4   9  16        622.72        913.17        98.21 o                         
  -3   9  16         14.93          7.94        19.69 o                         
  -2   9  16          0.22          4.09        41.43 o                         
  -1   9  16       2469.24       2796.79       113.55 o                         
   0   9  16        580.32        592.87        32.20 o                         
   1   9  16         39.06         55.37        15.32 o                         
   2   9  16        712.81        837.21        42.39 o                         
   3   9  16        899.88        948.58        41.49 o                         
   4   9  16        180.48        190.56        23.83 o                         
  -4  10  16        292.42        581.89        73.67 o                         
  -3  10  16         20.48         -7.04        23.61 o                         
  -2  10  16        777.18        949.94        76.34 o                         
  -1  10  16       1386.94       1523.26        78.89 o                         
   0  10  16        145.90        156.51        19.44 o                         
   1  10  16        465.69        513.60        38.44 o                         
   2  10  16       1000.13       1195.41        49.19 o                         
   3  10  16          3.47         31.73        20.93 o                         
   4  10  16       3352.54       3332.59       146.61 o                         
  -3  11  16          0.94         -8.31        18.86 o                         
  -2  11  16        141.05        131.85        22.67 o                         
  -1  11  16       1457.36       1650.03        91.14 o                         
   0  11  16        811.17        904.18        39.79 o                         
   1  11  16         71.46         82.39        19.19 o                         
   2  11  16       1009.28       1290.47        58.69 o                         
   3  11  16        708.62        874.69        49.00 o                         
   4  11  16        152.06         95.02        27.23 o                         
  -3  12  16         13.91          8.62        15.91 o                         
  -2  12  16        453.10        460.96        30.08 o                         
  -1  12  16        811.49        887.69        59.23 o                         
   0  12  16        113.72        126.94        17.72 o                         
   1  12  16        360.03        430.07        41.92 o                         
   2  12  16        923.62       1262.92        57.53 o                         
   3  12  16          5.83         11.82        12.85 o                         
  -3  13  16         24.51         20.29        13.29 o                         
  -2  13  16          1.38         14.78        16.85 o                         
  -1  13  16       1021.54       1076.71        53.16 o                         
   0  13  16        687.87        806.36        40.14 o                         
   1  13  16         18.91         34.87        14.80 o                         
   2  13  16        345.29        470.09        31.02 o                         
   3  13  16        608.87        695.08        36.50 o                         
  -3  14  16          9.04         10.91        11.49 o                         
  -2  14  16        478.11        438.04        39.76 o                         
  -1  14  16        970.37       1021.82        47.25 o                         
   0  14  16        179.95        203.73        16.98 o                         
   1  14  16        258.33        296.62        37.38 o                         
   2  14  16        395.78        649.68        33.03 o                         
   3  14  16          3.87          3.00        15.41 o                         
  -2  15  16         19.03         19.54        11.10 o                         
  -1  15  16        547.16        495.48        43.71 o                         
   0  15  16        164.58        196.63        21.34 o                         
   1  15  16          7.37         19.32         9.61 o                         
   2  15  16        222.93        290.08        85.03 o                         
  -2  16  16        317.57        271.19        28.40 o                         
  -1  16  16        465.27        461.81        42.91 o                         
   0  16  16         62.67         85.61        14.96 o                         
   1  16  16        135.35        177.00        16.20 o                         
  -1  17  16        408.75        340.92        32.50 o                         
   0  17  16        352.52        300.21        29.72 o                         
  -5   0  17        189.44        147.04        24.97 o                         
  -4   0  17       4925.12       6157.27       279.19 o                         
  -3   0  17          4.46         16.87        31.50 o                         
  -2   0  17       4780.13       5637.67       883.03 o                         
  -1   0  17        306.37        305.18        38.19 o                         
   0   0  17        233.08        160.02        31.99 o                         
   1   0  17       6539.71       4926.40       143.41 o                         
   2   0  17         27.00         26.57        69.98 o                         
   3   0  17        342.32        277.10       107.86 o                         
   4   0  17        397.96        204.53        89.77 o                         
   5   0  17         84.24         84.96        48.22 o                         
  -5   1  17        124.59        111.15        26.48 o                         
  -4   1  17        349.51        349.50        43.95 o                         
  -3   1  17         88.58         77.76        26.08 o                         
  -2   1  17        202.11        201.14        35.79 o                         
  -1   1  17       2525.25       2187.59        83.89 o                         
   0   1  17        417.29        346.70        27.88 o                         
   1   1  17       4292.76       3406.77        82.14 o                         
   2   1  17         81.05         46.81        18.39 o                         
   3   1  17         14.57         43.26        40.24 o                         
   4   1  17        420.92        366.51        67.50 o                         
   5   1  17        462.93        356.06        42.55 o                         
  -5   2  17         11.25         -2.63        14.00 o                         
  -4   2  17       4030.85       5185.79       215.92 o                         
  -3   2  17          0.43         22.11        24.59 o                         
  -2   2  17       2584.19       3621.02       185.02 o                         
  -1   2  17         44.26         66.04        21.68 o                         
   0   2  17        817.89        622.69        34.12 o                         
   1   2  17       9410.55       7385.59       177.13 o                         
   2   2  17        976.32        687.68        51.06 o                         
   3   2  17        861.34        758.56        59.59 o                         
   4   2  17         65.76         78.60        37.15 o                         
   5   2  17        122.31         91.13        43.29 o                         
  -5   3  17         65.50         70.02        14.05 o                         
  -4   3  17        779.51        898.49        52.09 o                         
  -3   3  17        130.08        176.50        33.88 o                         
  -2   3  17        720.37        725.95        55.07 o                         
  -1   3  17       1801.38       1611.33        71.47 o                         
   0   3  17       1055.43        957.32        48.39 o                         
   1   3  17       3826.30       2839.44        76.49 o                         
   2   3  17          3.69         14.45        20.83 o                         
   3   3  17         39.20         62.24        21.51 o                         
   4   3  17        301.16        247.52        48.80 o                         
  -5   4  17        197.19        156.53        22.76 o                         
  -4   4  17       3148.71       3522.17       137.96 o                         
  -3   4  17         13.65         28.69        25.36 o                         
  -2   4  17       3949.51       3988.52       146.74 o                         
  -1   4  17        785.25        738.64        39.48 o                         
   0   4  17        138.14        124.62        24.22 o                         
   1   4  17       6538.15       5581.91       143.47 o                         
   2   4  17         61.22         52.53        21.79 o                         
   3   4  17       1159.74       1303.52        58.07 o                         
   4   4  17        221.70        188.00        37.11 o                         
  -5   5  17         87.67         88.60        17.79 o                         
  -4   5  17        258.77        229.47        31.34 o                         
  -3   5  17        246.93        229.38        44.96 o                         
  -2   5  17         13.16         16.07        28.15 o                         
  -1   5  17       2202.24       2087.88        85.04 o                         
   0   5  17        265.62        210.21        27.65 o                         
   1   5  17       3249.35       2916.20       123.91 o                         
   2   5  17         52.34         51.27        27.07 o                         
   3   5  17          9.63         18.96        22.83 o                         
   4   5  17        339.98        233.27        59.50 o                         
  -5   6  17         26.67         20.19        19.28 o                         
  -4   6  17       3409.98       3341.76       194.80 o                         
  -3   6  17          9.03         11.33        27.25 o                         
  -2   6  17       2095.25       2270.17       150.33 o                         
  -1   6  17         14.71         50.47        37.47 o                         
   0   6  17        156.30        168.59        30.13 o                         
   1   6  17       7291.82       6988.88       381.84 o                         
   2   6  17        320.73        364.29        41.15 o                         
   3   6  17        272.48        329.05        36.68 o                         
   4   6  17        125.98         81.34        46.15 o                         
  -4   7  17        321.79        340.09        87.98 o                         
  -3   7  17         10.97          1.46        24.27 o                         
  -2   7  17        300.25        239.45        61.78 o                         
  -1   7  17       1747.96       1820.77        97.69 o                         
   0   7  17        382.32        397.95        36.72 o                         
   1   7  17       2235.48       2106.27        82.55 o                         
   2   7  17         13.11         22.74        23.39 o                         
   3   7  17         13.48         24.78        19.45 o                         
   4   7  17        414.23        353.58        42.12 o                         
  -4   8  17       2559.62       3009.96       503.54 o                         
  -3   8  17         40.44         47.05        20.02 o                         
  -2   8  17       2598.03       2892.82       205.32 o                         
  -1   8  17        171.66        193.75        38.88 o                         
   0   8  17        712.22        727.20        67.02 o                         
   1   8  17       3542.44       3437.05       118.47 o                         
   2   8  17        148.90        153.62        27.87 o                         
   3   8  17        808.38       1035.46        54.00 o                         
   4   8  17         61.56         45.03        14.31 o                         
  -4   9  17        290.34        283.16        57.05 o                         
  -3   9  17         33.26         36.71        17.24 o                         
  -2   9  17        319.65        416.07        50.43 o                         
  -1   9  17        655.91        719.23        48.08 o                         
   0   9  17        427.86        426.32        28.08 o                         
   1   9  17       2736.76       3011.75       140.01 o                         
   2   9  17         38.05         56.39        20.55 o                         
   3   9  17         30.78         64.73        18.34 o                         
   4   9  17        140.47        131.30        21.23 o                         
  -4  10  17       1882.26       2627.27       155.89 o                         
  -3  10  17         36.70         37.34        20.84 o                         
  -2  10  17       1305.02       1684.56       134.74 o                         
  -1  10  17        364.37        358.16        45.19 o                         
   0  10  17         16.46         12.26        14.17 o                         
   1  10  17       4228.78       4606.88       348.48 o                         
   2  10  17         52.81         93.10        23.68 o                         
   3  10  17        191.96        262.28        27.28 o                         
  -3  11  17         14.80         26.02        17.34 o                         
  -2  11  17          4.95          9.35        17.73 o                         
  -1  11  17       1518.25       1829.49        99.02 o                         
   0  11  17         28.58         39.71        15.42 o                         
   1  11  17       1470.63       1434.28        76.89 o                         
   2  11  17          6.16         10.02        12.29 o                         
   3  11  17          5.52         10.69        13.11 o                         
  -3  12  17         28.11         40.89        12.32 o                         
  -2  12  17       1274.66       1548.79        73.45 o                         
  -1  12  17          1.68         -3.10        15.35 o                         
   0  12  17         92.86         99.60        15.81 o                         
   1  12  17       2511.17       2719.27       119.61 o                         
   2  12  17         32.78         37.88        14.34 o                         
   3  12  17        473.24        643.70        34.57 o                         
  -3  13  17         14.61         13.05         9.52 o                         
  -2  13  17         36.94         42.56        15.77 o                         
  -1  13  17        374.72        362.49        24.42 o                         
   0  13  17        363.37        408.56        22.51 o                         
   1  13  17        513.50        587.72        45.50 o                         
   2  13  17          2.11         -5.62        16.06 o                         
   3  13  17          8.57         14.35        16.28 o                         
  -2  14  17        714.12        722.93        28.69 o                         
  -1  14  17        235.40        232.43        18.58 o                         
   0  14  17         76.80         78.32        20.34 o                         
   1  14  17       1320.56       1426.28        88.92 o                         
   2  14  17         70.21         71.45        17.57 o                         
  -2  15  17         31.86         19.82         8.41 o                         
  -1  15  17        411.43        444.96        41.81 o                         
   0  15  17          8.04         -0.81        14.50 o                         
   1  15  17       1073.30       1109.96        70.24 o                         
  -1  16  17         49.70         52.44        12.09 o                         
   0  16  17          2.59          3.99        11.42 o                         
  -5   0  18        136.18        109.27        22.03 o                         
  -4   0  18        503.33        588.86        99.27 o                         
  -3   0  18        357.46        396.40        51.82 o                         
  -2   0  18       3965.96       4691.49       534.18 o                         
  -1   0  18         25.46         16.06        32.68 o                         
   0   0  18        933.68        742.97       105.04 o                         
   1   0  18          4.07         -1.29        28.31 o                         
   2   0  18       3942.62       3421.51       241.00 o                         
   4   0  18        273.23        214.23        74.04 o                         
  -5   1  18        130.84         97.06        16.34 o                         
  -4   1  18       2275.56       2870.06       164.15 o                         
  -3   1  18        279.74        287.74        28.36 o                         
  -2   1  18       2227.61       3170.19       278.15 o                         
  -1   1  18       4393.51       4082.47       185.84 o                         
   0   1  18        616.13        505.44        52.44 o                         
   1   1  18        317.53        265.85        27.14 o                         
   2   1  18        549.30        454.44        52.48 o                         
   3   1  18          0.45          5.79        61.30 o                         
   4   1  18       2495.74       2661.81       187.23 o                         
  -5   2  18        130.69        102.32        13.72 o                         
  -4   2  18        608.91        667.76        53.31 o                         
  -3   2  18        836.71        890.61        68.37 o                         
  -2   2  18       2597.56       2827.01       275.21 o                         
  -1   2  18        287.73        304.80        60.36 o                         
   0   2  18        301.33        274.33        30.32 o                         
   1   2  18        633.91        516.56        38.93 o                         
   2   2  18       3135.54       3184.80       196.96 o                         
   3   2  18       8510.17       8300.79       268.81 o                         
   4   2  18         10.25         17.05        31.82 o                         
  -5   3  18        192.66        120.18        19.84 o                         
  -4   3  18       1583.68       1925.00       158.76 o                         
  -3   3  18        365.12        391.83        29.68 o                         
  -2   3  18       2071.95       2287.26       294.94 o                         
  -1   3  18       4631.79       4758.20       162.08 o                         
   0   3  18        261.97        215.17        25.45 o                         
   1   3  18        220.26        182.82        30.84 o                         
   2   3  18       1274.50       1123.22        61.23 o                         
   3   3  18        149.59        175.49        28.97 o                         
   4   3  18       1125.49       1288.30        62.83 o                         
  -4   4  18        353.45        360.94        28.94 o                         
  -3   4  18        313.24        344.86        33.82 o                         
  -2   4  18       3613.01       3479.76       102.58 o                         
  -1   4  18         30.80         49.28        21.60 o                         
   0   4  18        879.25        738.06        43.21 o                         
   1   4  18         65.44         56.52        19.40 o                         
   2   4  18       2276.50       2073.87        92.25 o                         
   3   4  18       4509.30       4325.66       213.40 o                         
   4   4  18        222.41        211.14        60.38 o                         
  -4   5  18       2270.62       2370.72        83.44 o                         
  -3   5  18         80.80        101.01        29.08 o                         
  -2   5  18       1972.97       2023.31        84.83 o                         
  -1   5  18       4577.12       4664.28       193.84 o                         
   0   5  18        281.53        300.16        32.13 o                         
   1   5  18        106.63         93.44        25.33 o                         
   2   5  18        478.12        422.37        43.65 o                         
   3   5  18         15.22         44.98        21.37 o                         
   4   5  18       2065.56       2076.33       141.59 o                         
  -4   6  18        529.78        426.42        34.19 o                         
  -3   6  18        873.36        736.27        52.46 o                         
  -2   6  18       1751.93       1869.99       101.07 o                         
  -1   6  18         98.45        130.86        34.99 o                         
   0   6  18        231.64        214.83        30.85 o                         
   1   6  18        348.98        238.54        55.32 o                         
   2   6  18       2892.40       2918.56       207.91 o                         
   3   6  18       3795.35       3912.04       296.99 o                         
   4   6  18         50.92         53.53        34.84 o                         
  -4   7  18       1242.43       1368.75       220.50 o                         
  -3   7  18        294.32        271.60        29.05 o                         
  -2   7  18       1197.68       1201.38        78.47 o                         
  -1   7  18       2496.29       2750.36       145.39 o                         
   0   7  18        419.54        438.77        41.27 o                         
   1   7  18        375.04        291.10        32.38 o                         
   2   7  18        489.89        505.02        41.89 o                         
   3   7  18         27.11         56.90        17.79 o                         
   4   7  18       1249.11       1033.14        83.46 o                         
  -4   8  18        257.82        290.23        65.13 o                         
  -3   8  18        148.86        129.44        46.99 o                         
  -2   8  18       2536.15       2669.58       177.86 o                         
  -1   8  18         22.30         25.87        23.63 o                         
   0   8  18        801.42        824.73        56.01 o                         
   1   8  18         23.22         13.45        16.55 o                         
   2   8  18       1588.85       1767.83        85.02 o                         
   3   8  18       4412.97       4980.60       157.90 o                         
   4   8  18         15.16         24.13        24.23 o                         
  -4   9  18       1051.10       1230.50        86.81 o                         
  -3   9  18        169.61        157.07        17.36 o                         
  -2   9  18       1336.41       1403.56        83.62 o                         
  -1   9  18       2142.18       2488.69       141.70 o                         
   0   9  18        189.20        198.84        26.99 o                         
   1   9  18         67.03         76.40        15.45 o                         
   2   9  18        508.00        588.33        37.72 o                         
   3   9  18         15.84         24.35        13.43 o                         
  -3  10  18        273.83        267.04        20.76 o                         
  -2  10  18       1322.84       1786.97       101.97 o                         
  -1  10  18         41.57         45.67        20.46 o                         
   0  10  18         77.76         78.35        21.63 o                         
   1  10  18        158.84        159.21        22.67 o                         
   2  10  18       1876.10       2381.53       100.09 o                         
   3  10  18       2332.56       2526.12       122.16 o                         
  -3  11  18         55.40         45.86        12.80 o                         
  -2  11  18        620.72        661.16        36.79 o                         
  -1  11  18       1920.56       1892.57        77.08 o                         
   0  11  18        180.12        158.21        52.04 o                         
   1  11  18         93.79        119.59        23.41 o                         
   2  11  18        210.66        283.56        31.11 o                         
   3  11  18          1.14          9.29        10.71 o                         
  -3  12  18        261.33        203.54        22.56 o                         
  -2  12  18        907.89        952.14        42.50 o                         
  -1  12  18         10.96         26.70        13.96 o                         
   0  12  18        489.08        538.28        38.99 o                         
   1  12  18         39.48         30.91        28.59 o                         
   2  12  18        692.05        821.29        41.64 o                         
  -2  13  18        642.00        585.38        25.41 o                         
  -1  13  18        942.54        995.22        50.38 o                         
   0  13  18         47.96         69.51        20.73 o                         
   1  13  18         80.01        103.02        27.89 o                         
   2  13  18        223.09        240.17        78.81 o                         
  -2  14  18        765.65        702.20        30.28 o                         
  -1  14  18         17.07         26.26         9.53 o                         
   0  14  18        120.94        110.66        20.43 o                         
   1  14  18         93.45         82.66        24.50 o                         
  -1  15  18        661.76        574.15        44.69 o                         
   0  15  18         83.63         93.88        40.29 o                         
  -4   0  19         16.72         13.51        26.18 o                         
  -3   0  19         50.59         99.63        38.70 o                         
  -1   0  19         28.22         41.98        43.89 o                         
   0   0  19        205.11        174.72        33.10 o                         
   1   0  19        609.64        522.92        44.45 o                         
   2   0  19        953.49        666.56        94.47 o                         
   3   0  19        261.39        324.95        81.81 o                         
   4   0  19        387.36        454.33        67.30 o                         
  -4   1  19        132.16        133.74        19.45 o                         
  -3   1  19       2400.29       3145.25       160.73 o                         
  -2   1  19          9.76         18.51        30.37 o                         
  -1   1  19        550.63        467.41        80.53 o                         
   0   1  19        386.83        356.38        27.97 o                         
   1   1  19        872.72        813.35        43.81 o                         
   2   1  19       2096.81       2241.43       122.36 o                         
   3   1  19         16.14         65.61        49.99 o                         
   4   1  19        802.74        919.58        60.59 o                         
  -4   2  19          2.44          5.79        14.81 o                         
  -3   2  19        773.01        902.16        93.98 o                         
  -2   2  19       2118.38       2218.03        85.83 o                         
  -1   2  19          2.69          4.00        32.76 o                         
   0   2  19        534.03        547.84        49.36 o                         
   1   2  19        223.52        218.32        30.09 o                         
   2   2  19       2222.73       1931.68       155.37 o                         
   3   2  19        134.71        116.05        32.40 o                         
   4   2  19       1498.92       1661.43        83.26 o                         
  -4   3  19         18.27         22.66        13.88 o                         
  -3   3  19       2823.76       3443.44       124.75 o                         
  -2   3  19          5.26         13.98        25.95 o                         
  -1   3  19        830.68        918.22        72.91 o                         
   0   3  19        821.49        709.17        41.28 o                         
   1   3  19       1200.51       1063.54        59.72 o                         
   2   3  19       2571.04       2689.13       129.54 o                         
   3   3  19         99.16         92.98        33.91 o                         
   4   3  19        298.74        351.83        30.95 o                         
  -4   4  19         76.16         66.24        15.10 o                         
  -3   4  19        195.89        181.37        26.58 o                         
  -2   4  19       2275.19       2207.02        70.87 o                         
  -1   4  19         54.62         90.07        34.67 o                         
   0   4  19        243.76        237.77        29.90 o                         
   1   4  19        539.97        473.73        34.47 o                         
   2   4  19       1592.46       1511.93        82.80 o                         
   3   4  19        622.98        602.69        52.35 o                         
   4   4  19        354.75        347.30        76.48 o                         
  -4   5  19        189.54        152.55        22.52 o                         
  -3   5  19       1878.10       1804.49       146.21 o                         
  -2   5  19         10.61          4.68        24.53 o                         
  -1   5  19        579.60        524.25        69.66 o                         
   0   5  19        291.86        276.20        36.96 o                         
   1   5  19        987.94        725.74        71.39 o                         
   2   5  19       1547.10       1571.14       109.83 o                         
   3   5  19         25.33         34.21        37.44 o                         
  -4   6  19          1.81         -9.06        22.08 o                         
  -3   6  19        206.01        245.22        30.85 o                         
  -2   6  19       2213.22       2250.14       109.21 o                         
  -1   6  19          2.50          2.87        27.62 o                         
   0   6  19        114.67        119.15        31.41 o                         
   1   6  19        121.37        105.22        37.96 o                         
   2   6  19        914.71        832.50        53.16 o                         
   3   6  19         57.21         23.62        32.67 o                         
  -4   7  19         17.12         19.59        17.45 o                         
  -3   7  19       1900.91       2135.91       309.59 o                         
  -2   7  19         20.81          5.32        31.78 o                         
  -1   7  19        450.82        524.23        41.65 o                         
   0   7  19        299.00        300.90        30.68 o                         
   2   7  19       1763.06       2271.60       137.92 o                         
   3   7  19          6.52         -3.37        13.99 o                         
  -3   8  19        255.26        357.34        82.73 o                         
  -2   8  19        949.72       1320.89        83.52 o                         
  -1   8  19         21.85         45.23        20.76 o                         
   0   8  19        592.20        588.04        56.77 o                         
   1   8  19        234.82        249.35        46.49 o                         
   2   8  19       1522.53       1603.59        78.03 o                         
   3   8  19        219.45        207.68        18.25 o                         
  -3   9  19       1346.27       1558.07       244.33 o                         
  -2   9  19          2.48        -10.14        22.52 o                         
  -1   9  19        421.58        443.53        39.02 o                         
   0   9  19        381.91        410.37        32.55 o                         
   1   9  19        378.04        354.86        34.32 o                         
   2   9  19       1071.26       1387.78        88.14 o                         
   3   9  19        107.38         99.74        35.98 o                         
  -3  10  19        185.64        183.26        17.50 o                         
  -2  10  19       1453.43       1616.84        57.83 o                         
  -1  10  19         11.07          2.49        16.82 o                         
   0  10  19         67.35         68.50        19.18 o                         
   1  10  19        132.18        144.00        23.53 o                         
   2  10  19        647.50        737.29        34.06 o                         
   3  10  19         65.23         43.62        14.64 o                         
  -3  11  19       1129.65        871.01        61.11 o                         
  -2  11  19          1.27         13.12        12.59 o                         
  -1  11  19        367.31        353.61        27.77 o                         
   0  11  19         55.20         63.92        22.00 o                         
   1  11  19        508.48        471.25        44.90 o                         
   2  11  19        861.23       1227.93       203.88 o                         
  -2  12  19        553.60        539.11        29.16 o                         
  -1  12  19         38.33         53.70        12.18 o                         
   0  12  19        129.42        142.33        30.10 o                         
   1  12  19         33.50         21.95        22.53 o                         
   2  12  19        709.34        952.31        66.63 o                         
  -2  13  19          1.98          4.86        16.50 o                         
  -1  13  19        295.43        274.82        18.33 o                         
   0  13  19        229.57        254.69        44.99 o                         
   1  13  19        229.55        212.83        26.84 o                         
  -1  14  19          0.98         -9.77        13.74 o                         
   0  14  19        119.61        155.52        24.03 o                         
  -4   0  20        101.64        131.41        24.37 o                         
  -3   0  20        338.86        466.60        42.83 o                         
  -2   0  20        827.44       1072.73       315.03 o                         
  -1   0  20       3724.96       3543.65       595.68 o                         
   0   0  20       3807.96       3425.30       206.79 o                         
   1   0  20       1331.84       1353.20       125.57 o                         
   2   0  20       1657.14       1554.86       132.55 o                         
   3   0  20         60.54        127.06        61.90 o                         
   4   0  20        440.67        418.69        52.70 o                         
  -4   1  20         26.10         44.87        14.71 o                         
  -3   1  20        695.39        773.74        82.77 o                         
  -2   1  20       2555.25       2880.35       111.33 o                         
  -1   1  20       1242.88       1070.31        62.60 o                         
   0   1  20       2426.84       2271.46       134.52 o                         
   1   1  20        258.67        243.67        33.04 o                         
   2   1  20         11.59         21.03        34.84 o                         
   3   1  20        365.60        412.56        50.31 o                         
  -4   2  20        128.43        130.19        17.53 o                         
  -3   2  20        685.74        818.34        89.49 o                         
  -2   2  20       1613.45       1708.91        72.09 o                         
  -1   2  20       4031.75       4791.84       184.95 o                         
   0   2  20       2888.50       2676.96       111.51 o                         
   1   2  20        123.24        123.23        22.19 o                         
   2   2  20        342.17        307.26        38.96 o                         
   3   2  20         20.10         41.81        38.56 o                         
  -4   3  20          1.34          3.42        10.92 o                         
  -3   3  20        856.87        853.77       131.12 o                         
  -2   3  20       1239.19       1366.65        72.71 o                         
  -1   3  20       1563.59       1545.80       124.15 o                         
   0   3  20       3006.24       2949.25       122.25 o                         
   1   3  20        358.43        324.68        29.92 o                         
   2   3  20        267.49        313.15        36.78 o                         
   3   3  20        385.01        402.26        34.77 o                         
  -4   4  20        102.97         52.72        20.27 o                         
  -3   4  20        743.85        826.52       134.24 o                         
  -2   4  20        823.42        781.15        35.06 o                         
  -1   4  20       4253.24       4126.94       222.92 o                         
   0   4  20       4066.19       3457.85       208.84 o                         
   1   4  20        412.60        392.09        37.84 o                         
   2   4  20        485.73        474.00        39.02 o                         
   3   4  20         16.22          4.61        25.90 o                         
  -4   5  20         26.92         25.29        18.61 o                         
  -3   5  20        595.40        523.19        54.25 o                         
  -2   5  20       2549.16       2291.08       148.02 o                         
  -1   5  20        804.03        808.26        79.66 o                         
   0   5  20       1735.26       1638.89       207.24 o                         
   1   5  20        194.97        149.17        28.93 o                         
   2   5  20         10.03         37.24        36.47 o                         
   3   5  20        239.80        265.92        42.93 o                         
  -3   6  20        324.18        405.73        58.59 o                         
  -2   6  20        753.69        752.46        54.30 o                         
  -1   6  20       2464.42       2205.48       212.43 o                         
   0   6  20       1864.43       1699.18       183.39 o                         
   1   6  20        546.33        317.54        44.46 o                         
   2   6  20        829.46        786.99        75.38 o                         
   3   6  20          1.28          6.75        27.27 o                         
  -3   7  20        520.21        564.37        40.85 o                         
  -2   7  20       1157.47       1534.02        73.35 o                         
  -1   7  20        728.82        796.43        69.53 o                         
   0   7  20       1677.96       1620.09        83.78 o                         
   1   7  20        272.72        282.09        48.56 o                         
   2   7  20         35.92         28.91        30.78 o                         
   3   7  20        330.47        311.22        40.50 o                         
  -3   8  20        383.68        441.32       134.47 o                         
  -2   8  20       1194.71       1288.18       111.55 o                         
  -1   8  20       2829.56       2711.63       125.22 o                         
   0   8  20       2642.51       2437.55       458.71 o                         
   1   8  20        137.14        137.58        36.97 o                         
   2   8  20        327.83        422.40        34.50 o                         
   3   8  20          2.10        -24.89        23.05 o                         
  -3   9  20        397.92        466.75        47.27 o                         
  -2   9  20        989.55       1212.03        71.60 o                         
  -1   9  20       1244.98       1429.89        70.26 o                         
   0   9  20       2180.03       1674.97        85.05 o                         
   1   9  20        155.65        120.72        32.66 o                         
   2   9  20         57.34         83.85        23.05 o                         
  -2  10  20        329.40        318.51        18.42 o                         
  -1  10  20       1594.59       1594.55        97.19 o                         
   0  10  20       1238.36       1045.25       220.94 o                         
   1  10  20        246.56        235.71        24.19 o                         
   2  10  20        494.60        600.60        78.18 o                         
  -2  11  20        898.52        837.44        40.06 o                         
  -1  11  20        205.13        201.93        21.84 o                         
   0  11  20        752.09        822.63        60.03 o                         
   1  11  20        269.20        251.07        21.90 o                         
   2  11  20          4.39          3.34        18.19 o                         
  -2  12  20        492.84        358.30        33.72 o                         
  -1  12  20       1406.49       1185.27       134.18 o                         
   0  12  20       1096.09       1152.65        72.08 o                         
   1  12  20        198.71        210.73        33.74 o                         
  -3   0  21        159.58        154.99        27.97 o                         
  -2   0  21         38.69        123.02        96.44 o                         
  -1   0  21        833.45        624.37        81.22 o                         
   0   0  21       1511.35       1444.13        68.47 o                         
   1   0  21      12268.73      12129.23       634.39 o                         
   2   0  21        267.14        295.24        65.62 o                         
   3   0  21        583.16        713.39        71.87 o                         
  -3   1  21        231.59        280.06        25.99 o                         
  -2   1  21       3578.48       3941.28       169.62 o                         
  -1   1  21       2002.55       1865.64       165.92 o                         
   0   1  21          0.74         14.71        22.38 o                         
   1   1  21        595.82        612.39        44.19 o                         
   2   1  21       1086.45       1114.53        71.81 o                         
   3   1  21       2092.86       2400.82       106.30 o                         
  -3   2  21         59.55         45.78        15.34 o                         
  -2   2  21         29.00         43.73        25.34 o                         
  -1   2  21       1333.46       1309.93       209.00 o                         
   0   2  21       1441.90       1463.03       109.70 o                         
   1   2  21       6003.86       6639.88       259.97 o                         
   2   2  21        172.56        215.22        43.45 o                         
   3   2  21        500.21        506.86        43.87 o                         
  -3   3  21        231.70        232.17        50.85 o                         
  -2   3  21       1712.78       2347.95       146.08 o                         
  -1   3  21       1319.54       1361.51        77.17 o                         
   0   3  21          1.24          8.78        22.09 o                         
   1   3  21        896.47        881.70        71.92 o                         
   2   3  21       1155.61       1332.90        74.77 o                         
   3   3  21       2140.48       2678.64       112.08 o                         
  -3   4  21         76.59         56.10        20.28 o                         
  -2   4  21         41.55         37.86        20.32 o                         
  -1   4  21        676.40        694.69        72.27 o                         
   0   4  21       1133.81       1184.20        58.16 o                         
   1   4  21       8711.07       8909.26       647.71 o                         
   2   4  21        299.55        312.08        30.85 o                         
   3   4  21        293.67        326.19        33.38 o                         
  -3   5  21        175.21        234.06        72.73 o                         
  -2   5  21       2882.70       2656.31       158.44 o                         
  -1   5  21       2211.48       1827.23        96.87 o                         
   0   5  21          6.95         45.30        32.64 o                         
   1   5  21        867.62        703.78        88.43 o                         
   2   5  21        990.80        967.37        81.11 o                         
   3   5  21       1670.79       1739.84       109.65 o                         
  -3   6  21         73.65         55.59        30.76 o                         
  -2   6  21          8.81         20.09        19.47 o                         
  -1   6  21       1385.02       1162.25        67.99 o                         
   0   6  21       1296.23       1251.91       216.54 o                         
   2   6  21         65.08         85.01        31.47 o                         
   3   6  21        436.52        420.64        43.22 o                         
  -3   7  21        193.58        113.07        23.21 o                         
  -2   7  21       2127.27       2326.98       237.44 o                         
  -1   7  21        867.83        765.00        61.66 o                         
   0   7  21          0.46        -11.82        21.29 o                         
   1   7  21        273.59        305.70        46.17 o                         
   2   7  21        663.58        612.17        57.39 o                         
  -2   8  21         56.37         80.03        13.34 o                         
  -1   8  21        340.99        300.25        32.61 o                         
   0   8  21        879.41        917.31        47.70 o                         
   2   8  21        309.71        370.38        41.09 o                         
  -2   9  21       1383.08       1452.57        55.17 o                         
  -1   9  21       1043.52       1220.83        56.32 o                         
   0   9  21          3.79          9.41        12.63 o                         
   1   9  21        561.94        636.13        54.88 o                         
   2   9  21        760.43        871.23        61.22 o                         
  -2  10  21          5.16         16.09        11.09 o                         
  -1  10  21        489.73        410.93        22.48 o                         
   0  10  21        396.29        365.94       111.59 o                         
  -1  11  21        848.51        709.05        40.09 o                         
   0  11  21         21.11         -1.34        13.07 o                         
   1  11  21        249.90        332.49        35.44 o                         
  -3   0  22         15.05        -25.26        33.49 o                         
  -2   0  22         94.77         65.73        39.53 o                         
  -1   0  22        261.50        172.02        96.35 o                         
   0   0  22       2284.26       2466.50       141.00 o                         
   1   0  22        589.69        529.12        52.53 o                         
   2   0  22        293.77        382.11        60.90 o                         
   3   0  22        551.16        592.69        55.76 o                         
  -3   1  22        763.58        910.93        40.15 o                         
  -2   1  22        637.64        709.56        49.83 o                         
  -1   1  22        506.33        432.17        50.11 o                         
   0   1  22       1748.24       1701.05        71.38 o                         
   1   1  22        129.64        206.93        29.94 o                         
   2   1  22       1765.85       1934.47        92.66 o                         
  -3   2  22         11.32         -6.62        22.11 o                         
  -2   2  22         38.18         53.02        24.22 o                         
  -1   2  22         16.14         15.33        19.15 o                         
   0   2  22       1856.22       2067.30        76.54 o                         
   1   2  22        336.16        355.53        33.16 o                         
   2   2  22        352.80        456.78        42.95 o                         
  -3   3  22        781.26        805.99        82.58 o                         
  -2   3  22        746.35        680.12       144.15 o                         
  -1   3  22        269.40        245.47        40.30 o                         
   0   3  22       1799.31       1647.64       155.96 o                         
   1   3  22        184.68        215.76        39.36 o                         
   2   3  22       1572.47       1898.88        87.03 o                         
  -3   4  22         63.33         47.70        17.86 o                         
  -2   4  22         72.07         56.67        19.92 o                         
  -1   4  22        241.81        184.75        21.97 o                         
   0   4  22       1516.21       1778.86       100.45 o                         
   1   4  22        521.92        446.10       162.77 o                         
   2   4  22        215.41        266.60        49.47 o                         
  -2   5  22        350.17        301.81        31.34 o                         
  -1   5  22        642.18        516.03        42.72 o                         
   0   5  22       1141.01        798.77        67.38 o                         
   1   5  22        123.57         90.24        34.77 o                         
  -2   6  22         86.69         65.02        14.82 o                         
  -1   6  22         21.35          9.78        16.46 o                         
   0   6  22       1512.32       1125.89        80.71 o                         
   1   6  22        198.07        238.23        38.43 o                         
   2   6  22        193.31        247.69        33.15 o                         
  -2   7  22        616.98        551.71        56.70 o                         
  -1   7  22        260.69        225.73        20.39 o                         
   0   7  22       1357.07       1025.45       126.85 o                         
   1   7  22         47.30         56.98        25.95 o                         
   2   7  22       1283.27       1346.12        85.05 o                         
  -2   8  22          8.96         10.78        13.21 o                         
  -1   8  22        104.92         93.87        22.62 o                         
   0   8  22       1266.30       1278.54       126.68 o                         
   1   8  22        469.12        352.29        42.75 o                         
  -1   9  22        237.86        223.38        23.83 o                         
   0   9  22       1260.49       1218.61        48.96 o                         
   1   9  22        143.95        131.84        24.84 o                         
  -2   0  23        106.33        155.54        32.63 o                         
  -1   0  23        223.25        139.79        47.92 o                         
   0   0  23       1622.59       1908.82       126.82 o                         
   1   0  23          0.49         -9.97        33.09 o                         
   2   0  23        284.64        264.80        44.78 o                         
  -2   1  23         11.49         16.75        14.54 o                         
  -1   1  23         33.76         31.94        19.03 o                         
   0   1  23         40.15         78.08        24.86 o                         
   1   1  23          9.54         18.96        22.03 o                         
   2   1  23        784.18        947.81        51.95 o                         
  -2   2  23         62.83         64.12        14.38 o                         
  -1   2  23         68.54         56.91        19.16 o                         
   0   2  23       1524.48       1740.61       119.55 o                         
   1   2  23          0.77         12.44        21.69 o                         
   2   2  23       1282.00       1347.07        83.71 o                         
  -2   3  23         32.26         36.07        10.94 o                         
  -1   3  23          7.92         12.60        13.87 o                         
   0   3  23         27.77         28.83        22.06 o                         
   1   3  23        176.92        219.75        36.96 o                         
   2   3  23       1168.62       1410.28        92.18 o                         
  -2   4  23         38.65         38.61        14.23 o                         
  -1   4  23        188.66        134.89        22.75 o                         
   0   4  23       1289.40        955.23       498.47 o                         
   1   4  23          0.45          0.44        21.63 o                         
  -2   5  23          0.82          3.87        14.92 o                         
  -1   5  23         42.89         46.36        15.16 o                         
   0   5  23         30.01         24.75        14.80 o                         
   1   5  23         12.90         18.20        20.84 o                         
  -1   6  23        217.42        218.08        31.28 o                         
   0   6  23       1233.24        765.04        57.46 o                         
   1   6  23          7.77         18.24        20.99 o                         
  -1   7  23         10.49          5.71        10.74 o                         
   0   7  23         27.12         20.20        12.11 o                         
  -1   0  24       1207.37       1165.04       297.66 o                         
   0   0  24        447.56        459.94        94.49 o                         
   1   0  24       1094.72       1325.38        89.58 o                         
  -1   1  24         33.41         43.22        15.33 o                         
   0   1  24         47.64         90.16        19.54 o                         
   1   1  24        321.28        353.10        31.37 o                         
  -1   2  24       1375.41       1844.49       210.42 o                         
   0   2  24        700.60        794.27        68.13 o                         
   1   2  24        709.40        922.31        69.35 o                         
  -1   3  24        188.20         96.10        49.43 o                         
   0   3  24         48.22         62.82        17.52 o                         
                                                                                
